# Supplementary material for: Exploring Protein Post-Translational Modifications of Breast Cancer Cells Using a Novel Combinatorial Search Algorithm
Source: Int J Mol Sci. 2024 Sep 13;25(18):9902. doi: 10.3390/ijms25189902 (PMC11432537; doi:10.3390/ijms25189902)
Supplement: Supplementary file 1 [file ijms-25-09902-s001.zip]

Archive with 42 entries (42 files):
- 231_c_memb1.mtl
- __MACOSX/._231_c_memb1.mtl
- 231_c_memb2.mtl
- __MACOSX/._231_c_memb2.mtl
- 231_c_memb3.mtl
- __MACOSX/._231_c_memb3.mtl
- 231_c_sol1.mtl
- __MACOSX/._231_c_sol1.mtl
- 231_c_sol2.mtl
- __MACOSX/._231_c_sol2.mtl
- 231_c_sol3.mtl
- __MACOSX/._231_c_sol3.mtl
- 231_c_sol33.mtl
- __MACOSX/._231_c_sol33.mtl
- 231_IFN_memb1.mtl
- __MACOSX/._231_IFN_memb1.mtl
- 231_IFN_memb2.mtl
- __MACOSX/._231_IFN_memb2.mtl
- 231_IFN_memb3.mtl
- __MACOSX/._231_IFN_memb3.mtl
- 231_ifn_sol1.mtl
- __MACOSX/._231_ifn_sol1.mtl
- 231_ifn_sol2.mtl
- __MACOSX/._231_ifn_sol2.mtl
- 231_ifn_sol3.mtl
- __MACOSX/._231_ifn_sol3.mtl
- consolidate_ptm.R
- __MACOSX/._consolidate_ptm.R
- MaxQuant_data_analysis.R
- __MACOSX/._MaxQuant_data_analysis.R
- mda231.csv
- __MACOSX/._mda231.csv
- supplementary_table_1.txt
- __MACOSX/._supplementary_table_1.txt
- supplementary_table_2.csv
- __MACOSX/._supplementary_table_2.csv
- supplementary_table_3.csv
- __MACOSX/._supplementary_table_3.csv
- supplementary_table_4.csv
- __MACOSX/._supplementary_table_4.csv
- supplementary_table_5.txt
- __MACOSX/._supplementary_table_5.txt
