# Supplementary material for: Exploring Protein Post-Translational Modifications of Breast Cancer Cells Using a Novel Combinatorial Search Algorithm
Source: Int J Mol Sci. 2024 Sep 13;25(18):9902. doi: 10.3390/ijms25189902 (PMC11432537; doi:10.3390/ijms25189902)
Supplement: Supplementary file 1 [file ijms-25-09902-s001.zip › 231_c_memb1.mtl]

Total|Matched|mod0_probs|mod1_probs|mod2_probs|Fragments|Masses|Scan|PrecScan|RetTime|Sequence|Charge|PrecMass|Score|Proteins|mod0|mod1|mod2|nMod|Missed|Decoy|Contam|Seq_count|score_threshold|Score_1|row_id|next_max_score|score_diff|PEP|sumDecoy|rowNum|Countb
26|15|0.000682,0.103433,0.103433,0.103433,0.551645,0.003636,0.003636,0.103433,0.019394,0.003636,0.003636,|NA|NA|b3,y2,y3,y4,y4-NH3,b6,b6-NH3,b7,b7,y7,y7-H2O,y7-NH3,b8,b9,b9-H2O,b9-NH3,y8,b10,b10-H2O,b10,b11,b11-H2O,b12,y11,b13,b13-H2O,y12,y12-H2O,|246.090686,290.145891,418.240851,545.340561,528.314012,643.334436,626.307887,772.377026,772.377026,857.520311,839.509746,840.493762,886.419956,971.472716,953.462152,954.446167,986.562901,1084.556776,1066.546212,1098.572426,1211.656486,1193.645922,1339.751446,1383.806651,1454.778386,1436.767822,1454.843761,1436.833196,|10567|0|53.47|ACALQRDNVIIKDR|2|1628.896524|85.812729|3501|Methylation(1)|NA|NA|1|2|1|0|1684|52.263421|85.812729|21134|60.708655|25.104074|0.0449754886874788|53|12646|1
16|14|0.135713,0.723803,0.135713,0.004771,|NA|NA|y1,b2,y2,y2,b3,b3,y3,y4,b4,b4-H2O,b4,b4-H2O,y5,y5,b5,b5-H2O,b6,b6-H2O,y6,y6,y7,b8,y8,y8-H2O,y8-NH3,|147.112801,187.071326,244.165561,258.181211,286.139736,300.155386,301.187021,388.219051,401.166676,383.156112,415.182326,397.171762,487.287461,501.303111,514.250736,496.240172,601.282766,583.272202,602.314401,616.330051,715.398461,755.356986,830.425401,812.414836,813.398852,|2876|0|29.31|ADVDVSGPK|2|901.462124|120.059029|67|Methylation(1)|NA|NA|1|0|0|0|843|49.258276|120.059029|5752|120.059029|0|1.0933197607546e-05|9|8799|1
16|11|0.504920,0.504920,0.642556,0.642556,0.642556,0.044800,0.017694,|NA|NA|y1,b2,b2-H2O,b3,b3,y3,y3-NH3,y3,b4,b4,b5,b6,y6,y6-NH3,b7,b7-H2O,b8,b8-H2O,|175.118951,201.086976,183.076412,343.161206,357.176856,359.240121,342.213572,387.271421,486.219446,486.219446,629.277686,758.320276,774.399191,757.372642,871.404336,853.393772,942.441446,924.430882,|5648|0|38.05|AEQEEELAR|2|1116.551524|75.681778|2954|Methylation(3)|NA|NA|3|0|1|0|1415|51.507564|75.681778|11296|71.649175|4.03260299999999|0.0747603534109674|75|13184|1
32|19|0.000042,0.000008,0.000001,0.000008,0.000008,0.000042,0.000224,0.001192,0.033910,0.964565,|NA|NA|b2,b2,y2,y2-NH3,b3,y3,b4,b5,b5-H2O,b6,b6-H2O,y5,b7,b7-H2O,b8,y8,y9,y9-H2O,y9,y10,b12,y12,y12-H2O,y3(2+),b7(2+),y7(2+),y9(2+),b11(2+),y12(2+),y14(2+),|185.128446,199.144096,260.196861,243.170312,346.212506,397.255771,419.228886,490.265996,472.255432,577.298026,559.287462,610.378341,690.382086,672.371522,805.409026,952.568651,1053.579941,1035.569376,1067.595591,1180.679651,1204.620796,1324.733141,1306.722576,397.255771,690.382086,837.541711,1067.595591,1147.599336,1338.748791,1558.833581,|19779|0|84.46|AIFSASIDDKVGRHVK|3|1756.978748|110.218045|1885|Methylation(1)|NA|NA|1|2|0|0|1531|51.849752|110.218045|39558|69.904528|40.313517|0.0103335375453271|35|11720|1
20|18|0.024283,0.129508,0.690711,0.129508,0.024283,0.000854,0.000854,|NA|NA|b2,y1,y2,b3,y3,b3,y4,b4,y5,b5,b5-H2O,y6,b6,b6-H2O,y7,b7,b7-H2O,y8,y8-NH3,b8,b8-H2O,y8,y8,b9,b9-H2O,y9,b10,b10-H2O,|185.128446,189.134601,246.156061,348.191776,361.183001,362.207426,432.220111,477.234366,545.304171,578.282046,560.271482,674.346761,707.324636,689.314072,775.394441,820.408696,802.398132,890.421381,873.394832,891.445806,873.435242,904.437031,904.437031,1006.472746,988.462182,1067.500361,1077.509856,1059.499292,|7511|0|43.84|ALYESELADAR|2|1251.620124|158.076835|868|Methylation(1)|NA|NA|1|0|0|0|1705|52.317244|158.076835|15022|158.076835|0|1.37654656297525e-15|1|3241|1
16|14|0.001290,0.172850,0.821706,0.803705,0.168696,0.031753,|NA|NA|y1,b2,b2-NH3,y2,y2-NH3,y2,y3,b3,y3,y4,b4,b4-H2O,b4-NH3,y5,b5,b6,b6-H2O,b6-NH3,y6,b6,b7,b7,y7,y7,y7-H2O,y7-NH3,b8,|175.118951,200.102966,183.076417,289.161881,272.135332,303.177531,360.198991,363.166296,374.214641,487.298701,492.208886,474.198322,475.182337,616.341291,621.251476,734.335536,716.324972,717.308987,745.383881,748.351186,805.372646,819.388296,894.431561,908.447211,890.436646,891.420662,933.431226,|3117|0|30.11|AQYEDIANR|2|1107.544124|120.059029|815|Methylation(2)|NA|NA|2|0|0|0|1285|51.089031|120.059029|6234|120.059029|0|0.000196019025764564|15|9793|1
28|17|0.998721,0.001234,0.000043,0.000002,0.000000,0.000000,0.000000,0.000000,|1.000000,|NA|y2,b3,y3,y3-H2O,b4,y4,b5,b5-H2O,b6,y6,b7,b7-H2O,y8,y8-H2O,b9,b10,y9,y9-H2O,y10,y10-H2O,y11,y11-H2O,b12,y12,y12-H2O,b14,y14,y14-H2O,|288.203011,298.212506,361.219391,343.208826,397.280916,476.246331,512.307856,494.297292,625.391916,724.329416,754.434506,736.423942,878.403636,860.393071,908.508726,995.540756,1007.446226,989.435661,1120.530286,1102.519721,1235.557226,1217.546661,1271.618751,1334.625636,1316.615071,1457.719191,1560.793756,1542.783191,|10886|0|54.49|AVLVDLEPGTMDSVR|2|1631.834124|101.411889|1707|Methylation(1)|Met_OX(1)|NA|2|0|0|0|2379|53.763944|101.411889|21772|101.411889|0|0.0111456685127174|35|11762|1
12|12|0.157023,0.837457,0.005520,|NA|NA|y1,b2,y2,b3,b3,y3,b4,y4,b5,b5-H2O,y5,y5-H2O,y5-NH3,b6,b6-H2O,y6,y6-NH3,|147.112801,258.123696,310.176131,387.166286,387.166286,473.239461,516.208876,602.282051,679.272206,661.261642,731.324641,713.314076,714.298092,842.335536,824.324972,917.403951,900.377402,|6381|0|40.34|AWEDYYK|2|988.441324|120|332|Methylation(1)|NA|NA|1|0|0|0|676|48.299467|120|12762|120|0|2.59915535333526e-05|12|8965|1
25|19|0.999994,0.999994,0.998631,0.001239,0.000047,0.000047,0.000047,|NA|NA|y1,b2,y2,y4,b5,y5,b6,y5,y5,y6,y6,b8,y7,b8,y8,b9,b9-H2O,y9,y9-H2O,y9-NH3,b11,b11-H2O,b11-NH3,y11,y11-H2O,y11-NH3,b3(2+),y3(2+),b5(2+),b6(2+),y5(2+),b8(2+),y7(2+),y9(2+),b10(2+),b11(2+),y11(2+),b12(2+),|147.112801,260.142726,260.196861,488.307861,574.301736,660.371521,673.370146,674.387171,688.402821,803.429761,817.445411,859.434196,874.466871,887.465496,1015.582231,1073.544806,1055.534242,1088.562221,1070.551656,1071.535672,1287.640156,1269.629592,1270.613607,1287.694291,1269.683726,1270.667742,317.164186,375.223801,574.301736,673.370146,688.402821,859.434196,874.466871,1088.562221,1172.613216,1287.640156,1287.694291,1400.724216,|13231|0|61.99|CKGKDVVDWVEVK|3|1546.826948|140.117079|3234|Methylation(3)|NA|NA|3|2|1|0|1919|52.83075|140.117079|26462|105.040222|35.076857|0.045458737018319|54|12649|1
22|13|0.000278,0.037285,0.924981,0.803732,0.177447,0.038754,0.008762,0.008762,|NA|NA|b2,b3,b3-H2O,y2,b3,b3-H2O,b4,b4-H2O,y3,b5,y4,b6,b6-H2O,b7,y6,b8,b8-H2O,y7,y7,b9,b9-H2O,b10,b10,b10-H2O,b10-NH3,y10,y10-H2O,y10-NH3,b11,b11-H2O,|187.071326,258.108436,240.097872,260.196861,272.124086,254.113522,373.171766,355.161202,389.239451,444.208876,502.323511,573.251466,555.240902,687.330776,743.502531,800.414836,782.404272,872.545121,872.545121,899.483246,881.472682,1042.541486,1056.557136,1038.546572,1039.530587,1129.682671,1111.672106,1112.656122,1169.641196,1151.630632,|10893|0|54.52|DAASVDKVLELK|2|1315.746324|76.833322|640|Methylation(2)|NA|NA|2|1|0|0|1221|50.867157|76.833322|21786|61.494391|15.338931|0.204436474551675|134|13831|1
12|11|0.006712,0.162363,0.836937,0.972798,0.498855,0.501488,0.020847,|NA|NA|b1,y1,y1-NH3,y2,b3,y3,y3-H2O,b3,b4,b4,y4,y4,b5,y5,y5,b6,b6,b6-H2O,y6,y6-NH3,|130.049866,147.112801,130.086252,288.228161,360.140136,361.244541,343.233976,374.155786,502.214366,502.214366,503.318771,503.318771,589.246396,590.350801,618.382101,702.330456,716.346106,698.335542,747.424691,730.398142,|2404|0|27.7|DETQSLK|2|862.451524|99.625735|2456|Methylation(3)|NA|NA|3|0|1|0|492|46.919651|99.625735|4808|71.649175|27.97656|1.66234623868763e-05|11|8883|1
16|13|0.004605,0.004605,0.130991,0.698617,0.130991,0.024561,0.004605,0.000863,0.000162,|NA|NA|y1,b2,b2-H2O,b2-NH3,y2,b3,b3-H2O,b3-NH3,y3,b4,b4-H2O,y4,y5,b6,y6,b7,b7-NH3,y7,y7-H2O,b8,|175.118951,244.129176,226.118612,227.102627,288.203011,357.213236,339.202672,340.186687,416.261591,458.260916,440.250352,529.345651,658.388241,700.387566,759.435921,828.446146,811.419597,872.519981,854.509416,941.530206,|6547|0|40.85|DKLSELQLR|2|1115.642324|103.787146|1808|Methylation(1)|NA|NA|1|1|0|0|989|49.951963|103.787146|13094|103.787146|0|0.0022599814414683|24|11088|1
14|13|0.000000,0.000000,0.000036,0.005520,0.837426,0.157017,|NA|NA|y1,b2,y2,y2-H2O,b3,b3-H2O,y3,y3,b4,y4,b5,b5-H2O,b5-NH3,y5,y5-H2O,y5-NH3,b6,y6,y6-H2O,y6-NH3,b7,b7-H2O,y7,|147.112801,229.118276,248.160481,230.149916,357.213236,339.202672,381.213241,395.228891,472.240176,558.292221,635.303506,617.292942,618.276957,673.319161,655.308596,656.292612,782.371916,801.414121,783.403556,784.387572,883.419596,865.409032,914.498181,|7958|0|45.25|DLKDYFSK|2|1029.523724|118.961963|643|Methylation(1)|NA|NA|1|1|0|0|1222|50.870712|118.961963|15916|118.961963|0|1.36646766110369e-05|9|8852|1
20|13|0.993256,0.006547,0.000043,0.000008,0.000043,0.000043,0.000043,0.000008,0.000008,|NA|NA|b2,y2,b3,b3-H2O,y3,y3,y4,y4,b4,y6,y7,b8,b8,y8,y8-H2O,y8-NH3,b9,b9-H2O,b10,y10,y10-H2O,y10-NH3,|243.133926,303.213911,406.197256,388.186692,416.297971,430.313621,473.319431,487.335081,521.224196,730.456981,831.468271,936.394496,936.394496,946.495211,928.484646,929.468662,1049.478556,1031.467992,1205.579666,1222.642601,1204.632036,1205.616052,|2906|0|29.39|DLYDDKDGLRK|2|1351.684724|84.063567|1562|Methylation(1)|NA|NA|1|2|0|0|1874|52.727696|84.063567|5812|51.430111|32.633456|0.103720454646888|84|13312|1
16|13|0.993135,0.006547,0.000230,0.000043,0.000043,0.000002,|NA|NA|y1,y1-NH3,b2,b2-H2O,b2,b3,y2,b3,y2,y3,b4,b5,y4,y4-H2O,y5,y5-NH3,b6,b7,b7-NH3,y6,y7,y7,b8,|175.118951,158.092402,213.086976,195.076412,227.102626,284.124086,288.203011,298.139736,302.218661,375.235041,397.208146,512.235086,531.336151,513.325586,646.363091,629.336542,668.336196,741.352576,724.326027,745.431501,816.468611,830.484261,868.452286,|9171|0|49.04|DPAVDRSLR|2|1042.566324|103.787146|261|Methylation(1)|NA|NA|1|1|0|0|937|49.717396|103.787146|18342|75.681778|28.105368|0.0022599814414683|24|11089|1
16|13|0.999759,0.000232,0.000008,0.000002,0.000000,0.000000,|NA|NA|y2,b2,b2-H2O,y3,y3-NH3,y4,b4,b4-H2O,b4-NH3,y5,b5,b5-H2O,b5-NH3,y6,y6-H2O,b6,b6-H2O,b6-NH3,y7,y7-NH3,b7,b7-H2O,b7-NH3,b8,b8-H2O,b8-NH3,y8,y8-H2O,y8-NH3,|246.181211,293.113196,275.102632,360.224141,343.197592,491.264631,550.214366,532.203802,533.187817,604.348691,663.298426,645.287862,646.271877,733.391281,715.380716,794.338916,776.328352,777.312367,861.449861,844.423312,908.381846,890.371282,891.355297,1007.450256,989.439692,990.423707,1024.513191,1006.502626,1007.486642,|6856|0|41.82|DYQELMNVK|2|1153.555124|103.787146|819|Methylation(1)|NA|NA|1|0|0|0|1143|50.580462|103.787146|13712|103.787146|0|0.0048559292899522|29|11505|1
26|14|0.001379,0.157286,0.611221,0.611221,0.611221,0.027915,0.118478,0.625997,0.117641,0.117641,|NA|NA|y2,y2,b4,y3,y4,b5,y5,b7,b7,y7,y7-H2O,b8,b11,y10,b13,b13-H2O,b13,b13-H2O,y13,y13-H2O,y13-NH3,|260.196861,288.228161,387.151026,402.307471,489.339501,516.193616,602.423561,788.294446,788.294446,806.513431,788.502866,845.315906,1206.516056,1207.656851,1447.695076,1429.684512,1447.695076,1429.684512,1464.758011,1446.747446,1447.731462,|21930|0|93.25|EAGEDEEGFLSKLK|2|1593.797524|75.243467|507|Methylation(3)|NA|NA|3|1|0|0|2310|53.63612|75.243467|43860|51.430111|23.813356|0.153334719063049|108|13685|1
18|14|0.491336,0.491336,0.032288,0.083542,0.442961,0.442961,0.015575,|NA|NA|b2,b2,b2-H2O,y2,y3,b3,b3-H2O,b3-NH3,b5,b5,b5,y6,b6,y7,y7,y7-NH3,b7,b7-H2O,b7-NH3,b7,b7-H2O,b7-NH3,b8,b8-H2O,b8-NH3,y8,y8-NH3,b9,b9-H2O,b9-NH3,|258.144826,272.160476,254.149912,310.176131,381.213241,401.203066,383.192502,384.176517,571.308586,571.308586,585.324236,681.320221,685.351516,780.388631,794.404281,777.377732,814.394106,796.383542,797.367557,814.394106,796.383542,797.367557,885.431216,867.420652,868.404667,923.446871,906.420322,1048.494546,1030.483982,1031.467997,|5208|0|36.68|EKELGNDAYK|2|1194.600324|106.843638|1607|Methylation(2)|NA|NA|2|1|0|0|1546|51.892095|106.843638|10416|96.666176|10.177462|0.000322897241739783|16|10035|1
20|13|0.007611,0.007611,0.007611,0.035879,0.035879,0.884631,0.340260,0.340260,0.340260,|NA|NA|b2,b2,b3,y3,y4,y4,b4,y5,y5-NH3,b6,y7,b7,b8,b8,b10,b10,|286.150976,300.166626,357.188086,389.250691,446.272151,460.287801,485.246666,603.346041,586.319492,712.373656,830.473031,855.431896,926.469006,926.469006,1126.585096,1126.585096,|17326|0|75.57|ERAQNLEAISR|2|1314.715324|84.063567|212|Methylation(2)|NA|NA|2|1|0|0|1537|51.866739|84.063567|34652|72.354564|11.709003|0.0786393143022368|76|13209|1
16|12|0.000043,0.006540,0.992190,0.001226,|NA|NA|b2,b2-H2O,y2,y2-NH3,b3,b3-H2O,y3,b4,b4-H2O,y4,y5,y5,y6,y6-H2O,b7,b7-H2O,y7,b8,b8-H2O,y8,y8-H2O,y8-NH3,|217.081896,199.071332,310.176131,293.149582,380.145226,362.134662,409.244541,481.192906,463.182342,572.307871,671.376281,685.391931,772.423961,754.413396,842.393056,824.382492,935.487291,1005.456386,987.445822,1022.519321,1004.508756,1005.492772,|8102|0|45.7|ESYSVYVYK|2|1151.561124|89.080123|371|Methylation(1)|NA|NA|1|0|0|0|1080|50.334238|89.080123|16204|75.681778|13.398345|0.20565285201412|136|13852|1
30|19|0.000231,0.000231,0.000231,0.000231,0.000830,0.003495,0.398950,0.398950,0.398950,0.398950,0.398950,|NA|NA|y1,y1,b3,b3-H2O,b4,y6,b7,b7-H2O,b7,b7-H2O,y7,b8,b8,y8,b9,b9,b10,y10,b11,b11,b12,b12-H2O,b12,b6(2+),y6(2+),b7(2+),b8(2+),b9(2+),b13(2+),|175.118951,189.134601,370.233636,352.223072,498.303446,802.430491,810.483196,792.472632,810.483196,792.472632,873.467601,925.510136,925.510136,988.494541,996.547246,1024.578546,1125.589836,1187.590231,1238.673896,1252.689546,1367.716486,1349.705922,1381.732136,682.424616,802.430491,810.483196,925.510136,996.547246,1480.800546,|19727|0|84.27|EVIRLAQDAEVELER|3|1797.976148|117.387781|744|Methylation(2)|NA|NA|2|1|0|0|1997|53.003781|117.387781|39454|88.920671|28.46711|0.0349471349874489|46|12519|1
30|18|0.000000,0.000000,0.000000,0.000031,0.000164,0.132938,0.709003,0.132938,0.024926,|NA|NA|y1,b2,y3,y4,y4-NH3,b4,y6,b5,y7,b6,b7,b7-H2O,b7-NH3,b8,b8-H2O,b8-NH3,b9,b9-H2O,y11,y11-NH3,y5(2+),y6(2+),y7(2+),y8(2+),y9(2+),y10(2+),y11(2+),y12(2+),y13(2+),b13(2+),|175.118951,229.118276,346.183341,502.284451,485.257902,534.255836,630.343021,662.314416,717.375051,790.372996,904.415926,886.405362,887.389377,1067.479256,1049.468692,1050.452707,1124.500716,1106.490152,1193.577001,1176.550452,573.321561,630.343021,717.375051,774.396511,937.459841,1065.518421,1193.577001,1321.635581,1449.694161,1481.676776,|1295|0|24.12|EVYQQQQYGSGGRGNR|3|1840.869248|105.808199|1927|Methylation(1)|NA|NA|1|1|0|0|2560|54.0824|105.808199|2590|60.589243|45.218956|0.0761583259343323|76|13191|1
32|27|0.000000,0.000000,0.000000,0.000000,0.000000,0.000000,0.001949,0.055447,0.295719,0.055447,0.295719,0.295719,|NA|NA|y2,y3,y3-H2O,y3,b3,b3-H2O,b3-NH3,y4,b4,b4-H2O,b4,y5,y5-NH3,b5,b5-H2O,b5-NH3,y6,y6-H2O,y6-NH3,y6,y6-NH3,b6,b6-H2O,b6-NH3,b7,b7-H2O,b7-NH3,b8,b8-H2O,b8-NH3,y7,y7-H2O,b9,b9-H2O,b9-NH3,y8,b10,b10-H2O,b10-NH3,y9,y9-H2O,y9-NH3,y10,y11,y11-NH3,y11,b11,b11-H2O,b11-NH3,y12,y12,y12-NH3,b12,b12-H2O,b12-NH3,b12,y13,y13-H2O,y13-NH3,b13,b13-H2O,b13-NH3,y14,y14-NH3,b14,b15,b15-H2O,b16,b16-H2O,b16-NH3,|304.161541,403.229951,385.219386,417.245601,421.171776,403.161212,404.145227,532.272541,534.255836,516.245272,548.271486,646.315471,629.288922,648.298766,630.288202,631.272217,745.383881,727.373316,728.357332,759.399531,742.372982,763.325706,745.315142,746.299157,850.357736,832.347172,833.331187,921.394846,903.384282,904.368297,922.462861,904.452296,992.431956,974.421392,975.405407,1085.526191,1155.495286,1137.484722,1138.468737,1156.563301,1138.552736,1139.536752,1227.600411,1300.616791,1283.590242,1314.632441,1318.558616,1300.548052,1301.532067,1415.643731,1429.659381,1412.632832,1431.642676,1413.632112,1414.616127,1445.658326,1543.702311,1525.691746,1526.675762,1545.685606,1527.675042,1528.659057,1656.786371,1639.759822,1660.712546,1773.796606,1755.786042,1902.839196,1884.828632,1885.812647,|14057|0|64.68|EYQLNDSAAYYLNDLDR|2|2076.949924|219.161162|346|Methylation(1)|NA|NA|1|0|0|0|2401|53.803922|219.161162|28114|219.161162|0|2.69787169702908e-43|0|402|1
20|14|0.036746,0.174808,0.798218,0.057919,0.932309,|NA|NA|y1,b2,y2,b3,y4,b4,b4-H2O,b5,y5,y6,y6-NH3,b6,b6-H2O,y6,y7,y7,b7,y8,b9,b9-H2O,y9,y10,|175.118951,277.118276,286.187361,390.202336,454.277231,491.250016,473.239452,548.271476,551.329991,650.398401,633.371852,661.355536,643.344972,664.414051,707.419861,721.435511,772.423946,822.483191,926.498166,908.487602,935.567251,1064.609841,|10677|0|53.83|FELSGIPPAPR|2|1211.678124|96.666176|655|Methylation(2)|NA|NA|2|0|0|0|1131|50.534626|96.666176|21354|96.666176|0|0.04538417165242|53|12648|4
32|16|0.498976,0.498976,0.818834,0.165003,0.006070,0.006070,0.006070,|1.000000,|NA|b2,y3,y5,b4,y6,b5,b5,y7,y8,b9,b10,y12,y12-NH3,y12,b11,b11-NH3,b12,b12-NH3,b14,b14-H2O,b14-NH3,b15,b15-NH3,y16,b16,b16-NH3,|295.144096,375.223801,517.298021,559.255106,630.382081,687.350066,701.365716,791.466141,963.529801,1130.533921,1316.613231,1392.698006,1375.671457,1406.713656,1463.681641,1446.655092,1576.765701,1559.739152,1718.839921,1700.829357,1701.813372,1833.866861,1816.840312,1945.988036,1946.950921,1929.924372,|17451|0|75.98|FFYTKGNPMWFLAADIK|2|2093.048124|79.058688|2919|Methylation(2)|Met_OX(1)|NA|3|1|1|0|3381|55.290452|79.058688|34902|79.058688|0|0.0556587110644179|60|13030|1
22|15|0.816900,0.153169,0.028719,0.001010,0.000189,0.000007,0.000007,0.000000,|NA|NA|y2,y2-NH3,b3,b3-NH3,y4,y4-NH3,b4,b5,y5,b6,b6,b7,b7-NH3,y7,y7-H2O,b8,y8,b8,b8-NH3,y9,b10,b10-NH3,b11,y11,b11,|244.165561,227.139012,347.207756,330.181207,460.240181,443.213632,461.250686,574.334746,575.267121,659.387506,673.403156,802.445746,785.419197,803.378121,785.367556,903.457036,916.462181,917.472686,900.446137,1030.505111,1133.547306,1116.520757,1216.584416,1229.637181,1230.600066,|14511|0|66.16|FGKNLVEDESPK|2|1376.707124|100.670378|2275|Methylation(1)|NA|NA|1|1|1|0|1710|52.329961|100.670378|29022|46.835449|53.834929|0.0017080172879277|24|10989|1
14|12|0.157687,0.822000,0.172456,0.813414,0.028898,0.005544,|NA|NA|y1,b2,y2,y2-H2O,y2,y4,b4,b5,y5,b5,b5-NH3,y5,y5-NH3,b6,y6,y7,b7,b7,|147.112801,276.134266,276.155391,258.144826,304.186691,476.235091,533.235436,576.241246,576.262371,590.256896,573.230347,590.278021,573.251472,733.315136,733.336261,861.394841,862.357726,862.357726,|5514|0|37.62|FQENGEEK|2|1008.461724|101.250546|3805|Methylation(2)|NA|NA|2|0|1|0|768|48.853612|101.250546|11028|75.681778|25.568768|0.0280710214716062|41|12438|1
54|26|0.000185,0.000988,0.000988,0.000185,0.000988,0.005271,0.005271,0.028115,0.149944,0.799702,0.005271,0.000988,0.000185,0.000988,0.000185,0.000185,0.000185,0.000185,0.000185,|NA|NA|b2,y3,y3,b3,b4,b4,y5,b5,b5-H2O,y6,y7,y9,b9,y10,b10,b10-H2O,b11,b11,b12,b12-H2O,y15,b17,y10(2+),b11(2+),y11(2+),y13(2+),b16(2+),y16(2+),y18(2+),y18(2+),y19(2+),y20(2+),b20(2+),b20(2+),y21(2+),y22(2+),y22(2+),b22(2+),y23(2+),b23(2+),b26(2+),|334.154996,417.245601,431.261251,463.197586,562.265996,576.281646,658.388241,675.350056,657.339492,787.430831,860.447211,1032.495611,1143.510526,1169.554521,1214.547636,1196.537072,1313.616046,1327.631696,1428.642986,1410.632422,1688.787431,1947.875896,1169.554521,1313.616046,1332.617851,1490.686991,1770.796916,1803.814371,1959.904241,1973.919891,2110.978801,2240.021391,2242.967556,2256.983206,2341.032681,2428.064711,2442.080361,2445.026526,2555.164421,2558.110586,2942.311466,|12377|0|59.26|FWEVISDEHGIDPTGSYHGDSDLQLER|3|3116.419748|119.549859|1713|Methylation(1)|NA|NA|1|0|0|0|2129|53.281757|119.549859|24754|119.549859|0|0.000182051884176374|15|9773|1
22|16|0.689375,0.844927,0.214422,0.096203,0.077537,0.077537,|NA|NA|b3,b3-H2O,y2,b3,y2,b4,b4,y3,y3,y4,b5,b6,y5,b6,y5,y5,y6,b8,y7,b8,b8-H2O,y8,y8,y8-NH3,b10,y9,b10,b10-NH3,y9,y9-NH3,y10,b11,b11-NH3,|244.092786,226.082222,244.165561,258.108436,258.181211,341.145546,355.161196,357.249621,371.265271,471.292551,484.203786,555.240896,570.360961,583.272196,584.376611,598.392261,685.387901,769.336246,784.456311,797.367546,779.356982,913.498901,927.514551,910.488002,1010.478886,1010.551661,1024.494536,1007.467987,1024.567311,1007.540762,1067.573121,1121.547296,1104.520747,|7781|0|44.7|GEGPDVDVNLPK|2|1267.653324|113.845072|67|Methylation(2)|NA|NA|2|0|0|0|1555|51.917304|113.845072|15562|113.845072|0|0.000671196110921724|18|10376|3
29|18|0.058732,0.313240,0.313240,0.313240,0.000387,0.000387,0.000387,0.000387,|NA|NA|b2,b3,y2,b4,b5,y5,y5-NH3,y5,y5-NH3,b7,y7,y7,b8,y3(2+),b6(2+),y6(2+),y6(2+),y7(2+),y7(2+),y9(2+),y10(2+),y11(2+),b13(2+),y12(2+),y13(2+),y14(2+),|205.097146,276.134256,276.155391,423.202666,522.271076,563.267121,546.240572,563.267121,546.240572,784.402816,815.352971,829.368621,899.429756,361.208151,637.334406,700.326031,714.341681,815.352971,829.368621,1091.463971,1192.511651,1291.580061,1438.627336,1438.648471,1509.685581,1656.753991,|11667|0|56.97|GFAFVTFDDHDSVDK|3|1713.774548|109.356871|1420|Methylation(1)|NA|NA|1|0|0|0|1750|52.43038|109.356871|23334|67.463889|41.892982|0.0606991607711636|60|13074|2
51|36|0.058801,0.313604,0.313604,0.313604,0.000388,0.000000,0.000000,0.000000,|NA|NA|b3,y2,b4,b4-NH3,b5,b5-NH3,y3,y3,y4,b6,b6-NH3,y5,y5-H2O,y5-NH3,y6,y6-H2O,y8,y9,b10,y10,b12,b12-H2O,b12-NH3,y14,y14,b15,b15-NH3,b16,b16,b16-H2O,b17,b17-NH3,y6(2+),y7(2+),y8(2+),b9(2+),y9(2+),y10(2+),y11(2+),y12(2+),y13(2+),b15(2+),y15(2+),b16(2+),b17(2+),b19(2+),b22(2+),y21(2+),b24(2+),y23(2+),|229.093126,322.187361,376.161536,359.134987,433.182996,416.156447,436.230291,436.230291,523.262321,580.251406,563.224857,580.283781,562.273216,563.257232,677.336541,659.325976,831.410761,888.432221,1009.448596,1035.500631,1123.491516,1105.480952,1106.464967,1320.607941,1334.623591,1351.577366,1334.550817,1484.630126,1498.645776,1480.635212,1555.667236,1538.640687,677.336541,734.358001,831.410761,853.347486,888.432221,1035.500631,1149.543561,1206.565021,1263.586481,1351.577366,1377.629401,1498.645776,1555.667236,1709.741456,1936.832056,2010.916461,2211.959046,2272.027801,|9441|0|49.9|GGNFGFGDSRGGGGNFGPGPGSNFR|3|2386.066448|241.628221|1421|Methylation(1)|NA|NA|1|1|0|0|1912|52.814879|241.628221|18882|68.490384|173.137837|1.60522239825485e-30|0|931|1
55|29|0.000041,0.006288,0.033533,0.953841,0.006288,0.000008,0.000001,0.000000,0.000000,0.000000,|NA|NA|y2,y3,b5,b5-H2O,b6,b6-H2O,y4,y4-NH3,y5,b9,b9-H2O,y6,y8,b11,y9,y10,y11,y12,y13,y14,y14-H2O,b16,b16,b16-H2O,b17,b18,b18,b26,b10(2+),b12(2+),b16(2+),y15(2+),y17(2+),y18(2+),b21(2+),y21(2+),b25(2+),y24(2+),y25(2+),|232.140411,289.161871,316.125146,298.114582,373.146606,355.136042,402.245931,385.219382,489.277961,544.210986,526.200422,546.299421,690.352911,732.290696,777.384941,834.406401,891.427861,948.449321,1035.481351,1092.502811,1074.492246,1132.472566,1146.488216,1128.477652,1203.509676,1246.515486,1260.531136,1862.797126,631.243016,789.312156,1146.488216,1262.619571,1376.662491,1463.694521,1491.616656,1664.769471,1805.775666,1835.833851,1892.855311,|132|0|18.22|GGSGGGGGGSSGGRGSGGGSSGGSIGGR|3|2093.930948|145.94533|823|Methylation(1)|NA|NA|1|1|0|0|1761|52.457594|145.94533|264|41.795708|104.149622|5.31688512088582e-08|6|6869|1
14|12|0.001493,0.037660,0.178498,0.814441,0.930390,0.037518,|NA|NA|y1,b2,y2,y2-NH3,y2,b3,y3,b4,y4,b5,y5,b6,b6,b6-H2O,b6-NH3,y6,y6-H2O,b7,b7-H2O,b7-NH3,|147.112801,171.112796,246.181211,229.154662,260.196861,286.139736,374.239791,399.223796,475.287471,500.271476,588.371531,614.314406,628.330056,610.319492,611.303507,703.398471,685.387906,727.398466,709.387902,710.371917,|6181|0|39.73|GLDISNVK|2|873.504124|101.250546|496|Methylation(2)|NA|NA|2|0|0|0|743|48.709888|101.250546|12362|101.250546|0|0.0280710214716062|41|12439|1
26|22|0.999988,0.999998,0.000010,0.000003,0.000001,|NA|NA|b2,y1,b2,y2,b3,b3,y3,b4,y4,b5,y5,y5-NH3,b6,y6,b7,b7,y7,b8,y4(2+),b5(2+),b5(2+),b6(2+),y5(2+),b6(2+),y6(2+),b7(2+),b7(2+),b8(2+),b8(2+),y8(2+),b9(2+),b10(2+),y9(2+),|145.060766,147.112801,159.076416,262.139741,292.129176,306.144826,375.223801,420.224136,474.292211,611.318766,660.371521,643.344972,682.355876,731.408631,840.403886,868.435186,894.471961,967.503596,474.292211,583.287466,611.318766,654.324576,660.371521,682.355876,731.408631,840.403886,868.435186,939.472296,967.503596,1050.598221,1080.587656,1195.614596,1197.666631,|10913|0|54.59|GSFKYAWVLDK|3|1341.719648|179.999613|302,540|Methylation(2)|NA|NA|2|1|0|0|1450|51.61368|179.999613|21826|100.754906|79.244707|1.77356464175373e-07|6|7174|2
32|19|0.954727,0.806437,0.179011,0.039311,0.002228,0.008943,0.008949,0.000327,0.000066,|NA|NA|b2,y1,b3,y2,y2-NH3,y2,b4,b4,y3,b5,b5,y4,y9,b9,y9,b9,b11,y7(2+),y9(2+),b9(2+),b11(2+),y10(2+),y11(2+),b13(2+),y13(2+),|173.092066,175.118951,244.129176,288.203011,271.176462,316.234311,386.203406,386.203406,444.292891,457.240516,485.271816,545.304181,914.469001,914.469006,914.469001,914.469006,1068.543226,770.415511,914.469001,914.469006,1068.543226,1070.570111,1185.597051,1254.607276,1426.739691,|11346|0|55.95|GTAQVDRSAPGADQIR|3|1669.858748|110.218045|3890|Methylation(2)|NA|NA|2|1|1|0|2532|54.034637|110.218045|22692|97.032929|13.185116|0.0736807256333757|70|13172|1
26|20|0.000981,0.027893,0.793380,0.148829,0.028413,0.016754,0.084458,0.449646,0.449646,|NA|NA|b3,y2,y2-H2O,y2,b4,y3,y3-H2O,b5,y4,b6,b6-H2O,y6,y6-NH3,b7,b7-H2O,b7,y7,b8,b8-H2O,y8,b10,b10-H2O,y9,y9-H2O,b11,b11,b11-H2O,b11-NH3,y10,y10-H2O,b12,b12,b12-H2O,b12-NH3,y11,y11-H2O,b13,b13-H2O,b13-NH3,y12,y12-H2O,y12-NH3,|256.165556,262.150981,244.140416,276.166631,371.192496,375.235041,357.224476,458.224526,489.277971,587.267116,569.256552,699.414791,682.388242,702.294056,684.283492,716.309706,812.498851,815.378116,797.367552,927.525791,1025.514936,1007.504372,1056.568381,1038.557816,1125.542216,1139.557866,1121.547302,1122.531317,1143.600411,1125.589846,1238.626276,1252.641926,1234.631362,1235.615377,1258.627351,1240.616786,1339.673956,1321.663392,1322.647407,1357.695761,1339.685196,1340.669212,|10993|0|54.84|GVVDSDDLPLNVSR|2|1513.785724|148.984663|285|Methylation(2)|NA|NA|2|0|0|0|2127|53.277675|148.984663|21986|148.984663|0|1.03156095469412e-09|5|5701|1
33|28|0.313721,0.313721,0.313721,0.058823,0.000014,0.000000,0.000000,0.000000,0.000000,0.000000,0.000000,|NA|NA|y1,y2,y3,y4,y4-H2O,y4-NH3,y5,b6,y6,b8,y7,y7-H2O,b9,y8,b10,b10,y9,y9-H2O,y10,y10-H2O,b13,b13-H2O,b6(2+),b7(2+),b7(2+),b8(2+),y7(2+),b9(2+),y8(2+),y10(2+),b11(2+),y11(2+),b12(2+),b13(2+),b14(2+),b15(2+),|175.118951,272.171711,385.255771,500.282711,482.272146,483.256162,587.314741,633.371856,734.383151,843.508676,863.425741,845.415176,944.556356,964.473421,1059.583296,1073.598946,1077.557481,1059.546916,1174.610241,1156.599676,1422.726326,1404.715762,633.371856,716.408966,730.424616,843.508676,863.425741,944.556356,964.473421,1174.610241,1220.667356,1287.694301,1307.699386,1422.726326,1535.810386,1632.863146,|13909|0|64.18|HASPILPITEFSDIPR|3|1806.978248|228.450605|858|Methylation(1)|NA|NA|1|0|0|0|2190|53.404441|228.450605|27818|91.782592|136.668013|3.45112930920812e-27|0|1186|1
18|17|0.000041,0.001178,0.006280,0.033494,0.952726,0.006280,|NA|NA|y1,y1,b2,b2-H2O,y2,y3,b4,y4,b5,b5-NH3,y5,y6,b7,y7,b8,b8-H2O,b8,b8-H2O,y8,b9,b9,y9,y9-H2O,|175.118951,189.134601,201.123366,183.112802,322.187361,453.227851,458.224536,524.264961,605.292946,588.266397,625.312641,772.381051,777.377736,900.439631,908.418226,890.407662,908.418226,890.407662,1029.482221,1055.486636,1055.486636,1116.514251,1098.503686,|12177|0|58.62|ISEQFSAMFR|2|1229.598324|157.878124|1669|Methylation(1)|NA|NA|1|0|0|0|1652|52.1801|157.878124|24354|157.878124|0|3.48389338989433e-15|1|3407|3
26|17|0.999992,0.837424,0.157024,0.005522,0.000036,0.000001,0.000001,|NA|NA|b3,b4,b4-H2O,y3,y3-NH3,b4,b4-H2O,y4,y4,b5,b5-H2O,b5-NH3,y5,y6,y6,y7,b8,y8,b9,y9,y10,y10,y11,y11-H2O,y12,y12-H2O,y12-NH3,y12,b13,y13,y13-H2O,|284.196856,357.213236,339.202672,374.214641,357.188092,385.244536,367.233972,487.298701,501.314351,513.339496,495.328932,496.312947,558.335811,657.404221,685.435521,820.467551,886.539646,933.551611,985.608056,1030.604371,1158.699331,1186.730631,1259.747011,1241.736446,1316.768471,1298.757906,1299.741922,1330.784121,1368.824916,1415.836881,1397.826316,|9455|0|49.93|IVGSKPLYVALAQR|2|1542.932724|108.92438|770|Methylation(2)|NA|NA|2|1|0|0|641|48.06858|108.92438|18910|97.032929|11.891451|6.28845744423487e-05|14|9354|1
18|13|0.000001,0.000021,0.000113,0.003218,0.488134,0.488134,0.017161,0.003218,|NA|NA|y1,y2,y2-H2O,b4,y4,y4-H2O,y4,y4-H2O,y4-NH3,b5,b5,y5,y5-NH3,b6,y6,y6,y6-H2O,y6-NH3,y7,b8,y8,y8-H2O,b9,|175.118951,262.150981,244.140416,458.224526,462.267071,444.256506,476.282721,458.272156,459.256172,545.256556,545.256556,607.323211,590.296662,676.297046,680.339591,694.355241,676.344676,677.328692,823.397831,890.428786,952.440421,934.429856,977.460816,|5502|0|37.6|KAEESMLSSR|2|1151.568324|92.78506|3614|Methylation(1)|NA|NA|1|1|1|0|1406|51.479853|92.78506|11004|56.890426|35.894634|0.0353825654660244|47|12525|1
12|10|0.004704,0.712852,0.136790,0.153464,0.170611,0.821580,|NA|NA|b1,y1,y2,y2-NH3,b2,b2-H2O,b2-NH3,y3,b3,y4,y4,b4,y5,b5,b6,y6,y6-H2O,y6-NH3,|129.102236,175.118951,260.171711,243.145162,272.160476,254.149912,255.133927,389.214301,401.203066,490.261981,504.277631,516.266396,619.304571,645.308986,716.346096,762.362811,744.352246,745.336262,|2994|0|29.7|KEETEAR|2|890.457324|82.632052|1703|Methylation(2)|NA|NA|2|1|0|0|640|48.0618|82.632052|5988|67.803238|14.828814|0.146767024549677|105|13663|1
24|18|0.000000,0.000000,0.000105,0.454356,0.454356,0.085192,0.002995,0.002995,|NA|NA|b2,b2-H2O,b2-NH3,y3,y3-H2O,b3,b3-H2O,y4,b4,b4-H2O,y7,b6,b7,y8,b8,b8-H2O,y9,y9-H2O,y9-NH3,b9,y10,y10-NH3,b10,y11,y11-H2O,b11,b12,y12,y12-H2O,y12-NH3,|258.144826,240.134262,241.118277,305.181941,287.171376,405.213236,387.202672,406.229621,492.245266,474.234702,677.382821,736.366436,793.387896,824.451231,894.435576,876.425012,921.503991,903.493426,904.477442,1007.519636,1008.536021,991.509472,1108.567316,1155.604431,1137.593866,1195.599346,1266.636456,1284.647021,1266.636456,1267.620472,|8729|0|47.65|KEFSPFGSITSAK|2|1412.740724|131.301181|770|Methylation(1)|NA|NA|1|1|0|0|1788|52.523675|131.301181|17458|131.301181|0|1.49135750557308e-09|5|5867|1
12|10|0.952469,0.952469,0.071359,0.019188,0.004515,|NA|NA|b1,y1,y2,b2,b2,y3,b3,b3-H2O,b3,b3-H2O,y5,b5,b6,|143.117886,147.112801,234.144831,258.144826,286.176126,335.192511,417.216616,399.206052,417.216616,399.206052,565.301411,617.332706,704.364736,|6192|0|39.75|KEMVTSK|2|850.467324|82.632052|309|Methylation(2)|NA|NA|2|1|0|0|650|48.129134|82.632052|12384|82.632052|0|0.146767024549677|105|13665|1
18|15|0.000001,0.000224,0.033914,0.964669,0.001192,|NA|NA|b2,b2-H2O,b2-NH3,y2,b3,y3,y3-NH3,b4,b4,y4,b6,b6-H2O,y6,b7,y7,b8,b8-NH3,b8,b8-NH3,y8,y8-H2O,y8-NH3,b9,b9-H2O,b9-NH3,y9,y9-H2O,y9-NH3,|258.144826,240.134262,241.118277,310.176131,345.176856,409.244541,392.217992,508.240186,522.255836,572.307871,708.356276,690.345712,772.423961,871.419606,935.487291,970.488016,953.461467,970.488016,953.461467,1022.519321,1004.508756,1005.492772,1133.551346,1115.540782,1116.524797,1151.561911,1133.551346,1134.535362,|6196|0|39.76|KESYSVYVYK|2|1279.656924|122.165109|371|Methylation(1)|NA|NA|1|1|0|0|1442|51.589653|122.165109|12392|122.165109|0|1.06551579529729e-06|8|7748|1
12|11|0.000036,0.005514,0.156855,0.836560,0.001034,|NA|NA|b1,y1,y1-NH3,b2,y2,y2-NH3,b3,b3-NH3,y3,b4,y4,y4-H2O,b5,b5,b6,b6-H2O,y6,y6-H2O,y6-NH3,|129.102236,147.112801,130.086252,242.186296,246.181211,229.154662,339.239056,322.212507,361.244541,468.281646,490.287131,472.276566,569.329326,583.344976,682.413386,664.402822,700.423951,682.413386,683.397402,|4867|0|35.63|KIPETVK|2|828.518524|99.625735|567|Methylation(1)|NA|NA|1|1|0|0|431|46.344773|99.625735|9734|67.803238|31.822497|0.0169231571398235|38|12110|1
34|30|0.000000,0.000000,0.000000,0.000000,0.000000,0.000219,0.033219,0.033223,0.916952,0.458871,0.455759,0.016132,0.085625,|NA|NA|y1,y2,y2-NH3,y3,y3-NH3,y3,b3,y4,y4-H2O,b6,b6-NH3,y5,y5-NH3,y6,y6-NH3,b7,b7-NH3,y6,b8,y7,y7-H2O,b9,b9-NH3,y8,y8-H2O,y8-NH3,b10,y9,y9-H2O,y9-NH3,b11,b12,b12-NH3,y11,y11-H2O,y11-NH3,b15,b15-H2O,b15-NH3,y3(2+),b3(2+),y6(2+),y7(2+),y8(2+),b10(2+),y9(2+),b11(2+),y10(2+),y11(2+),b13(2+),y13(2+),b14(2+),y15(2+),b16(2+),|189.134601,288.203011,271.176462,375.235041,358.208492,389.250691,389.254706,504.277631,486.267066,616.381686,599.355137,633.320221,616.293672,720.352251,703.325702,729.465746,712.439197,734.367901,816.497776,835.415581,817.405016,963.566186,946.539637,964.458171,946.447606,947.431622,1092.608776,1111.526581,1093.516016,1094.500032,1193.656456,1294.704136,1277.677587,1311.642671,1293.632106,1294.616122,1625.805696,1607.795132,1608.779147,389.250691,389.254706,734.367901,835.415581,964.458171,1092.608776,1111.526581,1193.656456,1198.558611,1311.642671,1423.746726,1425.685591,1552.789316,1671.822411,1752.905406,|13719|0|63.58|KLFIGGLSFETTDDSLR|3|1927.017548|255.104901|1436|Methylation(2)|NA|NA|2|1|0|0|2486|53.955011|255.104901|27438|255.104901|0|6.67290079221465e-21|0|1935|4
54|26|0.132653,0.132653,0.026679,0.025135,0.025135,0.131526,0.131526,0.133597,0.133597,0.133170,0.736985,0.098853,0.098853,0.179842,0.179976,0.548291,0.105790,0.022869,0.022869,|NA|NA|b3,b3,b4,b5,y6,y6,y7,b7,y8,b11,y11,b12,b13,y14,b15,y14,y14-NH3,b15,b15-NH3,b16,y15,b17,b17-H2O,b17-NH3,y17,b18,b18-H2O,b18,b11(2+),b11(2+),y12(2+),b13(2+),b14(2+),y14(2+),b15(2+),y15(2+),y15(2+),y16(2+),b17(2+),y19(2+),b19(2+),y19(2+),b20(2+),y21(2+),b21(2+),b22(2+),y23(2+),y24(2+),b25(2+),|373.208156,387.223806,474.255836,573.324246,688.344661,716.375961,801.428721,801.471636,943.539331,1159.656866,1288.675171,1288.699456,1403.762786,1591.781821,1591.806106,1619.813121,1602.786572,1619.837406,1602.810857,1704.890166,1720.824411,1835.930656,1817.920092,1818.904107,1850.862251,1936.941946,1918.931382,1950.957596,1145.641216,1159.656866,1375.707201,1375.731486,1532.805376,1591.781821,1591.806106,1692.793111,1720.824411,1791.861521,1835.930656,2079.009641,2079.052556,2093.025291,2192.136616,2307.157031,2323.177106,2438.204046,2493.257471,2636.315711,2705.362326,|22381|0|95.23|KTETLLTSLSADTETAMDKLMDPVAR|3|2879.481848|119.549859|3703|Methylation(3)|NA|NA|3|2|1|0|3438|55.363059|119.549859|44762|79.889294|39.660565|0.146496452238718|99|13658|1
14|11|0.005557,0.842027,0.181843,0.966032,0.842242,0.162298,|NA|NA|y1,b2,b2-H2O,b2,y2,y2-NH3,b3,y4,y4-H2O,y5,y5,b5,b5,b6,y6,b7,b7-H2O,b7-NH3,y7,y7-H2O,y7-NH3,|147.112801,244.165566,226.155002,258.181216,275.171381,258.144832,377.218326,489.266731,471.256166,618.309321,632.324971,663.334806,663.334806,734.371916,765.377731,862.430496,844.419932,845.403947,880.441061,862.430496,863.414512,|1664|0|25.28|KTFEEANK|2|1008.537724|85.640697|3820|Methylation(3)|NA|NA|3|1|1|0|976|49.894498|85.640697|3328|85.640697|0|0.09642863213686|83|13268|1
18|13|0.002190,0.332303,0.332303,0.332303,0.000411,0.000411,0.000077,0.000003,|NA|NA|y1,y1-NH3,b2,b3,y2,b4,y4,y4-H2O,y4,y4-H2O,y5,y5,b8,b8,y7,y8,b9,y9,|175.118951,158.092402,185.128446,242.149906,288.203011,371.192496,489.277971,471.267406,489.277971,471.267406,618.320561,632.336211,788.342076,802.357726,848.410831,905.432291,915.441786,976.469401,|2613|0|28.42|LAGESESNLR|2|1089.552724|92.78506|1739|Methylation(1)|NA|NA|1|0|0|0|1094|50.390173|92.78506|5226|92.78506|0|0.0781961287003879|76|13203|1
20|17|0.000981,0.027917,0.794077,0.148889,0.027917,0.000184,0.000035,|NA|NA|b2,b2,b3,y2,b4,b4,y3,y4,y4-H2O,b5,y5,y6,b7,b8,y7,y7,b9,b9-H2O,y8,y8-H2O,y9,b10,b10-H2O,y10,|185.128446,199.144096,298.212506,338.182281,413.239446,427.255096,439.229961,510.267071,492.256506,526.323506,623.351131,752.393721,768.450156,839.487266,851.462131,865.477781,940.534946,922.524382,980.504721,962.494156,1093.588781,1103.598276,1085.587712,1164.625891,|23456|0|100.37|LALDVEIATYR|2|1277.707124|140.723058|819|Methylation(1)|NA|NA|1|0|0|0|1141|50.572856|140.723058|46912|140.723058|0|9.88067091038881e-11|2|5188|1
16|13|0.965943,0.049544,0.475932,0.475932,0.032892,0.032892,0.483432,0.483432,|NA|NA|y2,y2-NH3,b2,b3,b3-H2O,b4,y4,y4,y6,y6-H2O,b6,b6,b6-H2O,y7,y7-H2O,b7,b7-H2O,y7,y7-H2O,b7,b7-H2O,b8,b8-H2O,y8,y8-NH3,|275.171381,258.144832,275.175396,390.202336,372.191772,491.250016,492.223501,492.223501,706.355241,688.344676,707.343266,721.358916,703.348352,821.382181,803.371616,821.386196,803.375632,821.382181,803.371616,821.386196,803.375632,949.444776,931.434212,982.466241,965.439692,|3587|0|31.62|LFDSICNNK|2|1095.545324|103.787146|346,356,629|Methylation(3)|NA|NA|3|0|0|0|1277|51.061909|103.787146|7174|85.640697|18.146449|1.70254321752615e-06|8|7862|1
30|20|0.000000,0.000002,0.000338,0.001775,0.008752,0.008752,0.038189,0.903520,0.783016,0.174821,0.040417,0.040417,|NA|NA|b2,y2,y3,b4,b5,y4,b6,y5,y5-NH3,y6,b8,y8,y8,b9,b10,y9,y10,y11,y12,y12,b13,b13-H2O,y13,b14,y14,b15,b15,|261.159746,288.203011,375.235041,459.296566,488.286726,504.277631,601.370786,633.320221,616.293672,734.367901,849.486876,950.442521,964.458171,964.513816,1065.561496,1111.526581,1198.558611,1311.642671,1340.632831,1368.664131,1424.694356,1406.683792,1425.685591,1511.726386,1538.769651,1610.794796,1624.810446,|24337|0|107.6|LFIGGLSFETTDDSLR|2|1798.917324|129.563808|1436|Methylation(2)|NA|NA|2|0|0|0|2827|54.513258|129.563808|48674|129.563808|0|2.02137346654254e-06|8|7973|11
41|27|0.330828,0.330828,0.330828,0.330828,0.330828,0.330828,0.013858,0.000494,0.000493,0.000093,0.000093,0.000001,0.000000,0.000000,|NA|NA|y2,y3,y3,b3,y4,y4-NH3,y5,y6,y6-NH3,y7,b7,b7-H2O,b8,y8,b9,y10,y10,b10,b11,y11,y11-NH3,y12,y12-NH3,y12,y12-H2O,y13,y13-H2O,b14,y7(2+),b8(2+),b8(2+),b9(2+),b9(2+),b10(2+),b10(2+),b11(2+),b12(2+),b14(2+),b15(2+),b17(2+),b19(2+),|218.149911,289.187021,289.187021,300.155386,403.229951,386.203402,516.314011,663.382421,646.355872,791.441001,807.399526,789.388962,906.467936,920.483591,1019.551996,1091.547981,1105.563631,1148.594586,1205.616046,1220.590571,1203.564022,1333.674631,1316.648082,1347.690281,1329.679716,1432.743041,1414.732476,1548.728846,805.456651,878.436636,906.467936,991.520696,1019.551996,1120.563286,1148.594586,1205.616046,1319.658976,1576.760146,1723.828556,1950.955546,2093.029766,|11283|0|55.75|LGEHNIDVLEGNEQFINAAK|3|2239.133348|170.688965|1947|Methylation(2)|NA|NA|2|0|0|0|3499|55.439439|170.688965|22566|72.041652|98.647313|6.76341047708026e-10|4|5650|4
16|15|0.000106,0.457094,0.457094,0.085705,|NA|NA|y1,b2,y2,y2-H2O,y2,y2-H2O,b3,y3,y3,b4,y3,b5,y4,b6,y5,y6,b7,y7,y7-H2O,b8,b8-H2O,y8,|147.112801,171.112796,262.139741,244.129176,276.155391,258.144826,318.181206,361.208151,361.208151,375.202666,375.223801,462.234696,522.292211,609.303106,609.324241,666.345701,708.371516,813.414111,795.403546,837.414106,819.403542,870.435571,|10455|0|53.12|LGFGSFVDK|2|983.519924|138.38632|730|Methylation(1)|NA|NA|1|0|0|0|1070|50.293838|138.38632|20910|138.38632|0|1.32376917308035e-09|5|5848|2
28|19|0.998488,0.815241,0.153846,0.029017,0.001041,0.001075,0.001075,0.000207,0.000009,0.000003,0.000000,0.000000,|NA|NA|y2,y2-H2O,b4,b4,y3,b5,b5,y4,y4-NH3,y4,b6,y5,y5-H2O,y5,y5-H2O,y6,b9,b9,y8,b10,y9,y9-NH3,b11,b11-H2O,b11-NH3,b11,b11-H2O,b11-NH3,y10,b12,b12-H2O,b12-NH3,y11,b13,b13-H2O,b13-NH3,b14,b14-H2O,y14,y14-H2O,y14-NH3,|276.155391,258.144826,356.229216,384.260516,407.195881,469.313276,497.344576,508.243561,491.217012,522.259211,584.376606,637.286151,619.275586,665.317451,647.306886,765.381111,915.478166,915.478166,1037.481941,1043.573126,1096.482671,1079.456122,1158.600066,1140.589502,1141.573517,1172.615716,1154.605152,1155.589167,1183.514701,1273.663396,1255.652832,1256.636847,1296.598761,1404.703886,1386.693322,1387.677337,1533.746476,1515.735912,1552.752291,1534.741726,1535.725742,|1863|0|25.91|LGGKLSSEDKETMEK|2|1679.852124|125.504387|361|Methylation(2)|NA|NA|2|2|0|0|2536|54.041492|125.504387|3726|113.136051|12.368336|0.0214132859019153|38|12175|3
20|18|0.998489,0.001234,0.000231,0.000043,0.000002,0.000000,0.000000,0.000000,|NA|NA|b2,b3,y2,b4,b4-H2O,y3,y4,y4-H2O,b5,b5-H2O,y5,b6,y6,y6-H2O,b7,b8,b8-H2O,y7,b9,b9-H2O,y8,y9,y9-H2O,y9-NH3,b10,b10-H2O,y10,y10-NH3,y10,|185.128446,298.212506,338.182281,413.239446,395.228882,439.229961,510.267071,492.256506,526.323506,508.312942,623.351131,655.366096,752.393721,734.383156,768.450156,839.487266,821.476702,865.477781,940.534946,922.524382,980.504721,1093.588781,1075.578216,1076.562232,1103.598276,1085.587712,1150.610241,1133.583692,1164.625891,|13680|0|63.46|LGLDIEIATYR|2|1277.709924|158.076835|872|Methylation(1)|NA|NA|1|0|0|0|1203|50.802656|158.076835|27360|158.076835|0|1.37654656297525e-15|1|3248|1
38|25|0.059332,0.059332,0.059332,0.059332,0.059332,0.011125,0.059332,0.316440,0.316440,0.000000,0.000000,0.000000,0.000000,0.000000,|NA|NA|y1,y2,y3,y4,y5,y5-NH3,y6,y6-NH3,y6,y6-NH3,b7,y7,y7-NH3,b9,b9-H2O,y9,y10,y10-H2O,b3(2+),y3(2+),b4(2+),y4(2+),y5(2+),y6(2+),y7(2+),b9(2+),b10(2+),y10(2+),b11(2+),b12(2+),y12(2+),b13(2+),b14(2+),b15(2+),|175.118951,338.182281,451.266341,565.309271,678.393331,661.366782,791.477391,774.450842,791.477391,774.450842,838.456986,862.514501,845.487952,1067.563246,1049.552682,1090.661891,1218.720471,1200.709906,365.193176,451.266341,493.288136,565.309271,678.393331,791.477391,862.514501,1053.547596,1168.610926,1204.704821,1281.694986,1352.732096,1438.805261,1465.816156,1578.900216,1692.943146,|13451|0|62.7|LHNKPTFSQTIALLNIYR|4|2143.202572|158.365934|1822|Methylation(1)|NA|NA|1|1|0|0|1584|51.997552|158.365934|26902|61.47999|96.885944|1.95110621757425e-08|6|6544|2
14|11|0.000030,0.000646,0.064157,0.941445,0.941445,0.849717,0.202559,|NA|NA|y1,b2,y2,b3,b3-H2O,y3,y3,b4,b5,b5,b5-H2O,y5,y5-H2O,b6,b6-H2O,y6,y6-H2O,y6-NH3,b7,b7-H2O,b7-NH3,y7,y7-H2O,|147.112801,227.175396,275.171381,328.223076,310.212512,332.192841,346.208491,443.250016,572.292606,586.308256,568.297692,590.278021,572.267456,643.329716,625.319152,691.325701,673.315136,674.299152,771.388296,753.377732,754.361747,804.409761,786.399196,|1499|0|24.75|LLTDDGNK|2|917.493924|85.640697|1219|Methylation(3)|NA|NA|3|0|0|0|795|49.003671|85.640697|2998|85.640697|0|0.00450270134113152|28|11445|1
40|30|0.132843,0.708498,0.132843,0.024908,0.000876,0.000031,0.000001,0.000000,0.000000,0.000000,|NA|NA|y2,y2-H2O,y3,y3-NH3,b4,y4,y4-H2O,b5,y5,y5-H2O,y6,y7,b8,y8,b9,y9,b10,b11,b11,b12,b13,b13-NH3,b14,y14,b15,b7(2+),b8(2+),y8(2+),b10(2+),b11(2+),b12(2+),b13(2+),b14(2+),b15(2+),y15(2+),b16(2+),b17(2+),|262.150981,244.140416,361.219391,344.192842,451.255096,476.246331,458.235766,550.323506,589.330391,571.319826,718.372981,817.441391,882.471956,930.525451,1013.512446,1058.584031,1141.571026,1240.639436,1254.655086,1353.723496,1482.766086,1465.739537,1595.850146,1620.841381,1710.877086,721.387896,882.471956,930.525451,1141.571026,1254.655086,1353.723496,1482.766086,1595.850146,1710.877086,1763.899621,1809.945496,1896.977526,|22352|0|95.07|LPPEVANFMQLVELDVSR|3|2071.088348|215.13577|1528|Methylation(1)|NA|NA|1|0|0|0|2958|54.709982|215.13577|44704|187.815947|27.319823|1.70948099422138e-23|0|1573|1
23|18|0.210047,0.564396,0.839916,0.839916,0.491810,0.042186,0.009226,0.002038,0.000443,0.000019,0.000004,|NA|NA|y1,b2,b2-NH3,y2,y2-NH3,b4,y4,y5,y6,y6-H2O,y6-NH3,b7,b7,b7,y7,b8,b8,b9,b9-H2O,b9-NH3,b10,b3(2+),y3(2+),b5(2+),b5(2+),b6(2+),y6(2+),b7(2+),b9(2+),b10(2+),y10(2+),b11(2+),y11(2+),|147.112801,242.149916,225.123367,275.171381,258.144832,469.313286,518.293281,647.335871,762.362811,744.352246,745.336262,769.420266,797.451566,811.467216,876.405741,926.494156,940.509806,1055.536746,1037.526182,1038.510197,1183.631706,313.187026,403.266341,554.366046,582.397346,696.440276,776.378461,797.451566,1055.536746,1183.631706,1216.653171,1311.690286,1344.711751,|111|0|17.95|LQGKINDEDKQK|3|1457.795048|136.890203|682|Methylation(3)|NA|NA|3|2|0|0|1690|52.278867|136.890203|222|122.541937|14.348266|0.0552436040977509|58|12992|1
14|11|0.166845,0.717799,0.850847,0.631179,0.631179,0.001679,0.000472,|NA|NA|y1,b2,b2-H2O,b2,y2,y2-H2O,y3,y3-H2O,b3,b3,b4,b4,b4,b4-NH3,y5,y5,b5,b6,y6,y6,b7,b7-H2O,y7,y7,y7-H2O,y7-NH3,|147.112801,215.139016,197.128452,229.154666,234.144831,216.134266,331.197591,313.187026,343.197596,357.213246,442.266006,456.281656,470.297306,453.270757,559.308591,573.324241,599.339896,668.361356,701.382821,729.414121,783.424686,765.414122,802.430501,816.446151,798.435586,799.419602,|6030|0|39.25|LSQLDPSK|2|929.528524|85.640697|3841|Methylation(3)|NA|NA|3|0|1|0|720|48.573325|85.640697|12060|85.640697|0|0.00450270134113152|28|11446|1
14|13|0.000222,0.001183,0.033651,0.957188,0.006310,0.001183,0.000222,0.000042,|NA|NA|y1,y1-NH3,y1,b2,b2-H2O,b3,b3-H2O,y2,b4,b4-H2O,y3,y3-H2O,y3,b5,b5-H2O,b5-NH3,y4,y4-H2O,y4-NH3,b6,b6-NH3,y5,y5-NH3,y6,y6-H2O,b7,b7-H2O,y7,|175.118951,158.092402,189.134601,201.123366,183.112802,288.155396,270.144832,288.203011,417.197986,399.187422,417.245601,399.235036,431.261251,545.256566,527.246002,528.230017,545.304181,527.293616,528.277632,674.299156,657.272607,674.346771,657.320222,761.378801,743.368236,787.383216,769.372652,848.410831,|2152|0|26.87|LSSDQELR|2|961.496124|118.961963|3231|Methylation(1)|NA|NA|1|0|1|0|903|49.556878|118.961963|4304|71.649175|47.312788|2.67517444978111e-05|13|8968|1
24|17|0.001567,0.000446,0.181225,0.842586,0.961096,0.008697,0.002745,0.000819,0.000819,|NA|NA|b2,y3,b4,y5,y6,y6-NH3,b6,b6-H2O,y7,y7,b7,b7-H2O,y8,b8,b8,b8-H2O,y9,y10,y10-NH3,b10,y11,y11-NH3,b11,b11-NH3,b12,y12,y12-H2O,y12,|215.139016,305.181941,477.234366,516.277631,603.309661,586.283112,679.329726,661.319162,750.378071,778.409371,826.398136,808.387572,851.425751,899.414516,913.430166,895.419602,952.473431,1067.500371,1050.473822,1124.525856,1214.568781,1197.542232,1225.573536,1208.546987,1282.594996,1301.600811,1283.590246,1315.616461,|9906|0|51.37|LTFDSSFSPNTGK|2|1428.700324|117.620755|1882|Methylation(2)|NA|NA|2|0|0|0|1888|52.76002|117.620755|19812|117.620755|0|0.000188206453288374|15|9783|2
26|16|0.001216,0.000050,0.034143,0.964829,0.999341,0.000234,0.000048,0.000046,0.000046,0.000046,|NA|NA|y2,y3,y3,y4,y4,b4,b4-H2O,b5,b5-H2O,y6,y6,b6,b6-H2O,y7,y7-H2O,b7,b7-H2O,y8,y8-H2O,y8-NH3,b8,b8-H2O,y9,y9-H2O,y9-NH3,y10,y10-H2O,y11,y11-H2O,y11-NH3,b11,b11-NH3,b12,y12,b13,b13-H2O,b13-NH3,y13,y13-H2O,|303.239061,332.229221,346.244871,433.276901,447.292551,477.234366,459.223802,578.282046,560.271482,644.372591,672.403891,679.329726,661.319162,731.404621,713.394056,826.398136,808.387572,878.473031,860.462466,861.446482,913.430166,895.419602,979.520711,961.510146,962.494162,1080.568391,1062.557826,1195.595331,1177.584766,1178.568782,1225.573536,1208.546987,1254.563696,1342.663741,1410.689956,1392.679392,1393.663407,1429.695771,1411.685206,|7950|0|45.21|LTFDSSFSPNTGKK|2|1556.795124|97.032929|1882|Methylation(2)|NA|NA|2|1|0|0|2247|53.516031|97.032929|15900|97.032929|0|0.00261197540544627|26|11135|1
22|19|0.000000,0.000000,0.000000,0.000000,0.003229,0.017219,0.489776,0.489776,|NA|NA|b2,b2,y2,y2-NH3,b3,y3,y4,b5,b5-H2O,b6,y5,y6,y7,y7-H2O,y7-NH3,b8,b9,y8,y9,b10,b10-H2O,b10-NH3,b10,b10-H2O,b10-NH3,y10,y10-H2O,b11,b11-H2O,y11,|247.074706,261.090356,317.229561,300.203012,334.106736,445.288141,532.320171,564.197006,546.186442,661.249766,695.383501,792.436261,889.489021,871.478456,872.462472,921.365856,1008.397886,1018.531611,1119.579291,1136.456466,1118.445902,1119.429917,1136.456466,1118.445902,1119.429917,1206.611321,1188.600756,1278.567076,1260.556512,1321.638261,|1682|0|25.33|MDSTEPPYSQKR|2|1452.680324|159.424975|540|Methylation(1)|NA|NA|1|1|0|0|1786|52.518815|159.424975|3364|42.228739|117.196236|5.46715097804906e-17|0|2775|1
30|15|0.006953,0.175609,0.833469,0.786239,0.151871,0.029425,0.006712,0.006712,0.001505,0.001505,|NA|NA|b2,y2,b4,y5,y5,y6,b8,b8-H2O,b8-NH3,y8,b9,b9-H2O,y9,y9-H2O,b10,b10-H2O,b10,b10-H2O,y10,y12,b14,b14-H2O,y14,y14-H2O,b15,b15-NH3,b15,b15-NH3,|261.090356,261.155731,447.154406,589.330391,617.361691,718.372981,872.345446,854.334882,855.318897,943.484321,986.388376,968.377812,1085.558551,1067.547986,1097.456786,1079.446222,1097.456786,1079.446222,1128.564361,1368.675361,1554.674036,1536.663472,1554.739411,1536.728846,1668.716966,1651.690417,1668.716966,1651.690417,|15486|0|69.36|MEADPDGQQPEKAENK|2|1814.819524|74.486135|1576|Methylation(2)|NA|NA|2|1|0|0|1922|52.837534|74.486135|30972|56.014281|18.471854|0.201404720223982|133|13823|1
16|11|0.179861,0.840396,0.932644,0.038714,0.008070,0.000316,|1.000000,|NA|y1,y2,b2,y3,y4,b4,y5,y6,y7,y8,y8-NH3,b8,b8-H2O,|147.112801,218.149911,277.085271,347.192501,462.219441,505.232661,533.256551,660.356261,761.403941,890.446531,873.419982,891.376411,873.365847,|2874|0|29.28|MESLADEAK|2|1037.484324|75.681778|3329|Methylation(2)|Met_OX(1)|NA|3|0|1|0|706|48.488047|75.681778|5748|75.681778|0|0.0747603534109674|75|13180|1
22|19|0.000000,0.000021,0.000113,0.003228,0.017216,0.489710,0.489710,|1.000000,|NA|y2,y2-NH3,b2,y3,b3,y4,b4,b5,b5,b6,y5,b7,b7-H2O,y6,y7,y8,y8-NH3,b8,b8-H2O,y9,y9,b9,y10,y10-H2O,y10-NH3,b10,b10-H2O,b11,|248.160481,231.133932,295.111091,349.208161,408.195151,464.235101,465.216611,522.238071,536.253721,635.322131,650.314411,722.354161,704.343597,737.346441,850.430501,907.451961,890.425412,908.433471,890.422907,950.457771,964.473421,1023.460411,1077.557481,1059.546916,1060.530932,1124.508091,1106.497527,1225.555771,|11907|0|57.74|MFIGGLSWDTSK|2|1371.661724|159.424975|640|Methylation(1)|Met_OX(1)|NA|2|0|0|0|1829|52.622137|159.424975|23814|159.424975|0|1.27366991183065e-11|2|4781|2
24|21|0.000000,0.000000,0.000001,0.000407,0.011578,0.329338,0.329338,0.329338,|NA|NA|y2,b2,y2,y3,y3-NH3,b3,b4,y4,y4-H2O,b5,y5,y5,y5-H2O,y5-NH3,b6,b7,b7-H2O,b7,b7,y6,y6-H2O,y7,y7-H2O,b8,y8,y8-H2O,y8,b9,y9,y10,b10,b10-H2O,y11,y11-H2O,b11,b11-H2O,b12,b12-H2O,y12,y12-H2O,y12-NH3,|275.207761,279.116176,289.223411,376.255441,359.228892,392.200236,449.221696,477.303121,459.292556,506.243156,578.314411,592.330061,574.319496,575.303512,619.327216,706.359246,688.348682,720.374896,720.374896,778.409371,760.398806,865.441401,847.430836,906.454206,964.509811,946.499246,978.525461,1007.465496,1035.546921,1092.568381,1108.513176,1090.502612,1205.652441,1187.641876,1209.560856,1191.550292,1337.655816,1319.645252,1352.720851,1334.710286,1335.694302,|11418|0|56.18|MFIGGLSWDTSKK|2|1483.759524|178.244682|640|Methylation(1)|NA|NA|1|1|0|0|2155|53.334473|178.244682|22836|178.244682|0|5.48189124033848e-24|0|1504|1
18|13|0.999991,0.964023,0.033899,0.001192,0.000224,0.000224,0.000224,0.000224,|NA|NA|b2,b2-NH3,b3,b4,b5,y5,b6,y6,b7,y7,y8,y8-NH3,b9,b9-H2O,b9-NH3,y9,y9-H2O,y9-NH3,y9,y9-H2O,y9-NH3,y9,|246.090696,229.064147,359.174756,430.211866,543.295926,576.298751,614.333036,689.382811,729.359976,760.419921,873.503981,856.477432,972.481876,954.471312,955.455327,990.528821,972.518256,973.502272,990.528821,972.518256,973.502272,1004.544471,|2942|0|29.51|NCLALADDKK|2|1118.582324|92.78506|367|Methylation(2)|NA|NA|2|1|0|0|1327|51.228709|92.78506|5884|79.832889|12.952171|0.0154481219851788|37|12008|1
14|13|0.175732,0.838022,0.692199,0.701676,0.289429,0.289429,0.013513,|NA|NA|y1,b2,y2,b3,y3,b3,y3,b3,y3,b4,y4,b4,y4,b5,y5,b5,y5,b6,y6,b6,b6-H2O,y6,y6-H2O,b7,b7-H2O,y7,|147.112801,244.092796,244.165561,357.176856,357.249621,371.192506,371.265271,385.208156,385.280921,444.208886,444.281651,486.255836,486.328601,559.272216,559.344981,573.287866,573.360631,672.356276,672.429041,686.371926,668.361362,686.444691,668.434126,783.424686,765.414122,815.487281,|6140|0|39.6|NDLTSIPK|2|929.529724|118.961963|2492|Methylation(3)|NA|NA|3|0|1|0|706|48.488047|118.961963|12280|71.649175|47.312788|2.62555875373516e-10|4|5422|1
12|11|0.992839,0.964306,0.040254,0.001891,0.000569,0.000140,|NA|NA|b1,y1,b2,y2,b3,y3,y3-H2O,y3,y4,b5,b5-H2O,y5,b6,y6,y6-H2O,y6,|129.065856,147.112801,258.108446,260.196861,357.176856,389.239451,371.228886,417.270751,502.323511,599.303506,581.292942,601.391921,712.387566,730.434511,712.423946,744.450161,|5953|0|38.98|NDVLELK|2|858.492324|99.625735|3161|Methylation(2)|NA|NA|2|0|1|0|660|48.195439|99.625735|11906|82.632052|16.993683|0.0455475607568946|56|12851|1
22|14|0.246839,0.246839,0.246839,0.533859,0.533859,0.349775,0.349775,0.329463,0.067524,0.067524,0.013853,0.013853,|NA|NA|b2,y2,b3,b3-NH3,b3,y4,b5,b5-H2O,y5,y5,b7,y7,b8,b8-H2O,b8,b8-H2O,b8,b8-H2O,b9,b9,b9,b9,y9,b10,b10-H2O,b11,b11-H2O,|244.092796,288.203011,357.176856,340.150307,371.192506,530.304521,643.293336,625.282772,667.363431,681.379081,898.451626,922.521721,1021.494886,1003.484322,1035.510536,1017.499972,1035.510536,1017.499972,1121.522166,1135.537816,1149.553466,1163.569116,1208.638201,1277.612046,1259.601482,1390.696106,1372.685542,|13389|0|62.51|NELEEQLHQNIR|2|1564.803924|88.349928|3034|Methylation(3)|NA|NA|3|0|1|0|2185|53.394514|88.349928|26778|56.014281|32.335647|0.00113932451699356|21|10743|1
32|19|0.002570,0.002570,0.002570,0.005864,0.723393,0.138528,0.155013,0.792190,0.149217,0.028086,|NA|NA|y1,y2,b3,y4,b5,y5,b6,y5,y6,b7,b7,y6,y7,y7,b8,b9,y8,b10,y9,b10,b11,b11-H2O,y10,b12,y11,b3(2+),y4(2+),b9(2+),y8(2+),b10(2+),|175.118951,288.203011,345.140476,529.356881,555.277296,642.440941,656.288586,656.456591,741.509351,755.356996,755.356996,755.525001,812.546461,812.546461,884.399586,969.452346,969.620351,1068.520756,1068.688761,1082.536406,1195.620466,1177.609902,1197.731351,1266.657576,1266.752811,345.140476,529.356881,969.452346,969.620351,1082.536406,|19532|0|83.47|NESVPEVEALLARLR|3|1723.963748|110.218045|498|Methylation(2)|NA|NA|2|1|0|0|1664|52.211533|110.218045|39064|72.038289|38.179756|0.0818734179935349|76|13223|1
28|26|0.000000,0.000002,0.000229,0.000043,0.006503,0.986493,0.006503,0.000229,0.000000,0.000000,|NA|NA|y2,y2-NH3,b3,b3-H2O,b3-NH3,b4,b4-H2O,b4-NH3,y3,b5,b5-H2O,b5-NH3,y4,y5,y5-H2O,b6,b6-H2O,b6-NH3,b7,b7-H2O,b7-NH3,b7,b7-H2O,b7-NH3,y6,y6-H2O,b8,b8-H2O,b8-NH3,y7,y7-H2O,b9,b9-H2O,b9-NH3,y8,y8-H2O,y8-NH3,y9,y9-H2O,y9-NH3,b10,b10-H2O,b10-NH3,b11,y10,y10-H2O,y10-NH3,b12,b12-H2O,b12-NH3,y11,y11-H2O,y11-NH3,y11,y11-NH3,y12,y12-H2O,y12-NH3,b13,b13-NH3,y13,y13-H2O,y13-NH3,b14,b14-H2O,b14-NH3,y14,y14-H2O,y14-NH3,y14,|310.176131,293.149582,327.129906,309.119342,310.103357,442.156846,424.146282,425.130297,457.244541,555.240906,537.230342,538.214357,586.287131,643.308591,625.298026,656.288586,638.278022,639.262037,784.347166,766.336602,767.320617,784.347166,766.336602,767.320617,806.371921,788.361356,913.389756,895.379192,896.363207,935.414511,917.403946,1042.432346,1024.421782,1025.405797,1064.457101,1046.446536,1047.430552,1192.515681,1174.505116,1175.489132,1205.495676,1187.485112,1188.469127,1262.517136,1293.563361,1275.552796,1276.536812,1391.559726,1373.549162,1374.533177,1392.631771,1374.621206,1375.605222,1406.647421,1389.620872,1521.674361,1503.663796,1504.647812,1538.628136,1521.601587,1636.701301,1618.690736,1619.674752,1701.691466,1683.680902,1684.664917,1719.738411,1701.727846,1702.711862,1733.754061,|9524|0|50.16|NPDDITNEEYGEFYK|2|1847.794924|235.104493|669|Methylation(1)|NA|NA|1|0|0|0|1126|50.515384|235.104493|19048|235.104493|0|2.23869832792361e-50|0|247|1
12|11|0.487906,0.487906,0.017153,0.003216,0.003216,0.000603,|NA|NA|b1,y1,b2,b2-NH3,y2,y2-NH3,y2,y2-NH3,b3,b3-NH3,y3,y4,b5,y5,b6,b6,y6,y6,|129.065856,175.118951,216.097886,199.071337,262.150981,245.124432,276.166631,259.140082,363.166296,346.139747,375.235041,488.319101,589.334416,635.387511,662.350796,676.366446,722.419541,736.435191,|2338|0|27.48|NSFLISR|2|850.476524|99.625735|3805|Methylation(1)|NA|NA|1|0|1|0|703|48.469553|99.625735|4676|67.803238|31.822497|0.0285690511758697|44|12445|1
14|6|0.010052,0.205827,0.845297,0.969412,0.969412,|NA|NA|y1,y1,y3,b4,y4,b5,y5,y5,|147.112801,161.128451,385.280921,466.338766,512.380631,565.407176,640.475591,640.475591,|23563|0|100.79|PLVKIIPK|2|949.676324|28.314865|2375|Methylation(3)|NA|NA|3|1|1|0|4|26.0206|28.314865|47126|8.003546|20.311319|0.12881417653396|91|13618|1
44|20|0.000000,0.000000,0.000001,0.000001,0.000007,0.000035,0.000186,0.000993,0.000993,0.000993,0.000993,0.000993,0.000993,0.000993,0.005296,0.005296,0.028243,0.150629,0.803356,|NA|NA|b2,y2,b3,b3-H2O,b3-NH3,b3,b3-H2O,b3-NH3,y3,y5,b14,b15,b16,y7(2+),y15(2+),y16(2+),b16(2+),y17(2+),b18(2+),y18(2+),b19(2+),b20(2+),y20(2+),b21(2+),|244.092796,260.171711,315.129906,297.119342,298.103357,315.129906,297.119342,298.103357,374.214641,559.331061,1583.879146,1739.980256,1827.012286,747.410771,1691.955111,1805.998041,1827.012286,1920.040971,2015.091996,2033.125031,2143.186956,2200.208416,2259.293151,2314.251346,|22439|0|95.5|QDALLLNNNTLLFIRSTSKGNAR|3|2573.409848|87.941861|2955|Methylation(1)|NA|NA|1|2|1|0|2003|53.016809|87.941861|44878|47.361164|40.580697|0.185730720679773|127|13784|1
18|12|0.955013,0.955013,0.070708,0.018347,0.000860,0.000040,0.000010,0.000010,|NA|NA|y2,b3,y3,y3-NH3,b4,y4,y4-H2O,b5,y5,b6,y6,b7,y7,b9,b9-NH3,|261.155731,369.176856,389.250691,372.224142,426.198316,476.282721,458.272156,539.282376,589.366781,652.366436,702.450841,739.398466,759.472301,981.536356,964.509807,|10958|0|54.72|QDPGILSKNK|2|1127.645724|79.832889|2499|Methylation(2)|NA|NA|2|1|1|0|900|49.542425|79.832889|21916|56.890426|22.942463|0.164725971683959|117|13725|1
24|19|0.000508,0.002712,0.077122,0.411258,0.411316,0.097608,0.142345,0.142345,0.714785,|NA|NA|y1,y1,y2,b2,b2-H2O,b2-NH3,b3,b3-NH3,b3,y4,b5,b5-NH3,y5,y5-NH3,b6,b6-H2O,b6-NH3,y6,b8,y8,b3(2+),b5(2+),y5(2+),y6(2+),b7(2+),y7(2+),y7(2+),y8(2+),y9(2+),y9(2+),y10(2+),b10(2+),y11(2+),b12(2+),y12(2+),|175.118951,189.134601,246.156061,258.108446,240.097882,241.081897,389.148936,372.122387,403.164586,530.315751,547.218076,530.191527,617.347781,600.321232,618.255186,600.244622,601.228637,704.379811,806.334896,862.448951,389.148936,575.249376,631.363431,718.395461,719.302866,777.396191,805.427491,876.464601,949.480981,963.496631,1034.533741,1035.441156,1165.574231,1234.548076,1294.616821,|172|0|18.87|QEMASASSSQRGR|3|1422.676148|145.882063|1420|Methylation(2)|NA|NA|2|1|0|0|1767|52.472365|145.882063|344|72.354564|73.527499|0.000418794174731911|16|10073|1
10|10|0.870453,0.324299,0.777137,0.777137,0.238727,0.012248,|NA|NA|b1,y1,y1,b2,y2,b3,b3,b3-NH3,b4,b4,y4,b5,y5,|143.081506,175.118951,175.118951,256.165566,304.161541,385.208156,399.223806,382.197257,498.292216,526.323516,574.319491,655.366106,687.403551,|6164|0|39.68|QLELER|2|829.477924|100|3584|Methylation(3)|NA|NA|3|0|1|0|623|47.94488|100|12328|82.632052|17.367948|1.50628498252306e-05|10|8869|1
16|11|0.004842,0.130303,0.668006,0.246296,0.246296,0.312686,0.606468,0.606468,0.178636,|NA|NA|y1,b2,b2-NH3,b3,y3,y3,b4,y4,b5,y6,b7,b7-H2O,b7-NH3,y7,b8,y8,y8-H2O,|175.118951,242.149916,225.123367,370.208496,375.235041,403.266341,499.251086,531.324921,626.350796,773.451571,855.457056,837.446492,838.430507,901.510151,968.541116,1014.594211,996.583646,|4942|0|35.84|QLNELQSLR|2|1142.655724|75.681778|2111|Methylation(3)|NA|NA|3|0|1|0|978|49.903389|75.681778|9884|63.442792|12.238986|0.0747603534109674|75|13183|1
12|12|0.000007,0.850704,0.203929,0.966210,0.940290,0.038860,|NA|NA|b1,y1,y1-NH3,b2,y2,y2,b3,y3,y3,y4,y5,y5-H2O,y5-NH3,b6,b6-H2O,y6,y6-H2O,y6,y6-H2O,|129.065856,147.112801,130.086252,228.134266,276.155391,290.171041,329.181946,391.218721,391.218721,519.277301,620.324981,602.314416,603.298432,701.346446,683.335882,719.393391,701.382826,719.393391,701.382826,|463|0|21|QVSQSEK|2|847.450324|120|101|Methylation(3)|NA|NA|3|0|0|0|445|46.4836|120|926|82.632052|37.367948|1.54489258028688e-10|3|5240|1
23|21|0.000222,0.001185,0.033707,0.958763,0.038581,0.929199,0.038553,0.039438,0.960352,|NA|NA|y1,y1,b2,y2,y2-NH3,b4,y4,b5,b5-H2O,b5-NH3,b5,y5,y5,b6,b6,y6,y6-H2O,y6,y6-H2O,y6,b7,b8,b8-H2O,y8,y8-H2O,b9,y9,y9-NH3,y3(2+),b4(2+),y4(2+),b5(2+),b6(2+),b6(2+),y6(2+),y6(2+),y6(2+),b10(2+),b10(2+),y10(2+),|175.118951,189.134601,242.161146,260.171711,243.145162,486.230676,486.339831,557.267786,539.257222,540.241237,585.299086,629.398071,629.398071,686.310376,700.326026,785.499181,767.488616,785.499181,767.488616,799.514831,870.442786,999.485376,981.474812,999.594531,981.583966,1112.569436,1128.637121,1111.610572,373.255771,486.230676,486.339831,571.283436,686.310376,700.326026,757.467881,785.499181,799.514831,1225.653496,1239.669146,1257.679711,|9201|0|49.14|RAEEAERELLAR|3|1484.820848|186.840087|2066|Methylation(3)|NA|NA|3|2|1|0|1481|51.705551|186.840087|18402|157.899594|28.940493|0.000965333041669364|20|10665|1
10|10|0.966881,0.062271,0.839188,0.269343,0.862317,|NA|NA|b1,y1,y1,y1-NH3,b2,b2,y2,y3,b4,y4,b5,y5,y5-H2O,|171.124036,175.118951,189.134601,172.108052,300.166626,300.166626,303.177531,445.251761,605.304186,608.315091,719.347116,737.357681,719.347116,|7818|0|44.82|REYQNR|2|907.471124|100|3614|Methylation(3)|NA|NA|3|1|1|0|624|47.951846|100|15636|59.028937|40.971063|0.00969096208192536|34|11700|1
55|32|0.993494,0.993494,0.013012,0.000000,0.000000,0.000000,0.000000,0.000000,|NA|NA|y2,b3,y3,y4,y5,y6,y8,y9,y10,y10-NH3,b12,b12,y11,y11,b13,y12,y12-H2O,b13,y13,y13-H2O,y13-NH3,b14,b14-H2O,y14,b15,y14,y14-H2O,y14-NH3,b16,y15,y15-H2O,y15-NH3,b17,b17-H2O,b17-NH3,y10(2+),b13(2+),b13(2+),y13(2+),b14(2+),b15(2+),b16(2+),b17(2+),b18(2+),b20(2+),b21(2+),b21(2+),b23(2+),b24(2+),|290.145891,299.182606,377.177921,434.199381,581.267791,638.289251,858.374041,973.400981,1087.443911,1070.417362,1188.506836,1202.522486,1250.507241,1278.538541,1289.518126,1307.528701,1289.518136,1317.549426,1364.550161,1346.539596,1347.523612,1480.612756,1462.602192,1527.613491,1537.634216,1555.644791,1537.634226,1538.618242,1594.655676,1642.640431,1624.629866,1625.613882,1757.719006,1739.708442,1740.692457,1087.443911,1289.518126,1317.549426,1364.550161,1480.612756,1537.634216,1594.655676,1757.719006,1871.761936,2043.810336,2178.842366,2206.873666,2410.963536,2467.984996,|9214|0|49.17|RGAYGGGYGGYDDYGGYNDGYGFGSDR|3|2844.156248|177.466172|641|Methylation(2)|NA|NA|2|1|0|0|281|44.487063|177.466172|18428|65.407529|112.058643|3.65767814491861e-09|5|5980|1
14|12|0.000000,0.008698,0.247403,0.247403,0.247403,0.247403,0.001631,0.000057,|NA|NA|b1,y1,y1-NH3,b2,b2-NH3,y2,y2-H2O,y2-NH3,b3,b3,b4,b4,b5,b6,y6,y6-H2O,b7,y7,y7-H2O,y7-NH3,y7,y7-H2O,y7-NH3,|157.108386,175.118951,158.092402,270.192446,253.165897,304.161541,286.150976,287.134992,384.235376,398.251026,499.262316,513.277966,642.320556,755.404616,789.373711,771.363146,884.447206,902.457771,884.447206,885.431222,902.457771,884.447206,885.431222,|486|0|21.14|RINDEIER|2|1058.558124|101.250546|620|Methylation(1)|NA|NA|1|1|0|0|1119|50.488301|101.250546|972|71.649175|29.601371|0.00738315297712111|33|11619|1
28|17|0.016635,0.016635,0.473182,0.473182,0.016635,0.003119,0.000585,0.000021,0.000004,0.000001,0.000001,|NA|NA|b3,b3-H2O,y3,b4,b4-H2O,y4,b5,b5-H2O,y5,y5-NH3,b6,b6,b7,b7-H2O,y8,y9,b10,b10-H2O,y10,y10-H2O,b11,y11,y11-H2O,b12,y12,y12-H2O,b13,b13-H2O,y13,y13-H2O,b14,b14-H2O,|288.155396,270.144832,333.176851,401.239456,383.228892,420.208881,514.323516,496.312952,533.292941,516.266392,615.334806,629.350456,716.382486,698.371922,800.451221,887.483251,983.540766,965.530202,1002.510191,984.499626,1096.624826,1115.594251,1097.583686,1183.656856,1228.678311,1210.667746,1240.678316,1222.667752,1315.710341,1297.699776,1369.720906,1351.710342,|12420|0|59.4|SISVIDSPGILSGEK|2|1515.825924|101.411889|309|Methylation(1)|NA|NA|1|0|0|0|1767|52.472365|101.411889|24840|43.734213|57.677676|0.00095728975739255|19|10663|1
39|25|0.321703,0.321703,0.321703,0.321703,0.321703,0.321703,0.069767,0.000017,0.000001,0.000001,0.000000,0.000000,|NA|NA|b2,b2-H2O,b2-NH3,y2,y3,b4,b4-H2O,y5,y5,b6,y6,y7,b7,y8,y8-NH3,b8,b8-H2O,y9,y9-H2O,b9,y10,y10,b10,b11,b11-H2O,b12,b12-H2O,b14,y3(2+),b8(2+),y9(2+),b9(2+),b9(2+),y10(2+),b10(2+),b11(2+),b11(2+),b13(2+),b16(2+),b16(2+),b17(2+),|216.134266,198.123702,199.107717,260.196861,359.265271,430.229616,412.219052,557.365711,571.381361,671.372256,671.408641,728.430101,799.430836,829.477781,812.451232,928.473426,910.462862,928.546191,910.535626,1041.557486,1041.630251,1055.645901,1140.625896,1213.642276,1195.631712,1270.663736,1252.653172,1509.790726,373.280921,928.473426,928.546191,1013.526186,1041.557486,1041.630251,1140.625896,1213.642276,1241.673576,1412.737966,1681.875516,1709.906816,1822.990876,|10421|0|53.01|SKVDQVQDIVTGNPTVIK|3|1969.098248|154.354634|712|Methylation(2)|NA|NA|2|1|0|0|1639|52.14579|154.354634|20842|154.354634|0|2.32080416030992e-05|11|8945|1
12|11|0.838598,0.160871,0.155746,0.810456,0.028801,0.005528,|NA|NA|y1,b2,y2,b3,y3,y3,b4,y4,y4,b5,b5-H2O,y5,y5-NH3,b6,y6,|175.118951,215.139016,288.203011,344.181606,359.240121,387.271421,473.224196,488.282711,502.298361,544.261306,526.250742,617.325301,600.298752,657.345366,730.409361,|3873|0|32.54|SLEDALR|2|831.457724|99.625735|757|Methylation(2)|NA|NA|2|0|0|0|833|49.20645|99.625735|7746|99.625735|0|0.0455475607568946|56|12849|1
18|12|0.005476,0.029023,0.153846,0.805024,0.613005,0.613245,0.613245,0.159708,0.007428,|NA|NA|y1,b2,b2-H2O,y2,b3,y3,y5,b5,y5,y6,y6,y6-H2O,y7,y7,y7-H2O,b8,y8,b9,y9,|175.118951,201.123366,183.112802,246.156061,343.197596,359.240121,573.371861,587.267126,587.387511,688.398801,716.430101,698.419536,845.472691,859.488341,841.477776,942.514226,987.546921,1013.551336,1100.630981,|3241|0|30.49|SLQEELSLAR|2|1187.665124|79.832889|348|Methylation(3)|NA|NA|3|0|0|0|1083|50.346285|79.832889|6482|56.890426|22.942463|0.0241212081370216|40|12220|1
22|19|0.993180,0.006547,0.000230,0.000043,0.000000,0.000000,0.000000,|NA|NA|b2,y2,y2-NH3,b3,y3,b4,y4,y4-H2O,b5,b5-H2O,y5,b6,b6-H2O,y6,b7,b7-H2O,y7,b8,b8-H2O,y8,y8-H2O,b9,b9-H2O,y9,b10,b10-H2O,y10,y10-H2O,b11,b11-H2O,|233.095446,274.187361,257.160812,332.163856,387.271421,447.190796,516.314011,498.303446,576.233386,558.222822,587.351121,689.317446,671.306882,734.419531,836.385856,818.375292,847.503591,907.422966,889.412402,976.546181,958.535616,1036.465556,1018.454992,1091.573121,1149.549616,1131.539052,1190.641531,1172.630966,1248.618026,1230.607462,|19349|0|82.8|SMVDELFAEIVR|2|1422.730524|159.424975|1326|Methylation(1)|NA|NA|1|0|0|0|1904|52.796669|159.424975|38698|159.424975|0|2.31037619400783e-16|1|3010|1
12|11|0.000784,0.004180,0.004180,0.118903,0.634148,0.118903,0.118903,|NA|NA|b2,b2-H2O,y1,b2,b2-H2O,y1,b3,y2,b4,y3,b5,b5-H2O,y4,y4-H2O,b6,y5,b6,y5,y6,|175.071336,157.060772,175.118951,189.086986,171.076422,189.134601,288.155396,288.203011,401.239456,431.261251,544.297696,526.287132,544.345311,526.334746,643.366106,643.413721,657.381756,657.429371,744.461401,|6430|0|40.48|SSLIELR|2|831.494524|99.625735|2612|Methylation(1)|NA|NA|1|0|1|0|482|46.83047|99.625735|12860|99.625735|0|0.0285690511758697|44|12454|1
12|12|0.009480,0.797267,0.797267,0.269651,0.090870,0.035466,|NA|NA|y1,b2,y2,b3,b3-H2O,y2,y3,b4,y4,b5,y4,b5,y4,b5,b5,y5,y5-H2O,b6,b6-H2O,y6,|175.118951,187.107716,288.203011,316.150306,298.139742,316.234311,389.250691,445.192896,504.277631,518.209276,518.293281,532.224926,532.308931,546.240576,546.240576,647.335871,629.325306,659.324636,641.314072,746.404281,|2172|0|26.93|SVDDTLR|2|833.436524|120|2901|Methylation(2)|NA|NA|2|0|1|0|592|47.723217|120|4344|120|0|0.000317718098312986|16|10034|1
26|17|0.332576,0.332576,0.332576,0.002192,0.000077,0.000003,0.000000,0.000000,0.000000,0.000000,|NA|NA|y1,y1,b2,y2,y2-NH3,b4,b5,b5-H2O,y5,y5-H2O,y5-NH3,b6,y6,y6-NH3,y6,b7,y7,y7-H2O,y7,y8,y8-H2O,y8-NH3,b9,b9-H2O,b10,y3(2+),b4(2+),b5(2+),y5(2+),y6(2+),y7(2+),b10(2+),|147.112801,161.128451,187.107716,260.196861,243.170312,445.192896,572.292606,554.282042,573.360621,555.350056,556.334072,685.376666,702.403211,685.376662,716.418861,814.419256,815.487271,797.476706,829.502921,928.571331,910.560766,911.544782,1000.483306,982.472742,1113.567366,373.280921,459.208546,572.292606,573.360621,702.403211,815.487271,1127.583016,|6613|0|41.05|SVEELLEAELLK|3|1386.766148|108.92438|839|Methylation(1)|NA|NA|1|0|0|0|1269|51.034616|108.92438|13226|78.178256|30.746124|0.107212447445312|86|13330|1
14|12|0.005361,0.152504,0.813352,0.028594,0.000188,|NA|NA|y1,b2,y2,y2-NH3,b3,y3,y3-NH3,b4,y4,b5,b5-H2O,y5,b6,b6-H2O,y6,b7,b7-H2O,b7-NH3,|147.112801,187.107716,278.153291,261.126742,334.176126,406.211871,389.185322,447.260186,535.254461,576.302776,558.292212,648.338521,704.361356,686.350792,795.406931,835.401846,817.391282,818.375297,|8209|0|46.02|SVFLDQMK|2|981.507924|101.250546|178|Methylation(1)|NA|NA|1|0|0|0|896|49.52308|101.250546|16418|101.250546|0|0.0141507845532317|37|11992|1
28|20|0.000002,0.000008,0.001234,0.998756,|NA|NA|b2,y1,y2,y2-NH3,b3,b3-H2O,b4,b4-H2O,y4,b4,b4-NH3,y4,y4-NH3,b5,y5,y6,y6,b6,b6-H2O,b6-NH3,y7,b8,y9,y9,b9,b9-NH3,b10,y10,b11,b11-H2O,y11,b11,b11-H2O,b11-NH3,y11,y11-NH3,y12,b13,b13-NH3,b14,y13,b14,|187.107716,189.134601,246.156061,229.129512,315.166296,297.155732,386.203406,368.192842,386.214631,400.219056,383.192507,400.230281,383.203732,443.224866,443.236091,540.288851,554.304501,557.267796,539.257232,540.241247,611.325961,711.342016,751.384531,765.400181,768.363476,751.336927,879.431886,879.443111,922.437696,904.427132,922.448921,936.453346,918.442782,919.426797,936.464571,919.438022,1007.501681,1076.511916,1059.485367,1133.533376,1135.560261,1147.549026,|1249|0|23.97|SVQAGNPGGPGPGGR|2|1321.657924|138.549183|316|Methylation(1)|NA|NA|1|0|0|0|1585|52.000293|138.549183|2498|51.456391|87.092792|2.00407947294115e-11|2|4827|1
30|15|0.000106,0.000106,0.000106,0.000106,0.000563,0.455373,0.455373,0.085874,0.020160,0.491117,0.491117,|NA|NA|y2,y3,y4,y4-NH3,y5,y5-NH3,b7,y6,b8,b9,y8,y8,y8-H2O,y9,y9,y9-H2O,y10,b11,y11,b12,y12,y14,b15,y15,|272.171711,385.255771,513.350731,496.324182,626.434791,609.408242,703.289316,740.477721,802.357726,929.457436,982.604371,996.620021,978.609456,1067.657131,1095.688431,1077.677866,1152.709891,1172.542956,1266.752821,1285.627016,1367.764111,1611.870031,1623.858796,1696.922791,|19724|0|84.27|SVTDENGVIENLKVPR|2|1797.978124|74.486135|3338|Methylation(2)|NA|NA|2|1|1|0|2100|53.222193|74.486135|39448|51.863966|22.622169|0.201404720223982|133|13824|1
12|11|0.971183,0.181280,0.841952,0.005585,|NA|NA|y1,b2,y2,y3,b3,y4,b4,b5,y5,b6,y6,|175.118951,265.118286,274.187361,373.255771,378.202346,502.298361,507.244936,606.313346,615.382421,705.381756,778.445751,|6548|0|40.85|SYIDVVR|2|879.495524|99.625735|1991|Methylation(2)|NA|NA|2|0|1|0|529|47.234557|99.625735|13096|99.625735|0|0.0455475607568946|56|12852|1
33|26|0.262718,0.841837,0.841837,0.053100,0.000509,0.000000,0.000000,|NA|NA|y1,y1-NH3,y1,y2,b2,y3,y4,b4,y5,b5,b5,b5-H2O,y6,y6-NH3,b6,b7,y7,y7-NH3,b8,b8-H2O,b8-NH3,b9,b9-H2O,b10,b10-H2O,b10-NH3,y11,y11-NH3,y3(2+),y3(2+),y5(2+),b5(2+),b5(2+),y7(2+),b8(2+),b9(2+),b10(2+),b11(2+),b11(2+),b12(2+),y13(2+),b13(2+),|175.118951,158.092402,189.134601,232.140411,251.102636,319.172441,376.193901,494.235776,539.257231,565.272886,579.288536,561.277972,596.278691,579.252142,636.309996,693.331456,724.337271,707.310722,808.358396,790.347832,791.331847,936.416976,918.406412,993.438436,975.427872,976.411887,1010.428591,993.402042,319.172441,333.188091,539.257231,551.257236,579.288536,724.337271,808.358396,936.416976,993.438436,1128.470466,1156.501766,1213.523226,1281.593031,1300.555256,|728|0|22.25|SYSRGGGDQGYGSGR|3|1531.688048|196.770375|1343|Methylation(2)|NA|NA|2|1|0|0|1649|52.172207|196.770375|1456|92.319219|104.451156|3.17505412182646e-10|4|5434|1
38|23|0.310299,0.310299,0.310299,0.058181,0.010909,0.000013,0.000000,0.000000,0.000000,0.000000,0.000000,0.000000,0.000000,0.000000,|NA|NA|y3,y4,b7,y6,b8,y7,b9,y8,y8-NH3,b10,y9,y9-H2O,y9-NH3,b11,y10,y10-H2O,y10-NH3,b12,b12-H2O,b13,b15,y7(2+),b9(2+),b10(2+),y9(2+),b11(2+),y10(2+),b13(2+),y12(2+),y14(2+),|397.208161,512.235101,748.351176,755.320621,819.388286,868.404681,948.430876,969.452361,952.425812,1061.514936,1084.479301,1066.468736,1067.452752,1176.541876,1197.563361,1179.552796,1180.536812,1277.589556,1259.578992,1390.673616,1633.759136,868.404681,948.430876,1061.514936,1084.479301,1162.526226,1197.563361,1390.673616,1397.643061,1581.764231,|17701|0|76.86|TAFDDAIAELDTLNEDSYK|3|2144.986448|134.658244|34|Methylation(1)|NA|NA|1|0|0|0|2485|53.953264|134.658244|35402|134.658244|0|2.09945260309395e-05|11|8930|3
12|11|0.498040,0.498040,0.003283,0.000616,0.000022,|NA|NA|y1,y2,b2,b2-H2O,b2,b2-H2O,y3,b3,y4,y4-NH3,b4,y5,b5,b6,y6,y6,|147.112801,204.134261,217.081896,199.071332,231.097546,213.086982,319.161201,417.176856,432.245261,415.218712,530.260916,618.324571,645.287856,702.309316,733.351511,747.367161,|5383|0|37.22|TDWLDGK|2|848.415124|99.625735|1149|Methylation(1)|NA|NA|1|0|0|0|580|47.63428|99.625735|10766|99.625735|0|0.0285690511758697|44|12452|1
31|22|0.063802,0.063802,0.063802,0.063802,0.340277,0.340277,0.063802,0.000421,0.000015,0.000001,0.000000,0.000000,|NA|NA|y1,b2,y2,b3,y3,b4,b5,y5,y5-H2O,b6,y6,y6-H2O,b6,y7,y8,y8-H2O,y8-NH3,y9,y9,y9-H2O,b10,y3(2+),b5(2+),b6(2+),y6(2+),b6(2+),b7(2+),y8(2+),b9(2+),b10(2+),y10(2+),b11(2+),y11(2+),|175.118951,239.113866,288.203011,338.182276,389.250691,453.245606,576.288866,589.330391,571.319826,713.347776,726.389301,708.378736,727.363426,841.416241,928.448271,910.437706,911.421722,1027.516681,1041.532331,1023.521766,1125.543566,389.250691,576.288866,713.347776,726.389301,727.363426,824.416186,942.463921,1010.516626,1125.543566,1138.585091,1262.602476,1275.644001,|781|0|22.46|THVTHHPVSDHEATLR|4|1850.924972|150.881508|42|Methylation(1)|NA|NA|1|0|0|0|2953|54.702634|150.881508|1562|150.881508|0|1.36208551424523e-07|6|7004|2
22|19|0.073128,0.073128,0.390014,0.390014,0.073128,0.000482,0.000090,0.000017,0.000001,0.000000,|NA|NA|y1,y1-NH3,b2,y2,y3,b4,y4,b5,b5-H2O,b5-NH3,y5,b6,y6,y6-H2O,b7,y7,y7,b5(2+),b6(2+),y6(2+),b7(2+),y7(2+),b8(2+),y9(2+),|147.112801,130.086252,230.149916,234.144831,381.213241,487.251086,510.255831,600.335146,582.324582,583.308597,639.298421,713.419206,752.382481,734.371916,842.461796,865.466541,879.482191,600.335146,713.419206,752.382481,842.461796,865.466541,971.504386,1122.567711,|7605|0|44.14|TKENILEEFSK|3|1351.708148|159.424975|644|Methylation(1)|NA|NA|1|1|0|0|1692|52.284004|159.424975|15210|159.424975|0|1.32555620355868e-07|6|7003|1
12|12|0.135690,0.723681,0.135690,0.004770,0.000168,|NA|NA|y1,y1-NH3,b2,b2-H2O,b2,y2,b3,b3-H2O,b4,b4-H2O,b4,b4-H2O,y3,y4,b5,b5,b5-NH3,y5,b6,b6-H2O,b6-NH3,y6,y6,|175.118951,158.092402,201.123366,183.112802,215.139016,288.203011,329.181946,311.171382,443.224876,425.214312,443.224876,425.214312,474.282321,588.325251,615.288536,629.304186,612.277637,716.383831,742.388246,724.377682,725.361697,801.436591,815.452241,|8428|0|46.71|TVNNWIR|2|916.500124|120|3660|Methylation(1)|NA|NA|1|0|1|0|777|48.90421|120|16856|118.961963|1.038037|2.59915535333526e-05|12|8966|1
49|31|0.025043,0.025043,0.025043,0.079301,0.272221,0.786675,0.786675,0.000000,0.000000,|NA|NA|b3,b3-NH3,y3,b4,b4-H2O,y4,b5,b5-H2O,y5,y6,y6,y7,y7-H2O,y8,y8-H2O,y9,y9,y10,b9,b9-NH3,y11,y12,b11,y13,y13-H2O,y13-NH3,b12,b12,b18,y5(2+),y5(2+),y13(2+),b12(2+),b13(2+),y15(2+),y16(2+),b15(2+),b16(2+),b17(2+),y18(2+),b18(2+),b18(2+),b19(2+),y19(2+),b20(2+),b20(2+),y20(2+),b21(2+),b24(2+),b24(2+),y23(2+),|285.155726,268.129177,345.224471,386.203406,368.192842,442.277231,473.235436,455.224872,543.324911,614.362021,628.377671,685.399131,667.388566,756.436241,738.425676,827.473351,855.504651,898.510461,934.429866,917.403317,969.547571,1054.600331,1102.519736,1137.637441,1119.626876,1120.610892,1244.605196,1272.636496,1696.843506,543.324911,571.356211,1137.637441,1272.636496,1369.689256,1418.822611,1475.844071,1511.763476,1582.800586,1653.837696,1707.932241,1710.859156,1724.874806,1795.911916,1835.990821,1838.917726,1866.949026,1937.038501,1967.996706,2221.139336,2235.154986,2239.161141,|5668|0|38.11|VANTSTQTMGPRPAAAAAAATPAVR|3|2409.268448|187.33024|769|Methylation(2)|NA|NA|2|1|0|0|2878|54.590908|187.33024|11336|70.195011|117.135229|2.8612394962533e-10|4|5426|1
37|23|0.005298,0.005298,0.000993,0.028257,0.803746,0.150702,0.005298,0.000186,0.000186,0.000035,|NA|NA|y1,b2,b2-H2O,b2,b3,y3,b4,b6,b6-NH3,b7,y7,b9,y8,y8,b12,y3(2+),y4(2+),y4(2+),b7(2+),y6(2+),y8(2+),y8(2+),y9(2+),y10(2+),y11(2+),y12(2+),y12(2+),b14(2+),y13(2+),y14(2+),y15(2+),|147.112801,215.102626,197.092062,229.118276,328.186686,397.255771,442.229616,610.319486,593.292937,725.346426,852.436241,953.457426,989.495151,1003.510801,1246.606206,397.255771,583.335081,597.350731,725.346426,795.414781,989.495151,1003.510801,1088.563561,1217.606151,1316.674561,1417.685851,1431.701501,1458.685906,1528.754261,1599.791371,1699.818651,|9937|0|51.48|VDINAPDVDVHGPDWHLK|4|2041.011772|138.258903|67|Methylation(1)|NA|NA|1|0|0|0|3330|55.224442|138.258903|19874|138.258903|0|8.30798355249e-06|9|8594|1
24|18|0.969403,0.841325,0.181763,0.007372,0.000063,0.000062,0.000012,0.000000,|NA|NA|b2,b2,y2,y2-NH3,b3,y3,b4,b4-H2O,y4,y4,b5,b5-H2O,b5,b6,y6,y6-H2O,b7,b7-H2O,b7-NH3,b7,y7,y8,y8-H2O,b9,b9,y9,b10,b10-H2O,b10,b11,b11-H2O,y11,b12,b12-NH3,|229.118276,243.133926,246.181211,229.154662,300.155386,361.208151,429.197976,411.187412,474.292211,488.307861,514.250736,496.240172,542.282036,670.376996,700.387561,682.376996,713.382806,695.372242,696.356257,727.398456,757.409021,885.503981,867.493416,939.478156,953.493806,998.588041,1038.546566,1020.536002,1066.577866,1181.604806,1163.594242,1184.652091,1280.673216,1263.646667,|7035|0|42.36|VEGDLKGPEIDVK|2|1426.779924|131.301181|67|Methylation(2)|NA|NA|2|1|0|0|1448|51.607686|131.301181|14070|131.301181|0|8.05655492610184e-09|6|6374|1
30|25|0.993222,0.006547,0.000230,0.000000,0.000000,0.000000,0.000000,0.000000,|NA|NA|y2,y2-H2O,b3,y4,b4,b4-NH3,y5,b6,y6,b6,b6-NH3,b7,y7,y7,b8,y8,b9,y9,y10,b10,b10-H2O,b11,y11,y12,y12-H2O,y12-NH3,b12,b12-NH3,b13,b13,y13,y13-NH3,b14,b14-NH3,y14,y14-H2O,y14-NH3,b15,|262.139741,244.129176,341.218326,432.245261,470.260916,453.234367,595.308591,654.345706,666.345701,668.361356,651.334807,739.398466,779.429761,779.429761,810.435576,850.466871,881.472686,921.503981,992.541091,994.556746,976.546182,1065.593856,1093.588771,1190.641531,1172.630966,1173.614982,1228.657186,1211.630637,1271.662996,1285.678646,1319.684121,1302.657572,1398.762706,1381.736157,1433.727051,1415.716486,1416.700502,1513.789646,|12257|0|58.88|VINEPTAAALAYGLDK|2|1659.895524|200.656209|366|Methylation(1)|NA|NA|1|0|0|0|2058|53.134454|200.656209|24514|200.656209|0|6.95048712774782e-34|0|745|2
28|23|0.000163,0.004630,0.131703,0.702416,0.131703,0.024694,0.004630,0.000031,0.000031,|NA|NA|y2,y3,b3,b3-H2O,y4,b4,y5,b5,b5-H2O,y6,b6,b6-NH3,b6,b6-NH3,b7,b7-H2O,b7-NH3,y7,y7-NH3,y8,y9,b9,y10,b10,y11,b11,y12,y12-NH3,b12,b12-H2O,b13,y13,y13-NH3,b14,b14-NH3,|261.155731,318.177191,343.197586,325.187022,417.245601,444.245266,530.329661,573.287856,555.277292,643.413721,688.314796,671.288247,688.314796,671.288247,787.383206,769.372642,770.356657,788.469861,771.443312,871.506971,970.575381,1015.476456,1085.602321,1128.560516,1214.644911,1241.644576,1315.692591,1298.666042,1340.712986,1322.702422,1397.734446,1430.719531,1413.692982,1511.777376,1494.750827,|9659|0|50.59|VKDTDDVPMILVGNK|2|1657.883124|182.262069|1337|Methylation(1)|NA|NA|1|1|0|0|2157|53.338501|182.262069|19318|182.262069|0|1.4482065086046e-26|0|1230|1
20|13|0.001146,0.032608,0.927523,0.032608,0.006114,|NA|NA|b2,y2,y3,y3,b4,y4,y5,b6,y6,b7,y7,y8,b9,b9-H2O,y9,b10,y10,|228.170646,244.165561,343.233971,357.249621,400.219046,430.266001,529.334411,614.314396,658.377001,713.382806,757.445411,872.472351,913.498896,895.488332,929.493811,1010.551656,1057.588771,|5012|0|36.07|VKGDVDVSVPK|2|1156.656324|84.063567|67|Methylation(1)|NA|NA|1|1|0|0|932|49.694159|84.063567|10024|84.063567|0|0.165975393463551|117|13728|1
42|23|0.000001,0.000001,0.000001,0.000035,0.000035,0.000035,0.000001,0.000035,0.001004,0.005356,0.028567,0.152357,0.812570,|1.000000,|NA|y2,b4,b6,y8,b10,y10,b11,b11-H2O,b11-NH3,y11,b12,b12-H2O,b12-NH3,b12,y13,b13,b13-H2O,b13-NH3,b14,b15,y16,y16-NH3,b16,b16,b16-H2O,b17,y7(2+),y9(2+),b9(2+),b10(2+),y10(2+),b11(2+),y11(2+),b12(2+),y13(2+),b13(2+),b15(2+),b19(2+),y19(2+),y19(2+),b20(2+),|260.196861,458.260916,670.377006,878.465166,1044.484376,1078.581256,1157.568436,1139.557872,1140.541887,1191.665316,1244.600466,1226.589902,1227.573917,1258.616116,1321.703156,1357.684526,1339.673962,1340.657977,1486.727116,1647.778171,1680.836016,1663.809467,1704.799631,1718.815281,1700.804717,1789.852391,749.422576,991.549226,1001.478566,1044.484376,1078.581256,1157.568436,1191.665316,1244.600466,1321.703156,1357.684526,1633.762521,1975.952831,1993.963396,2007.979046,2089.036891,|23064|0|98.51|VKTEPTEDSGISLEMAAVTVK|3|2235.152948|121.796721|390|Methylation(1)|Met_OX(1)|NA|2|1|0|0|3309|55.196968|121.796721|46128|109.877499|11.919222|0.00787762748280764|33|11628|1
20|13|0.711370,0.711370,0.292635,0.292635,0.991528,0.000231,0.000231,|NA|NA|b2,y2,y2-NH3,b3,b3,y3,y4,y4-NH3,y5,y6,y6,b7,y8,b9,b10,b10-NH3,y10,y10-NH3,|227.175396,261.155731,244.129182,342.202336,356.217986,360.224141,457.276901,440.250352,585.335481,771.414791,771.414791,963.515896,1064.574811,1159.637066,1273.679996,1256.653447,1320.717111,1303.690562,|17724|0|76.93|VLDRHWNPVNK|2|1419.781124|84.063567|3307|Methylation(3)|NA|NA|3|1|1|0|1386|51.417632|84.063567|35448|46.835449|37.228118|0.0665850019130551|65|13110|1
12|11|0.971054,0.177674,0.821344,0.028910,0.001018,|NA|NA|y1,y1-NH3,b2,b2-NH3,y2,y2-H2O,b3,y3,b4,b4-NH3,y3,y3-NH3,b4,b5,b5-NH3,y4,b5,b5,y5,b6,b6-NH3,y6,y6-NH3,|147.112801,130.086252,228.134266,211.107717,276.155391,258.144826,299.171376,389.239451,400.182666,383.156117,403.255101,386.228552,428.213966,513.266726,496.240177,518.282041,527.282376,541.298026,589.319151,670.340616,653.314067,717.377731,700.351182,|1963|0|26.25|VNADIEK|2|816.447324|99.625735|1023|Methylation(2)|NA|NA|2|0|0|0|637|48.041394|99.625735|3926|99.625735|0|0.0455475607568946|56|12846|1
14|12|0.000872,0.705227,0.132230,0.132230,0.024793,0.004649,|NA|NA|y1,b2,b2-H2O,y2,b3,b3-H2O,b4,y3,y3-H2O,y3,y3,y4,y5,b6,b6-H2O,y6,y6-H2O,y6-NH3,b7,b7-H2O,y7,y7-H2O,y7-NH3,|147.112801,201.123366,183.112802,248.160481,258.144826,240.134262,359.192506,377.203071,359.192506,391.218721,391.218721,490.287131,591.334811,601.319156,583.308592,648.356271,630.345706,631.329722,702.366836,684.356272,749.403951,731.393386,732.377402,|867|0|22.76|VTGSLETK|2|848.472724|101.250546|1882|Methylation(1)|NA|NA|1|0|0|0|420|46.232493|101.250546|1734|101.250546|0|0.0141507845532317|37|11978|1
32|17|0.000000,0.000000,0.000000,0.000002,0.000286,0.038044,0.180076,0.818577,0.955698,0.091795,0.457762,0.457762,|NA|NA|y2,b3,b3,b3-NH3,y3,y3-H2O,y3-NH3,b4,b4-NH3,y5,y5-H2O,b6,y6,b7,b7-H2O,b7-NH3,b8,b8-H2O,b9,b9,y8,y9,b10,y10,y10-H2O,y10-NH3,y11,y11-H2O,y11-NH3,b12,y12,y12-H2O,y13,b14,y14,y14-NH3,y14,b15,b16,|275.171381,329.181946,357.213246,340.186697,376.219061,358.208496,359.192512,458.260926,441.234377,589.341631,571.331066,602.278026,688.410041,717.304966,699.294402,700.278417,845.363546,827.352982,958.447606,972.463256,1002.547931,1115.631991,1137.553466,1243.690571,1225.680006,1226.664022,1358.717511,1340.706946,1341.690962,1371.653906,1473.744451,1455.733886,1502.734611,1584.776476,1603.782291,1586.755742,1631.813591,1685.824156,1813.882736,|16751|0|73.62|VTQTGDDQLHYARATNK|2|1959.993124|88.920671|2554|Methylation(3)|NA|NA|3|1|1|0|3084|54.891144|88.920671|33502|69.715635|19.205036|0.00650282343757045|31|11589|1
18|13|0.501615,0.501615,0.988963,0.007099,0.004225,0.085445,0.455519,0.455519,|NA|NA|y2,y2,y2-H2O,b2,b2-H2O,y3,y3-NH3,y4,b4,y5,y5-H2O,y5-NH3,b5,b5-H2O,b5-NH3,b6,y6,y6-H2O,y6-NH3,b6,b6-H2O,b6,b7,b8,y9,y9-NH3,b9,b9-NH3,|262.139741,276.155391,258.144826,293.113196,275.102632,405.197981,388.171432,519.240911,520.276566,647.299491,629.288926,630.272942,647.376276,629.365712,630.349727,747.403556,774.399201,756.388636,757.372652,775.434856,757.424292,789.450506,889.477786,1018.520376,1130.605161,1113.578612,1147.562966,1130.536417,|7505|0|43.83|YDVKLQNEDK|2|1293.670324|92.78506|167|Methylation(3)|NA|NA|3|1|0|0|1504|51.772478|92.78506|15010|76.833322|15.951738|0.0150820443732749|37|12003|1
18|12|0.999819,0.977336,0.461651,0.461651,0.089219,0.003441,0.003441,0.003441,|NA|NA|b3,b3,y3,y3-NH3,b4,y4,b5,b6,y6,y6-NH3,b7,b7,y7,y7-H2O,y7-NH3,y9,b9,b9-H2O,b9-NH3,|334.176126,348.191776,364.164921,347.138372,477.234366,477.248981,578.282046,693.308986,693.323601,676.297052,806.393046,806.393046,822.366191,804.355626,805.339642,1006.487361,1023.445166,1005.434602,1006.418617,|8279|0|46.25|YGLDSDLNCK|2|1169.546724|79.832889|1955|Methylation(3)|NA|NA|3|0|0|0|1196|50.777312|79.832889|16558|46.802148|33.030741|0.0241212081370216|40|12221|1
16|16|0.000104,0.002957,0.015769,0.084100,0.448535,0.448535,|NA|NA|y1,b2,b2,y2,b3,y3,b4,b4,y4,b5,y5,b6,b6,y6,y7,b7,b8,b8-NH3,y8,y8,|175.118951,277.154666,277.154666,288.203011,334.176126,402.245941,447.260186,461.275836,531.288531,560.344246,644.372591,689.386836,703.402486,757.456651,814.478111,817.445416,916.513826,899.487277,927.562171,927.562171,|13441|0|62.68|YLGLLENVR|2|1090.626324|160|973|Methylation(1)|NA|NA|1|0|0|0|854|49.314579|160|26882|160|0|1.70941798149149e-15|1|3280|1
37|28|0.332602,0.332602,0.332602,0.002192,0.000000,0.000000,0.000000,0.000000,0.000000,0.000000,|NA|NA|b2,y2,y2-H2O,y3,b4,y5,b5,y6,b7,b8,y7,b9,b9-H2O,y8,y8-NH3,y9,y9-NH3,b10,b10-H2O,b10-NH3,y10,y11,y11-NH3,b12,b5(2+),b6(2+),b7(2+),b8(2+),y7(2+),b9(2+),y8(2+),y9(2+),b10(2+),b13(2+),b14(2+),b15(2+),b15(2+),|261.123366,276.155391,258.144826,407.195881,503.250016,637.249761,640.308926,823.329071,824.430096,923.498506,937.372001,1024.546186,1006.535622,1038.419681,1021.393132,1137.488091,1120.461542,1138.589116,1120.578552,1121.562567,1250.572151,1307.593611,1290.567062,1439.695366,654.324576,711.346036,824.430096,923.498506,937.372001,1024.546186,1038.419681,1137.488091,1138.589116,1554.722306,1685.762796,1800.789736,1814.805386,|10773|0|54.14|YPIEHGIVTNWDDMEK|3|1960.911848|203.018214|24|Methylation(1)|NA|NA|1|0|0|0|2613|54.171394|203.018214|21546|122.435517|80.582697|1.89132258756793e-19|0|2216|5
