# Supplementary material for: Exploring Protein Post-Translational Modifications of Breast Cancer Cells Using a Novel Combinatorial Search Algorithm
Source: Int J Mol Sci. 2024 Sep 13;25(18):9902. doi: 10.3390/ijms25189902 (PMC11432537; doi:10.3390/ijms25189902)
Supplement: Supplementary file 1 [file ijms-25-09902-s001.zip › 231_c_memb2.mtl]

Total|Matched|mod0_probs|mod1_probs|mod2_probs|Fragments|Masses|Scan|PrecScan|RetTime|Sequence|Charge|PrecMass|Score|Proteins|mod0|mod1|mod2|nMod|Missed|Decoy|Contam|Seq_count|score_threshold|Score_1|row_id|next_max_score|score_diff|PEP|sumDecoy|rowNum|Countb
14|10|0.519070,0.519070,0.545039,0.518885,0.751601,0.141349,0.004987,|NA|NA|y1,y1-NH3,b3,b3-H2O,y2,b4,y3,y3-H2O,b4,y3,y3-H2O,y4,b5,y4,y4-H2O,y4,b6,y5,b7,b7-H2O,y6,|175.118951,158.092402,273.144496,255.133932,288.203011,387.187426,389.250691,371.240126,401.203076,403.266341,385.255776,520.291181,532.243566,534.306831,516.296266,548.322481,633.291246,648.349761,746.375306,728.364742,805.423651,|6443|0|40.31|*TEQMTLR|2|920.482924|71.649175|1236|Methylation(3)|NA|NA|3|0|0|0|846|49.273704|71.649175|12886|71.649175|0|0.17302445253273|103|13384|1
18|12|0.000007,0.000007,0.000195,0.001040,0.841054,0.157698,|NA|NA|y1,y2,y2-NH3,b4,b5,y3,y3-NH3,y4,b6,b6-NH3,b7,y5,y6,b8,b8,b9,|147.112801,289.223411,272.196862,331.161206,388.182666,388.291821,371.265272,502.334751,516.277626,499.251077,630.320556,630.429711,687.451171,729.388966,743.404616,871.499576,|3009|0|29.46|AATSGKNVKK|2|1017.603124|79.832889|2984|Methylation(1)|NA|NA|1|2|1|0|503|47.01568|79.832889|6018|67.888648|11.944241|0.220656121526523|129|13668|1
16|13|0.135713,0.723803,0.135713,0.004771,|NA|NA|y1,b2,b2,b3,b3,y3,y4,b4,y4,y5,b5,b6,b6-H2O,y6,y6,y7,y7,y7,b8,y8,y8-NH3,|147.112801,187.071326,201.086976,286.139736,300.155386,301.187021,388.219051,401.166676,402.234701,487.287461,514.250736,601.282766,583.272202,602.314401,616.330051,701.382811,715.398461,715.398461,755.356986,830.425401,813.398852,|3212|0|30.16|ADVDVSGPK|2|901.461324|103.787146|61|Methylation(1)|NA|NA|1|0|0|0|788|48.965262|103.787146|6424|103.787146|0|0.0048559292899522|24|11077|2
20|17|0.000164,0.132710,0.707784,0.132710,0.024883,0.000875,0.000875,|NA|NA|b2,b2,y2,y2,b3,y3,b3,y4,b4,y5,b5,y6,b6,b6-H2O,y7,b7,b7-H2O,b8,b8-H2O,y8,b9,b9,b9-H2O,y9,y9-H2O,y9-NH3,b10,|185.128446,199.144096,246.156061,260.171711,348.191776,361.183001,362.207426,432.220111,477.234366,545.304171,578.282046,674.346761,707.324636,689.314072,775.394441,820.408696,802.398132,891.445806,873.435242,904.437031,992.457096,1006.472746,988.462182,1067.500361,1049.489796,1050.473812,1077.509856,|7616|0|43.97|ALYESELADAR|2|1251.620924|140.723058|854|Methylation(1)|NA|NA|1|0|0|0|1681|52.255677|140.723058|15232|140.723058|0|9.88067091038881e-11|2|4813|1
14|12|0.958787,0.033707,0.006320,0.001185,|NA|NA|y1,b2,b3,y2,b4,y3,b5,y4,b6,b6-H2O,y5,y5-H2O,y6,b7,|147.112801,203.084876,260.106336,260.196861,389.148926,389.239451,460.186036,460.276561,589.228626,571.218062,589.319151,571.308586,646.340611,702.312686,|5480|0|37.3|AMGDAEIK|2|848.414724|101.250546|411|Methylation(1)|NA|NA|1|0|0|0|598|47.767012|101.250546|10960|99.625735|1.62481099999999|0.0141507845532317|34|11562|1
18|12|0.033333,0.595966,0.595966,0.288983,0.222952,0.220998,0.041804,|NA|NA|y1,y2,y2,b3,y3,y4,b4,b4-H2O,b4,b4-H2O,y5,b5,b6,b6-H2O,b8,y8,y8,b9,|175.118951,262.150981,276.166631,329.145556,404.261591,461.283051,492.208886,474.198322,492.208886,474.198322,574.367111,579.240916,720.356276,702.345712,919.488346,981.536361,981.536361,1006.520376,|9635|0|50.31|AQDYTLAKSR|2|1180.629324|79.832889|3251|Methylation(2)|NA|NA|2|1|1|0|1370|51.367206|79.832889|19270|52.273613|27.559276|0.164725971683959|97|13346|1
22|19|0.000000,0.000000,0.151719,0.809166,0.028447,0.005334,0.005334,|NA|NA|y1,b2,y2,b3,y3,b4,b4-NH3,y4,b5,b5-NH3,y5,b6,b6-NH3,y6,b7,b7-NH3,y7,y7-H2O,y7-NH3,b8,b8-H2O,b8-NH3,y8,y8-H2O,y8-NH3,b9,b9-H2O,y9,y9-H2O,y9-NH3,b10,b10-H2O,b10-NH3,y10,y10-H2O,y10-NH3,b11,b11-NH3,|189.134601,200.102966,246.156061,313.187026,360.198991,460.255436,443.228887,475.225931,531.292546,514.265997,574.294341,645.335476,628.308927,675.342021,746.383156,729.356607,789.384951,771.374386,772.358402,845.451566,827.441002,828.425017,860.422061,842.411496,843.395512,960.478506,942.467942,1007.490471,989.479906,990.463922,1074.521436,1056.510872,1057.494887,1120.574531,1102.563966,1103.547982,1145.558546,1128.531997,|6354|0|40.05|AQIFANSVDNAR|2|1319.669324|159.424975|1901|Methylation(1)|NA|NA|1|0|0|0|1767|52.472365|159.424975|12708|159.424975|0|2.31037619400783e-16|0|2740|1
16|14|0.000180,0.141957,0.741748,0.239101,0.738453,0.138561,|NA|NA|y1,b2,b2-NH3,y2,y2-NH3,y2,y2-NH3,b3,y3,y4,b4,b4-NH3,y5,b5,b5-H2O,b6,b6-H2O,b6-NH3,y6,b6,b7,b7,b7-NH3,y7,y7-H2O,y7-NH3,b8,b8-NH3,|175.118951,200.102966,183.076417,289.161881,272.135332,303.177531,286.150982,363.166296,374.214641,487.298701,492.208886,475.182337,616.341291,621.251476,603.240912,734.335536,716.324972,717.308987,745.383881,748.351186,805.372646,819.388296,802.361747,908.447211,890.436646,891.420662,933.431226,916.404677,|3239|0|30.24|AQYEDIANR|2|1107.544524|120.059029|799|Methylation(2)|NA|NA|2|0|0|0|1208|50.820669|120.059029|6478|120.059029|0|0.000196019025764564|15|9410|1
16|12|0.000362,0.010306,0.054963,0.293135,0.293135,0.293135,0.054963,|NA|NA|b2,y1,y1,y2,b3,b4,b5,y5,b6,y6,b7,b8,y7,y7-NH3,|159.076416,175.118951,189.134601,246.156061,272.160476,401.203066,516.230006,616.377671,643.329716,745.420261,771.424676,842.461786,858.504321,841.477772,|2222|0|26.8|ASLEDLKAR|2|1016.573524|89.080123|3165|Methylation(1)|NA|NA|1|1|1|0|909|49.585639|89.080123|4444|47.642257|41.437866|0.108075057375227|62|12947|1
34|21|0.000000,0.000000,0.000001,0.000006,0.000628,0.069741,0.266671,0.792176,0.622858,0.622858,0.622858,0.001381,0.000411,0.000411,|NA|NA|y2,b3,y3,y3-H2O,y3-NH3,b4,b5,b5-H2O,b7,b8,b9,b9,b9-H2O,b11,y10,y10-H2O,b11,b11,b12,y11,y11-NH3,y3(2+),b6(2+),y6(2+),y6(2+),b7(2+),y8(2+),b10(2+),y9(2+),y10(2+),y11(2+),b13(2+),y12(2+),y13(2+),b14(2+),b15(2+),y14(2+),b15(2+),y15(2+),b16(2+),|262.139741,286.176126,391.182331,373.171766,374.155782,401.203066,530.245656,512.235092,787.383206,914.482916,1014.510196,1056.557146,1038.546582,1199.626616,1201.642271,1183.631706,1213.642266,1241.673566,1312.710676,1329.737231,1312.710682,391.182331,687.319546,747.351911,761.367561,801.398856,960.499631,1071.531656,1088.558211,1201.642271,1329.737231,1440.769256,1458.779821,1573.806761,1583.827496,1684.838786,1702.849351,1712.870086,1801.917761,1827.897026,|3159|0|29.99|ATVEDEKLQGKINDEDK|3|1974.002948|125.98059|665|Methylation(3)|NA|NA|3|2|0|0|3020|54.800069|125.98059|6318|86.205229|39.775361|0.104117469538275|61|12936|1
28|18|0.992190,0.006540,0.001226,0.000043,0.000000,0.000000,0.000000,0.000000,|1.000000,|NA|b3,b3,y3,b4,y4,b5,b6,y6,b7,y8,y8-H2O,b9,y9,y9-H2O,b10,y10,y11,y11-H2O,b12,y12,b13,b14,b14-H2O,|284.196856,298.212506,361.219391,397.280916,476.246331,512.307856,625.391916,724.329416,754.434506,878.403636,860.393071,908.508726,1007.446226,989.435661,1009.556406,1120.530286,1235.557226,1217.546661,1271.618751,1334.625636,1358.650781,1457.719191,1439.708627,|10947|0|54.48|AVLVDLEPGTMDSVR|2|1631.831524|113.136051|1661|Methylation(1)|Met_OX(1)|NA|2|0|0|0|2398|53.798492|113.136051|21894|113.136051|0|0.000527562620692727|17|9884|1
12|11|0.157023,0.837457,0.005520,|NA|NA|y1,b2,y2,b3,y3,b4,y4,b5,y5,y5-H2O,y5-NH3,b6,b6-H2O,y6,|147.112801,258.123696,310.176131,387.166286,473.239461,516.208876,602.282051,679.272206,731.324641,713.314076,714.298092,842.335536,824.324972,917.403951,|6458|0|40.36|AWEDYYK|2|988.441524|99.625735|327|Methylation(1)|NA|NA|1|0|0|0|666|48.234742|99.625735|12916|99.625735|0|0.0285690511758697|44|12074|1
14|12|0.006546,0.992994,0.000230,0.000230,|NA|NA|b2,y2,y2-NH3,b3,y3,y3-NH3,b4,b4-H2O,y4,b5,b5-H2O,y5,y5-H2O,y5-NH3,b6,b6-H2O,y6,y6-H2O,y6-NH3,b7,y7,y7-NH3,|258.123696,275.207761,258.181212,387.166286,438.271091,421.244542,516.208876,498.198312,601.334421,679.272206,661.261642,730.377011,712.366446,713.350462,842.335536,824.324972,859.419601,841.409036,842.393052,970.430496,1045.498911,1028.472362,|4347|0|33.75|AWEDYYKK|2|1116.537324|101.250546|327|Methylation(1)|NA|NA|1|1|0|0|1377|51.389339|101.250546|8694|101.250546|0|0.00738315297712111|27|11198|1
25|17|0.997631,0.997631,0.992106,0.009439,0.001576,0.001215,0.000402,|NA|NA|b2,b2-NH3,y2,y2-NH3,b2,y2,y4,b5,y5,b6,b6-NH3,y5,y6,y6,b8,y7,b8,y7,y8,b9,b9-H2O,y9,y9-H2O,y9-NH3,b11,y11,b3(2+),y3(2+),b5(2+),y5(2+),b6(2+),y5(2+),y5(2+),b8(2+),y7(2+),b12(2+),|246.127076,229.100527,246.181211,229.154662,260.142726,260.196861,488.307861,574.301736,660.371521,673.370146,656.343597,688.402821,803.429761,817.445411,859.434196,874.466871,887.465496,902.498171,1015.582231,1073.544806,1055.534242,1088.562221,1070.551656,1071.535672,1287.640156,1287.694291,317.164186,375.223801,574.301736,660.371521,673.370146,674.387171,688.402821,859.434196,874.466871,1400.724216,|13309|0|62.06|CKGKDVVDWVEVK|3|1546.826048|113.10205|3143|Methylation(3)|NA|NA|3|2|1|0|1824|52.610248|113.10205|26618|108.92438|4.17767000000001|0.181894824696271|106|13399|1
16|13|0.004605,0.004605,0.130991,0.698617,0.130991,0.024561,0.004605,0.000863,0.000162,|NA|NA|y1,b2,b2-H2O,b2-NH3,y2,b3,b3-H2O,b3-NH3,y3,b4,b4-H2O,y4,y5,b6,y6,b7,b7-H2O,y7,y7-H2O,b8,b8-H2O,b8-NH3,|175.118951,244.129176,226.118612,227.102627,288.203011,357.213236,339.202672,340.186687,416.261591,458.260916,440.250352,529.345651,658.388241,700.387566,759.435921,828.446146,810.435582,872.519981,854.509416,941.530206,923.519642,924.503657,|6635|0|40.91|DKLSELQLR|2|1115.642524|103.787146|1751|Methylation(1)|NA|NA|1|1|0|0|892|49.503649|103.787146|13270|103.787146|0|0.0022599814414683|19|10617|1
14|13|0.000007,0.000035,0.005362,0.152526,0.813471,0.028599,|NA|NA|y1,y1-NH3,b2,y2,b3,y3,b4,b4,b4-H2O,y4,b5,y5,b6,y6,y6-NH3,b7,y7,|175.118951,158.092402,229.118276,276.166631,376.186686,389.250691,489.270746,503.286396,485.275832,536.319101,636.339156,649.403161,749.423216,796.471571,779.445022,850.470896,909.555631,|16691|0|73.26|DLFLFISR|2|1024.578724|118.961963|2173|Methylation(1)|NA|NA|1|0|1|0|661|48.202015|118.961963|33382|118.961963|0|2.67517444978111e-05|14|8599|1
14|13|0.000001,0.000007,0.001010,0.028725,0.817059,0.153199,|NA|NA|y1,b2,y2,b3,b3-H2O,y3,b4,y4,y4,b5,y5,y5,y5-H2O,y5-NH3,b6,y6,y6-H2O,y6-NH3,b7,b7-H2O,y7,|147.112801,229.118276,248.160481,357.213236,339.202672,395.228891,472.240176,544.276571,558.292221,635.303506,659.303511,673.319161,655.308596,656.292612,782.371916,801.414121,783.403556,784.387572,883.419596,865.409032,914.498181,|8051|0|45.33|DLKDYFSK|2|1029.525124|118.961963|623|Methylation(1)|NA|NA|1|1|0|0|1221|50.867157|118.961963|16102|118.961963|0|1.36646766110369e-05|10|8480|1
14|10|0.982394,0.508164,0.508164,0.491460,0.491460,0.017604,0.000632,0.000120,|NA|NA|y1,b2,y2,y2-NH3,b3,y3,y3-H2O,b4,b4-H2O,b4,b4-H2O,y5,y5-H2O,b6,b6,b6-H2O,b6-NH3,b7,b7-H2O,b7-NH3,y7,y7-NH3,|147.112801,231.097546,260.196861,243.170312,373.171776,389.239451,371.228886,472.240186,454.229622,472.240186,454.229622,619.348351,601.337786,704.291966,718.307616,700.297052,701.281067,831.391676,813.381112,814.365127,848.454611,831.428062,|4157|0|33.17|DSQICELK|2|977.496324|71.649175|887|Methylation(3)|NA|NA|3|0|0|0|693|48.407332|71.649175|8314|59.028937|12.620238|0.17302445253273|103|13382|1
28|14|0.001459,0.006235,0.609694,0.609694,0.609694,0.218016,0.467508,0.468390,0.004656,0.004656,|NA|NA|b3,y2,y2-NH3,y4,b5,y6,y7,b7,b7,b7-H2O,y9,b9,b9-H2O,b9-NH3,b9,b9-H2O,b9-NH3,b9,b11,b11-H2O,b12,b13,b13-H2O,b13-NH3,y12,y12-H2O,y12-NH3,b14,b14-H2O,b14-NH3,y14,|288.119006,288.203011,271.176462,476.264961,560.219836,662.365401,763.376691,775.274056,789.289706,771.279142,975.456391,987.353756,969.343192,970.327207,987.353756,969.343192,970.327207,1015.385056,1173.454196,1155.443632,1304.494686,1361.516146,1343.505582,1344.489597,1361.600151,1343.589586,1344.573602,1474.600206,1456.589642,1457.573657,1533.684941,|13412|0|62.39|DTADENDPDASMGLR|2|1648.716524|69.904528|3771|Methylation(3)|NA|NA|3|0|1|0|1221|50.867157|69.904528|26824|51.863966|18.040562|0.150014578921153|83|13304|1
16|12|0.999759,0.000232,0.000008,0.000002,0.000000,0.000000,|NA|NA|y2,b2,b2-H2O,y3,y3-NH3,y3,y4,y5,b5,b5-H2O,b5-NH3,y6,y6-H2O,b6,b6-H2O,y7,y7-NH3,b7,b7-H2O,b7-NH3,b8,b8-H2O,b8-NH3,y8,y8-H2O,y8-NH3,|246.181211,293.113196,275.102632,360.224141,343.197592,374.239791,491.264631,604.348691,663.298426,645.287862,646.271877,733.391281,715.380716,794.338916,776.328352,861.449861,844.423312,908.381846,890.371282,891.355297,1007.450256,989.439692,990.423707,1024.513191,1006.502626,1007.486642,|6932|0|41.84|DYQELMNVK|2|1153.558124|89.080123|805|Methylation(1)|NA|NA|1|0|0|0|1216|50.849336|89.080123|13864|89.080123|0|0.20565285201412|117|13496|1
10|8|0.508178,0.508178,0.954648,0.177780,0.822132,0.029084,|NA|NA|b1,y1,y1-NH3,b2,y2,y3,y3,b4,y4,y4-H2O,b4,|130.049866,147.112801,130.086252,272.160476,274.212511,402.307471,402.307471,543.313676,545.365711,527.355146,557.329326,|4244|0|33.43|EKEKIK|2|816.519324|64.275931|2193|Methylation(3)|NA|NA|3|2|1|0|314|44.969296|64.275931|8488|64.275931|0|0.169213719415962|101|13371|1
22|13|0.000228,0.006469,0.980552,0.077184,0.077184,0.144701,0.657566,0.352039,0.352039,0.352039,|NA|NA|b2,b2-H2O,y3,y4,y4,b5,b5,b5,y5,y5,b7,b7,b8,y8,b9,y9,y9-NH3,y10,y10-H2O,y10-NH3,b11,b11-H2O,y11,y11,y11-H2O,y11-NH3,|243.133926,225.123362,402.307471,489.339501,517.370801,545.238806,559.254456,573.270106,602.423561,630.454861,731.302856,759.334156,844.386916,919.528101,959.450246,976.549561,959.523012,1118.623791,1100.613226,1101.597242,1214.644916,1196.634352,1217.692201,1231.707851,1213.697286,1214.681302,|16016|0|70.96|ELQGCDAITIKK|2|1360.753124|76.833322|3057|Methylation(3)|NA|NA|3|1|1|0|1468|51.667261|76.833322|32032|61.494391|15.338931|0.163051044417732|93|13341|1
12|13|0.000034,0.005186,0.027659,0.786758,0.147517,0.027659,0.005186,|NA|NA|b1,y1,b2,y2,b3,y3,b4,y4,y4,b5,y5,b6,y6,y6-H2O,y6-NH3,|130.049866,175.118951,243.133926,288.203011,330.165956,401.287071,472.240186,543.361301,543.361301,585.324246,630.393331,698.408306,743.477391,725.466826,726.450842,|5846|0|38.44|ELSQLIR|2|872.519324|120|2965|Methylation(1)|NA|NA|1|0|1|0|682|48.337844|120|11692|101.250546|18.749454|2.59915535333526e-05|12|8582|1
16|13|0.964864,0.034100,0.006638,0.155310,0.828169,0.005459,0.005459,|NA|NA|b2,y2,y2-H2O,y2-NH3,y2,b3,y3,y3-H2O,y3,y3,y4,y4-H2O,b5,b5-H2O,y5,y5-H2O,b6,b6-H2O,b6,b6-H2O,y6,y6-H2O,b7,y7,y7,b8,b8,|275.106006,276.155391,258.144826,259.128842,304.186691,388.190066,389.239451,371.228886,403.255101,417.270751,502.323511,484.312946,630.316716,612.306152,631.366101,613.355536,743.400776,725.390212,743.400776,725.390212,744.450161,726.439596,856.484836,857.534221,857.534221,985.527426,985.527426,|21875|0|93.74|EMLIEVIEK|2|1131.633124|103.787146|87|Methylation(2)|NA|NA|2|0|0|0|824|49.159272|103.787146|43750|63.442792|40.344354|0.0139077818931534|34|11549|1
22|14|0.481024,0.481024,0.481024,0.481024,0.036535,0.031899,0.006911,0.000280,0.000280,|NA|NA|b2,y2,y2-NH3,y2,b3,y3,y4,b5,b5-NH3,y5,b5,b5-H2O,b5-NH3,y6,y6,b6,y7,y7-NH3,y7,y7-NH3,y7,y7-H2O,y7-NH3,b7,b8,b9,b9-NH3,b10,b11,b11-NH3,|258.108446,303.177531,286.150982,331.208831,373.135386,374.214641,487.298701,585.215086,568.188537,586.367111,613.246386,595.235822,596.219837,673.362751,687.378401,726.330446,786.446811,769.420262,786.446811,769.420262,814.478111,796.467546,797.451562,841.357386,912.394496,1025.478556,1008.452007,1096.515666,1224.574246,1207.547697,|21260|0|90.89|ENEPDLDALAQR|2|1398.686524|88.349928|3821|Methylation(2)|NA|NA|2|0|1|0|1804|52.562365|88.349928|42520|76.833322|11.516606|0.160429521171986|91|13338|1
14|10|0.489263,0.516597,0.500061,0.500061,0.960055,0.033962,|NA|NA|b1,y1,y1-NH3,b2,b2-H2O,b3,y2,y2-NH3,y3,b5,b5,b6,y5,y5-H2O,y6,y6-H2O,y6-NH3,b7,y7,|130.049866,175.118951,158.092402,217.081896,199.071332,288.119006,318.177191,301.150642,417.245601,532.243556,546.259206,645.327616,661.370151,643.359586,704.375961,686.365396,687.349412,774.370206,819.439291,|7531|0|43.71|ESALCVER|2|948.478124|71.649175|2879|Methylation(3)|NA|NA|3|0|1|0|958|49.813655|71.649175|15062|71.649175|0|0.17302445253273|103|13385|1
32|19|0.000001,0.000006,0.000006,0.000164,0.000031,0.024926,0.708994,0.132936,0.132936,|NA|NA|b2,b2-H2O,y3,b3,b3-H2O,y4,b4,y6,b5,y7,b7,b7-H2O,b7-NH3,y10,y10-H2O,y11,b10,b10-H2O,b10-NH3,b11,b11-NH3,y12,y5(2+),y6(2+),y7(2+),y8(2+),y9(2+),y10(2+),y11(2+),b10(2+),y12(2+),y13(2+),|229.118276,211.107712,346.183341,392.181606,374.171042,502.284451,534.255836,630.343021,662.314416,717.375051,904.415926,886.405362,887.389377,1051.502771,1033.492206,1193.577001,1211.532746,1193.522182,1194.506197,1268.554206,1251.527657,1307.619931,573.321561,630.343021,717.375051,774.396511,937.459841,1065.518421,1193.577001,1211.532746,1321.635581,1449.694161,|1426|0|24.22|EVYQQQQYGSGGRGNR|3|1840.868948|110.218045|1866|Methylation(1)|NA|NA|1|1|0|0|2496|53.972446|110.218045|2852|56.014281|54.203764|0.0356815681773513|46|12166|1
32|27|0.000000,0.000000,0.000000,0.000000,0.000000,0.000000,0.000513,0.014579,0.077756,0.077756,0.414698,0.414698,|NA|NA|y2,y3,y3,b3,b3-H2O,b3-NH3,y4,b4,b4-H2O,b4-NH3,y5,y5,y5-H2O,y5-NH3,b5,b5-H2O,b5-NH3,y6,y6,y6-NH3,b6,b6-H2O,b6-NH3,b7,b7-H2O,b7-NH3,b8,b8-H2O,b8-NH3,y7,y7-H2O,b9,b9-H2O,b9-NH3,y8,y8-NH3,b10,b10-H2O,b10-NH3,y9,y9-H2O,y9-NH3,b10,y10,y10-H2O,y11,y11-H2O,y11-NH3,y11,y11-H2O,b11,b11-H2O,b11-NH3,y12,y12,y12-H2O,y12-NH3,b12,b12-H2O,b12-NH3,y13,y13,y13-NH3,b13,b13-H2O,b13-NH3,y14,y14,y14-H2O,y14-NH3,b14,b14-H2O,b15,b15-H2O,b15-NH3,b16,b16-H2O,b16-NH3,|304.161541,403.229951,417.245601,421.171776,403.161212,404.145227,532.272541,534.255836,516.245272,517.229287,632.299821,646.315471,628.304906,629.288922,648.298766,630.288202,631.272217,745.383881,759.399531,742.372982,763.325706,745.315142,746.299157,850.357736,832.347172,833.331187,921.394846,903.384282,904.368297,922.462861,904.452296,992.431956,974.421392,975.405407,1085.526191,1068.499642,1155.495286,1137.484722,1138.468737,1156.563301,1138.552736,1139.536752,1169.510936,1227.600411,1209.589846,1300.616791,1282.606226,1283.590242,1314.632441,1296.621876,1318.558616,1300.548052,1301.532067,1415.643731,1429.659381,1411.648816,1412.632832,1431.642676,1413.632112,1414.616127,1529.686661,1543.702311,1526.675762,1545.685606,1527.675042,1528.659057,1642.770721,1656.786371,1638.775806,1639.759822,1660.712546,1642.701982,1773.796606,1755.786042,1756.770057,1902.839196,1884.828632,1885.812647,|14162|0|64.83|EYQLNDSAAYYLNDLDR|2|2076.949724|219.161162|341|Methylation(1)|NA|NA|1|0|0|0|2298|53.6135|219.161162|28324|219.161162|0|2.69787169702908e-43|0|328|1
12|12|0.033706,0.958748,0.006320,0.001185,0.000042,|1.000000,|NA|y1,y1-NH3,b2,y2,b3,y3,y3-NH3,b4,b4,y4,b5,y5,y5-H2O,b6,y6,y6-H2O,y6-NH3,|175.118951,158.092402,277.118276,303.213911,406.160866,416.297971,399.271422,553.196271,553.196271,563.333376,666.280331,692.375966,674.365401,794.375291,821.418556,803.407991,804.392007,|7946|0|44.99|FEDMIKR|2|968.483324|120|3730|Methylation(1)|Met_OX(1)|NA|2|1|1|0|946|49.758911|120|15892|120|0|6.78977465163675e-06|8|8181|1
20|14|0.027967,0.149129,0.795180,0.034138,0.993586,|NA|NA|y1,b2,y2,y3,y3,b3,b4,b4-H2O,y5,b6,b6-H2O,y6,y7,y8,b9,y9,y10,|189.134601,277.118276,286.187361,343.208821,357.224471,390.202336,491.250016,473.239452,551.329991,661.355536,643.344972,664.414051,721.435511,822.483191,926.498166,935.567251,1064.609841,|11108|0|55|FELSGIPPAPR|2|1211.678524|96.666176|636|Methylation(2)|NA|NA|2|0|0|0|1093|50.386202|96.666176|22216|96.666176|0|0.04538417165242|47|12291|5
16|13|0.032805,0.933108,0.032805,0.001153,0.000041,0.000041,0.000041,0.000008,|NA|NA|y1,y2,y2,b3,b4,y4,y4-NH3,b5,y5,y5-NH3,b6,b6-H2O,y6,y6-H2O,b7,b7-H2O,y7,y7-NH3,b8,b8-H2O,y8,|175.118951,304.161541,318.177191,386.182276,501.209216,518.293281,501.266732,614.293276,631.377341,614.350792,715.340956,697.330392,746.404281,728.393716,828.425016,810.414452,897.478841,880.452292,957.467606,939.457042,984.510871,|5330|0|36.83|FSHDLTLER|2|1131.579924|103.787146|1849|Methylation(1)|NA|NA|1|0|0|0|1179|50.715138|103.787146|10660|37.608073|66.179073|0.0048559292899522|24|11081|1
54|30|0.000000,0.000007,0.000036,0.000007,0.000036,0.000036,0.000036,0.005481,0.155901,0.831473,0.005481,0.000193,0.000036,0.001028,0.000193,0.000036,0.000007,0.000007,0.000007,|NA|NA|b2,y3,b3,y4,b4,y5,b5,b5-H2O,y6,y6,y7,y8,b8,y9,b9,y10,b11,b11,b12,b12-H2O,y15,y16,y16-H2O,y16-NH3,b17,b7(2+),y10(2+),b11(2+),y11(2+),y13(2+),y15(2+),b16(2+),y18(2+),y18(2+),y20(2+),y21(2+),y22(2+),b22(2+),y23(2+),y24(2+),y25(2+),|334.154996,417.245601,463.197586,545.304181,562.265996,658.388241,675.350056,657.339492,787.430831,787.430831,860.447211,975.474151,1006.451616,1032.495611,1143.510526,1169.554521,1313.616046,1327.631696,1428.642986,1410.632422,1688.787431,1803.814371,1785.803806,1786.787822,1947.875896,891.424676,1169.554521,1313.616046,1332.617851,1490.686991,1688.787431,1770.796916,1959.904241,1973.919891,2240.021391,2341.032681,2442.080361,2459.042176,2555.164421,2654.232831,2783.275421,|12463|0|59.34|FWEVISDEHGIDPTGSYHGDSDLQLER|3|3116.425448|159.124336|1622|Methylation(1)|NA|NA|1|0|0|0|2140|53.304138|159.124336|24926|159.124336|0|3.36704432178476e-11|1|4542|1
22|19|0.964077,0.814594,0.175020,0.033600,0.006355,0.006355,|NA|NA|b2,b2-H2O,b3,b3-H2O,y2,y2-NH3,b3,y2,y2-NH3,b4,y3,y4,b5,b5-H2O,y5,b6,b6-H2O,y5,y6,b7,y7,b8,b8-H2O,y7,b9,b9-H2O,b9-NH3,y8,y8-H2O,b10,y9,b10,b10-H2O,b10-NH3,y9,y9-H2O,y9-NH3,y10,b11,b11-NH3,|201.086976,183.076412,244.092786,226.082222,244.165561,227.139012,258.108436,258.181211,241.154662,355.161196,357.249621,471.292551,484.203786,466.193222,570.360961,583.272196,565.261632,584.376611,685.387901,698.299136,784.456311,797.367546,779.356982,798.471961,911.410476,893.399912,894.383927,913.498901,895.488336,1010.478886,1010.551661,1024.494536,1006.483972,1007.467987,1024.567311,1006.556746,1007.540762,1067.573121,1121.547296,1104.520747,|7749|0|44.39|GEGPDVDVNLPK|2|1267.651724|159.424975|61|Methylation(2)|NA|NA|2|0|0|0|1572|51.964525|159.424975|15498|159.424975|0|1.27366991183065e-11|1|4415|2
28|20|0.000013,0.000383,0.002040,0.010883,0.058040,0.309547,0.309547,0.309547,|NA|NA|y2,b3,y2,y2-NH3,y3,b4,y4,b5,y5,b6,b6-H2O,b6,y6,y7,y8,y9,y10,y10-H2O,y10-NH3,b11,y11,b12,b12-H2O,b13,y12,b13,b13-H2O,y13,b14,|262.139741,276.134256,276.155391,259.128842,361.208151,423.202666,462.255831,522.271076,577.282771,623.318756,605.308192,637.334406,714.341681,829.368621,944.395561,1091.463971,1192.511651,1174.501086,1175.485102,1252.526896,1291.580061,1353.574576,1335.564012,1438.627336,1438.648471,1452.642986,1434.632422,1509.685581,1567.669926,|11732|0|56.97|GFAFVTFDDHDSVDK|2|1713.769924|138.549183|1387|Methylation(1)|NA|NA|1|0|0|0|1580|51.986571|138.549183|23464|138.549183|0|2.00407947294115e-11|1|4465|2
51|22|0.639905,0.119982,0.119982,0.119982,0.000148,0.000000,0.000000,0.000000,|NA|NA|b3,y2,b4,b4-NH3,b6,b6-NH3,y5,y5-NH3,y6,y8,y9,y11,b13,y13,y13-NH3,b15,y15,b16,b16-NH3,b17,b17-H2O,b17-NH3,y8(2+),y9(2+),y10(2+),b15(2+),b16(2+),b17(2+),b19(2+),b22(2+),y22(2+),|243.108776,322.187361,376.161536,359.134987,580.251406,563.224857,580.283781,563.257232,677.336541,831.410761,888.432221,1149.543561,1180.512976,1263.586481,1246.559932,1351.577366,1377.629401,1498.645776,1481.619227,1555.667236,1537.656672,1538.640687,831.410761,888.432221,1035.500631,1351.577366,1498.645776,1555.667236,1709.741456,1950.847706,2143.969221,|9550|0|50.05|GGNFGFGDSRGGGGNFGPGPGSNFR|3|2386.065548|90.689053|1388|Methylation(1)|NA|NA|1|1|0|0|1854|52.681097|90.689053|19100|55.754092|34.934961|0.178322794085086|104|13392|1
57|24|0.000007,0.005362,0.028599,0.152526,0.813470,0.000035,0.000001,0.000000,0.000000,0.000000,|NA|NA|b4,b4-H2O,y3,b5,b5-H2O,y4,b7,b7-H2O,y5,b10,y8,b11,y9,y9-H2O,y10,y11,y12,b14,b15,y14,b10(2+),y8(2+),y9(2+),y15(2+),y18(2+),b21(2+),y20(2+),y21(2+),y24(2+),y25(2+),|259.103686,241.093122,289.161871,316.125146,298.114582,402.245931,430.168066,412.157502,489.277961,631.243016,690.352911,732.290696,777.384941,759.374376,834.406401,891.427861,948.449321,1002.434726,1059.456186,1106.518461,631.243016,690.352911,777.384941,1262.619571,1463.694521,1491.616656,1607.748011,1664.769471,1835.833851,1892.855311,|134|0|18.13|GGSGGGGGGSSGGRGSGGGSSGGSIGGR|3|2093.927948|95.655984|810|Methylation(1)|NA|NA|1|1|0|0|1638|52.143139|95.655984|268|46.032763|49.623221|0.0524934218279877|49|12617|1
44|24|0.044193,0.233025,0.233025,0.233025,0.233025,0.111814,0.412752,0.415515,0.080672,0.002948,0.000004,0.000004,|NA|NA|b2,y2,y2,y4,y4-NH3,y5,y5,b5,y6,y6,y6,y7,b6,y8,y9,y10,y12,y3(2+),y3(2+),b4(2+),y4(2+),y7(2+),b6(2+),b7(2+),y8(2+),b7(2+),y9(2+),b8(2+),y11(2+),y13(2+),b12(2+),y14(2+),b13(2+),y15(2+),b15(2+),b20(2+),y20(2+),y21(2+),|195.087646,260.196861,274.212511,414.271081,397.244532,485.308191,499.323841,532.226256,542.329651,542.329651,570.360951,629.361681,655.269516,758.404271,815.425731,978.489061,1106.547631,331.233971,345.249621,389.168016,414.271081,629.361681,655.269516,784.312106,786.435571,798.327756,829.441381,921.371016,1063.541821,1257.622191,1259.504876,1330.638571,1436.583856,1467.697481,1622.647906,1991.812726,2056.921941,2193.980851,|490|0|20.73|GHGHDHEHSHGGYGESGAPGIK|4|2251.000572|126.293011|1524|Methylation(2)|NA|NA|2|0|0|0|1631|52.12454|126.293011|980|44.820391|81.47262|0.000877861078608643|17|10011|1
14|12|0.001512,0.038061,0.179933,0.817771,0.955466,0.007256,|NA|NA|y1,y1-NH3,b2,y2,y2-NH3,y2,b3,y3,b4,b4,y4,b5,y5,b6,b6,y6,y6-H2O,b7,b7-H2O,b7-NH3,|147.112801,130.086252,171.112796,246.181211,229.154662,260.196861,286.139736,374.239791,399.223796,427.255096,475.287471,500.271476,588.371531,614.314406,628.330056,703.398471,685.387906,727.398466,709.387902,710.371917,|6253|0|39.74|GLDISNVK|2|873.503524|101.250546|487|Methylation(2)|NA|NA|2|0|0|0|676|48.299467|101.250546|12506|101.250546|0|0.0280710214716062|40|12059|1
18|13|0.036295,0.903179,0.773954,0.060525,0.189750,0.036295,|NA|NA|b2,y1,b2,b2-NH3,b3,b4,b4,y2,b5,b5,y3,y3,b6,b6,y4,y5,y5,y5-NH3,y6,y7,y8,|172.071666,175.118951,186.087316,169.060767,243.108776,300.130236,300.130236,326.193511,357.151696,371.167346,449.236771,449.236771,484.251406,498.267056,600.311331,713.395391,727.411041,710.384492,784.432501,841.453961,898.475421,|4648|0|34.7|GNAGGLHHHR|2|1083.554524|92.78506|1342|Methylation(2)|NA|NA|2|0|0|0|1107|50.441476|92.78506|9296|63.442792|29.342268|0.0993367519129879|59|12917|1
25|22|0.999936,0.999987,0.000055,0.000018,0.000005,|NA|NA|b2,y1,b2,y2,b3,b3-H2O,b3,y3,y4,b5,y5,b6,b6-H2O,y6,b7,b7-H2O,b8,y3(2+),y4(2+),b5(2+),b5(2+),b6(2+),y5(2+),b6(2+),y6(2+),b7(2+),b7(2+),b8(2+),y8(2+),b9(2+),b9(2+),b10(2+),y9(2+),|145.060766,147.112801,159.076416,262.139741,292.129176,274.118612,306.144826,375.223801,474.292211,611.318766,660.371521,682.355876,664.345312,731.408631,868.435186,850.424622,967.503596,375.223801,474.292211,583.287466,611.318766,654.324576,660.371521,682.355876,731.408631,840.403886,868.435186,967.503596,1050.598221,1052.556356,1080.587656,1195.614596,1197.666631,|11003|0|54.67|GSFKYAWVLDK|3|1341.720248|187.69238|295,526|Methylation(2)|NA|NA|2|1|0|0|1452|51.619666|187.69238|22006|96.510202|91.182178|1.89197590046874e-08|4|6158|2
32|24|0.306931,0.306931,0.306931,0.010791,0.057550,0.010791,0.000071,0.000003,0.000003,0.000000,0.000000,|NA|NA|y1,y2,y2,y3,y5,b6,y6,b8,y7,y7-H2O,y7-NH3,b9,y8,b10,y9,y9-H2O,y10,y11,b12,b12-H2O,b13,b4(2+),b9(2+),y9(2+),y10(2+),b11(2+),y11(2+),b12(2+),b13(2+),b14(2+),b15(2+),|175.118951,272.171711,286.187361,385.255771,587.314741,633.371856,734.383151,843.508676,863.425741,845.415176,846.399192,944.556356,964.473421,1073.598946,1091.573131,1073.562566,1174.610241,1287.694301,1307.699386,1289.688822,1422.726326,393.188086,944.556356,1091.573131,1174.610241,1220.667356,1287.694301,1307.699386,1422.726326,1535.810386,1632.863146,|13980|0|64.22|HASPILPITEFSDIPR|3|1806.973748|173.284839|843|Methylation(1)|NA|NA|1|0|0|0|1971|52.946866|173.284839|27960|84.698889|88.58595|5.00095957708094e-12|1|4246|1
18|12|0.010872,0.002039,0.309182,0.309248,0.309248,0.082457,0.160274,0.816681,|1.000000,|NA|y1,b2,b2-H2O,y2,b3,b3,y3,b4,b4,b5,b6,b6,y6,y6-H2O,y6,y6-NH3,y7,y7-NH3,y7,y7-NH3,y8,y8-H2O,y8-NH3,y9,y9-H2O,y9,|189.134601,243.133926,225.123362,304.161541,342.202336,356.217986,405.209221,455.286396,469.302046,584.328986,697.413046,711.428696,794.371276,776.360711,808.386926,791.360377,907.455336,890.428787,921.470986,904.444437,1020.539396,1002.528831,1003.512847,1135.566336,1117.555771,1149.581986,|9728|0|50.61|IEVIEIMTDR|2|1262.661324|79.832889|1387|Methylation(2)|Met_OX(1)|NA|3|0|0|0|1524|51.82985|79.832889|19456|51.456391|28.376498|0.0241212081370216|40|11835|1
58|26|0.018435,0.018435,0.018435,0.018435,0.018435,0.018435,0.018435,0.021538,0.029562,0.060488,0.162121,0.162121,0.068729,0.561643,0.561643,0.182783,0.048445,0.011387,0.000493,0.000000,0.000000,0.000000,0.000000,0.000000,|NA|NA|y2,b3,y4,y4-H2O,y5,b5,y6,y6-NH3,y7,y8,y8-H2O,y9,b8,b8-H2O,b9,b9-NH3,y10,b10,b11,b12,b12,b14,y7(2+),b8(2+),b10(2+),y11(2+),b11(2+),b12(2+),y13(2+),b14(2+),y14(2+),y15(2+),b16(2+),y17(2+),y18(2+),y19(2+),y20(2+),b21(2+),b22(2+),b24(2+),b27(2+),b28(2+),|262.150981,342.238726,489.277971,471.267406,590.325651,590.366046,661.362761,644.336212,758.415521,845.447551,827.436986,932.479581,951.504666,933.494102,1008.526126,991.499577,1045.563641,1108.553406,1209.601086,1322.685146,1336.700796,1551.755016,758.415521,951.504666,1108.553406,1173.658601,1209.601086,1322.685146,1427.858021,1551.755016,1558.898511,1643.951271,1779.866016,1901.052441,2016.079381,2129.163441,2216.195471,2406.284946,2493.316976,2649.370466,2934.539316,3048.582246,|15488|0|69.21|IITHPNFNGNTLDNDIMLIKLSSPATLNSR|4|3337.764172|110.58172|1886|Methylation(2)|NA|NA|2|1|0|0|2182|53.388547|110.58172|30976|58.312868|52.268852|0.0108064374017032|28|11315|1
18|15|0.000008,0.000043,0.001225,0.006532,0.990967,0.001225,|NA|NA|y1,b2,b2-H2O,y2,y3,b4,y4,b5,y5,y5-H2O,y6,b7,y7,b8,y8,y8-H2O,b9,b9-H2O,y9,|175.118951,201.123366,183.112802,322.187361,453.227851,458.224536,524.264961,605.292946,625.312641,607.302076,772.381051,777.377736,900.439631,908.418226,1029.482221,1011.471656,1055.486636,1037.476072,1116.514251,|12287|0|58.77|ISEQFSAMFR|2|1229.597924|122.165109|1623|Methylation(1)|NA|NA|1|0|0|0|1578|51.98107|122.165109|24574|122.165109|0|2.68952347212057e-06|6|7860|3
26|18|0.999739,0.817872,0.153534,0.028816,0.000036,0.000001,0.000001,|NA|NA|b3,b4,y3,y3-NH3,b4,b4-H2O,y4,b5,b5-H2O,b5-NH3,y4,y5,y6,y7,y8,y8,b9,b9,b10,y9,b10,y10,b11,b12,b12,y11,y11-H2O,y11-NH3,y12,b13,y13,y13-H2O,|284.196856,357.213236,374.214641,357.188092,385.244536,367.233972,487.298701,513.339496,495.328932,496.312947,515.330001,558.335811,657.404221,820.467551,933.551611,947.567261,957.576756,985.608056,1028.613866,1030.604371,1056.645166,1158.699331,1169.729226,1226.750686,1240.766336,1259.747011,1241.736446,1242.720462,1330.784121,1368.824916,1415.836881,1397.826316,|9516|0|49.94|IVGSKPLYVALAQR|2|1542.935324|121.516668|755|Methylation(2)|NA|NA|2|1|0|0|629|47.986506|121.516668|19032|121.516668|0|4.82094247362854e-07|6|7097|1
18|13|0.000000,0.000004,0.000021,0.000605,0.489468,0.489468,0.017208,0.003226,|NA|NA|y1,y2,y2-H2O,b4,y4,y4-H2O,y4,y4-H2O,y4-NH3,b5,b5,y5,y5-H2O,y5-NH3,b6,b6-H2O,b6-NH3,y6,y6,y6-H2O,y6-NH3,b7,y7,b8,b8-H2O,b8-NH3,y8,y8,y8-H2O,y8-NH3,b9,|175.118951,262.150981,244.140416,458.224526,462.267071,444.256506,476.282721,458.272156,459.256172,545.256556,559.272206,607.323211,589.312646,590.296662,676.297046,658.286482,659.270497,680.339591,694.355241,676.344676,677.328692,803.396756,823.397831,890.428786,872.418222,873.402237,938.424771,952.440421,934.429856,935.413872,977.460816,|5579|0|37.61|KAEESMLSSR|2|1151.567124|92.78506|3503|Methylation(1)|NA|NA|1|1|1|0|1347|51.293676|92.78506|11158|52.273613|40.511447|0.0353825654660244|46|12165|1
12|8|0.860453,0.269037,0.786408,0.490700,0.490700,0.102701,|NA|NA|b1,y1,b2,b3,y3,y4,y4,y4-H2O,y5,b6,y6,|143.117886,147.112801,272.160476,343.197586,418.229621,546.324581,560.340231,542.329666,645.392991,756.425016,760.419931,|175|0|18.64|KEAKQEK|2|902.530524|54.667963|1262|Methylation(3)|NA|NA|3|2|0|0|628|47.979596|54.667963|350|47.642257|7.025706|0.222276340846158|135|13676|1
24|17|0.000000,0.000021,0.003121,0.473461,0.473461,0.016645,0.016645,0.016645,|NA|NA|b2,b2-H2O,b2-NH3,b3,b3-H2O,b3-NH3,y4,y4-H2O,b4,b4-H2O,b4-NH3,y7,b6,b6,b7,y8,b8,y9,b9,y10,b10,y11,y11-H2O,b11,b12,b12-H2O,b12-NH3,y12,y12-H2O,y12-NH3,|258.144826,240.134262,241.118277,405.213236,387.202672,388.186687,406.229621,388.219056,492.245266,474.234702,475.218717,677.382821,736.366436,750.382086,793.387896,824.451231,894.435576,921.503991,1007.519636,1008.536021,1108.567316,1155.604431,1137.593866,1195.599346,1266.636456,1248.625892,1249.609907,1284.647021,1266.636456,1267.620472,|8816|0|47.73|KEFSPFGSITSAK|2|1412.740724|117.620755|755|Methylation(1)|NA|NA|1|1|0|0|1709|52.327421|117.620755|17632|117.620755|0|1.38331545424509e-06|6|7437|1
12|11|0.000000,0.000004,0.000020,0.457132,0.457132,0.085712,|NA|NA|b1,y1,b2,b3,b3-NH3,y3,y3-H2O,y3-NH3,y3,y3-H2O,y3-NH3,b4,y4,y5,b6,b6-NH3,y6,y6-H2O,|129.102236,147.112801,186.123696,299.207756,282.181207,403.255101,385.244536,386.228552,403.255101,385.244536,386.228552,427.266336,531.313681,644.397741,683.408636,666.382087,701.419201,683.408636,|8282|0|46.04|KGLQELK|2|829.515124|99.625735|1544|Methylation(1)|NA|NA|1|1|0|0|599|47.774268|99.625735|16564|71.649175|27.97656|0.0169231571398235|36|11711|1
35|29|0.000000,0.000000,0.000000,0.000000,0.000000,0.000029,0.000834,0.023726,0.674879,0.126540,0.126540,0.023726,0.023726,|NA|NA|b2,y2,y3,y3,b3,y4,y4-NH3,b4,y4,b6,y5,y5-H2O,y6,y6,y6-H2O,b7,b8,y7,y8,y8-H2O,y8-NH3,b9,b10,b10,y9,y9-H2O,y9-NH3,b10,y10,y10-H2O,b11,b12,y12,y12-H2O,y6(2+),b8(2+),y7(2+),y8(2+),y8(2+),b10(2+),b11(2+),b13(2+),y13(2+),b14(2+),|242.186296,288.203011,375.235041,389.250691,389.254706,490.261981,473.235432,502.338766,504.277631,616.381686,619.304571,601.294006,706.336601,720.352251,702.341686,729.465746,816.497776,821.399931,950.442521,932.431956,933.415972,963.566186,1092.608776,1092.608776,1097.510931,1079.500366,1080.484382,1106.624426,1184.542961,1166.532396,1193.656456,1294.704136,1340.632831,1322.622266,720.352251,816.497776,821.399931,936.426871,950.442521,1092.608776,1193.656456,1409.731076,1411.669941,1538.773666,|13543|0|62.82|KLFIGGLSFETTDDSLR|3|1913.002148|230.544668|1402|Methylation(1)|NA|NA|1|1|0|0|2537|54.043205|230.544668|27086|230.544668|0|8.00052646484317e-25|0|1268|3
18|12|0.279862,0.279862,0.695204,0.695204,0.041578,0.008289,|1.000000,|NA|y1,b2,b2-H2O,y2,y3,b4,y5,y5,b5,b7,b8,y7,b8,b9,y9,y9-H2O,y9,y9-H2O,|175.118951,243.133926,225.123362,288.203011,359.240121,443.213626,577.312636,591.328286,613.330386,831.402901,874.408711,876.471986,902.440011,1015.524071,1062.536036,1044.525471,1076.551686,1058.541121,|4392|0|33.91|LEADRMAALR|2|1189.640924|79.832889|555|Methylation(2)|Met_OX(1)|NA|3|1|0|0|1103|50.425755|79.832889|8784|67.888648|11.944241|0.150819925787681|86|13308|1
30|20|0.000000,0.000000,0.000036,0.000182,0.024943,0.123422,0.123422,0.546991,0.505768,0.225079,0.225079,0.225079,|NA|NA|b3,y3,y3,b4,b5,y4,b6,y5,b7,b7-H2O,y7,b8,y8,y8-H2O,b9,b9-H2O,b10,y9,b11,y10,b12,y11,y12,y13,y13-NH3,b14,y14,y14-H2O,b15,b15-H2O,|374.243806,375.235041,403.266341,445.280916,488.286726,504.277631,601.370786,633.320221,688.402816,670.392252,835.415581,835.471226,964.458171,946.447606,964.513816,946.503252,1079.577146,1111.526581,1194.640476,1198.558611,1295.651766,1311.642671,1368.664131,1425.685591,1408.659042,1511.726386,1538.769651,1520.759086,1624.810446,1606.799882,|24110|0|107.58|LFIGGLSFETTDDSLR|2|1798.926724|129.563808|1402|Methylation(2)|NA|NA|2|0|0|0|2775|54.43263|129.563808|48220|129.563808|0|2.02137346654254e-06|6|7620|12
12|12|0.000031,0.132341,0.705820,0.132341,0.024814,0.004653,|NA|NA|y1,b2,y2,b3,y3,b4,y4,b5,b5-NH3,y5,y5-H2O,b6,b6-H2O,b6,b6-H2O,y6,y6-H2O,y6-NH3,|175.118951,261.159746,288.203011,362.207426,401.287071,490.266006,529.345651,603.350066,586.323517,630.393331,612.382766,716.434126,698.423562,716.434126,698.423562,777.461741,759.451176,760.435192,|10258|0|52.28|LFTNIIR|2|890.545724|120|2393|Methylation(1)|NA|NA|1|0|1|0|293|44.668676|120|20516|120|0|2.59915535333526e-05|12|8584|1
41|28|0.000000,0.000000,0.000000,0.000000,0.000000,0.000000,0.000000,0.000000,0.000038,0.000170,0.000697,0.065902,0.966596,0.966596,|NA|NA|y4,y4-NH3,b4,y5,b5,y6,b6,y7,b8,b8,y8,b9,y9,y9,y10,y10-NH3,b10,b10-H2O,b10-NH3,b11,b11,y11,y11-NH3,b12,y12,b13,y13,b15,b15,b4(2+),y6(2+),b6(2+),b9(2+),y9(2+),y10(2+),b10(2+),b11(2+),y11(2+),b12(2+),y12(2+),b13(2+),b14(2+),b16(2+),b19(2+),y19(2+),|431.261251,414.234702,465.245596,544.345311,551.257226,691.413721,692.372586,819.472301,878.436636,906.467936,948.514891,991.520696,1034.526521,1062.557821,1119.579281,1102.552732,1120.563286,1102.552722,1103.536737,1177.584746,1205.616046,1248.621871,1231.595322,1291.627676,1347.690281,1420.670266,1432.743041,1709.812906,1723.828556,465.245596,691.413721,692.372586,991.520696,1062.557821,1119.579281,1120.563286,1177.584746,1248.621871,1291.627676,1361.705931,1420.670266,1548.728846,1808.881316,2093.029766,2126.051231,|11237|0|55.4|LGEHNIDVLEGNEQFINAAK|3|2239.134548|183.267774|1886|Methylation(2)|NA|NA|2|0|0|0|3380|55.289167|183.267774|22474|83.357899|99.909875|2.61830794448288e-12|1|4060|3
16|14|0.000000,0.005520,0.837456,0.157023,|NA|NA|y1,b2,y2,y2,y2-H2O,b3,y3,b4,y3,y3-NH3,y4,b6,y5,y6,b7,b7-H2O,b7,y7,y7-H2O,y7-NH3,b8,b8-H2O,y8,|147.112801,171.112796,262.139741,276.155391,258.144826,318.181206,361.208151,375.202666,375.223801,358.197252,522.292211,609.303106,609.324241,666.345701,708.371516,690.360952,722.387166,813.414111,795.403546,796.387562,837.414106,819.403542,870.435571,|10524|0|53.14|LGFGSFVDK|2|983.519124|120.059029|715|Methylation(1)|NA|NA|1|0|0|0|1048|50.203613|120.059029|21048|120.059029|0|1.0933197607546e-05|10|8444|2
31|25|0.887930,0.524979,0.524979,0.524979,0.517955,0.018491,0.000661,0.000024,0.000001,0.000000,0.000000,0.000000,|NA|NA|b3,y2,y2-H2O,y3,b5,b5-NH3,y4,b6,y5,y5-H2O,b7,b7-H2O,y6,b8,y7,b9,b9-H2O,y8,y8-NH3,y9,y9-H2O,y9,b11,b13,b5(2+),b6(2+),y6(2+),b8(2+),y7(2+),b9(2+),b10(2+),b10(2+),y9(2+),b11(2+),b12(2+),b13(2+),b14(2+),y14(2+),|242.149906,276.155391,258.144826,407.195881,483.328926,466.302377,508.243561,556.345306,637.286151,619.275586,685.424286,667.413722,765.381111,814.466876,880.408051,929.493816,911.483252,1009.450641,992.424092,1096.482671,1078.472106,1110.498321,1186.631366,1418.719536,483.328926,570.360956,765.381111,786.435576,880.408051,929.493816,1015.541826,1057.588776,1110.498321,1186.631366,1273.663396,1418.719536,1547.762126,1566.767941,|1904|0|25.76|LGGKLSSEDKETMEK|3|1693.867748|193.96279|354|Methylation(3)|NA|NA|3|2|0|0|2399|53.800302|193.96279|3808|72.492163|121.470627|0.000479412316152151|17|9852|2
36|30|0.247327,0.247327,0.247327,0.247327,0.008695,0.001630,0.000306,0.000057,0.000002,0.000000,0.000000,0.000000,0.000000,0.000000,|NA|NA|b2,y2,b3,y3,y3-NH3,b4,y4,y4-NH3,y5,y6,b7,y7,y8,y8-NH3,b9,y9,b10,y10,b11,y11,b13,b13-H2O,y13,y6(2+),b7(2+),b8(2+),b9(2+),b10(2+),b11(2+),b13(2+),b14(2+),y14(2+),b15(2+),b16(2+),|265.165896,338.182281,379.208826,451.266341,434.239792,507.303786,565.309271,548.282722,678.393331,791.477391,852.472636,862.514501,975.598561,958.572012,1067.563246,1076.646241,1168.610926,1204.704821,1281.694986,1291.736851,1465.816156,1447.805592,1539.852941,791.477391,852.472636,939.504666,1067.563246,1168.610926,1281.694986,1465.816156,1578.900216,1636.905701,1692.943146,1806.027206,|13514|0|62.72|LHNKPTFSQTIALLNIYR|3|2143.204148|239.756008|1764|Methylation(1)|NA|NA|1|1|0|0|1450|51.61368|239.756008|27028|67.463889|172.292119|7.36014839888713e-28|0|1011|1
39|33|0.017163,0.488198,0.488198,0.003218,0.003218,0.000004,0.000000,0.000000,0.000000,0.000000,|NA|NA|y2,y2-H2O,b3,y3,y4,b5,y5,y5-H2O,y6,y7,b8,y8,y8,y8-NH3,b9,y9,b10,b11,y11,b12,b12-NH3,b13,b15,b15-H2O,y5(2+),y6(2+),b7(2+),y7(2+),y8(2+),b9(2+),b10(2+),y10(2+),b11(2+),b12(2+),b13(2+),b14(2+),b15(2+),y15(2+),b16(2+),y16(2+),b17(2+),|262.150981,244.140416,322.212506,361.219391,476.246331,550.323506,589.330391,571.319826,718.372981,817.441391,882.471956,930.525451,944.541101,927.514552,1013.512446,1058.584031,1141.571026,1254.655086,1336.692931,1353.723496,1336.696947,1482.766086,1710.877086,1692.866522,589.330391,718.372981,721.387896,817.441391,930.525451,1013.512446,1141.571026,1189.624521,1254.655086,1353.723496,1482.766086,1595.850146,1710.877086,1763.899621,1809.945496,1860.952381,1896.977526,|22141|0|94.91|LPPEVANFMQLVELDVSR|3|2071.095248|267.524107|1489|Methylation(1)|NA|NA|1|0|0|0|2703|54.31846|267.524107|44282|267.524107|0|2.95207693940815e-42|0|351|2
18|12|0.006940,0.006940,0.558770,0.558770,0.558770,0.234268,0.234268,0.600215,0.120530,0.120530,|NA|NA|b2,b2,y2,b3,y3,b4,b4,b5,y5,b6,b7,b8,y8,y8-H2O,y8-NH3,b9,b9-H2O,b9-NH3,|242.149916,256.165566,260.196861,385.208156,430.313621,528.266396,542.282046,629.314076,658.424621,744.341016,857.425076,1027.541836,1045.588781,1027.578216,1028.562232,1140.625896,1122.615332,1123.599347,|15012|0|67.64|LQEETDLRIK|2|1286.736524|79.832889|3018|Methylation(3)|NA|NA|3|1|1|0|1178|50.711453|79.832889|30024|67.888648|11.944241|0.150819925787681|86|13311|1
14|13|0.000006,0.000034,0.000981,0.027894,0.793439,0.148770,0.027894,0.000981,|NA|NA|y1,y1-NH3,b2,b2,b2-H2O,y2,b3,b3-H2O,y3,b4,y4,y4-H2O,b5,y5,y5-H2O,b6,y6,y6-NH3,b7,b7-H2O,y7,|175.118951,158.092402,201.123366,215.139016,197.128452,304.161541,329.218326,311.207762,417.245601,458.260916,546.288191,528.277626,587.303506,675.330781,657.320216,700.387566,803.425741,786.399192,829.430156,811.419592,890.457771,|1255|0|23.7|LSKEDIER|2|1003.541324|118.961963|665|Methylation(1)|NA|NA|1|1|0|0|822|49.148718|118.961963|2510|118.961963|0|1.36646766110369e-05|10|8478|1
24|18|0.000002,0.000009,0.182043,0.846466,0.970069,0.001390,0.000013,0.000004,0.000004,|NA|NA|b2,b2,y3,y4,b4,y5,y5-H2O,y5-NH3,b5,b5-H2O,y6,y6-H2O,y6-NH3,b6,b6-H2O,y7,b7,b7,b7-H2O,y8,b8,b8-H2O,y9,y10,y10-H2O,y10-NH3,b10,b10-H2O,y11,y11-H2O,y11-NH3,b11,b11-H2O,b11-NH3,b12,b12-H2O,y12,|215.139016,243.170316,305.181941,447.256171,477.234366,516.277631,498.267066,499.251082,578.282046,560.271482,603.309661,585.299096,586.283112,679.329726,661.319162,750.378071,798.366836,826.398136,808.387572,851.425751,913.430166,895.419602,952.473431,1067.500371,1049.489806,1050.473822,1124.525856,1106.515292,1214.568781,1196.558216,1197.542232,1225.573536,1207.562972,1208.546987,1282.594996,1264.584432,1315.616461,|9833|0|50.94|LTFDSSFSPNTGK|2|1428.697124|131.301181|1819|Methylation(2)|NA|NA|2|0|0|0|1916|52.823955|131.301181|19666|131.301181|0|1.90413339718997e-06|6|7525|2
28|17|0.005402,0.028781,0.817556,0.176972,0.969584,0.001207,0.000063,0.000027,0.000204,0.000204,|NA|NA|b2,b2-H2O,y2,y4,y6,y6,y6,b6,y7,y7-H2O,y8,y9,b9,y10,y10-H2O,b10,b11,y2(2+),y6(2+),y7(2+),y8(2+),y9(2+),b9(2+),y10(2+),y11(2+),b11(2+),b12(2+),y12(2+),y13(2+),|215.139016,197.128452,303.239061,433.276901,644.372591,672.403891,672.403891,679.329726,731.404621,713.394056,906.504331,979.520711,1010.482926,1066.552741,1048.542176,1124.525856,1197.542236,303.239061,644.372591,731.404621,878.473031,979.520711,996.467276,1080.568391,1195.595331,1197.542236,1282.594996,1342.663741,1443.711421,|8010|0|45.21|LTFDSSFSPNTGKK|3|1556.794148|101.411889|1819|Methylation(2)|NA|NA|2|1|0|0|2108|53.238706|101.411889|16020|101.411889|0|0.198482931194727|112|13469|2
24|17|0.000022,0.000115,0.000615,0.017485,0.074500,0.276552,0.815355,0.815355,|NA|NA|y1,y1,b2,y2,b3,b3-H2O,y4,y4-H2O,b5,b5-H2O,y6,y6-H2O,y6-NH3,y6,y7,y7,y8,y3(2+),b6(2+),y7(2+),y8(2+),y9(2+),b10(2+),y10(2+),y11(2+),|175.118951,189.134601,247.074706,331.245211,334.106736,316.096172,546.335821,528.325256,564.197006,546.186442,792.436261,774.425696,775.409712,806.451911,889.489021,903.504671,1032.547261,459.303791,661.249766,903.504671,1032.547261,1133.594941,1136.456466,1220.626971,1335.653911,|1814|0|25.47|MDSTEPPYSQKR|3|1466.694248|117.620755|526|Methylation(2)|NA|NA|2|1|0|0|1877|52.734643|117.620755|3628|56.090781|61.529974|0.0486903980001058|48|12600|2
26|14|0.742448,0.742448,0.160570,0.339479,0.031096,0.106579,0.106579,0.560529,0.105135,0.105135,|NA|NA|y2,y2-NH3,y2,y3,b4,b4,b5,b6,b7,b7-H2O,b7,b7-H2O,b7,y8,b8,b9,b9-H2O,y9,y9-H2O,b9,b10,y10,y10-H2O,y10,y10-H2O,y10-NH3,b11,b11-H2O,y11,y11-H2O,b12,b12,b12-H2O,b13,b13-H2O,b13,b13-H2O,|288.203011,271.176462,302.218661,403.266341,517.232656,531.248306,644.332366,759.359306,846.354946,828.344382,846.354946,828.344382,874.386246,950.494151,989.413186,1046.434646,1028.424082,1065.521091,1047.510526,1074.465946,1173.534356,1178.605151,1160.594586,1192.620801,1174.610236,1175.594252,1306.587116,1288.576552,1307.647741,1289.637176,1407.634796,1421.650446,1403.639882,1534.734506,1516.723942,1534.734506,1516.723942,|12227|0|58.57|MEIEIDDEGVFTLR|2|1708.852124|75.243467|3591|Methylation(3)|NA|NA|3|0|1|0|2476|53.937506|75.243467|24454|56.014281|19.229186|0.054135846012131|51|12624|1
22|20|0.000000,0.000021,0.000113,0.003228,0.017216,0.489710,0.489710,|1.000000,|NA|y2,y2-NH3,b2,y3,b3,y4,b4,b5,b6,y5,b7,y6,y7,y7-NH3,y8,b8,y9,y9,y9-H2O,b9,y10,b10,y11,y11-NH3,b11,b11-H2O,|248.160481,231.133932,295.111091,349.208161,408.195151,464.235101,465.216611,522.238071,635.322131,650.314411,722.354161,737.346441,850.430501,833.403952,907.451961,908.433471,950.457771,964.473421,946.462856,1023.460411,1077.557481,1124.508091,1224.625891,1207.599342,1225.555771,1207.545207,|11993|0|57.82|MFIGGLSWDTSK|2|1371.660524|177.233085|620|Methylation(1)|Met_OX(1)|NA|2|0|0|0|1855|52.683439|177.233085|23986|177.233085|0|8.43474038183745e-16|0|2848|2
27|21|0.000002,0.000002,0.000069,0.055551,0.296275,0.296275,0.296275,0.055551,|NA|NA|b1,y1,b2,b3,y4,y5,y5-H2O,b6,y6,y7,y8,y8-H2O,y8-NH3,y8,b9,y9,y10,y10-H2O,y10-NH3,y10,b11,y6(2+),y7(2+),y8(2+),y9(2+),y10(2+),y11(2+),y12(2+),|132.047766,147.112801,279.116176,392.200236,477.303121,592.330061,574.319496,619.327216,778.409371,865.441401,964.509811,946.499246,947.483262,978.525461,1007.465496,1035.546921,1078.552731,1060.542166,1061.526182,1092.568381,1209.560856,778.409371,865.441401,978.525461,1035.546921,1092.568381,1205.652441,1352.720851,|11506|0|56.26|MFIGGLSWDTSKK|3|1483.760348|157.899594|620|Methylation(1)|NA|NA|1|1|0|0|2130|53.283796|157.899594|23012|157.899594|0|1.24916354346498e-07|6|6647|2
14|11|0.843468,0.178018,0.468428,0.828427,0.517739,0.156043,0.007877,|NA|NA|y1,b2,b2-H2O,y2,b3,b3,b3-H2O,y3,b4,y4,b4,y4,b5,y5,b6,b6-H2O,y6,y6-H2O,b7,b7-H2O,y7,y7-H2O,y7-NH3,y7,y7-NH3,|147.112801,244.092796,226.082232,244.165561,343.161206,357.176856,339.166292,357.249621,444.208886,444.281651,486.255836,486.328601,573.287866,573.360631,686.371926,668.361362,686.444691,668.434126,783.424686,765.414122,801.471631,783.461066,784.445082,815.487281,798.460732,|6122|0|39.32|NDLTSIPK|2|929.528924|85.640697|2414|Methylation(3)|NA|NA|3|0|1|0|679|48.318698|85.640697|12244|71.649175|13.991522|0.00450270134113152|22|11018|2
12|8|0.992346,0.014917,0.041535,0.953436,0.958262,0.039503,|NA|NA|b1,y1,y1-NH3,y2,y3,y3,y5,b6,b6-H2O,b6-NH3,y6,y6-H2O,y6-NH3,|129.065856,147.112801,130.086252,289.187031,431.297641,431.297641,617.361691,727.409706,709.399142,710.383157,745.456651,727.446086,728.430102,|271|0|19.44|NKDAKQK|2|873.515724|54.667963|2129|Methylation(3)|NA|NA|3|2|1|0|620|47.923917|54.667963|542|54.667963|0|0.222276340846158|135|13677|1
12|10|0.760404,0.147912,0.241780,0.299701,0.270240,0.270240,0.009723,|NA|NA|b1,y1,y1-NH3,b2,b2,y2,y2,y2,b3,y3,y3,b4,y4,b5,b5,y5,y5-NH3,y5,b6,y6,y6-NH3,y6,|129.065856,147.112801,130.086252,228.134266,242.149916,260.196861,274.212511,288.228161,342.177196,363.206051,377.221701,470.272156,519.332311,573.281346,601.312646,619.359591,602.333042,633.375241,714.396706,732.443651,715.417102,746.459301,|3588|0|31.38|NLNKCLK|2|860.502524|82.632052|2231|Methylation(2)|NA|NA|2|1|1|0|411|46.138418|82.632052|7176|82.632052|0|0.146767024549677|80|13291|1
28|24|0.000043,0.000002,0.000229,0.000043,0.006502,0.986449,0.006502,0.000229,0.000002,0.000000,|NA|NA|y2,y2-NH3,b3,b3-H2O,b3-NH3,b4,b4-H2O,b4-NH3,y3,b5,b5-H2O,b5-NH3,y4,y5,b6,b6-H2O,b6-NH3,y5,y5-H2O,b7,b7-H2O,b7-NH3,y6,y6-H2O,y6-NH3,b8,b8-H2O,y7,y7-H2O,b9,b9-H2O,b9-NH3,y8,y8-H2O,y8-NH3,y9,y9-H2O,y9-NH3,b10,b10-H2O,b10-NH3,b11,y10,y10-H2O,y10-NH3,b12,b12-H2O,b12-NH3,y11,y11-H2O,y11-NH3,y11,y11-NH3,y12,y12-H2O,y12-NH3,b13,b13-NH3,y13,b14,b14-H2O,b14-NH3,y14,y14-H2O,y14-NH3,|310.176131,293.149582,327.129906,309.119342,310.103357,442.156846,424.146282,425.130297,457.244541,555.240906,537.230342,538.214357,586.287131,643.308591,656.288586,638.278022,639.262037,657.324241,639.313676,784.347166,766.336602,767.320617,806.371921,788.361356,789.345372,913.389756,895.379192,935.414511,917.403946,1042.432346,1024.421782,1025.405797,1064.457101,1046.446536,1047.430552,1192.515681,1174.505116,1175.489132,1205.495676,1187.485112,1188.469127,1262.517136,1293.563361,1275.552796,1276.536812,1391.559726,1373.549162,1374.533177,1392.631771,1374.621206,1375.605222,1406.647421,1389.620872,1521.674361,1503.663796,1504.647812,1538.628136,1521.601587,1636.701301,1701.691466,1683.680902,1684.664917,1719.738411,1701.727846,1702.711862,|9612|0|50.24|NPDDITNEEYGEFYK|2|1847.793724|198.64055|652|Methylation(1)|NA|NA|1|0|0|0|1102|50.421816|198.64055|19224|198.64055|0|1.91764475480969e-32|0|723|1
12|11|0.836555,0.156854,0.005514,0.001034,0.000036,0.000007,|NA|NA|b1,y1,b2,b2-NH3,y2,y2-NH3,b3,y3,y4,b5,y5,b6,b6,y6,y6-H2O,y6,|129.065856,175.118951,216.097886,199.071337,262.150981,245.124432,363.166296,375.235041,488.319101,589.334416,635.387511,662.350796,676.366446,722.419541,704.408976,736.435191,|2446|0|27.57|NSFLISR|2|850.477724|99.625735|3682|Methylation(1)|NA|NA|1|0|1|0|623|47.94488|99.625735|4892|54.667963|44.957772|0.0285690511758697|44|12067|1
12|11|0.821473,0.170589,0.153444,0.712889,0.136772,0.004833,|NA|NA|y1,y1-NH3,b2,y2,y2-NH3,y2,b3,b3,y3,y3,b4,y4,b5,b5,y5,b6,y6,y6-H2O,|147.112801,130.086252,199.107716,260.196861,243.170312,274.212511,327.202676,341.218326,389.239451,403.255101,440.286736,502.323511,555.313676,569.329326,630.418471,682.413386,731.466151,713.455586,|5051|0|35.96|PSKLDLK|2|828.517324|99.625735|1963|Methylation(2)|NA|NA|2|1|1|0|401|46.031444|99.625735|10102|67.803238|31.822497|0.00479225050717349|23|11067|1
42|26|0.000000,0.000000,0.000000,0.000000,0.000000,0.000011,0.000058,0.000300,0.000310,0.001228,0.006181,0.031207,0.157263,0.790016,0.337808,0.337808,0.337808,|NA|NA|b3,y3,y3-NH3,y3,y3-NH3,y4,y4,b4,b4-H2O,b4-NH3,y5,b5,b5-H2O,b5-NH3,y5,y6,y6,b6,b6-NH3,y7,y8,b8,b8-NH3,b8,y9,b9,b9-NH3,b9,y10,y10,b10,b10,b10-H2O,b10-NH3,b10,y11,y12,b12,b12-NH3,y13,y14,b14,b14-H2O,b14-NH3,y15,y15-H2O,y15-NH3,b15,b15-H2O,b15-NH3,y16,y16-H2O,y16-NH3,b16,b16-H2O,b17,b17-H2O,b17-NH3,y17,y17-NH3,b17,y18,y18-H2O,y18-NH3,b18,b18-NH3,|343.161206,373.280921,356.254372,387.296571,370.270022,458.333681,472.349331,476.213966,458.203402,459.187417,573.360621,589.298026,571.287462,572.271477,601.391921,686.444681,700.460331,702.382086,685.355537,787.492361,902.519301,945.467606,928.441057,959.483256,1015.603361,1060.494546,1043.467997,1074.510196,1074.604091,1102.635391,1173.578606,1187.594256,1169.583692,1170.567707,1201.609906,1203.646681,1274.683791,1345.627006,1328.600457,1387.767851,1502.794791,1545.743096,1527.732532,1528.716547,1631.837381,1613.826816,1614.810832,1660.770036,1642.759472,1643.743487,1745.880311,1727.869746,1728.853762,1747.802066,1729.791502,1846.870476,1828.859912,1829.843927,1858.964371,1841.937822,1860.886126,1972.048431,1954.037866,1955.021882,1975.913066,1958.886517,|20778|0|88.84|QEAFLLNEDLGDSLDSVEALLK|2|2447.256924|154.813031|1558|Methylation(2)|NA|NA|2|0|0|0|3631|55.600262|154.813031|41556|154.813031|0|1.00759871289951e-11|1|4362|1
14|13|0.000014,0.000387,0.058679,0.312953,0.312953,0.312953,0.002063,|NA|NA|y1,y2,y2-NH3,b2,b2-NH3,y3,y3,b3,y4,y4,b4,y5,b5,b5-NH3,y6,y6-H2O,y6-NH3,b6,b6-NH3,b7,y7,y7-H2O,|147.112801,204.134261,187.107712,242.149916,225.123367,319.161201,333.176851,370.208496,432.245261,446.260911,483.292556,559.344971,596.376616,579.350067,687.403551,669.392986,670.377002,725.419206,708.392657,782.440666,800.487611,782.477046,|3544|0|31.22|QLQIIDGK|2|928.545924|118.961963|3508|Methylation(1)|NA|NA|1|0|1|0|563|47.505084|118.961963|7088|118.961963|0|2.67517444978111e-05|14|8587|1
32|15|0.000000,0.000013,0.000013,0.000068,0.001823,0.000778,0.001398,0.001398,0.006154,0.159844,0.826659,0.667283,0.667283,0.667283,|NA|NA|y3,y3-H2O,b4,b5,b5-NH3,y4,y5,y5-H2O,y6,b7,b7-H2O,b8,b8-H2O,b8-NH3,b9,y9,b10,b10-NH3,y9,b10,y10,b11,b11-H2O,y11,y12,y12-H2O,b13,y13,y13-H2O,y13-NH3,y13,b14,b14-NH3,y14,b15,b15-H2O,b15-NH3,b16,b16-NH3,y16,y16-H2O,y16-NH3,|389.275841,371.265276,460.203806,515.209616,498.183067,518.318431,631.402491,613.391926,745.445421,787.365466,769.354902,846.366196,828.355632,829.339647,989.424436,1121.620081,1122.477196,1105.450647,1149.651381,1150.508496,1222.667761,1250.572156,1232.561592,1349.767471,1480.807961,1462.797396,1519.746096,1535.813771,1517.803206,1518.787222,1563.845071,1606.741736,1589.715187,1692.887661,1719.825796,1701.815232,1702.799247,1848.904776,1831.878227,1866.951721,1848.941156,1849.925172,|19929|0|85.34|QSSDPMLSEFKNLDITK|2|1995.019324|69.715635|93|Methylation(3)|NA|NA|3|1|0|0|2982|54.745076|69.715635|39858|65.156063|4.559572|0.219360035308643|127|13666|1
12|11|0.005213,0.027805,0.790886,0.148291,0.027805,|NA|NA|b1,y1,b2,y2,b3,b3,b3,y3,b4,b4-NH3,y4,b5,b5,y5,b6,y6,y6-NH3,|129.065856,175.118951,242.149916,288.203011,342.177196,342.177196,356.192846,417.245601,439.229956,422.203407,514.298361,554.256896,568.272546,614.325641,681.356606,727.409701,710.383152,|3195|0|30.11|QVNPDLR|2|855.468724|99.625735|2145|Methylation(1)|NA|NA|1|0|1|0|536|47.291648|99.625735|6390|85.640697|13.985038|0.0285690511758697|44|12068|1
12|10|0.001167,0.878258,0.356267,0.875211,0.854261,0.034835,|NA|NA|b1,y1,y1-NH3,b2,y2,y2,b3,y3,y4,b5,y5,y5-H2O,b6,b6-H2O,y6,y6-H2O,|129.065856,147.112801,130.086252,228.134266,276.155391,290.171041,329.181946,391.218721,519.277301,572.303856,620.324981,602.314416,701.346446,683.335882,719.393391,701.382826,|563|0|21.11|QVSQSEK|2|847.451724|82.632052|95|Methylation(3)|NA|NA|3|0|0|0|439|46.424645|82.632052|1126|75.681778|6.95027400000001|0.012441141640456|31|11507|1
53|30|0.666392,0.666392,0.666392,0.000412,0.000412,0.000000,0.000000,0.000000,|NA|NA|y3,y4,b5,y5,y6,y8,y9,y10,y10,b12,y11,y11,b13,y12,y12-H2O,y12-NH3,b13,y12,y12-H2O,y12-NH3,y13,y13-H2O,y13-NH3,b14,b14-H2O,b14-NH3,y14,b15,y14,y14-H2O,y14-NH3,b16,b17,b17-H2O,b17-NH3,b7(2+),b8(2+),b11(2+),y10(2+),b13(2+),b14(2+),y14(2+),b15(2+),b16(2+),b17(2+),b19(2+),b21(2+),b22(2+),b23(2+),b24(2+),b25(2+),|377.177921,434.199381,505.251746,581.267791,638.289251,858.374041,973.400981,1087.443911,1115.475211,1202.522486,1250.507241,1278.538541,1289.518126,1307.528701,1289.518136,1290.502152,1317.549426,1335.560001,1317.549436,1318.533452,1364.550161,1346.539596,1347.523612,1480.612756,1462.602192,1463.586207,1527.613491,1537.634216,1555.644791,1537.634226,1538.618242,1594.655676,1757.719006,1739.708442,1740.692457,619.294666,782.357996,1059.464246,1087.443911,1289.518126,1480.612756,1527.613491,1537.634216,1594.655676,1729.687706,1986.788876,2178.842366,2263.895126,2410.963536,2467.984996,2555.017026,|9299|0|49.25|RGAYGGGYGGYDDYGGYNDGYGFGSDR|3|2844.154748|162.205406|621|Methylation(2)|NA|NA|2|1|0|0|252|44.014005|162.205406|18598|51.530957|110.674449|3.26558514595862e-07|6|7023|1
14|10|0.999778,0.993674,0.966260,0.040288,|NA|NA|y1,y1-NH3,b2,b3,y3,b4,y4,b5,b5-H2O,y5,b6,b6,y6,b7,b7-H2O,y7,|147.112801,130.086252,173.092066,287.134996,347.228891,398.203406,432.281651,469.240516,451.229952,515.318761,554.293276,568.308926,643.377341,669.356606,651.346042,714.414451,|5686|0|37.94|SANPAVSK|2|815.462724|71.649175|343|Methylation(3)|NA|NA|3|0|0|0|746|48.727388|71.649175|11372|67.803238|3.84593700000001|0.17302445253273|103|13383|1
28|20|0.119982,0.119982,0.639902,0.119982,0.000148,0.000005,0.000000,0.000000,0.000000,0.000000,0.000000,|NA|NA|y2,b3,b3-H2O,y3,b4,b4-H2O,y4,b5,b5-H2O,y5,y5-NH3,b6,b6,y7,b7,b7-H2O,y8,b9,y9,y9-NH3,b10,b10-H2O,y10,y10-H2O,y10,y10-H2O,b11,b11-H2O,y11,y11-H2O,b12,b12-H2O,y12,y13,b14,b14-H2O,|276.155391,288.155396,270.144832,333.176851,401.239456,383.228892,420.208881,514.323516,496.312952,533.292941,516.266392,615.334806,629.350456,703.398461,716.382486,698.371922,800.451221,870.456706,887.483251,870.456702,983.540766,965.530202,1002.510191,984.499626,1002.510191,984.499626,1096.624826,1078.614262,1115.594251,1097.583686,1183.656856,1165.646292,1228.678311,1315.710341,1369.720906,1351.710342,|12470|0|59.35|SISVIDSPGILSGEK|2|1515.826924|138.549183|304|Methylation(1)|NA|NA|1|0|0|0|1687|52.271151|138.549183|24940|43.734213|94.81497|2.00407947294115e-11|1|4466|1
12|11|0.841321,0.158346,0.133625,0.708761,0.133005,0.024942,|NA|NA|y1,b2,b2-H2O,y2,b3,y3,y3,b4,y4,y4,b5,y5,y5-H2O,y5-NH3,b6,b6-H2O,y6,|175.118951,215.139016,197.128452,288.203011,344.181606,359.240121,373.255771,473.224196,488.282711,502.298361,544.261306,617.325301,599.314736,600.298752,657.345366,639.334802,730.409361,|3982|0|32.63|SLEDALR|2|831.457524|99.625735|743|Methylation(2)|NA|NA|2|0|0|0|806|49.06335|99.625735|7964|99.625735|0|0.0455475607568946|48|12487|1
22|19|0.993400,0.006548,0.000043,0.000008,0.000000,0.000000,0.000000,|NA|NA|b2,b2-H2O,y2,y2-NH3,b3,b3-H2O,y3,b4,b4-H2O,y4,y4-H2O,b5,b5-H2O,y5,b6,b6-H2O,y6,b7,b7-H2O,y7,b8,b8-H2O,y8,y8-H2O,y8-NH3,b9,b9-H2O,y9,b10,b10-H2O,y10,y10-H2O,b11,b11-H2O,|233.095446,215.084882,274.187361,257.160812,332.163856,314.153292,387.271421,447.190796,429.180232,516.314011,498.303446,576.233386,558.222822,587.351121,689.317446,671.306882,734.419531,836.385856,818.375292,847.503591,907.422966,889.412402,976.546181,958.535616,959.519632,1036.465556,1018.454992,1091.573121,1149.549616,1131.539052,1190.641531,1172.630966,1248.618026,1230.607462,|19342|0|82.89|SMVDELFAEIVR|2|1422.730324|159.424975|1297|Methylation(1)|NA|NA|1|0|0|0|1820|52.600714|159.424975|38684|159.424975|0|2.31037619400783e-16|0|2757|1
16|13|0.000815,0.003472,0.063650,0.934393,0.934393,0.062613,0.000628,0.000018,0.000018,|NA|NA|b2,y2,y2-H2O,y2-NH3,b3,b3,y3,y3-H2O,y3-NH3,b4,y3,b5,b5-H2O,b5,b5-H2O,y4,y4,b6,b6-NH3,y6,y6-NH3,b7,y7,y7-NH3,b8,y8,|175.071336,276.155391,258.144826,259.128842,303.166296,331.197596,389.239451,371.228886,372.212902,416.250356,417.270751,517.298036,499.287472,517.298036,499.287472,518.282041,518.282041,660.356276,643.329727,746.429431,729.402882,773.440336,874.524391,857.497842,902.482926,961.556421,|13892|0|63.94|SSKLSEIEK|2|1048.593524|103.787146|2260|Methylation(2)|NA|NA|2|1|1|0|619|47.916906|103.787146|27784|101.250546|2.53660000000001|0.00102301473328934|18|10276|1
12|11|0.000028,0.000787,0.004198,0.119399,0.636792,0.119399,0.119399,|NA|NA|b2,b2-H2O,y1,b2,b2-H2O,y1,b3,y2,b4,y3,b5,b5-H2O,y4,y4-H2O,b6,y5,b6,b6-H2O,y5,y5-H2O,y6,y6-H2O,|175.071336,157.060772,175.118951,189.086986,171.076422,189.134601,288.155396,288.203011,401.239456,431.261251,544.297696,526.287132,544.345311,526.334746,643.366106,643.413721,657.381756,639.371192,657.429371,639.418806,744.461401,726.450836,|6518|0|40.55|SSLIELR|2|831.493324|99.625735|2528|Methylation(1)|NA|NA|1|0|1|0|382|45.820634|99.625735|13036|99.625735|0|0.0285690511758697|44|12076|1
63|30|0.001137,0.001137,0.001137,0.006063,0.006063,0.032336,0.919784,0.032336,0.000007,0.000000,0.000000,0.000000,0.000000,0.000000,|NA|NA|y3,y3-NH3,b5,y6,b7,y7,b8,b8-NH3,y8,y8,b9,b9,y9,y9-NH3,y10,y12,y13,y13-H2O,b14,y14,b15,y15,y15,b16,b17,y18,y18-NH3,b20,b21,b23,y7(2+),y13(2+),y15(2+),y16(2+),b17(2+),b21(2+),y21(2+),b24(2+),b25(2+),b26(2+),b29(2+),y28(2+),|390.198321,373.171772,579.288536,688.362421,693.331456,745.383881,838.387596,821.361047,876.424371,876.424371,895.409056,895.409056,933.445831,916.419282,1004.482941,1174.588461,1231.609921,1213.599356,1280.605176,1302.647031,1381.652856,1415.731091,1429.746741,1438.674316,1551.758376,1658.852991,1641.826442,1722.822756,1849.922466,1963.965386,745.383881,1231.609921,1415.731091,1472.752551,1551.758376,1849.922466,1885.979971,2109.021526,2166.042986,2223.064446,2578.250016,2578.286391,|13054|0|61.22|STSFRGGMGSGGLATGIAGGLAGMGGIQNEK|3|2853.404948|135.208985|696|Methylation(1)|NA|NA|1|1|0|0|3720|55.705429|135.208985|26108|57.003124|78.205861|7.96302767264871e-07|6|7358|1
14|13|0.000036,0.153320,0.817707,0.028748,0.000189,|NA|NA|y1,b2,y2,y2-NH3,b3,y3,y3-NH3,b4,y4,b5,b5-H2O,y5,b6,b6-NH3,y6,y6-NH3,y6,y6-NH3,b7,b7-H2O,|147.112801,187.107716,278.153291,261.126742,334.176126,406.211871,389.185322,447.260186,535.254461,576.302776,558.292212,648.338521,704.361356,687.334807,795.406931,778.380382,795.406931,778.380382,835.401846,817.391282,|8295|0|46.09|SVFLDQMK|2|981.507324|118.961963|173|Methylation(1)|NA|NA|1|0|0|0|852|49.304396|118.961963|16590|118.961963|0|2.67517444978111e-05|14|8594|1
33|19|0.000003,0.000003,0.000003,0.000001,0.000036,0.154392,0.820312,0.154398,0.711499,0.134099,0.025253,|NA|NA|y1,b2,y2,b4,y4,y5,b7,b7-H2O,y6,b8,b8,y8,y8,y9,y9-H2O,y9-NH3,b11,y11,y11-H2O,y12,y12-H2O,y3(2+),b7(2+),y6(2+),b8(2+),y7(2+),y8(2+),y9(2+),y9(2+),y12(2+),b15(2+),|175.118951,187.107716,286.187361,403.182336,499.335081,626.434791,703.289316,685.278752,740.477721,802.357726,830.389026,982.604371,996.620021,1095.688431,1077.677866,1078.661882,1172.542956,1266.752821,1248.742256,1367.764111,1349.753546,371.240121,703.289316,740.477721,802.357726,883.535961,996.620021,1067.657131,1095.688431,1367.764111,1609.843146,|19679|0|84.31|SVTDENGVIENLKVPR|3|1797.976748|106.926053|3242|Methylation(2)|NA|NA|2|1|1|0|1807|52.569582|106.926053|39358|84.368191|22.557862|0.104071848717073|60|12935|1
12|11|0.970917,0.177794,0.822206,0.029083,|NA|NA|y1,b2,y2,y2,y3,b3,y4,b4,b5,y5,b6,y6,|175.118951,265.118286,274.187361,288.203011,373.255771,378.202346,502.298361,507.244936,606.313346,615.382421,705.381756,778.445751,|6617|0|40.86|SYIDVVR|2|879.494324|99.625735|1927|Methylation(2)|NA|NA|2|0|1|0|754|48.773713|99.625735|13234|99.625735|0|0.0455475607568946|48|12488|1
32|27|0.065088,0.961187,0.961187,0.012417,0.000122,0.000000,0.000000,|NA|NA|y1,y2,b2,y3,y4,y4,y5,b5,b5,b5-H2O,y6,y6-NH3,b6,b7,y7,y7-NH3,b8,b8-H2O,b8-NH3,y8,b9,b9-H2O,b10,b10-H2O,b10-NH3,y11,y11-NH3,y3(2+),y5(2+),y6(2+),y7(2+),b8(2+),b9(2+),b10(2+),b11(2+),b11(2+),b12(2+),y13(2+),y14(2+),|175.118951,232.140411,251.102636,319.172441,376.193901,404.225201,539.257231,565.272886,579.288536,561.277972,596.278691,579.252142,636.309996,693.331456,724.337271,707.310722,808.358396,790.347832,791.331847,839.364211,936.416976,918.406412,993.438436,975.427872,976.411887,1010.428591,993.402042,319.172441,539.257231,596.278691,724.337271,808.358396,936.416976,993.438436,1128.470466,1156.501766,1213.523226,1281.593031,1444.656361,|833|0|22.29|SYSRGGGDQGYGSGR|3|1531.688048|219.161162|1314|Methylation(2)|NA|NA|2|1|0|0|1592|52.019431|219.161162|1666|92.319219|126.841943|9.86503782402865e-14|1|3469|1
43|32|0.078946,0.421045,0.421045,0.078946,0.000018,0.000001,0.000005,0.000145,0.000773,0.117251,0.117251,0.625339,0.117251,0.021985,|NA|NA|y2,y3,y4,b5,b5,b6,b7,y6,y6-NH3,b8,y7,b9,b9-H2O,y8,b10,y9,y9-H2O,y9-NH3,b11,y10,y10-H2O,b12,b12-H2O,y11,y11-H2O,b13,b13-H2O,y12,y12-H2O,b14,y13,b4(2+),y6(2+),b8(2+),b9(2+),y8(2+),b10(2+),y9(2+),b12(2+),b13(2+),b13(2+),y12(2+),b15(2+),y17(2+),b18(2+),|310.176131,397.208161,526.250751,550.214356,564.230006,635.267116,748.351176,769.336271,752.309722,819.388286,882.420331,948.430876,930.420312,983.468011,1061.514936,1098.494951,1080.484386,1081.468402,1176.541876,1211.579011,1193.568446,1277.589556,1259.578992,1340.621601,1322.611036,1390.673616,1372.663052,1411.658711,1393.648146,1504.716546,1524.742771,463.218716,769.336271,833.403936,948.430876,983.468011,1061.514936,1098.494951,1277.589556,1390.673616,1404.689266,1411.658711,1633.759136,1986.917821,2012.897086,|17808|0|77.2|TAFDDAIAELDTLNEDSYK|3|2159.001848|227.271975|31|Methylation(2)|NA|NA|2|0|0|0|2613|54.171394|227.271975|35616|227.271975|0|1.66773432331998e-22|0|1524|3
31|23|0.015056,0.015056,0.015056,0.015056,0.080301,0.428273,0.428273,0.002823,0.000099,0.000003,0.000000,0.000000,|NA|NA|y1,b2,b2-H2O,y2,y2-NH3,b3,y3,b4,b5,y5,y5-H2O,b6,y6,y6-H2O,b6,b7,b8,y8,y9,y9,y9-NH3,b10,y3(2+),b5(2+),b6(2+),y6(2+),b6(2+),b7(2+),b9(2+),b10(2+),y10(2+),b11(2+),y11(2+),|175.118951,239.113866,221.103302,288.203011,271.176462,338.182276,389.250691,453.245606,576.288866,589.330391,571.319826,713.347776,726.389301,708.378736,727.363426,824.416186,923.484596,928.448271,1027.516681,1041.532331,1024.505782,1125.543566,389.250691,576.288866,713.347776,726.389301,727.363426,824.416186,1010.516626,1125.543566,1138.585091,1262.602476,1275.644001,|891|0|22.52|THVTHHPVSDHEATLR|4|1850.925772|164.527639|39|Methylation(1)|NA|NA|1|0|0|0|2820|54.502491|164.527639|1782|150.881508|13.646131|3.55722037229428e-10|2|5066|1
24|22|0.077788,0.077788,0.414869,0.414869,0.014585,0.000096,0.000003,0.000001,0.000000,0.000000,|NA|NA|y1,b2,b2-NH3,y2,y3,b4,y4,b5,b5-NH3,b5,b5-NH3,y5,b6,y6,y6-H2O,b7,b7-NH3,y7,b5(2+),y5(2+),b6(2+),y6(2+),b7(2+),y7(2+),b8(2+),b9(2+),y9(2+),|147.112801,230.149916,213.123367,234.144831,381.213241,487.251086,510.255831,600.335146,583.308597,600.335146,583.308597,639.298421,713.419206,752.382481,734.371916,842.461796,825.435247,865.466541,600.335146,639.298421,713.419206,752.382481,842.461796,865.466541,971.504386,1118.572796,1122.567711,|7682|0|44.17|TKENILEEFSK|3|1351.707548|196.464107|624|Methylation(1)|NA|NA|1|1|0|0|1567|51.95069|196.464107|15364|196.464107|0|1.08222793732779e-14|0|3183|1
18|13|0.000030,0.000160,0.024209,0.129116,0.688620,0.129116,0.024209,0.004539,|NA|NA|y1,b2,b2-H2O,y2,b3,b3-H2O,y3,b5,y5,y5,y6,b7,y7,b8,y8,y8-H2O,y8-NH3,b9,b9-H2O,y9,|147.112801,203.102636,185.092072,248.160481,290.134666,272.124102,335.192511,490.214366,521.292951,535.308601,592.330061,676.314806,721.372651,763.346836,808.404681,790.394116,791.378132,864.394516,846.383952,909.452361,|362|0|20.05|TTSEGSVSTK|2|1010.499724|92.78506|1301|Methylation(1)|NA|NA|1|0|0|0|990|49.956352|92.78506|724|38.329705|54.455355|0.0781961287003879|57|12830|1
51|31|0.023353,0.023353,0.090817,0.090817,0.270722,0.750468,0.750469,0.000001,0.000000,|NA|NA|y2,b3,b3-NH3,y2,y3,b4,y4,y4,b5,b5-H2O,b5-NH3,y5,y6,y6-H2O,y6,y7,y7-H2O,y8,y8-H2O,y8,y9,y9,y10,b9,b9-H2O,y11,y12,y13,y13-NH3,b12,b14,b16,b17,b21,b5(2+),y11(2+),b11(2+),y13(2+),b12(2+),b13(2+),y15(2+),y16(2+),b15(2+),b17(2+),y18(2+),b19(2+),y19(2+),b21(2+),y21(2+),b24(2+),b24(2+),|274.187361,285.155726,268.129177,288.203011,345.224471,386.203406,442.277231,456.292881,473.235436,455.224872,456.208887,543.324911,614.362021,596.351456,628.377671,685.399131,667.388566,756.436241,738.425676,770.451891,827.473351,855.504651,898.510461,934.429866,916.419302,969.547571,1054.600331,1137.637441,1120.610892,1272.636496,1440.726366,1582.800586,1653.837696,1967.996706,473.235436,997.578871,1088.504086,1137.637441,1272.636496,1369.689256,1418.822611,1475.844071,1511.763476,1653.837696,1707.932241,1795.911916,1835.990821,1967.996706,2024.070531,2221.139336,2235.154986,|5735|0|38.11|VANTSTQTMGPRPAAAAAAATPAVR|3|2409.266348|179.945809|754|Methylation(2)|NA|NA|2|1|0|0|2849|54.546924|179.945809|11470|53.516694|126.429115|3.13027616922349e-09|3|5597|1
30|20|0.993399,0.006548,0.000043,0.000008,0.000002,0.000000,0.000000,0.000000,|NA|NA|b3,b3,b4,y4,b4,b4-H2O,y4,y5,b5,b5-H2O,y6,y6-H2O,b6,b6-H2O,y7,b7,b8,b8,y9,y10,b10,y11,b11,y12,b12,y13,y13-H2O,y13-NH3,b14,b14-H2O,b15,y15,|314.171036,328.186686,429.197976,430.229611,443.213626,425.203062,444.245261,487.251071,542.282036,524.271472,616.293661,598.283096,639.334796,621.324232,729.377721,754.361736,839.414496,839.414496,942.489061,1057.516001,1080.557136,1154.568761,1209.599726,1253.637171,1266.621186,1368.664111,1350.653546,1351.637562,1478.700886,1460.690322,1549.737996,1596.775111,|11404|0|55.94|VDVDVPDVNIEGPDAK|2|1695.842524|129.563808|61|Methylation(1)|NA|NA|1|0|0|0|2426|53.848908|129.563808|22808|129.563808|0|1.66107486209812e-09|3|5476|1
30|26|0.959917,0.033747,0.006328,0.000008,0.000000,0.000000,0.000000,0.000000,|NA|NA|y2,y2-NH3,b3,y3,y3-H2O,y4,b4,b4-H2O,b4-NH3,b5,y5,y6,b6,b7,y7,b8,y8,y8,b9,b9-NH3,y9,y9,y10,b10,b10-NH3,b11,b11-NH3,y11,y12,y12-H2O,y12-NH3,b12,b12-NH3,b13,b13-H2O,b13-NH3,y13,b14,b14-H2O,b14-NH3,y14,y14-NH3,b15,|262.139741,245.113192,341.218326,375.223801,357.213236,432.245261,470.260916,452.250352,453.234367,567.313676,595.308591,666.345701,668.361356,739.398466,779.429761,810.435576,850.466871,864.482521,881.472686,864.446137,921.503981,935.519631,992.541091,994.556746,977.530197,1065.593856,1048.567307,1093.588771,1190.641531,1172.630966,1173.614982,1228.657186,1211.630637,1285.678646,1267.668082,1268.652097,1319.684121,1398.762706,1380.752142,1381.736157,1433.727051,1416.700502,1513.789646,|12323|0|58.89|VINEPTAAALAYGLDK|2|1659.895324|217.380251|358|Methylation(1)|NA|NA|1|0|0|0|1911|52.812607|217.380251|24646|217.380251|0|8.85426464637271e-42|0|369|2
30|19|0.625913,0.117359,0.117359,0.117359,0.022005,0.000005,0.000000,0.000000,|NA|NA|y3,y4,y5,y6,y6,b6,b6-NH3,b7,y7,b8,y8,b9,y10,y10,b10,b11,b11,b12,y6(2+),b7(2+),y8(2+),y10(2+),b11(2+),b12(2+),y13(2+),|318.177191,417.245601,530.329661,629.398071,629.398071,674.299146,657.272597,773.367556,774.454211,856.404666,857.491321,1001.460806,1071.586671,1085.602321,1100.529216,1199.597626,1213.613276,1298.666036,629.398071,773.367556,857.491321,1071.586671,1213.613276,1312.681686,1388.672581,|8263|0|45.98|VKDSDDVPMVLVGNK|3|1629.850448|117.387781|1211|Methylation(1)|NA|NA|1|1|0|0|2083|53.186893|117.387781|16526|105.808199|11.579582|0.0102075051270465|28|11289|2
28|19|0.000178,0.027038,0.144202,0.769079,0.027038,0.027038,0.005070,0.000178,0.000178,|NA|NA|y3,b3,y4,b4,y5,b5,b5-H2O,b5-NH3,b6,b6-H2O,b6-NH3,b7,b7-H2O,y7,y7-NH3,y8,y9,b9,y10,y10-H2O,b10,b10,y11,b11,y12,y12,y12-NH3,b12,b12-H2O,y13,y13-H2O,y13-NH3,b14,b14-NH3,|318.177191,343.197586,417.245601,444.245266,530.329661,573.287856,555.277292,556.261307,688.314796,670.304232,671.288247,787.383206,769.372642,788.469861,771.443312,871.506971,970.575381,1015.476456,1085.602321,1067.591756,1114.544866,1128.560516,1214.644911,1241.644576,1301.676941,1315.692591,1298.666042,1340.712986,1322.702422,1430.719531,1412.708966,1413.692982,1511.777376,1494.750827,|9731|0|50.62|VKDTDDVPMILVGNK|2|1657.879524|125.504387|1308|Methylation(1)|NA|NA|1|1|0|0|2012|53.03628|125.504387|19462|125.504387|0|8.05174579383903e-09|4|5961|2
20|13|0.000556,0.015808,0.449662,0.449662,0.084312,|NA|NA|b2,y2,y4,b5,b5-H2O,y5,b6,b6-H2O,y6,b7,b7-NH3,y7,y8,b9,y9,b10,y10,y10-NH3,|228.170646,244.165561,444.281651,499.287456,481.276892,529.334411,614.314396,596.303832,658.377001,713.382806,696.356257,757.445411,872.472351,913.498896,929.493811,1010.551656,1057.588771,1040.562222,|5076|0|36.04|VKGDVDVSVPK|2|1156.656524|84.063567|61|Methylation(1)|NA|NA|1|1|0|0|949|49.772662|84.063567|10152|84.063567|0|0.165975393463551|98|13357|1
14|12|0.001185,0.958535,0.033698,0.006318,0.000222,0.000042,|NA|NA|y1,b2,b2-H2O,y2,y2-H2O,b4,y3,y3-H2O,y3,b5,y4,y4-H2O,y5,b6,b6-H2O,y6,y6-H2O,y6-NH3,b7,b7-H2O,y7,y7-H2O,y7-NH3,|147.112801,201.123366,183.112802,248.160481,230.149916,359.192506,377.203071,359.192506,391.218721,472.276566,490.287131,472.276566,591.334811,601.319156,583.308592,648.356271,630.345706,631.329722,702.366836,684.356272,749.403951,731.393386,732.377402,|975|0|22.81|VTGSLETK|2|848.472324|101.250546|1819|Methylation(1)|NA|NA|1|0|0|0|376|45.751878|101.250546|1950|101.250546|0|0.0141507845532317|34|11552|1
34|24|0.024321,0.024321,0.129710,0.129710,0.691777,0.001054,0.004772,0.723154,0.135591,0.135591,|NA|NA|b1,b2,y2,y2,y3,y4,y5,y5,b7,y7,y7-H2O,b8,y8,b9,y9,b10,b11,b11-H2O,b12,y12,b3(2+),y4(2+),y5(2+),b7(2+),y7(2+),b8(2+),y8(2+),y9(2+),y10(2+),b15(2+),|187.086586,244.108046,248.160481,276.191781,390.234711,487.287471,588.298761,602.314411,791.339246,875.440361,857.429796,890.407656,988.524421,989.476066,1087.592831,1120.516556,1276.617666,1258.607102,1391.644606,1420.692291,359.171376,487.287471,602.314411,791.339246,889.456011,890.407656,988.524421,1087.592831,1204.617671,1731.819276,|1035|0|23.01|WGTLTDCVVMRDPQTK|3|1877.933948|163.202594|1402|Methylation(2)|NA|NA|2|1|0|0|2984|54.747988|163.202594|2070|81.642332|81.560262|4.33948709012372e-06|7|7943|1
20|13|0.531302,0.531302,0.795985,0.255451,0.743026,0.142934,|NA|NA|b1,y2,b2,b2,b3,y3,b4,y6,b6,y7,b8,b8-H2O,y8,y8-H2O,b8,y8,y9,y10,b10,|187.086586,244.165561,274.118616,288.134266,359.171376,359.228891,446.203406,642.382091,646.319496,743.429771,830.404286,812.393722,830.461801,812.451236,844.419936,844.477451,915.514561,1002.546591,1042.520376,|3088|0|29.73|WSASSVSPTPK|2|1188.621924|84.063567|2325|Methylation(3)|NA|NA|3|0|1|0|1282|51.07888|84.063567|6176|56.890426|27.173141|0.00594087367782409|25|11116|1
12|12|0.119402,0.119402,0.636810,0.119402,0.004198,0.000787,|NA|NA|y1,b1,b2,y2,y2-NH3,b3,y3,b4,b4,y4,b5,y6,b6,b6-H2O,b6,b6-H2O,|147.112801,187.086586,274.118616,275.171381,258.144832,387.202676,388.255441,502.229616,516.245266,517.298031,629.329326,717.414121,757.387906,739.377342,757.387906,739.377342,|6554|0|40.67|WSIDLQK|2|903.493124|120|1084|Methylation(1)|NA|NA|1|0|0|0|849|49.289077|120|13108|120|0|2.59915535333526e-05|12|8583|1
22|17|0.000007,0.000188,0.005351,0.152197,0.811715,0.028537,0.001003,0.001003,|1.000000,|NA|y2,y2-NH3,b2,b2-NH3,b3,b4,b4-NH3,b5,b5-NH3,y5,y5-NH3,b6,b6-H2O,y6,y7,b8,y8,y8,y8-H2O,b9,y9,y9-H2O,y10,y10-H2O,b10,b10-H2O,b10-NH3,y11,y11-NH3,b11,b11-H2O,b11-NH3,|262.139741,245.113192,278.113536,261.086987,391.197596,504.281656,487.255107,561.303116,544.276567,593.296316,576.269767,662.350796,644.340232,721.354896,822.402576,861.446486,865.408386,879.424036,861.413471,974.530546,992.508096,974.497531,1105.592156,1087.581591,1121.565951,1103.555387,1104.539402,1219.635086,1202.608537,1236.592891,1218.582327,1219.566342,|10948|0|54.48|YNILGTNAIMDK|2|1382.697524|127.9476|622|Methylation(1)|Met_OX(1)|NA|2|0|0|0|1949|52.898118|127.9476|21896|127.9476|0|7.84963364638161e-06|10|8234|1
36|28|0.313721,0.313721,0.313721,0.058823,0.000014,0.000000,0.000000,0.000000,0.000000,0.000000,|1.000000,|NA|b2,y3,y4,y4,y5,y5-H2O,b6,b7,y6,b8,y7,b9,y8,y8-NH3,b10,b10-NH3,y9,y11,b11,b11-NH3,b12,b12-H2O,b12-NH3,b12,b12-H2O,b12-NH3,b5(2+),b7(2+),b8(2+),y7(2+),b9(2+),y8(2+),b10(2+),y9(2+),b12(2+),b13(2+),y14(2+),|261.123366,423.190796,538.217736,552.233386,653.244676,635.234111,711.346036,824.430096,839.323986,923.498506,953.366916,1024.546186,1054.414596,1037.388047,1138.589116,1121.562567,1153.483006,1323.588526,1324.668426,1307.641877,1439.695366,1421.684802,1422.668817,1439.695366,1421.684802,1422.668817,654.324576,824.430096,923.498506,953.366916,1024.546186,1054.414596,1138.589116,1153.483006,1439.695366,1554.722306,1716.789736,|9041|0|48.43|YPIEHGIVTNWDDMEK|3|1976.903048|208.717323|22|Methylation(1)|Met_OX(1)|NA|2|0|0|0|2202|53.428173|208.717323|18082|122.435517|86.281806|7.88826895192306e-17|0|2552|4
