# Supplementary material for: Exploring Protein Post-Translational Modifications of Breast Cancer Cells Using a Novel Combinatorial Search Algorithm
Source: Int J Mol Sci. 2024 Sep 13;25(18):9902. doi: 10.3390/ijms25189902 (PMC11432537; doi:10.3390/ijms25189902)
Supplement: Supplementary file 1 [file ijms-25-09902-s001.zip › 231_c_memb3.mtl]

Total|Matched|mod0_probs|mod1_probs|mod2_probs|Fragments|Masses|Scan|PrecScan|RetTime|Sequence|Charge|PrecMass|Score|Proteins|mod0|mod1|mod2|nMod|Missed|Decoy|Contam|Seq_count|score_threshold|Score_1|row_id|next_max_score|score_diff|PEP|sumDecoy|rowNum|Countb
16|13|0.837426,0.157017,0.005520,0.000036,|NA|NA|y1,b2,b2,y2,b3,y3,y4,y4-H2O,y4,b4,b4-H2O,y5,b5,b5-H2O,b6,b6-H2O,y6,y7,y7,y8,|147.112801,187.071326,201.086976,244.165561,300.155386,301.187021,388.219051,370.208486,402.234701,415.182326,397.171762,487.287461,514.250736,496.240172,601.282766,583.272202,602.314401,701.382811,715.398461,830.425401,|3300|0|30.15|ADVDVSGPK|2|901.462324|103.787146|60|Methylation(1)|NA|NA|1|0|0|0|789|48.97077|103.787146|6600|103.787146|0|0.0048559292899522|25|10812|2
14|13|0.000058,0.007917,0.038177,0.178100,0.809919,0.928411,0.037417,|NA|NA|y1,y1-NH3,b2,y2,b3,b4,y3,b5,y4,y5,b6,y6,y6-H2O,y6-NH3,b7,y7,|175.118951,158.092402,185.128446,304.161541,314.171036,427.255096,432.220121,556.297686,561.262711,674.346771,684.356266,803.389361,785.378796,786.362812,813.398856,916.473421,|4469|0|33.93|ALELENDR|2|987.511924|118.961963|818|Methylation(2)|NA|NA|2|0|0|0|1232|50.906107|118.961963|8938|118.961963|0|0.000340093984914475|9|9402|1
27|18|0.000000,0.000000,0.000000,0.029067,0.821940,0.176795,0.931955,0.032835,0.006215,0.001192,|NA|NA|y1,b2,y3,y4,y4-NH3,y4,y5,b6,b6-NH3,y5,y5-H2O,y5-NH3,b7,b7,y7,y7-H2O,y8,y9,y10,y10-H2O,y10-NH3,y10,y10-H2O,y10-NH3,y3(2+),b5(2+),y6(2+),b7(2+),b7(2+),y8(2+),b9(2+),y8(2+),y9(2+),y10(2+),b11(2+),y11(2+),|175.118951,185.128446,409.219391,496.251421,479.224872,524.282721,599.260611,612.371516,595.344967,613.276261,595.265696,596.249712,743.412006,743.412006,855.402911,837.392346,986.443401,1029.449211,1171.559821,1153.549256,1154.533272,1171.559821,1153.549256,1154.533272,437.250691,555.350056,726.360321,757.427656,771.443306,958.412101,971.523006,972.427751,1043.464861,1171.559821,1189.595526,1300.602411,|11440|0|55.81|ALLEKGMDICSSFR|3|1597.799948|117.176615|3385|Methylation(2)|NA|NA|2|1|1|0|2356|53.721753|117.176615|22880|100.754906|16.421709|0.0406173943143721|46|12011|1
20|17|0.000981,0.027918,0.794099,0.148894,0.027918,0.000184,0.000006,|NA|NA|b2,b2,y2,y2-NH3,b3,y3,b3,y4,y4-H2O,b4,y5,b5,b5-H2O,y6,b6,b6-H2O,y7,y7-H2O,b7,b7-H2O,y8,y8-NH3,b8,b8-H2O,y8,y8-H2O,b9,b9-H2O,y9,y9-NH3,b10,|185.128446,199.144096,246.156061,229.129512,348.191776,361.183001,362.207426,432.220111,414.209546,477.234366,545.304171,578.282046,560.271482,674.346761,707.324636,689.314072,775.394441,757.383876,820.408696,802.398132,890.421381,873.394832,891.445806,873.435242,904.437031,886.426466,1006.472746,988.462182,1067.500361,1050.473812,1077.509856,|7722|0|44.06|ALYESELADAR|2|1251.621724|140.723058|818|Methylation(1)|NA|NA|1|0|0|0|1676|52.24274|140.723058|15444|140.723058|0|9.88067091038881e-11|2|4611|1
14|12|0.958787,0.033707,0.006320,0.001185,|NA|NA|y1,b2,b3,y2,b4,y3,b5,y4,b6,b6-H2O,y5,y5-H2O,y6,b7,|147.112801,203.084876,260.106336,260.196861,389.148926,389.239451,460.186036,460.276561,589.228626,571.218062,589.319151,571.308586,646.340611,702.312686,|5602|0|37.44|AMGDAEIK|2|848.414324|101.250546|392|Methylation(1)|NA|NA|1|0|0|0|583|47.656686|101.250546|11204|99.625735|1.62481099999999|0.0141507845532317|32|11330|1
22|19|0.000000,0.000007,0.152378,0.812683,0.028571,0.005357,0.001004,|NA|NA|b2,y2,b3,b3-NH3,y3,b4,b4-NH3,y4,b5,b5-NH3,y5,b6,b6-NH3,y6,b7,b7-H2O,b7-NH3,y7,y7-H2O,y7-NH3,b8,b8-H2O,b8-NH3,y8,y8-H2O,y8-NH3,y8,y8-H2O,y8-NH3,b9,b9-H2O,b9-NH3,y9,y9-H2O,y9-NH3,b10,b10-NH3,y10,y10-H2O,y10-NH3,b11,b11-NH3,|200.102966,246.156061,313.187026,296.160477,360.198991,460.255436,443.228887,475.225931,531.292546,514.265997,574.294341,645.335476,628.308927,675.342021,746.383156,728.372592,729.356607,789.384951,771.374386,772.358402,845.451566,827.441002,828.425017,846.406411,828.395846,829.379862,860.422061,842.411496,843.395512,960.478506,942.467942,943.451957,1007.490471,989.479906,990.463922,1074.521436,1057.494887,1120.574531,1102.563966,1103.547982,1145.558546,1128.531997,|6462|0|40.12|AQIFANSVDNAR|2|1319.668924|159.424975|1846|Methylation(1)|NA|NA|1|0|0|0|1809|52.574386|159.424975|12924|159.424975|0|2.31037619400783e-16|0|2597|1
16|15|0.000912,0.137580,0.730089,0.160716,0.937708,0.032995,|NA|NA|y1,y1-NH3,b2,b2-NH3,y2,y2,b3,y3,y3-NH3,y4,b4,b4-NH3,y5,b5,y6,b6,b6-H2O,b6-NH3,y6,b7,b7,b7-H2O,y7,y7-H2O,y7-NH3,b8,y8,y8-NH3,|175.118951,158.092402,200.102966,183.076417,289.161881,303.177531,363.166296,374.214641,357.188092,487.298701,492.208886,475.182337,616.341291,621.251476,731.368231,734.335536,716.324972,717.308987,745.383881,805.372646,819.388296,801.377732,908.447211,890.436646,891.420662,933.431226,1036.505791,1019.479242,|3364|0|30.35|AQYEDIANR|2|1107.543524|138.38632|768,1835|Methylation(2)|NA|NA|2|0|0|0|1250|50.9691|138.38632|6728|138.38632|0|3.53294608707269e-07|3|6790|1
16|12|0.000068,0.010309,0.054979,0.293222,0.293222,0.293222,0.054979,|NA|NA|b2,y1,y1,y2,b3,b4,b5,y5,b6,y6,b7,b8,y7,y7-H2O,y7-NH3,|159.076416,175.118951,189.134601,246.156061,272.160476,401.203066,516.230006,616.377671,643.329716,745.420261,771.424676,842.461786,858.504321,840.493756,841.477772,|2325|0|26.8|ASLEDLKAR|2|1016.573924|89.080123|3059|Methylation(1)|NA|NA|1|1|1|0|915|49.614211|89.080123|4650|52.273613|36.80651|0.108075057375227|68|12717|1
22|13|0.500324,0.500324,0.205242,0.794624,0.831690,0.156665,0.005565,0.005565,|NA|NA|b2,y2,y2-NH3,b4,b5,b5-H2O,y3,b7,b7-H2O,y5,y5-H2O,y5-NH3,y6,b8,b9,y7,y8,b10,b11,y11,y11,|187.107716,288.203011,271.176462,401.203066,444.208876,426.198312,444.304121,658.340616,640.330052,658.399471,640.388906,641.372922,785.499181,801.398856,858.420316,858.515561,929.552671,1028.537076,1141.621136,1244.695701,1244.695701,|2458|0|27.25|ATEAGSLEARLR|2|1315.729924|76.833322|77|Methylation(3)|NA|NA|3|1|0|0|1109|50.449315|76.833322|4916|56.890426|19.942896|0.163051044417732|101|13118|1
28|16|0.998533,0.001234,0.000231,0.000002,0.000000,0.000000,0.000000,0.000000,|1.000000,|NA|b3,b4,y4,b5,b5-H2O,y5,b6,y6,b7,y8,y8-H2O,y9,y9-H2O,y9-NH3,b10,y10,y11,y11-H2O,b12,y12,y12-NH3,b14,|298.212506,397.280916,476.246331,512.307856,494.297292,623.281736,625.391916,724.329416,754.434506,878.403636,860.393071,1007.446226,989.435661,990.419677,1009.556406,1120.530286,1235.557226,1217.546661,1271.618751,1334.625636,1317.599087,1457.719191,|11072|0|54.65|AVLVDLEPGTMDSVR|2|1631.831324|90.308424|1599|Methylation(1)|Met_OX(1)|NA|2|0|0|0|2386|53.776704|90.308424|22144|90.308424|0|0.100914622107207|66|12691|1
12|11|0.157023,0.837457,0.005520,|NA|NA|y1,b2,y2,b3,y3,b4,y4,b5,y5,y5-H2O,b6,b6-H2O,y6,|147.112801,258.123696,310.176131,387.166286,473.239461,516.208876,602.282051,679.272206,731.324641,713.314076,842.335536,824.324972,917.403951,|6587|0|40.51|AWEDYYK|2|988.443324|99.625735|314|Methylation(1)|NA|NA|1|0|0|0|626|47.965743|99.625735|13174|99.625735|0|0.0285690511758697|44|11837|1
22|14|0.001096,0.154549,0.772596,0.479950,0.466718,0.089991,0.017550,0.017550,|NA|NA|b2,b3,b3-H2O,y2,b3,b4,b4-H2O,y3,b5,y4,b6,b6-H2O,y5,y6,b8,b8-H2O,y7,b9,b9-H2O,b10,b10,b10-H2O,y10,y10-H2O,y10-NH3,b11,b11-NH3,b11,b11-NH3,|187.071326,258.108436,240.097872,260.196861,272.124086,373.171766,355.161202,389.239451,444.208876,502.323511,573.251466,555.240902,615.407571,743.502531,800.414836,782.404272,872.545121,899.483246,881.472682,1028.525836,1056.557136,1038.546572,1129.682671,1111.672106,1112.656122,1169.641196,1152.614647,1169.641196,1152.614647,|11086|0|54.7|DAASVDKVLELK|2|1315.746324|88.349928|593|Methylation(2)|NA|NA|2|1|0|0|1191|50.759118|88.349928|22172|76.833322|11.516606|0.0304820563190278|44|11867|1
16|14|0.000849,0.000849,0.128812,0.686996,0.128812,0.024152,0.024152,0.004529,0.000849,|NA|NA|y1,b2,b2-H2O,b2-NH3,y2,b3,b3-H2O,b3-NH3,y3,y3,b4,b4-H2O,b4-NH3,y4,b5,y5,b6,y6,b7,y7,y7-H2O,y7-NH3,b8,b8-H2O,b8-NH3,|175.118951,244.129176,226.118612,227.102627,288.203011,357.213236,339.202672,340.186687,416.261591,430.277241,458.260916,440.250352,441.234367,529.345651,587.303506,658.388241,700.387566,759.435921,828.446146,872.519981,854.509416,855.493432,941.530206,923.519642,924.503657,|6763|0|41.06|DKLSELQLR|2|1115.643324|120.059029|1699|Methylation(1)|NA|NA|1|1|0|0|899|49.537597|120.059029|13526|120.059029|0|4.89398788569432e-06|4|7681|1
12|11|0.498445,0.498445,0.491817,0.491817,0.018766,0.000710,|NA|NA|b1,y1,y1-NH3,b2,y2,b2,y3,b3,b3,b4,b5,b5-H2O,y5,b6,|130.049866,147.112801,130.086252,258.144826,260.196861,272.160476,357.249621,373.208156,373.208156,502.250746,599.303506,581.292942,601.355541,712.387566,|6149|0|39.12|DKTEPIK|2|858.491924|99.625735|742|Methylation(2)|NA|NA|2|1|0|0|674|48.286599|99.625735|12298|82.632052|16.993683|0.00479225050717349|25|10802|1
12|10|0.999933,0.998309,0.992009,0.008042,0.001708,|NA|NA|y1,y1-NH3,y1,b2,b2,y2,y2,y3,b3,b4,y5,b6,y6,y6-NH3,|175.118951,158.092402,189.134601,258.144826,272.160476,288.203011,288.203011,359.240121,371.228886,498.328596,585.408241,682.449766,727.518851,710.492302,|1796|0|25.01|DKVLAIR|2|856.562324|82.632052|903|Methylation(3)|NA|NA|3|1|0|0|360|45.563025|82.632052|3592|82.632052|0|0.178467444951458|110|13179|1
18|14|0.151482,0.807904,0.028403,0.005326,0.005326,0.000999,0.000187,0.000187,0.000187,|NA|NA|y1,y1,b2,b3,b3,b4,y4,b5,y5,b6,y6,y6,y7,b8,y8,y8-H2O,b9,y9,|175.118951,189.134601,243.133926,358.160866,372.176516,487.203456,531.299761,574.235486,644.383821,687.319546,731.415851,745.431501,846.442791,914.457766,975.485381,957.474816,1043.500356,1102.585091,|2546|0|27.56|DLEDSLARER|2|1217.608524|106.843638|847|Methylation(1)|NA|NA|1|1|0|0|1353|51.312978|106.843638|5092|106.843638|0|0.000518959239343531|10|9672|1
14|12|0.000031,0.000031,0.004771,0.135704,0.723757,0.135704,|NA|NA|y1,b2,y2,b3,y3,b4,y4,b5,y5,b6,y6,y6-NH3,b7,|175.118951,229.118276,276.166631,376.186686,389.250691,489.270746,536.319101,636.339156,649.403161,749.423216,796.471571,779.445022,850.470896,|16814|0|73.39|DLFLFISR|2|1024.580324|101.250546|2110|Methylation(1)|NA|NA|1|0|1|0|674|48.286599|101.250546|33628|101.250546|0|0.0141507845532317|32|11335|1
14|13|0.000036,0.000001,0.000189,0.028747,0.817706,0.153320,|NA|NA|y1,b2,y2,b3,b3-H2O,y3,b4,y4,y4,b5,b5-H2O,b5-NH3,y5,y5-H2O,y5-NH3,b6,b6-H2O,y6,y6-H2O,y6-NH3,b7,y7,y7-H2O,y7-NH3,y7,|147.112801,229.118276,248.160481,357.213236,339.202672,395.228891,472.240176,544.276571,558.292221,635.303506,617.292942,618.276957,673.319161,655.308596,656.292612,782.371916,764.361352,801.414121,783.403556,784.387572,883.419596,900.482531,882.471966,883.455982,914.498181,|8177|0|45.5|DLKDYFSK|2|1029.524124|118.961963|596|Methylation(1)|NA|NA|1|1|0|0|1200|50.791812|118.961963|16354|118.961963|0|1.36646766110369e-05|4|8203|1
12|10|0.993708,0.045645,0.960180,0.959083,0.039780,0.001604,|NA|NA|b1,y1,y1-NH3,b2,b2-H2O,y2,y2-NH3,b3,y3,b5,y5,y5-NH3,b6,y6,y6-H2O,y6-NH3,|130.049866,147.112801,130.086252,243.133926,225.123362,260.196861,243.170312,374.174416,389.239451,618.280336,635.343271,618.316722,731.364396,748.427331,730.416766,731.400782,|1908|0|25.37|DLMTDLK|2|877.472924|82.632052|54,1818|Methylation(3)|NA|NA|3|0|0|0|396|45.976952|82.632052|3816|67.803238|14.828814|0.012441141640456|30|11289|1
40|28|0.000000,0.000000,0.000000,0.000007,0.000007,0.000195,0.841929,0.157862,0.000000,0.000000,0.000000,|NA|NA|y3,b3,b4,y4,y5,y6,y6-H2O,y6-NH3,b6,b7,b7-H2O,b7-NH3,b7,b7-H2O,y7,y7-H2O,b8,b8-H2O,b8-NH3,b8,y8,y8-H2O,b9,b9-NH3,y9,y10,y11,y11-H2O,b12,y12,y12-H2O,b13,b13-H2O,y13,y13-H2O,b14,b14-H2O,b14-NH3,y14,y14-H2O,y14-NH3,y14,y14-H2O,y15,b15,b15-H2O,b15-NH3,y16,y16-NH3,b16,b16-H2O,y17,b18,b18-H2O,b19,b19-H2O,|361.183001,392.181606,463.218716,474.267061,531.288521,628.341281,610.330716,611.314732,678.309326,777.377736,759.367172,760.351187,791.393386,773.382822,791.404611,773.394046,890.461796,872.451232,873.435247,904.477446,922.445101,904.434536,977.493826,960.467277,1023.492781,1124.540461,1181.561921,1163.551356,1192.584426,1238.583381,1220.572816,1293.632106,1275.621542,1325.615411,1307.604846,1424.672596,1406.662032,1407.646047,1424.683821,1406.673256,1407.657272,1438.699471,1420.688906,1537.767881,1587.735926,1569.725362,1570.709377,1638.815561,1621.789012,1684.788686,1666.778122,1752.858491,1854.894206,1836.883642,1925.931316,1907.920752,|13889|0|63.71|DLYANTVLSGGSTMYPGIADR|2|2215.066124|187.815947|70|Methylation(1)|NA|NA|1|0|0|0|3248|55.11616|187.815947|27778|187.815947|0|4.07677066646123e-31|0|740|2
20|14|0.789289,0.147992,0.000976,0.005203,0.027748,0.027748,0.000976,0.000034,0.000034,|NA|NA|b2,y2,y2-NH3,b3,b3-H2O,y3,y3-NH3,y3,y4,b4,b4,y6,y7,y7,y7-H2O,b7,b8,y8,y8-H2O,y8-NH3,b9,b10,b10-NH3,y10,y10-NH3,y10,|243.133926,303.213911,286.187362,406.197256,388.186692,416.297971,399.271422,430.313621,473.319431,521.224196,521.224196,730.456981,831.468271,845.483921,827.473356,879.373036,936.394496,946.495211,928.484646,929.468662,1049.478556,1205.579666,1188.553117,1222.642601,1205.616052,1236.658251,|3248|0|29.98|DLYDDKDGLRK|2|1351.686524|96.666176|1463|Methylation(1)|NA|NA|1|2|0|0|1704|52.314696|96.666176|6496|63.442792|33.223384|0.00679860087322555|26|10934|1
39|28|0.000000,0.000000,0.000000,0.000000,0.000000,0.000199,0.000889,0.018374,0.070727,0.954905,0.954905,|NA|NA|b2,b2-H2O,b3,y3,y5,b6,y6,y6-NH3,b7,b7,y7,b8,b8,b9,y8,y8-NH3,y9,y9-H2O,y9-NH3,b10,y10,y10-NH3,y11,b11,b3(2+),y3(2+),b7(2+),b8(2+),b9(2+),y8(2+),y9(2+),b10(2+),y10(2+),y12(2+),b12(2+),b13(2+),b14(2+),b14(2+),y14(2+),y15(2+),b16(2+),|203.066246,185.055682,359.167356,375.223801,547.272201,671.310726,675.330781,658.304232,742.347836,756.363486,789.373711,813.384946,841.416246,870.406406,904.400651,887.374102,961.422111,943.411546,944.395562,985.433346,1032.459221,1015.432672,1103.496331,1127.507576,373.183006,375.223801,742.347836,813.384946,870.406406,904.400651,961.422111,985.433346,1032.459221,1203.523611,1227.534856,1284.556316,1399.583256,1413.598906,1415.639701,1571.740811,1627.694256,|674|0|21.15|DSRPSQAAGDNQGDEAK|3|1773.800048|192.604439|1688|Methylation(2)|NA|NA|2|1|0|0|1764|52.464986|192.604439|1348|69.715635|122.888804|6.63850472178735e-10|3|5058|1
28|14|0.007640,0.032258,0.598938,0.598817,0.598817,0.215180,0.466025,0.466358,0.007983,0.007983,|NA|NA|b3,y2,y2-NH3,b4,y4,y4,y6,y7,b7,b7,y9,b9,b9,b11,b11-H2O,y11,b12,b13,b13-NH3,y12,y12-NH3,b14,b14-H2O,b14-NH3,b14,b14-H2O,b14-NH3,y14,|288.119006,288.203011,271.176462,417.161596,476.264961,504.296261,662.365401,763.376691,775.274056,803.305356,975.456391,987.353756,1015.385056,1173.454196,1155.443632,1204.526261,1304.494686,1361.516146,1344.489597,1361.600151,1344.573602,1474.600206,1456.589642,1457.573657,1474.600206,1456.589642,1457.573657,1533.684941,|13526|0|62.54|DTADENDPDASMGLR|2|1648.716524|69.904528|3661|Methylation(3)|NA|NA|3|0|1|0|1253|50.979511|69.904528|27052|56.090781|13.813747|0.150014578921153|89|13084|1
16|12|0.958740,0.033706,0.006320,0.001185,0.000042,0.000008,|NA|NA|y2,b2,b2-H2O,y3,y3-NH3,y3,y4,y5,b5,b5-H2O,b5-NH3,y6,b6,b6-H2O,y7,y7-NH3,b7,b7-H2O,b7-NH3,b8,b8-H2O,b8-NH3,b8,b8-H2O,b8-NH3,|246.181211,293.113196,275.102632,360.224141,343.197592,374.239791,491.264631,604.348691,663.298426,645.287862,646.271877,733.391281,794.338916,776.328352,861.449861,844.423312,908.381846,890.371282,891.355297,1007.450256,989.439692,990.423707,1007.450256,989.439692,990.423707,|7035|0|41.92|DYQELMNVK|2|1153.555524|89.080123|772|Methylation(1)|NA|NA|1|0|0|0|1037|50.157788|89.080123|14070|89.080123|0|0.20565285201412|120|13282|1
14|11|0.004769,0.021831,0.514240,0.522895,0.522895,0.755849,0.657521,|NA|NA|y1,y2,b3,b3-H2O,y2,y2-NH3,b4,b4,y4,y4,b5,b6,y5,b6,b6-NH3,y6,b7,b7-H2O,y7,|175.118951,288.203011,316.113916,298.103352,316.234311,299.207762,431.177246,459.208546,531.324921,545.340571,546.240576,646.267856,646.388251,674.299156,657.272607,717.425361,787.383216,769.372652,832.452301,|2384|0|27.03|EDATTNIR|2|961.496324|85.640697|1933|Methylation(3)|NA|NA|3|0|1|0|855|49.319661|85.640697|4768|85.640697|0|0.00450270134113152|22|10761|1
14|12|0.002995,0.452096,0.452096,0.107073,0.159355,0.793019,0.028041,0.005325,|NA|NA|y1,b2,y2,y2-NH3,y2,b3,y3,b4,b4-H2O,b4,y4,b5,y5,b6,b6,b7,b7,y7,y7-H2O,y7-NH3,|175.118951,245.076806,303.213911,286.187362,331.245211,388.135046,418.277241,487.203456,469.192892,501.219106,531.361301,600.287516,644.445361,701.335196,729.366496,857.461456,857.461456,902.530541,884.519976,885.503992,|19188|0|81.9|EDELITKR|2|1031.571124|101.250546|2661|Methylation(2)|NA|NA|2|1|1|0|851|49.299296|101.250546|38376|85.640697|15.609849|0.00257415275960748|17|10448|1
10|7|0.657097,0.657097,0.657097,0.177611,0.820975,0.030121,|NA|NA|b1,y1,y1-NH3,b2,y2,y2,y3,y3,b4,b4,|130.049866,147.112801,130.086252,272.160476,274.212511,288.228161,402.307471,402.307471,543.313676,557.329326,|4347|0|33.52|EKEKIK|2|816.519724|50.39929|2130|Methylation(3)|NA|NA|3|2|1|0|304|44.828736|50.39929|8694|50.39929|0|0.218930982408432|130|13320|1
17|14|0.156992,0.837288,0.005519,0.000194,0.000007,|NA|NA|b1,y1,y1-NH3,b2,y2,y2,b3,b4,b4,b5,y5,y6,y6-NH3,b6,b7,b7-H2O,b4(2+),y4(2+),y6(2+),b6(2+),b7(2+),y8(2+),|130.049866,175.118951,158.092402,272.124096,274.187361,288.203011,419.192506,533.271816,547.287466,618.324576,660.346371,788.441331,771.414782,790.388236,919.430826,901.420262,547.287466,589.309261,788.441331,790.388236,933.446476,1077.583971,|1400|0|23.75|EQFKAWEVR|3|1206.622148|112.950863|3315|Methylation(1)|NA|NA|1|1|1|0|1359|51.332195|112.950863|2800|84.184858|28.766005|0.0581252432707522|52|12468|1
32|23|0.000001,0.000000,0.000001,0.000210,0.000039,0.031794,0.904366,0.031794,0.031794,|NA|NA|b2,b2-H2O,y2,y3,b3,b3-H2O,y4,y6,b5,y7,b6,b6-H2O,b6-NH3,b7,b7-H2O,b7-NH3,y10,y10-H2O,b8,b8-H2O,b8-NH3,b9,b9-H2O,b9-NH3,y11,y11-H2O,b10,b10-H2O,b11,b11-H2O,b12,b3(2+),y4(2+),y6(2+),y7(2+),y8(2+),y9(2+),y10(2+),y11(2+),y12(2+),y13(2+),|229.118276,211.107712,289.161881,346.183341,392.181606,374.171042,502.284451,630.343021,662.314416,717.375051,776.357346,758.346782,759.330797,904.415926,886.405362,887.389377,1051.502771,1033.492206,1067.479256,1049.468692,1050.452707,1124.500716,1106.490152,1107.474167,1193.577001,1175.566436,1211.532746,1193.522182,1268.554206,1250.543642,1325.575666,392.181606,516.300101,630.343021,717.375051,774.396511,937.459841,1065.518421,1193.577001,1321.635581,1435.678511,|1552|0|24.23|EVYQQQQYGSGGRGNR|3|1840.870748|159.455382|1811|Methylation(1)|NA|NA|1|1|0|0|2476|53.937506|159.455382|3104|58.285866|101.169516|2.58148691652136e-08|3|6026|1
32|29|0.000000,0.000000,0.000000,0.000000,0.000000,0.000000,0.000513,0.014579,0.077756,0.077756,0.414698,0.414698,|NA|NA|b2,y2,y3,y3,b3,b3-H2O,b3-NH3,y4,b4,b4-H2O,y5,y5-NH3,b5,b5-H2O,b5-NH3,y6,y6,b6,b6-H2O,b6-NH3,b7,b7-NH3,b8,b8-NH3,y7,y7-H2O,b9,b9-H2O,b9-NH3,y8,b10,b10-H2O,b10-NH3,y9,y9-H2O,y9-NH3,y10,y10,y11,y11,y11-H2O,b11,b11-H2O,b11-NH3,y12,y12-H2O,y12-NH3,b12,b12-H2O,b12-NH3,y13,y13,y13-NH3,b13,b13-H2O,b13-NH3,y14,y14-NH3,b14,b14-NH3,b15,b15-H2O,b15-NH3,b16,b16-H2O,b16-NH3,|293.113196,304.161541,403.229951,417.245601,421.171776,403.161212,404.145227,532.272541,534.255836,516.245272,646.315471,629.288922,648.298766,630.288202,631.272217,745.383881,759.399531,763.325706,745.315142,746.299157,850.357736,833.331187,921.394846,904.368297,922.462861,904.452296,992.431956,974.421392,975.405407,1085.526191,1155.495286,1137.484722,1138.468737,1156.563301,1138.552736,1139.536752,1227.600411,1227.600411,1300.616791,1314.632441,1296.621876,1318.558616,1300.548052,1301.532067,1429.659381,1411.648816,1412.632832,1431.642676,1413.632112,1414.616127,1529.686661,1543.702311,1526.675762,1545.685606,1527.675042,1528.659057,1656.786371,1639.759822,1660.712546,1643.685997,1773.796606,1755.786042,1756.770057,1902.839196,1884.828632,1885.812647,|14287|0|65|EYQLNDSAAYYLNDLDR|2|2076.951124|254.369576|325|Methylation(1)|NA|NA|1|0|0|0|2341|53.694014|254.369576|28574|254.369576|0|6.57394477214489e-63|0|62|1
12|11|0.156830,0.836428,0.005514,0.001034,0.000194,|1.000000,|NA|y1,b2,y2,b3,y3,y3-NH3,b4,b4,y4,b5,y5,b6,y6,y6-H2O,|175.118951,277.118276,303.213911,406.160866,416.297971,399.271422,539.180621,553.196271,563.333376,666.280331,692.375966,794.375291,821.418556,803.407991,|8067|0|45.14|FEDMIKR|2|968.483724|99.625735|3624|Methylation(1)|Met_OX(1)|NA|2|1|1|0|911|49.595184|99.625735|16134|99.625735|0|0.00479225050717349|25|10803|1
20|15|0.329533,0.329533,0.329594,0.017978,0.993362,|NA|NA|y1,y2,b2,y2,y3,b3,y4,y4-NH3,b4,b5,y5,b6,b6-H2O,y6,y7,y8,y8,b8,y9,b9,y9,b10,|175.118951,272.171711,277.118276,286.187361,357.224471,390.202336,454.277231,437.250682,491.250016,548.271476,551.329991,661.355536,643.344972,664.414051,721.435511,808.467541,822.483191,855.461056,921.551601,926.498166,935.567251,1037.566576,|10992|0|54.39|FELSGIPPAPR|2|1211.677724|110.231319|609|Methylation(2)|NA|NA|2|0|0|0|1113|50.464952|110.231319|21984|110.231319|0|0.00211229805029768|13|10350|5
20|12|0.006879,0.006879,0.006879,0.973160,0.935587,0.064777,0.181193,0.824644,|NA|NA|y1,y2,y2,y3,y3-H2O,y3,b4,b4-H2O,y4,y4-H2O,y4-NH3,b4,y4,b5,y5,b6,y6,y6-H2O,b6,b7,y7,b7,y7,b8,b8,b8-H2O,b10,y10,y10-H2O,y10-NH3,|189.134601,317.193181,331.208831,404.225211,386.214646,432.256511,505.265666,487.255102,505.272891,487.262326,488.246342,519.281316,519.288541,608.274856,634.315481,705.327616,731.368241,713.357676,733.358916,820.354556,820.361781,834.370206,834.377431,907.386586,935.417886,917.407322,1150.508496,1191.567411,1173.556846,1174.540862,|1351|0|23.61|FESLMPDSSQR|2|1338.632724|72.354564|1954|Methylation(3)|NA|NA|3|0|1|0|1570|51.958997|72.354564|2702|51.456391|20.898173|0.135882810612505|81|13034|1
34|27|0.199998,0.199998,0.199998,0.199998,0.199998,0.000009,0.000000,0.000000,0.000000,0.000000,|NA|NA|b2,y2,b3,y3,y4,y5,b5,b5-H2O,b6,y6,y6-NH3,b7,y7,y7-H2O,b7,b8,b8-H2O,b8,b8-H2O,y8,y8-NH3,b10,b10-H2O,y10,b11,b11-H2O,y11,b12,b12-NH3,b12,b12-NH3,y6(2+),y7(2+),y8(2+),b13(2+),b15(2+),y15(2+),b16(2+),y16(2+),|279.116176,303.177531,394.143116,417.220461,504.252491,575.289601,594.259206,576.248642,707.343266,738.352931,721.326382,840.396026,852.395861,834.385296,854.411676,955.459356,937.448792,955.459356,937.448792,1015.459191,998.432642,1231.606746,1213.596182,1243.606581,1345.649676,1327.639112,1376.659341,1508.713006,1491.686457,1508.713006,1491.686457,738.352931,852.395861,1015.459191,1579.750116,1780.825076,1804.886431,1908.883656,1935.926921,|19694|0|83.91|FMDSVIFTLYNYASNQR|3|2082.992648|205.773771|774|Methylation(1)|NA|NA|1|0|0|0|2996|54.765418|205.773771|39388|205.773771|0|1.81462209655453e-20|0|1779|1
16|13|0.135667,0.723555,0.135667,0.004770,0.000168,0.000168,0.000006,0.000001,|NA|NA|y1,y2,y2-NH3,b3,b4,y4,y4-NH3,b5,y5,y5-NH3,b6,b6-H2O,y6,b7,b7-H2O,y7,b8,b8-H2O,y8,|175.118951,304.161541,287.134992,386.182276,501.209216,518.293281,501.266732,614.293276,631.377341,614.350792,715.340956,697.330392,746.404281,828.425016,810.414452,897.478841,957.467606,939.457042,984.510871,|5443|0|36.95|FSHDLTLER|2|1131.579124|103.787146|1795|Methylation(1)|NA|NA|1|0|0|0|1415|51.507564|103.787146|10886|46.802148|56.984998|0.0048559292899522|25|10815|1
52|23|0.000001,0.000001,0.000007,0.000035,0.000188,0.001002,0.001002,0.028494,0.151970,0.810506,0.005343,0.001002,0.000188,0.000188,0.000035,0.000035,0.000001,0.000001,0.000001,|NA|NA|b2,y3,y3-H2O,b3,b4,y5,b5,y7,y9,b9,y10,b11,b12,b12-H2O,y15,y16,y16-H2O,b17,b7(2+),y10(2+),y11(2+),y13(2+),b16(2+),y18(2+),y18(2+),y19(2+),y20(2+),b20(2+),y21(2+),y22(2+),b22(2+),b22(2+),|334.154996,417.245601,399.235036,463.197586,562.265996,658.388241,675.350056,860.447211,1032.495611,1143.510526,1169.554521,1327.631696,1428.642986,1410.632422,1688.787431,1803.814371,1785.803806,1947.875896,891.424676,1169.554521,1332.617851,1490.686991,1770.796916,1959.904241,1973.919891,2110.978801,2240.021391,2242.967556,2355.048331,2442.080361,2445.026526,2459.042176,|12588|0|59.5|FWEVISDEHGIDPTGSYHGDSDLQLER|3|3116.429648|97.174762|1605|Methylation(1)|NA|NA|1|0|0|0|2307|53.630476|97.174762|25176|97.174762|0|0.0470640519715449|49|12388|1
24|16|0.419227,0.419227,0.078605,0.078605,0.002763,0.000518,0.000518,0.000518,0.000018,|NA|NA|b2,y1,y1-NH3,b3,y4,b5,y5,b6,y6,y6,b7,y7,b3(2+),b5(2+),y5(2+),b6(2+),b7(2+),b9(2+),|129.065846,147.112801,130.086252,257.160806,462.255831,514.261976,575.339891,627.346036,688.423951,702.439601,740.430096,802.466881,257.160806,514.261976,575.339891,627.346036,740.430096,942.489066,|4805|0|34.97|GAKENLIDSLK|3|1201.677248|104.763949|2413|Methylation(1)|NA|NA|1|1|1|0|988|49.947569|104.763949|9610|81.320366|23.443583|0.157407219619465|96|13106|1
16|13|0.998483,0.001234,0.000231,0.000043,0.000008,|NA|NA|y1,b2,b3,b3-H2O,y2,y2,b4,b4-H2O,y3,y3-NH3,y3,y4,b6,y5,b6,y5,b7,y6,y6-H2O,y6-NH3,y6,b8,b8-H2O,b8-NH3,|175.118951,187.071326,244.092786,226.082222,331.220061,345.235711,430.172096,412.161532,430.288471,413.261922,444.304121,586.389581,687.320886,687.437261,687.320886,687.437261,772.373646,873.516571,855.506006,856.490022,887.532221,942.490406,924.479842,925.463857,|3131|0|29.56|GDGWTRVRR|2|1116.600924|103.787146|377|Methylation(1)|NA|NA|1|2|0|0|1303|51.149444|103.787146|6262|92.78506|11.002086|0.00165590632207346|13|10273|1
22|19|0.817244,0.817244,0.277610,0.071023,0.014109,0.002770,|NA|NA|b2,b2,b3,b3-H2O,y2,y2-NH3,b3,y2,b4,y3,y4,b5,b5-H2O,y5,b6,y5,y6,b7,y7,b8,y7,y7,b9,y8,b10,y9,b10,b10-H2O,b10-NH3,y9,y9-H2O,y9-NH3,y10,b11,b11-NH3,|187.071326,201.086976,244.092786,226.082222,244.165561,227.139012,258.108436,258.181211,355.161196,357.249621,471.292551,484.203786,466.193222,570.360961,583.272196,584.376611,685.387901,698.299136,784.456311,797.367546,798.471961,812.487611,911.410476,913.498901,1010.478886,1010.551661,1024.494536,1006.483972,1007.467987,1024.567311,1006.556746,1007.540762,1067.573121,1121.547296,1104.520747,|7953|0|44.8|GEGPDVDVNLPK|2|1267.653324|159.424975|60|Methylation(2)|NA|NA|2|0|0|0|1526|51.835545|159.424975|15906|159.424975|0|1.27366991183065e-11|0|4227|3
22|16|0.000224,0.966502,0.060049,0.795803,0.149385,0.028037,|NA|NA|b2,b3,b3-H2O,y2,y3,y4,b5,b5-H2O,y5,b6,b6-H2O,y6,y7,b8,b8-H2O,b9,b9-H2O,y8,b10,b10-H2O,y9,y9-H2O,y9-NH3,y10,|187.071326,244.092786,226.082222,244.165561,357.249621,458.297301,470.188136,452.177572,557.365711,569.256546,551.245982,672.392651,771.461061,783.351896,765.341332,884.399576,866.389012,900.503651,997.483636,979.473072,997.556411,979.545846,980.529862,1054.577871,|8405|0|46.2|GEGPDVDVSLPK|2|1240.642924|113.845072|60|Methylation(2)|NA|NA|2|0|0|0|1431|51.556396|113.845072|16810|113.845072|0|0.000671196110921724|10|9726|1
28|23|0.000000,0.000021,0.000113,0.000605,0.003226,0.017206,0.489414,0.489414,|NA|NA|y2,b3,y2,y2-H2O,y2-NH3,y3,y3,b4,y4,b5,y5,b6,b6-H2O,b6,y6,y7,b8,y8,y8-H2O,y8-NH3,b9,b9-H2O,y9,y9-H2O,b10,y10,y10-H2O,y10-NH3,b11,y11,y11-NH3,b12,b12-H2O,b13,y12,b13,b13-H2O,y13,b14,b14-H2O,|262.139741,276.134256,276.155391,258.144826,259.128842,361.208151,375.223801,423.202666,462.255831,522.271076,577.282771,623.318756,605.308192,637.334406,714.341681,829.368621,885.414106,944.395561,926.384996,927.369012,1000.441046,982.430482,1091.463971,1073.453406,1137.499956,1192.511651,1174.501086,1175.485102,1252.526896,1291.580061,1274.553512,1353.574576,1335.564012,1438.627336,1438.648471,1452.642986,1434.632422,1509.685581,1567.669926,1549.659362,|11778|0|56.89|GFAFVTFDDHDSVDK|2|1713.770124|182.262069|1331|Methylation(1)|NA|NA|1|0|0|0|1639|52.14579|182.262069|23556|182.262069|0|1.16069921120377e-25|0|1128|1
26|15|0.959918,0.033751,0.006347,0.015824,0.449902,0.449902,0.084357,|0.966038,0.033962,|NA|b3,y2,b4,b4-H2O,b5,b5-H2O,y4,y4-NH3,b6,y5,y5-NH3,y6,y6-NH3,b7,b8,b8-NH3,b8,b9,y8,b10,y9,y10,y10-H2O,y10-NH3,b12,y11,b13,b13-H2O,b13-NH3,|246.090686,246.156061,363.133281,345.122717,432.191126,414.180562,501.314351,484.287802,561.233716,614.398411,597.371862,685.435521,668.408972,708.269121,836.327701,819.301152,850.343351,907.364811,960.529506,1020.448871,1073.577181,1158.629941,1140.619376,1141.603392,1275.607161,1275.672536,1346.644271,1328.633707,1329.617722,|9989|0|51.22|GGMSVDMQALLQAR|2|1520.754724|85.812729|3620|Methylation(2)|Met_OX(1)|NA|3|0|1|0|2152|53.328423|85.812729|19978|46.835449|38.97728|0.00213780874307732|14|10352|1
53|33|0.058182,0.310303,0.310303,0.310303,0.010909,0.000000,0.000000,0.000000,|NA|NA|b3,b4,b4-NH3,b5,b5-NH3,y4,b6,b6-NH3,y5,y5-H2O,y5-NH3,y6,y6-H2O,y8,y9,y10,y11,b13,y12,y12,y13,b15,y15,b16,b16-NH3,b17,b17-NH3,y4(2+),y7(2+),b8(2+),y8(2+),y9(2+),y10(2+),b12(2+),y12(2+),y14(2+),b15(2+),y15(2+),b16(2+),b17(2+),b20(2+),y19(2+),b22(2+),y20(2+),y22(2+),b24(2+),|229.093126,376.161536,359.134987,433.182996,416.156447,523.262321,580.251406,563.224857,580.283781,562.273216,563.257232,677.336541,659.325976,831.410761,888.432221,1035.500631,1149.543561,1180.512976,1206.565021,1220.580671,1277.602131,1351.577366,1377.629401,1498.645776,1481.619227,1555.667236,1538.640687,523.262321,734.358001,752.299806,831.410761,888.432221,1035.500631,1123.491516,1206.565021,1334.623591,1351.577366,1377.629401,1498.645776,1555.667236,1806.794216,1806.826591,1936.832056,1953.895001,2143.969221,2211.959046,|9673|0|50.21|GGNFGFGDSRGGGGNFGPGPGSNFR|3|2386.067048|195.798419|1332|Methylation(1)|NA|NA|1|1|0|0|1841|52.650538|195.798419|19346|68.490384|127.308035|1.56298955046492e-17|0|2282|1
56|30|0.000006,0.135706,0.135706,0.723766,0.004771,0.000006,0.000031,0.000006,0.000001,0.000000,|NA|NA|y2,y2,b4,b4-H2O,y3,b5,b5-H2O,b6,b6-H2O,y4,y6,y8,y8,y8-NH3,b11,b11-H2O,b12,y10,y11,y12,b14,y13,y13-H2O,y14,b16,b16-H2O,b17,b10(2+),b12(2+),y12(2+),b16(2+),b17(2+),y15(2+),y18(2+),y18(2+),y19(2+),y20(2+),y22(2+),y23(2+),b25(2+),y24(2+),y25(2+),y26(2+),|232.140411,246.156061,259.103686,241.093122,289.161871,316.125146,298.114582,373.146606,355.136042,402.245931,546.299421,690.352911,704.368561,687.342012,732.290696,714.280132,775.296506,834.406401,891.427861,948.449321,1002.434726,1035.481351,1017.470786,1092.502811,1146.488216,1128.477652,1203.509676,631.243016,789.312156,948.449321,1146.488216,1189.494026,1262.619571,1449.678871,1463.694521,1550.726551,1607.748011,1721.790931,1778.812391,1805.775666,1835.833851,1892.855311,1979.887341,|183|0|18.1|GGSGGGGGGSSGGRGSGGGSSGGSIGGR|3|2093.929748|153.249291|776|Methylation(1)|NA|NA|1|1|0|0|1717|52.347703|153.249291|366|49.096524|104.152767|3.08893986911333e-09|3|5375|1
18|12|0.000114,0.000114,0.000606,0.000606,0.000606,0.017239,0.490358,0.490358,|NA|NA|y1,b2,y1,b3,y2,y2-H2O,y3,y4,b5,b6,b7,b7-NH3,b8,b8-H2O,b8-NH3,y7,b9,y9,|175.118951,186.123696,189.134601,273.155726,276.166631,258.156066,391.193571,490.261981,558.299426,659.347106,744.399866,727.373317,859.426806,841.416242,842.400257,862.437711,960.474486,1077.564701,|2771|0|28.31|GKSRESVDSR|2|1134.588724|79.832889|1688|Methylation(1)|NA|NA|1|2|0|0|1341|51.274288|79.832889|5542|63.442792|16.390097|0.220656121526523|130|13461|1
14|12|0.001493,0.037660,0.178498,0.814441,0.930390,0.037518,|NA|NA|y1,b2,y2,y2-NH3,y2,b3,y3,b4,y4,b5,y5,b6,b6,b6-H2O,y6,y6-H2O,b7,b7-H2O,b7-NH3,|147.112801,171.112796,246.181211,229.154662,260.196861,286.139736,374.239791,399.223796,475.287471,500.271476,588.371531,614.314406,628.330056,610.319492,703.398471,685.387906,727.398466,709.387902,710.371917,|6362|0|39.82|GLDISNVK|2|873.503724|101.250546|464|Methylation(2)|NA|NA|2|0|0|0|703|48.469553|101.250546|12724|101.250546|0|0.0280710214716062|39|11817|1
22|20|0.999953,0.999990,0.000053,0.000003,0.000000,|NA|NA|b2,y1,y1-NH3,b2,y2,y2-NH3,b3,b3,y3,y4,b5,y5,b6,b6-H2O,y6,b7,b7-H2O,b8,y4(2+),b5(2+),b6(2+),y5(2+),b6(2+),y6(2+),b7(2+),b7(2+),b8(2+),b8(2+),y8(2+),b9(2+),b10(2+),|145.060766,147.112801,130.086252,159.076416,262.139741,245.113192,292.129176,306.144826,375.223801,474.292211,611.318766,660.371521,682.355876,664.345312,731.408631,868.435186,850.424622,967.503596,474.292211,583.287466,654.324576,660.371521,682.355876,731.408631,840.403886,868.435186,939.472296,967.503596,1050.598221,1080.587656,1195.614596,|11147|0|54.89|GSFKYAWVLDK|3|1341.719048|177.233085|286,505|Methylation(2)|NA|NA|2|1|0|0|1535|51.861084|177.233085|22294|67.888648|109.344437|3.82557991179343e-07|3|6793|2
14|12|0.138857,0.728990,0.203597,0.492746,0.501609,0.777873,0.156328,|NA|NA|y1,b2,b2,b2-H2O,b3,y2,b4,b4,y3,y3,y3,b5,b5,y4,y4,b6,b6-NH3,y5,y6,b7,|147.112801,159.076416,173.092066,155.081502,288.119006,290.171041,375.151036,389.166686,446.272151,460.287801,474.303451,504.193626,518.209276,561.299091,589.330391,674.310386,657.283837,676.362421,805.405011,817.368626,|2178|0|26.3|GTDSEREK|2|963.477924|101.250546|3340|Methylation(3)|NA|NA|3|1|1|0|862|49.355073|101.250546|4356|75.681778|25.568768|0.00358513501157609|19|10514|1
33|25|0.247743,0.247743,0.247743,0.247743,0.008710,0.000306,0.000011,0.000000,0.000000,0.000000,0.000000,|NA|NA|y1,y2,y3,y4,y4-NH3,y5,b6,y6,y6-NH3,b8,y7,y7-H2O,b9,y8,b10,y9,y9,y9-H2O,y10,y10-H2O,b13,b4(2+),b6(2+),b7(2+),b9(2+),y8(2+),y10(2+),b11(2+),b12(2+),b13(2+),b14(2+),|175.118951,272.171711,385.255771,500.282711,483.256162,587.314741,633.371856,734.383151,717.356602,843.508676,863.425741,845.415176,944.556356,964.473421,1073.598946,1077.557481,1091.573131,1073.562566,1174.610241,1156.599676,1422.726326,393.188086,633.371856,730.424616,944.556356,964.473421,1174.610241,1220.667356,1307.699386,1422.726326,1535.810386,|14099|0|64.37|HASPILPITEFSDIPR|3|1806.973748|182.085175|810|Methylation(1)|NA|NA|1|0|0|0|2023|53.059959|182.085175|28198|65.312569|116.772606|4.83920797727208e-14|0|3293|1
18|12|0.293014,0.010311,0.055186,0.293059,0.293059,0.079571,0.159771,0.816029,|1.000000,|NA|y1,b2,y2,b3,b3,y3,b4,b5,b6,b6,y6,y6,y6-H2O,y7,y7-NH3,y7,y8,y8-H2O,y9,y9-H2O,y9-NH3,y9,|189.134601,243.133926,304.161541,342.202336,356.217986,405.209221,455.286396,584.328986,697.413046,711.428696,794.371276,808.386926,790.376361,907.455336,890.428787,921.470986,1020.539396,1002.528831,1135.566336,1117.555771,1118.539787,1149.581986,|9869|0|50.83|IEVIEIMTDR|2|1262.661524|79.832889|1331|Methylation(2)|Met_OX(1)|NA|3|0|0|0|1629|52.119211|79.832889|19738|46.802148|33.030741|0.0241212081370216|37|11588|1
18|16|0.000002,0.000043,0.001225,0.006532,0.990974,0.001225,|1.000000,|NA|y1,y1,b2,b2-H2O,y2,b4,b4-H2O,b4-NH3,y3,y4,y4-NH3,b5,b5-H2O,b5-NH3,y5,b6,b6-H2O,b7,b7-H2O,y6,y6-H2O,y7,b8,b8-H2O,y8,y8-NH3,b9,b9-H2O,y9,y9,y9-H2O,y9-NH3,|175.118951,189.134601,201.123366,183.112802,322.187361,458.224536,440.213972,441.197987,469.222766,540.259876,523.233327,605.292946,587.282382,588.266397,641.307556,706.340626,688.330062,777.377736,759.367172,788.375966,770.365401,916.434546,924.413141,906.402577,1045.477136,1028.450587,1071.481551,1053.470987,1118.493516,1132.509166,1114.498601,1115.482617,|8875|0|47.69|ISEQFSAMFR|2|1245.592724|139.011487|1566|Methylation(1)|Met_OX(1)|NA|2|0|0|0|1601|52.043913|139.011487|17750|139.011487|0|2.09265297634576e-07|3|6648|4
22|17|0.000000,0.000000,0.000004,0.003228,0.017219,0.489774,0.489774,|NA|NA|b1,b2,y3,b5,y5,y5-H2O,y6,y6,b7,y7,y7-NH3,b8,y8,y8-H2O,y8-NH3,y3(2+),y4(2+),y5(2+),y6(2+),y8(2+),b9(2+),y9(2+),y10(2+),|128.106986,201.123366,397.255771,544.243556,625.366771,607.356206,710.419531,724.435181,758.338906,839.462121,822.435572,871.422966,936.514881,918.504316,919.488332,397.255771,510.339831,625.366771,724.435181,936.514881,1008.481876,1067.555371,1154.587401,|10946|0|54.25|ISMPDVDLHVK|3|1267.671548|127.9476|60|Methylation(1)|NA|NA|1|0|0|0|1316|51.192559|127.9476|21892|127.9476|0|0.00149686375258743|13|10251|1
47|33|0.000000,0.000000,0.000000,0.000000,0.000000,0.000000,0.000042,0.965997,0.033961,0.000000,0.000000,0.000000,|NA|NA|b3,y3,y3,y3-H2O,y4,y4,y5,b4,y6,y6-H2O,y7,b8,b8-NH3,y8,y8-NH3,b9,y9,b10,y10,b11,y11,y11-H2O,b12,b12-H2O,y12,y12-H2O,y12-NH3,b13,y13,y13-H2O,y13-NH3,b14,b14-NH3,y14,y14-H2O,y14-NH3,b15,b16,b16-H2O,b16-NH3,b18,y6(2+),y7(2+),b9(2+),y9(2+),b13(2+),y13(2+),b14(2+),b15(2+),b16(2+),y18(2+),b17(2+),b19(2+),b20(2+),b20(2+),|357.213236,361.183001,375.198651,357.188086,474.267061,488.282711,531.288521,534.292216,628.341281,610.330716,791.404611,905.472696,888.446147,922.445101,905.418552,1018.556756,1023.492781,1105.588786,1124.540461,1162.610246,1181.561921,1163.551356,1219.631706,1201.621142,1238.583381,1220.572816,1221.556832,1320.679386,1325.615411,1307.604846,1308.588862,1421.727066,1404.700517,1438.699471,1420.688906,1421.672922,1552.767556,1715.830886,1697.820322,1698.804337,1855.889456,628.341281,791.404611,1018.556756,1023.492781,1320.679386,1325.615411,1421.727066,1538.751906,1715.830886,1809.879951,1812.883646,1982.989166,2040.010626,2054.026276,|11385|0|55.63|KDLYANTVLSGGSTMYPGIADR|3|2343.161048|220.867894|70|Methylation(1)|NA|NA|1|1|0|0|3709|55.692568|220.867894|22770|220.867894|0|2.24692868242145e-23|0|1371|2
12|11|0.000854,0.024304,0.129619,0.691301,0.129619,0.024304,|NA|NA|b1,y1,b2,y2,b3,b3-NH3,y3,b4,y4,b5,y5,y6,|129.102236,147.112801,186.123696,260.196861,299.207756,282.181207,403.255101,427.266336,531.313681,570.324576,644.397741,701.419201,|8550|0|46.65|KGLQELK|2|829.516524|99.625735|1490|Methylation(1)|NA|NA|1|1|0|0|570|47.558749|99.625735|17100|67.803238|31.822497|0.0169231571398235|34|11461|1
36|26|0.000000,0.000000,0.000000,0.000000,0.000000,0.000008,0.001119,0.156816,0.779576,0.514396,0.510430,0.018828,0.018828,|NA|NA|y2,y2-NH3,y3,y3,b3,b4,b4-NH3,y4,b6,y5,b7,b7-NH3,y6,y6-H2O,b8,b8-H2O,y7,y7-H2O,b9,b9-H2O,b9-NH3,y8,y8-H2O,y8-NH3,b10,b11,b12,b12-NH3,y11,y11-NH3,b13,b13-NH3,y13,y6(2+),y7(2+),b10(2+),y9(2+),b11(2+),y10(2+),b11(2+),b13(2+),y13(2+),|288.203011,271.176462,375.235041,389.250691,389.254706,502.338766,485.312217,504.277631,630.397336,633.320221,729.465746,712.439197,734.367901,716.357336,816.497776,798.487212,835.415581,817.405016,963.566186,945.555622,946.539637,964.458171,946.447606,947.431622,1092.608776,1193.656456,1294.704136,1277.677587,1311.642671,1294.616122,1423.746726,1406.720177,1425.685591,734.367901,835.415581,1092.608776,1111.526581,1193.656456,1198.558611,1207.672106,1423.746726,1425.685591,|13925|0|63.83|KLFIGGLSFETTDDSLR|3|1927.016948|180.342757|1346|Methylation(2)|NA|NA|2|1|0|0|2423|53.843534|180.342757|27850|180.342757|0|3.03972343074976e-08|3|6049|4
39|22|0.000000,0.000002,0.000002,0.000000,0.000000,0.000061,0.049532,0.264172,0.009287,0.049532,0.264172,0.264172,0.049532,0.049532,|NA|NA|b2,y2,y5,b6,b7,b8,y8,y8,b9,b9-H2O,y11,y11-H2O,y11-NH3,y12,y12-H2O,y13,y13-H2O,y13,y13-H2O,y13-NH3,y14,b15,y6(2+),b8(2+),b9(2+),y10(2+),b10(2+),y11(2+),y12(2+),y12(2+),y13(2+),y14(2+),y15(2+),y16(2+),b16(2+),b18(2+),y18(2+),|260.142726,260.196861,574.319491,761.368446,874.452506,945.489616,980.515961,980.515961,1058.573676,1040.563112,1278.680061,1260.669496,1261.653512,1391.764121,1373.753556,1448.785581,1430.775016,1462.801231,1444.790666,1445.774682,1561.869641,1776.949896,730.420601,945.489616,1058.573676,1165.596001,1185.673386,1278.680061,1377.748471,1391.764121,1462.801231,1575.885291,1690.912231,1821.952721,1891.976836,2077.056876,2077.111011,|23336|0|100.67|KMQLMELAILNGTYRDANIK|3|2336.251448|120.33243|1229|Methylation(1)|NA|NA|1|2|0|0|2535|54.03978|120.33243|46672|61.47999|58.85244|0.000386162185180435|10|9418|1
12|10|0.006577,0.992359,0.837569,0.157908,0.005586,|NA|NA|b1,y1,y1-NH3,b2,b2-NH3,y2,y3,y3-NH3,b4,y4,b5,y5,y6,y6-H2O,|129.102236,175.118951,158.092402,228.170646,211.144097,276.166631,419.224871,402.198322,453.281986,516.277631,596.340226,644.336211,743.404621,725.394056,|4763|0|34.84|KVNPETR|2|871.498924|82.632052|1550|Methylation(2)|NA|NA|2|1|0|0|530|47.242759|82.632052|9526|54.667963|27.964089|0.146767024549677|86|13070|1
30|21|0.000000,0.000000,0.000037,0.000195,0.005384,0.028090,0.145980,0.757631,0.741295,0.184003,0.068692,0.068692,|NA|NA|b2,y2,y3,y3,y3-NH3,b5,y4,y4-H2O,b6,y5,b7,y6,y7,b8,y8,b9,y9,y10,y11,y12,y12-H2O,y12,y13,y13-H2O,b14,y14,b15,|261.159746,288.203011,375.235041,403.266341,386.239792,488.286726,504.277631,486.267066,601.370786,633.320221,688.402816,734.367901,835.415581,835.471226,964.458171,964.513816,1111.526581,1198.558611,1311.642671,1340.632831,1322.622266,1368.664131,1425.685591,1407.675026,1511.726386,1538.769651,1624.810446,|24101|0|107.07|LFIGGLSFETTDDSLR|2|1798.922724|142.362057|1346|Methylation(2)|NA|NA|2|0|0|0|2733|54.366396|142.362057|48202|142.362057|0|1.20119923324826e-08|3|5801|11
12|11|0.000006,0.132345,0.705838,0.132345,0.024815,0.004653,|NA|NA|y1,b2,y2,b3,b3,y3,y4,b5,y5,y5-H2O,y5-NH3,b6,y6,y6-H2O,y6-NH3,|175.118951,261.159746,288.203011,362.207426,362.207426,401.287071,529.345651,603.350066,630.393331,612.382766,613.366782,716.434126,777.461741,759.451176,760.435192,|10394|0|52.49|LFTNIIR|2|890.545724|99.625735|2317|Methylation(1)|NA|NA|1|0|1|0|279|44.456042|99.625735|20788|99.625735|0|0.0285690511758697|44|11843|1
42|29|0.395654,0.395654,0.395654,0.395654,0.395654,0.017854,0.003872,0.000005,0.000000,0.000000,0.000000,0.000000,0.000000,0.000000,|NA|NA|y2,y3,y3-NH3,b3,y4,y4-NH3,y5,y6,y6-NH3,y7,b8,b8,y8,y9,y9,y10,y10-NH3,y10,y10-H2O,b10,b11,y11,y11-H2O,y11-NH3,y12,y12-NH3,y12,y12-H2O,y13,b13,y14,y14-NH3,b14,b14-H2O,y6(2+),b6(2+),y7(2+),b7(2+),b8(2+),b9(2+),b9(2+),y10(2+),b10(2+),b10(2+),b11(2+),y11(2+),b12(2+),b12(2+),b13(2+),b15(2+),b16(2+),|218.149911,289.187021,272.160472,300.155386,403.229951,386.203402,516.314011,663.382421,646.355872,791.441001,892.452286,906.467936,920.483591,1034.526521,1048.542171,1091.547981,1074.521432,1119.579281,1101.568716,1148.594586,1205.616046,1220.590571,1202.580006,1203.564022,1333.674631,1316.648082,1347.690281,1329.679716,1432.743041,1448.701566,1547.769981,1530.743432,1548.728846,1530.718282,677.398071,692.372586,805.456651,807.399526,906.467936,991.520696,1019.551996,1091.547981,1120.563286,1148.594586,1205.616046,1220.590571,1291.627676,1319.658976,1448.701566,1695.797256,1836.912616,|11472|0|55.92|LGEHNIDVLEGNEQFINAAK|3|2239.135448|191.666746|1831|Methylation(2)|NA|NA|2|0|0|0|3426|55.347874|191.666746|22944|83.774652|107.892094|4.56402203991013e-14|0|3286|4
31|26|0.834468,0.834468,0.834468,0.376738,0.118936,0.000886,0.000035,0.000001,0.000000,0.000000,0.000000,0.000000,|NA|NA|b2,y2,y2-H2O,b4,y3,b5,y4,y4-NH3,b6,y5,y5-H2O,b7,y6,b8,y7,b9,b9-H2O,y8,y8-H2O,y8-NH3,b10,y9,y9-H2O,y10,b11,b12,b12-H2O,b7(2+),y6(2+),y7(2+),b9(2+),b10(2+),b10(2+),y9(2+),b11(2+),b12(2+),b12(2+),b13(2+),y13(2+),b14(2+),y14(2+),|185.128446,276.155391,258.144826,384.260516,407.195881,497.344576,508.243561,491.217012,556.345306,637.286151,619.275586,685.424286,765.381111,814.466876,880.408051,929.493816,911.483252,1009.450641,991.440076,992.424092,1057.588776,1096.482671,1078.472106,1183.514701,1186.631366,1287.679046,1269.668482,657.392986,765.381111,880.408051,929.493816,1015.541826,1057.588776,1110.498321,1186.631366,1273.663396,1287.679046,1418.719536,1523.762131,1547.762126,1566.767941,|2022|0|25.78|LGGKLSSEDKETMEK|3|1693.866548|209.8958|340|Methylation(3)|NA|NA|3|2|0|0|2357|53.723596|209.8958|4044|72.492163|137.403637|8.25910976163021e-05|8|8810|2
38|29|0.166448,0.166448,0.166448,0.166448,0.166448,0.166448,0.001097,0.000206,0.000007,0.000000,0.000000,0.000000,0.000000,0.000000,|NA|NA|b2,y2,b3,y3,b4,y4,y5,y6,y7,y8,y8-NH3,b9,y9,b10,y10,y10-H2O,y10-NH3,b11,y11,y11,b12,b13,b13-NH3,y6(2+),b7(2+),b8(2+),b9(2+),b10(2+),b11(2+),b12(2+),b13(2+),b14(2+),b15(2+),b16(2+),b17(2+),|265.165896,338.182281,379.208826,451.266341,493.288136,565.309271,678.393331,791.477391,862.514501,975.598561,958.572012,1067.563246,1076.646241,1168.610926,1204.704821,1186.694256,1187.678272,1281.694986,1291.736851,1305.752501,1352.732096,1465.816156,1448.789607,791.477391,852.472636,939.504666,1067.563246,1168.610926,1281.694986,1352.732096,1465.816156,1578.900216,1692.943146,1806.027206,1969.090536,|13658|0|62.95|LHNKPTFSQTIALLNIYR|3|2143.201448|211.849469|1712|Methylation(1)|NA|NA|1|1|0|0|1583|51.994809|211.849469|27316|69.914812|141.934657|6.46306479432522e-20|0|1863|1
45|25|0.030193,0.030193,0.123655,0.123655,0.422793,0.422793,0.422793,0.422793,0.000828,0.000280,0.000009,0.000009,0.000003,0.000001,|NA|NA|y2,y3,b4,b4-NH3,b5,y5,y6,y6-H2O,b6,b7,y8,y9,y9-H2O,y11,b10,y11,b11,b12,b13,b14,b15,b5(2+),y5(2+),y7(2+),b10(2+),b11(2+),b12(2+),b13(2+),b15(2+),b16(2+),b16(2+),y17(2+),b18(2+),b19(2+),y19(2+),|246.156061,375.198651,498.339836,481.313287,567.361296,575.314741,672.367501,654.356936,695.419876,838.478116,872.483591,971.552001,953.541436,1127.641871,1151.641876,1155.673171,1208.663336,1307.731746,1406.800156,1519.884216,1606.916246,595.392596,603.346041,759.399531,1151.641876,1208.663336,1307.731746,1406.800156,1606.916246,1675.937706,1703.969006,1808.975211,1876.053796,2033.127686,2052.108351,|14792|0|66.65|LLSRPQDALEGVVLSPSLEAR|3|2278.274948|133.756219|139,1817|Methylation(2)|NA|NA|2|1|0|0|1545|51.889285|133.756219|29584|133.756219|0|0.00097869901075711|10|9985|1
39|27|0.084312,0.449662,0.449662,0.015808,0.000556,0.000001,0.000000,0.000000,0.000000,0.000000,|NA|NA|y2,b3,y3,y4,y5,y5-H2O,y6,b7,b7-NH3,y7,y7-H2O,y8,b9,y9,b10,b10-H2O,b11,b11-NH3,b12,b12,b13,b13,b15,b7(2+),y7(2+),y8(2+),b9(2+),b10(2+),b11(2+),y11(2+),b12(2+),b13(2+),b14(2+),b15(2+),y16(2+),b17(2+),|262.150981,322.212506,361.219391,476.246331,589.330391,571.319826,718.372981,735.403546,718.376997,817.441391,799.430826,930.525451,1013.512446,1058.584031,1141.571026,1123.560462,1254.655086,1237.628537,1339.707846,1353.723496,1468.750436,1482.766086,1710.877086,721.387896,817.441391,930.525451,1013.512446,1141.571026,1254.655086,1336.692931,1353.723496,1482.766086,1595.850146,1710.877086,1860.952381,1896.977526,|22178|0|94.92|LPPEVANFMQLVELDVSR|3|2071.090148|179.357582|1430|Methylation(1)|NA|NA|1|0|0|0|2844|54.539296|179.357582|44356|179.357582|0|8.33948465375879e-14|0|3341|2
18|15|0.000000,0.000008,0.966030,0.033962,|NA|NA|b2,b2-NH3,y2,y2-NH3,y2,b3,y3,b4,y5,y5-H2O,b5,y6,y6-NH3,b7,b7-NH3,y7,y7-H2O,b8,b8,y8,b9,b9-H2O,y9,y9-NH3,|242.149916,225.123367,244.165561,227.139012,258.181211,373.190406,391.233971,559.269716,619.344971,601.334406,658.338126,718.413381,701.386832,886.449126,869.422577,904.492691,886.482126,1033.517536,1033.517536,1035.533181,1130.570296,1112.559732,1163.591761,1146.565212,|17679|0|76.39|LQMWVDVFPK|2|1276.675924|122.165109|923|Methylation(1)|NA|NA|1|0|0|0|1425|51.538149|122.165109|35358|122.165109|0|2.68952347212057e-06|4|7587|1
14|12|0.000001,0.000004,0.000103,0.015569,0.442859,0.442859,0.083036,0.015569,|NA|NA|y1,b2,b2,b2-H2O,y2,b3,b3-H2O,b4,y4,y4-H2O,b5,b5-H2O,y5,y5-H2O,y5-NH3,b6,y6,y6-NH3,b7,b7-H2O,y7,|175.118951,201.123366,215.139016,197.128452,304.161541,329.218326,311.207762,458.260916,546.288191,528.277626,587.303506,569.292942,675.330781,657.320216,658.304232,700.387566,803.425741,786.399192,829.430156,811.419592,890.457771,|1328|0|23.54|LSKEDIER|2|1003.542124|101.250546|636|Methylation(1)|NA|NA|1|1|0|0|926|49.66611|101.250546|2656|101.250546|0|0.00738315297712111|27|10962|1
24|18|0.000214,0.000045,0.162117,0.841555,0.958994,0.034932,0.001476,0.000334,0.000334,|NA|NA|b2,y3,b4,b4-H2O,y5,y5-NH3,b5,b5-H2O,y6,b6,b6-H2O,y7,y7,b7,b7,b7-H2O,y8,y8-NH3,b8,b8,b8-H2O,y9,y10,y10-H2O,b10,y11,y11-H2O,y11-NH3,b11,b11-H2O,b12,y12,y12-H2O,y12,|215.139016,305.181941,477.234366,459.223802,516.277631,499.251082,578.282046,560.271482,603.309661,679.329726,661.319162,750.378071,778.409371,798.366836,826.398136,808.387572,851.425751,834.399202,899.414516,913.430166,895.419602,952.473431,1067.500371,1049.489806,1124.525856,1214.568781,1196.558216,1197.542232,1225.573536,1207.562972,1282.594996,1301.600811,1283.590246,1315.616461,|10089|0|51.54|LTFDSSFSPNTGK|2|1428.697324|131.301181|1768|Methylation(2)|NA|NA|2|0|0|0|1936|52.869054|131.301181|20178|131.301181|0|1.90413339718997e-06|4|7282|2
26|17|0.000254,0.000008,0.006775,0.992189,0.993758,0.001408,0.000932,0.001559,0.001559,0.001559,|NA|NA|y2,y2,y3,y4,y4,y4-H2O,b4,b5,b5-H2O,y6,y6,b6,b6-H2O,y7,b7,b7-H2O,y8,y8-H2O,y8-NH3,b8,b8-H2O,y9,y9-H2O,y10,y10-H2O,y10-NH3,y11,y11-H2O,y11-NH3,b11,b11,b11-H2O,b12,b12,y12,y12-H2O,y12-NH3,b13,b13-H2O,b13-NH3,y13,y13-H2O,y13,y13-H2O,|289.223411,303.239061,332.229221,433.276901,447.292551,429.281986,477.234366,578.282046,560.271482,644.372591,672.403891,679.329726,661.319162,731.404621,826.398136,808.387572,878.473031,860.462466,861.446482,913.430166,895.419602,979.520711,961.510146,1080.568391,1062.557826,1063.541842,1195.595331,1177.584766,1178.568782,1197.542236,1225.573536,1207.562972,1254.563696,1282.594996,1342.663741,1324.653176,1325.637192,1410.689956,1392.679392,1393.663407,1429.695771,1411.685206,1429.695771,1411.685206,|8144|0|45.39|LTFDSSFSPNTGKK|2|1556.794324|108.92438|1768|Methylation(2)|NA|NA|2|1|0|0|2164|53.352573|108.92438|16288|108.92438|0|6.28845744423487e-05|7|8776|1
16|12|0.999148,0.995126,0.457776,0.457861,0.086894,0.003195,|NA|NA|y1,b2,y3,y4,b3,y5,b4,y6,y6-H2O,y6-NH3,y6,y6-NH3,b5,b6,b6-H2O,b6,b6-H2O,y7,y7-H2O,b8,b8-H2O,y8,y8-NH3,|147.112801,261.090356,261.155721,348.187751,375.169666,477.266731,516.285026,562.319491,544.308926,545.292942,590.350791,573.324242,617.332706,704.364736,686.354172,704.364736,686.354172,704.430101,686.419536,818.407656,800.397092,833.472691,816.446142,|10824|0|53.85|MDKISSGGK|2|964.516924|89.080123|1640|Methylation(3)|NA|NA|3|1|0|0|831|49.19601|89.080123|21648|85.640697|3.439426|0.0421814103117066|46|12023|1
22|17|0.000000,0.000000,0.000000,0.000000,0.058824,0.313725,0.313725,0.313725,|NA|NA|b2,b3,b4,b4-H2O,y3,y4,b5,b5-H2O,b6,y5,y5-NH3,y6,y7,y7-H2O,y7-NH3,b8,b8-H2O,b9,b9-H2O,y8,y8-H2O,y8-NH3,b9,y9,b10,b10-H2O,b10-NH3,y10,b11,|247.074706,334.106736,435.154416,417.143852,445.288141,532.320171,564.197006,546.186442,661.249766,695.383501,678.356952,792.436261,889.489021,871.478456,872.462472,921.365856,903.355292,1008.397886,990.387322,1018.531611,1000.521046,1001.505062,1022.413536,1119.579291,1136.456466,1118.445902,1119.429917,1206.611321,1278.567076,|1912|0|25.38|MDSTEPPYSQKR|2|1452.678324|127.9476|505|Methylation(1)|NA|NA|1|1|0|0|1696|52.294258|127.9476|3824|37.608073|90.339527|1.78169721084012e-08|3|5951|1
22|20|0.000000,0.000387,0.002063,0.058679,0.312957,0.312957,0.312957,|1.000000,|NA|b2,y3,b3,y4,b4,b5,b6,y5,b7,y6,y7,y8,y8-H2O,y8,y8-H2O,b8,y9,y9,b9,y10,y10-H2O,b10,y11,y11-NH3,b11,b11-H2O,|295.111091,349.208161,408.195151,464.235101,465.216611,522.238071,635.322131,650.314411,722.354161,737.346441,850.430501,907.451961,889.441396,907.451961,889.441396,908.433471,950.457771,964.473421,1023.460411,1077.557481,1059.546916,1124.508091,1224.625891,1207.599342,1225.555771,1207.545207,|12114|0|57.98|MFIGGLSWDTSK|2|1371.660924|177.233085|593|Methylation(1)|Met_OX(1)|NA|2|0|0|0|1811|52.579185|177.233085|24228|177.233085|0|8.43474038183745e-16|0|2737|2
24|14|0.000002,0.000295,0.001571,0.044692,0.238360,0.238360,0.238360,0.238360,|NA|NA|b2,b3,y4,b5,y5,b7,y6,y7,y8,y9,y10,b10,y11,y11-H2O,b12,y12,y12-H2O,|279.116176,392.200236,477.303121,506.243156,592.330061,720.374896,778.409371,865.441401,978.525461,1035.546921,1092.568381,1108.513176,1205.652441,1187.641876,1337.655816,1352.720851,1334.710286,|11742|0|56.77|MFIGGLSWDTSKK|2|1483.764124|81.320366|593|Methylation(1)|NA|NA|1|1|0|0|2073|53.165993|81.320366|23484|81.320366|0|0.167495471014192|102|13143|3
22|13|0.000477,0.072256,0.072256,0.385015,0.385015,0.074664,0.096616,0.456851,0.456851,|NA|NA|b2,y2,y3,y3,b4,b4,y4,b5,y5,b6,b7,y7,b8,b9,b9-H2O,b10,b10-H2O,y10,y10-H2O,y10-NH3,b11,b11-H2O,y11,|245.131826,276.155391,390.198321,404.213971,415.237346,443.268646,489.266731,529.280276,604.293671,671.390886,774.400076,849.413471,903.442666,974.479776,956.469212,1116.554006,1098.543442,1133.561921,1115.551356,1116.535372,1231.580946,1213.570382,1246.645981,|10793|0|53.76|MILGNKCDVNDK|2|1377.691724|76.833322|1188|Methylation(2)|NA|NA|2|1|0|0|1648|52.169572|76.833322|21586|46.835449|29.997873|0.204436474551675|118|13267|1
14|11|0.828825,0.157428,0.464352,0.462329,0.087066,|0.993451,0.006549,|NA|y1,y2,y2,y3,y3-H2O,y4,y4,y4,y5,b5,y6,b6,y7,y7-H2O,y7-NH3,b7,b7-H2O,b7,b7-H2O,|147.112801,260.196861,274.212511,375.260191,357.249626,474.328601,488.344251,488.344251,587.412661,619.294221,715.471241,734.357551,846.511731,828.501166,829.485182,847.441611,829.431047,847.441611,829.431047,|9979|0|51.17|MMNLVTLK|2|993.549524|85.640697|1861|Methylation(2)|Met_OX(1)|NA|3|0|0|0|803|49.047155|85.640697|19958|63.442792|22.197905|0.00450270134113152|22|10764|1
14|11|0.995619,0.387017,0.385627,0.514669,0.514669,0.149887,0.052512,|NA|NA|y1,b2,b2-H2O,y2,b2,y2,b3,b3,y3,b3,y3,b5,y5,b5,y5,b6,y6,b6,y6,b7,y7,y7-H2O,y7-NH3,|147.112801,244.092796,226.082232,244.165561,258.108446,258.181211,343.161206,357.176856,357.249621,385.208156,385.280921,559.272216,559.344981,573.287866,573.360631,672.356276,672.429041,686.371926,686.444691,783.424686,801.471631,783.461066,784.445082,|6343|0|39.76|NDLTSIPK|2|929.528124|85.640697|2340|Methylation(3)|NA|NA|3|0|1|0|772|48.876173|85.640697|12686|59.028937|26.61176|0.00450270134113152|22|10763|2
16|12|0.803275,0.150614,0.028240,0.005295,0.005295,0.005295,0.000993,0.000993,|NA|NA|b2,y2,b3,y3,b4,y4,b6,y6,b7,y7,b8,b8,y8,y8-NH3,y8,|242.149916,260.196861,345.159106,388.255441,473.217686,473.308201,700.344676,729.425361,814.387606,832.434551,927.471666,927.471666,945.518611,928.492062,959.534261,|2869|0|28.67|NICQQVNIK|2|1073.572124|89.080123|257|Methylation(1)|NA|NA|1|0|0|0|1093|50.386202|89.080123|5738|52.273613|36.80651|0.20565285201412|120|13277|1
12|10|0.781874,0.152088,0.248606,0.248606,0.278899,0.278899,0.011027,|NA|NA|b1,y1,y1-NH3,b2,b2,y2,y2,y2,b3,y3,b4,b5,b5,b5,y5,y5-NH3,y5,b6,y6,y6-NH3,y6,|129.065856,147.112801,130.086252,228.134266,242.149916,260.196861,274.212511,288.228161,342.177196,391.237351,470.272156,573.281346,587.296996,601.312646,619.359591,602.333042,633.375241,714.396706,732.443651,715.417102,746.459301,|3712|0|31.5|NLNKCLK|2|860.503724|82.632052|2164|Methylation(2)|NA|NA|2|1|1|0|251|43.996737|82.632052|7424|82.632052|0|0.146767024549677|86|13069|1
28|23|0.000000,0.000001,0.000222,0.000042,0.006318,0.958525,0.033698,0.001185,0.000008,0.000000,|NA|NA|y2,y2-NH3,b4,b4-H2O,b4-NH3,y3,b5,b5-H2O,b5-NH3,b5,y4,y4-NH3,y5,b6,b6-H2O,b6-NH3,y5,y5-H2O,b7,b7-H2O,b7-NH3,y6,y6-H2O,b8,b8,b8-H2O,b8-NH3,y7,y7-H2O,b9,b9-H2O,b9-NH3,y8,y8-NH3,y9,y9-H2O,y9-NH3,b10,b10-NH3,b11,y10,y10-H2O,y10-NH3,b12,b12-H2O,b12-NH3,y11,y11-H2O,y11-NH3,y11,y11-H2O,y12,y12-H2O,y12-NH3,b13,b13-H2O,b13-NH3,y13,b14,b14-H2O,b14-NH3,|310.176131,293.149582,442.156846,424.146282,425.130297,457.244541,555.240906,537.230342,538.214357,569.256556,586.287131,569.260582,643.308591,656.288586,638.278022,639.262037,657.324241,639.313676,784.347166,766.336602,767.320617,806.371921,788.361356,899.374106,913.389756,895.379192,896.363207,935.414511,917.403946,1042.432346,1024.421782,1025.405797,1064.457101,1047.430552,1192.515681,1174.505116,1175.489132,1205.495676,1188.469127,1262.517136,1293.563361,1275.552796,1276.536812,1391.559726,1373.549162,1374.533177,1392.631771,1374.621206,1375.605222,1406.647421,1388.636856,1521.674361,1503.663796,1504.647812,1538.628136,1520.617572,1521.601587,1636.701301,1701.691466,1683.680902,1684.664917,|9774|0|50.52|NPDDITNEEYGEFYK|2|1847.792524|182.262069|624|Methylation(1)|NA|NA|1|0|0|0|1050|50.211893|182.262069|19548|182.262069|0|1.16069921120377e-25|0|1126|1
12|11|0.489710,0.489710,0.017216,0.003228,0.000113,0.000021,|NA|NA|b1,y1,b2,b2-NH3,y2,y2-NH3,b3,y3,y4,b5,y5,b6,b6,y6,y6,|129.065856,175.118951,216.097886,199.071337,262.150981,245.124432,363.166296,375.235041,488.319101,589.334416,635.387511,662.350796,676.366446,722.419541,736.435191,|2557|0|27.6|NSFLISR|2|850.477724|99.625735|3575|Methylation(1)|NA|NA|1|0|1|0|624|47.951846|99.625735|5114|50.39929|49.226445|0.0285690511758697|44|11829|1
24|14|0.000000,0.000000,0.000000,0.000001,0.000018,0.000018,0.000097,0.000519,0.002766,0.078677,0.078677,0.419613,0.419613,|NA|NA|b2,y2,b4,y4,y4-NH3,b6,y5,y6,b7,b7-H2O,b7-NH3,b8,y7,b9,b9-NH3,y9,y9-H2O,y10,b11,b11-NH3,b12,b12-H2O,|258.108446,345.235711,474.146676,602.384501,585.357952,715.289316,715.468561,828.552621,844.331906,826.321342,827.305357,957.415966,957.595211,1070.500026,1053.473477,1198.737851,1180.727286,1313.764791,1327.648816,1310.622267,1497.765576,1479.755012,|13648|0|62.93|QDDDLQELLTRRR|2|1671.872524|81.320366|2995|Methylation(1)|NA|NA|1|2|1|0|2284|53.586961|81.320366|27296|56.090781|25.229585|0.118701492494357|72|12929|1
16|12|0.039500,0.958218,0.953290,0.040424,0.008504,0.000064,0.000001,|NA|NA|y1,b2,b2-NH3,y2,y2-NH3,b3,y3,y3-H2O,y3-NH3,b3,b3-H2O,y4,b4,y5,b6,y6,y6-H2O,b6,b7,y7,y8,y8-NH3,|175.118951,272.124096,255.097547,272.171711,255.145162,371.192506,373.219391,355.208826,356.192842,399.223806,381.213242,498.303451,528.266396,599.314741,726.330446,728.357331,710.346766,754.361746,855.409426,855.457041,998.515281,981.488732,|1734|0|24.8|QELEEPTPR|2|1126.575124|89.080123|2932|Methylation(2)|NA|NA|2|0|1|0|1308|51.166077|89.080123|3468|52.273613|36.80651|0.185945324032704|113|13205|1
10|9|0.119796,0.421258,0.879660,0.781685,0.763212,0.034389,|NA|NA|b1,y1,y1-NH3,b2,b2-NH3,y2,y2,y3,y3-NH3,b3,b3-NH3,b4,b4,y4,b5,b5-NH3,y5,y5-NH3,|129.065856,147.112801,130.086252,266.124766,249.098217,275.171381,289.187031,403.229961,386.203412,408.198996,391.172447,550.273226,564.288876,573.335491,692.347456,675.320907,710.394401,693.367852,|24|0|15.23|QHQQQK|2|838.452924|80.409586|619|Methylation(3)|NA|NA|3|0|0|0|622|47.937904|80.409586|48|50.39929|30.010296|0.0242693054414811|37|11600|1
14|13|0.000001,0.000040,0.006084,0.032446,0.032446,0.922900,0.006084,|NA|NA|y1,y2,y2-NH3,b2,b2-NH3,y3,y3-H2O,b3,y4,y4,b4,y5,b5,y6,y6-H2O,y6-NH3,b6,b6-NH3,b7,b7-H2O,y7,y7-H2O,|147.112801,204.134261,187.107712,242.149916,225.123367,333.176851,315.166286,370.208496,432.245261,446.260911,483.292556,559.344971,596.376616,687.403551,669.392986,670.377002,725.419206,708.392657,782.440666,764.430102,800.487611,782.477046,|3650|0|31.28|QLQIIDGK|2|928.546924|118.961963|3402|Methylation(1)|NA|NA|1|0|1|0|601|47.788745|118.961963|7300|118.961963|0|2.67517444978111e-05|5|8343|1
16|12|0.005442,0.005442,0.154803,0.825617,0.005442,0.001020,0.001020,0.001020,0.000191,|NA|NA|y1,b2,b2-NH3,b3,b4,y4,y4-H2O,y4,y5,y5-H2O,y5-NH3,b6,y6,b7,y7,y7-NH3,b8,b8-NH3,b8,b8-NH3,|175.118951,243.108786,226.082237,356.192846,498.267076,561.299091,543.288526,575.314741,690.341681,672.331116,673.315132,756.352256,832.415911,884.447216,945.499971,928.473422,1013.489806,996.463257,1013.489806,996.463257,|3664|0|31.33|QNLQEEKER|2|1187.602124|89.080123|553|Methylation(1)|NA|NA|1|1|0|0|1547|51.894903|89.080123|7328|89.080123|0|0.108075057375227|68|12720|1
20|12|0.000002,0.975068,0.867036,0.867036,0.290859,|NA|NA|y2,b2,b2-NH3,b3,b3-NH3,b3,b4,b4-H2O,b4-NH3,b5,b5-H2O,y7,y8,y9,b9,b9-NH3,b10,y10,y10-H2O,y10-NH3,y10,y10-H2O,y10-NH3,|204.134261,228.134266,211.107717,299.171376,282.144827,313.187026,428.213966,410.203402,411.187417,570.288196,552.277632,876.439631,1005.482221,1076.519331,1100.519336,1083.492787,1157.540796,1175.587741,1157.577176,1158.561192,1175.587741,1157.577176,1158.561192,|6078|0|38.91|QVADQMWQAGK|2|1303.644924|72.354564|1794|Methylation(3)|NA|NA|3|0|0|0|1497|51.752218|72.354564|12156|42.228739|30.125825|0.135882810612505|81|13035|1
41|25|0.199998,0.199998,0.199998,0.199998,0.199998,0.000009,0.000000,0.000000,0.000000,0.000000,0.000000,|NA|NA|y2,y2-NH3,y3,y3-H2O,y4,y4-H2O,y5,y5-H2O,b5,y6,y7,y8,y8-H2O,b9,y9,b10,y10,y10-H2O,b11,b11,y11,b12,b14,b6(2+),b9(2+),b9(2+),y9(2+),b10(2+),y10(2+),b11(2+),b14(2+),b17(2+),b18(2+),b19(2+),|278.153291,261.126742,365.185321,347.174756,528.248651,510.238086,615.280681,597.270116,635.267126,728.364741,843.391681,974.432171,956.421606,1073.514946,1087.516231,1236.578276,1250.579561,1232.568996,1385.625956,1399.641606,1413.642891,1512.725666,1744.777446,732.319886,1059.499296,1073.514946,1087.516231,1236.578276,1250.579561,1399.641606,1758.793096,2121.972516,2209.004546,2340.045036,|19555|0|83.38|QVEDYPVDIYYLMDLSYSMK|3|2486.161448|146.884198|689|Methylation(1)|NA|NA|1|0|0|0|2946|54.692327|146.884198|39110|146.884198|0|1.57924645001385e-07|3|6465|1
28|16|0.016633,0.016633,0.473129,0.473129,0.016633,0.003119,0.000585,0.000110,0.000021,0.000004,0.000004,|NA|NA|b3,b3-H2O,y3,b4,b4-H2O,y4,b5,b5-H2O,y5,b6,b6,b7,b7-H2O,y8,y9,b10,b10-H2O,y10,y10-H2O,b11,b11-H2O,y11,y11-H2O,b12,b12-H2O,y12,y12-H2O,y13,y13-H2O,b14,b14-H2O,|288.155396,270.144832,333.176851,401.239456,383.228892,420.208881,514.323516,496.312952,533.292941,615.334806,629.350456,716.382486,698.371922,800.451221,887.483251,983.540766,965.530202,1002.510191,984.499626,1096.624826,1078.614262,1115.594251,1097.583686,1183.656856,1165.646292,1228.678311,1210.667746,1315.710341,1297.699776,1369.720906,1351.710342,|12615|0|59.58|SISVIDSPGILSGEK|2|1515.825924|90.308424|294|Methylation(1)|NA|NA|1|0|0|0|1673|52.234959|90.308424|25230|39.324135|50.984289|0.0299587152883078|44|11863|1
12|11|0.842041,0.161532,0.152584,0.809982,0.028510,0.005350,|NA|NA|y1,b2,b2-H2O,y2,b3,y3,b4,b4-H2O,y4,y4,b5,y5,y5,y5-H2O,y5-NH3,b6,b6-H2O,y6,|175.118951,215.139016,197.128452,288.203011,344.181606,359.240121,473.224196,455.213632,488.282711,502.298361,544.261306,603.309651,617.325301,599.314736,600.298752,657.345366,639.334802,730.409361,|4095|0|32.75|SLEDALR|2|831.459124|99.625735|715|Methylation(2)|NA|NA|2|0|0|0|795|49.003671|99.625735|8190|99.625735|0|0.0455475607568946|48|12247|1
22|21|0.993180,0.006547,0.000230,0.000043,0.000000,0.000000,0.000000,|NA|NA|b2,b2,y2,b3,y3,b4,b4,y4,y4-H2O,b5,b5-H2O,y5,b6,b6-H2O,y6,b7,b7-H2O,y7,b8,b8,b8-H2O,b8,b8-H2O,y8,y8-H2O,b9,b9-H2O,y9,y9-NH3,b10,b10-H2O,y10,b11,b11-H2O,|219.079796,233.095446,274.187361,332.163856,387.271421,447.190796,447.190796,516.314011,498.303446,576.233386,558.222822,587.351121,689.317446,671.306882,734.419531,836.385856,818.375292,847.503591,893.407316,907.422966,889.412402,907.422966,889.412402,976.546181,958.535616,1036.465556,1018.454992,1091.573121,1074.546572,1149.549616,1131.539052,1190.641531,1248.618026,1230.607462,|19458|0|83.02|SMVDELFAEIVR|2|1422.730724|197.011469|1246|Methylation(1)|NA|NA|1|0|0|0|1875|52.730013|197.011469|38916|197.011469|0|3.41251025950202e-30|0|816|1
34|16|0.000000,0.000000,0.000000,0.000000,0.000028,0.098179,0.426361,0.426361,0.426361,0.426361,0.098175,0.098175,|NA|NA|y4,y4-NH3,y4,b4,b4-H2O,b6,b6-H2O,b7,b7-NH3,b7,b7,b8,b8,y9,y10,y10-H2O,b11,y11,y11-H2O,y12,b13,y14,y14-H2O,y14-NH3,b14,b14-H2O,y15,b15,b15-H2O,b17,b17-H2O,|402.245931,385.219382,416.261581,486.241926,468.231362,658.326716,640.316152,715.348176,698.321627,729.363826,743.379476,786.385286,800.400936,972.474481,1100.533061,1082.522496,1153.570856,1171.570171,1153.559606,1228.591631,1383.624736,1400.676421,1382.665856,1383.649872,1484.672416,1466.661852,1514.719351,1597.756476,1579.745912,1711.799396,1693.788832,|8549|0|46.64|SQRNTAGAQPQDDSIGGR|2|1885.903524|74.268716|1662|Methylation(2)|NA|NA|2|1|0|0|2872|54.581844|74.268716|17098|56.378338|17.890378|0.177207367509511|108|13172|1
12|11|0.000756,0.021515,0.021515,0.114746,0.611977,0.114746,0.114746,|NA|NA|b2,b2-H2O,y1,b2,y1,b3,y2,b4,y3,b5,y4,b6,y5,b6,y5,y6,y6-H2O,|175.071336,157.060772,175.118951,189.086986,189.134601,288.155396,288.203011,401.239456,431.261251,544.297696,544.345311,643.366106,643.413721,657.381756,657.429371,744.461401,726.450836,|6626|0|40.63|SSLIELR|2|831.493724|99.625735|2447|Methylation(1)|NA|NA|1|0|1|0|453|46.560982|99.625735|13252|67.803238|31.822497|0.0285690511758697|44|11838|1
14|12|0.001009,0.153045,0.816241,0.028696,0.001009,|NA|NA|b2,b2-H2O,y2,y2-NH3,b3,y3,y3-NH3,b4,y4,b5,b5-H2O,y5,b6,b6-H2O,y6,b7,b7-H2O,y7,|187.107716,169.097152,278.153291,261.126742,334.176126,406.211871,389.185322,447.260186,535.254461,576.302776,558.292212,648.338521,704.361356,686.350792,795.406931,835.401846,817.391282,894.475341,|8440|0|46.31|SVFLDQMK|2|981.508524|101.250546|166|Methylation(1)|NA|NA|1|0|0|0|1008|50.034605|101.250546|16880|101.250546|0|0.0141507845532317|32|11332|1
12|11|0.971183,0.181280,0.841952,0.005585,|NA|NA|y1,b2,y2,y3,b3,b3,y4,b4,b5,y5,b6,y6,|175.118951,265.118286,274.187361,373.255771,378.202346,392.217996,502.298361,507.244936,606.313346,615.382421,705.381756,778.445751,|6742|0|40.99|SYIDVVR|2|879.494324|99.625735|1870|Methylation(2)|NA|NA|2|0|1|0|760|48.808136|99.625735|13484|99.625735|0|0.0455475607568946|48|12248|1
33|24|0.157421,0.527910,0.841631,0.469473,0.003566,0.000000,0.000000,|NA|NA|y1,y1-NH3,y2,b2,y3,y4,y4-H2O,y4,y5,b5,b5,y6,y6-H2O,y6-NH3,b6,b6-NH3,b7,y7,y7-NH3,b8,b8-H2O,y8,b9,b9,b10,b10-H2O,b10-NH3,y11,y11-NH3,y12,y3(2+),y5(2+),b5(2+),y7(2+),b8(2+),b9(2+),b10(2+),b11(2+),b11(2+),b12(2+),y13(2+),|175.118951,158.092402,232.140411,251.102636,319.172441,376.193901,358.183336,404.225201,539.257231,565.272886,579.288536,596.278691,578.268126,579.252142,636.309996,619.283447,693.331456,724.337271,707.310722,808.358396,790.347832,853.379861,908.385676,936.416976,993.438436,975.427872,976.411887,1010.428591,993.402042,1194.561001,319.172441,539.257231,565.272886,724.337271,808.358396,936.416976,993.438436,1128.470466,1156.501766,1213.523226,1281.593031,|907|0|22.16|SYSRGGGDQGYGSGR|3|1531.688048|168.079796|1263|Methylation(2)|NA|NA|2|1|0|0|1649|52.172207|168.079796|1814|88.349928|79.729868|1.59223143057248e-06|4|7260|1
41|27|0.077788,0.414871,0.414871,0.077788,0.014585,0.000096,0.000001,0.000000,0.000000,0.000000,0.000000,0.000000,0.000000,0.000000,|NA|NA|y2,y3,y4,y5,b7,y6,b8,b8-H2O,y7,b9,y8,b10,y9,y9-H2O,y9-NH3,b11,y10,y10-H2O,b12,b12-H2O,y7(2+),b9(2+),y8(2+),b10(2+),b11(2+),y10(2+),b12(2+),y12(2+),y14(2+),b15(2+),b17(2+),y17(2+),|310.176131,397.208161,512.235101,641.277691,748.351176,755.320621,819.388286,801.377722,868.404681,948.430876,969.452361,1061.514936,1084.479301,1066.468736,1067.452752,1176.541876,1197.563361,1179.552796,1277.589556,1259.578992,868.404681,948.430876,969.452361,1061.514936,1176.541876,1197.563361,1277.589556,1397.643061,1581.764231,1633.759136,1835.818106,1972.902171,|17892|0|77.17|TAFDDAIAELDTLNEDSYK|3|2144.984048|170.688965|32|Methylation(1)|NA|NA|1|0|0|0|2447|53.88634|170.688965|35784|170.688965|0|4.91581014604802e-12|0|4056|4
32|24|0.000000,0.006320,0.958747,0.033706,0.001185,0.000042,0.000000,0.000000,0.000000,|NA|NA|y2,y2-NH3,b4,y3,y3,y4,y4-H2O,y4-NH3,y5,b7,b7-NH3,y6,y7,y7-NH3,b9,b9-H2O,y8,y8-NH3,b10,b10-H2O,b10-NH3,y9,y9,b11,y10,y10-NH3,b12,y11,b13,b13-H2O,y12,y12-NH3,b14,b14-H2O,b14-NH3,y13,y13-NH3,b15,b15-NH3,y14,b16,b16-H2O,b16-NH3,y15,y15-H2O,y15-NH3,|361.198261,344.171712,393.176856,448.230291,462.245941,549.277971,531.267406,532.251422,650.325651,703.340956,686.314407,797.394061,911.436991,894.410442,930.467946,912.457382,1048.495901,1031.469352,1067.526856,1049.516292,1050.500307,1147.564311,1161.579961,1181.569786,1275.622891,1258.596342,1328.638196,1374.691301,1429.685876,1411.675312,1488.734231,1471.707682,1530.733556,1512.722992,1513.707007,1585.786991,1568.760442,1617.765586,1600.739037,1748.850321,1803.844896,1785.834332,1786.818347,1805.871781,1787.861216,1788.845232,|11913|0|57.33|TAGYPNVNVHNFTTSWR|2|1977.951324|173.284839|1523|Methylation(1)|NA|NA|1|0|0|0|3084|54.891144|173.284839|23826|173.284839|0|3.28021788392528e-23|0|1383|1
25|20|0.015569,0.083035,0.442851,0.442851,0.015569,0.000103,0.000019,0.000004,0.000000,0.000000,|NA|NA|y1,b2,b2-NH3,y2,b2,b2-NH3,y3,b4,y4,b5,b5-H2O,b5-NH3,y5,b6,y6,y6-H2O,b7,y7,b4(2+),b5(2+),b6(2+),y6(2+),b7(2+),y7(2+),b9(2+),y9(2+),y10(2+),|147.112801,230.149916,213.123367,234.144831,244.165566,227.139017,381.213241,487.251086,510.255831,600.335146,582.324582,583.308597,639.298421,713.419206,752.382481,734.371916,842.461796,865.466541,487.251086,600.335146,713.419206,752.382481,842.461796,865.466541,1104.557146,1122.567711,1250.662671,|7818|0|44.37|TKENILEEFSK|3|1351.707848|154.918783|597|Methylation(1)|NA|NA|1|1|0|0|1639|52.14579|154.918783|15636|154.918783|0|6.66362055439243e-07|3|6932|2
16|12|0.000002,0.000013,0.001949,0.055446,0.295714,0.295714,0.295714,0.055446,|NA|NA|y1,b2,b2-H2O,b4,y4,y4,b5,y5,b6,y6,y6-NH3,y7,y7,y7-NH3,y7,y7-NH3,b8,b8-H2O,b8-NH3,y8,|147.112801,215.139016,197.128452,456.281656,476.271481,490.287131,527.318766,561.324241,642.345706,689.382821,672.356272,788.451231,802.466881,785.440332,802.466881,785.440332,870.493096,852.482532,853.466547,915.550941,|9170|0|48.63|TLIQADTLK|2|1016.598724|89.080123|3136|Methylation(1)|NA|NA|1|0|1|0|691|48.39478|89.080123|18340|59.028937|30.051186|0.20565285201412|120|13284|1
24|13|0.536397,0.152648,0.410438,0.433495,0.433495,0.052121,0.138260,0.709857,0.133291,|NA|NA|b3,y2,b4,b4-H2O,b5,y4,y5,b8,b8,y6,y6,b9,y9,y9,y9-H2O,y9-NH3,y10,b12,y12,|274.139746,294.181211,373.208156,355.197592,516.266396,600.302781,729.345371,815.414506,829.430156,842.429431,842.429431,944.457096,1143.520421,1171.551721,1153.541156,1154.525172,1270.620131,1397.647076,1428.689271,|7847|0|44.45|TTGLDEGLEYEFK|2|1543.749724|70.669682|3723|Methylation(3)|NA|NA|3|0|1|0|2116|53.255157|70.669682|15694|66.087035|4.58264699999999|0.160078725279859|99|13114|1
49|28|0.004793,0.022101,0.022101,0.077487,0.274414,0.799552,0.799552,0.000000,0.000000,|NA|NA|y2,y2-NH3,b3,b4,y4,y4,b5,b5-H2O,b5-NH3,y5,y5,y6,y6-H2O,y6,y7,y7-H2O,y8,y8-H2O,y9,y9,y10,b9,b9-H2O,y11,y12,y13,y13-H2O,y13-NH3,b12,b12,b14,b19,y5(2+),b6(2+),y9(2+),y11(2+),y13(2+),b12(2+),b13(2+),y15(2+),y16(2+),b15(2+),b16(2+),b17(2+),y18(2+),b19(2+),y19(2+),y20(2+),b21(2+),y22(2+),y23(2+),|274.187361,257.160812,285.155726,386.203406,442.277231,456.292881,473.235436,455.224872,456.208887,543.324911,557.340561,614.362021,596.351456,628.377671,685.399131,667.388566,756.436241,738.425676,827.473351,855.504651,898.510461,934.429866,916.419302,969.547571,1054.600331,1137.637441,1119.626876,1120.610892,1244.605196,1272.636496,1440.726366,1781.896266,571.356211,588.298766,855.504651,997.578871,1137.637441,1272.636496,1369.689256,1418.822611,1475.844071,1511.763476,1582.800586,1653.837696,1707.932241,1795.911916,1835.990821,1937.038501,1967.996706,2125.118211,2239.161141,|5828|0|38.13|VANTSTQTMGPRPAAAAAAATPAVR|3|2409.268448|153.331165|726|Methylation(2)|NA|NA|2|1|0|0|2795|54.463818|153.331165|11656|48.822388|104.508777|5.62315806623258e-06|4|7714|1
30|24|0.993222,0.006547,0.000230,0.000000,0.000000,0.000000,0.000000,0.000000,|NA|NA|y2,y2-H2O,y2-NH3,b3,y3,y3-H2O,y3-NH3,y4,b4,b4-NH3,b5,y5,y6,y6,b7,y7,y7,b8,b8-NH3,y8,y9,y9-H2O,y10,b10,b10-H2O,b10-NH3,b11,b11-NH3,y11,y12,y12-H2O,y12-NH3,b12,b12-H2O,b12-NH3,b13,y13,y13-NH3,b14,b14-NH3,y14,y14-H2O,y14-NH3,b15,b15-H2O,|262.139741,244.129176,245.113192,341.218326,375.223801,357.213236,358.197252,432.245261,470.260916,453.234367,567.313676,595.308591,666.345701,680.361351,739.398466,779.429761,793.445411,810.435576,793.409027,850.466871,921.503981,903.493416,992.541091,994.556746,976.546182,977.530197,1065.593856,1048.567307,1093.588771,1190.641531,1172.630966,1173.614982,1228.657186,1210.646622,1211.630637,1285.678646,1319.684121,1302.657572,1398.762706,1381.736157,1433.727051,1415.716486,1416.700502,1513.789646,1495.779082,|12337|0|58.68|VINEPTAAALAYGLDK|2|1659.892924|184.892486|345|Methylation(1)|NA|NA|1|0|0|0|2016|53.044905|184.892486|24674|184.892486|0|3.39104635826289e-27|0|1008|3
36|25|0.073170,0.073170,0.073170,0.390241,0.390241,0.000003,0.000003,0.000000,0.000000,|NA|NA|b2,b2-NH3,y3,y4,b4,b4-NH3,y5,y5,y5,y6,b6,b6-NH3,y7,y7-NH3,b7,y7,y8,y9,b9,b10,b10,b10-H2O,y11,b11,y5(2+),y6(2+),b6(2+),b7(2+),y8(2+),b8(2+),y9(2+),b9(2+),b10(2+),b11(2+),b12(2+),|228.170646,211.144097,318.177191,417.245601,458.260916,441.234367,530.329661,544.345311,544.345311,643.413721,688.314796,671.288247,774.454211,757.427662,787.383206,788.469861,871.506971,970.575381,1015.476456,1114.544866,1128.560516,1110.549952,1214.644911,1241.644576,530.329661,643.413721,688.314796,787.383206,871.506971,884.435966,970.575381,1015.476456,1128.560516,1241.644576,1340.712986,|9811|0|50.64|VKDTDDVPMILVGNK|3|1657.879448|167.038172|1257|Methylation(1)|NA|NA|1|1|0|0|2013|53.038438|167.038172|19622|167.038172|0|1.79079726184173e-09|3|5301|2
14|13|0.001185,0.958535,0.033698,0.006318,0.000222,0.000042,|NA|NA|y1,b2,b2-H2O,y2,y2-H2O,b4,y3,y3-H2O,y3,b5,y4,y4-H2O,y5,b6,b6-H2O,b6,b6-H2O,y6,y6-H2O,y6-NH3,b7,b7-H2O,y7,y7-H2O,y7-NH3,|147.112801,201.123366,183.112802,248.160481,230.149916,359.192506,377.203071,359.192506,391.218721,472.276566,490.287131,472.276566,591.334811,601.319156,583.308592,601.319156,583.308592,648.356271,630.345706,631.329722,702.366836,684.356272,749.403951,731.393386,732.377402,|1073|0|22.73|VTGSLETK|2|848.472324|118.961963|1768|Methylation(1)|NA|NA|1|0|0|0|389|45.899496|118.961963|2146|118.961963|0|2.67517444978111e-05|5|8340|1
34|24|0.329471,0.329471,0.329471,0.011583,0.000003,0.000000,0.000000,0.000000,0.000000,0.000000,|NA|NA|b2,y2,y3,y4,y4-H2O,y5,b5,y6,b7,b8,b8-H2O,b8,y7,b9,b9-H2O,y8,y8-NH3,y9,y9-H2O,b10,b10-NH3,y11,y11-NH3,b11,b11-NH3,b12,b12-NH3,b5(2+),b6(2+),b7(2+),b8(2+),y7(2+),b9(2+),y8(2+),b10(2+),b15(2+),b15(2+),|261.123366,276.155391,407.195881,522.222821,504.212256,637.249761,640.308926,823.329071,824.430096,909.482856,891.472292,923.498506,937.372001,1024.546186,1006.535622,1038.419681,1021.393132,1137.488091,1119.477526,1138.589116,1121.562567,1307.593611,1290.567062,1324.668426,1307.641877,1425.679716,1408.653167,654.324576,711.346036,824.430096,923.498506,937.372001,1024.546186,1038.419681,1138.589116,1800.789736,1814.805386,|10876|0|54.02|YPIEHGIVTNWDDMEK|3|1960.910648|163.202594|23|Methylation(1)|NA|NA|1|0|0|0|2606|54.159744|163.202594|21752|103.803909|59.398685|6.57819724317876e-10|3|5056|5
