# Supplementary material for: Exploring Protein Post-Translational Modifications of Breast Cancer Cells Using a Novel Combinatorial Search Algorithm
Source: Int J Mol Sci. 2024 Sep 13;25(18):9902. doi: 10.3390/ijms25189902 (PMC11432537; doi:10.3390/ijms25189902)
Supplement: Supplementary file 1 [file ijms-25-09902-s001.zip › 231_c_sol1.mtl]

Total|Matched|mod0_probs|mod1_probs|mod2_probs|Fragments|Masses|Scan|PrecScan|RetTime|Sequence|Charge|PrecMass|Score|Proteins|mod0|mod1|mod2|nMod|Missed|Decoy|Contam|Seq_count|score_threshold|Score_1|row_id|next_max_score|score_diff|PEP|sumDecoy|rowNum|Countb
18|11|0.000035,0.000035,0.005371,0.028630,0.813781,0.154882,0.499766,0.499769,0.839838,0.157892,|NA|NA|b2,y1,b3,b3,y2,y2-H2O,y2-NH3,y3,y3-H2O,b5,y4,y4,y4-H2O,y4,y4-H2O,y5,b7,b7,y6,y6-H2O,b8,b8-NH3,y7,b9,y8,y8-H2O,y8-NH3,|158.081166,175.118951,258.108446,272.124096,276.166631,258.156066,259.140082,417.281991,399.271426,432.172506,490.298371,504.314021,486.303456,504.314021,486.303456,605.361701,634.267866,662.299166,720.425031,702.414466,775.383226,758.356677,807.457061,876.430906,921.499991,903.489426,904.473442,|3046|0|27.15|*ENSTTTISR|2|1050.546324|67.888648|923|Methylation(3)|NA|NA|3|0|0|0|825|49.164539|67.888648|6092|52.273613|15.615035|0.289434626343716|110|13439|1
34|16|0.005522,0.029429,0.029429,0.029429,0.029429,0.029350,0.834035,0.034339,0.034339,0.157216,0.157216,0.157216,0.157216,0.157917,0.157917,|NA|NA|b3,y2,y3,y3,y3-NH3,b7,b7-H2O,b7,y7,b8,b8,b9,y9,y9-H2O,y9-NH3,b10,b10-H2O,b11,y11,y11,b12,b12-NH3,b12,b12-NH3,b12,y12,b13,b13,b13-H2O,b13-NH3,b14,b14,b14-NH3,b15,b15,b15-NH3,b17,y16,|288.137636,288.203011,401.287071,415.302721,398.276172,733.282126,715.271562,747.297776,804.493771,848.309066,848.309066,919.346176,1032.604771,1014.594206,1015.578222,1034.373116,1016.362552,1147.457176,1218.668821,1218.668821,1220.473556,1203.447007,1220.473556,1203.447007,1234.489206,1319.680111,1362.584166,1376.599816,1358.589252,1359.573267,1449.616196,1463.631846,1446.605297,1536.648226,1550.663876,1533.637327,1776.831996,1776.897371,|11926|0|55.91|ACIDSNEDGDLSKSTVLR|2|1950.934724|74.268716|1425|Methylation(2)|NA|NA|2|1|0|0|2471|53.928727|74.268716|23852|52.590953|21.677763|0.177207367509511|61|12826|1
12|11|0.000876,0.024909,0.708520,0.132848,0.132848,|NA|NA|y1,y1,b2,b3,y2,b4,b4,y3,y3-H2O,b5,b5,y4,y5,b6,b6,y6,y6-H2O,|175.118951,189.134601,201.086976,272.124086,304.161541,385.208146,399.223796,431.261251,413.250686,498.292206,512.307856,544.345311,615.382421,627.334796,641.350446,744.425011,726.414446,|5530|0|35.45|AEAILER|2|815.462324|99.625735|2716|Methylation(1)|NA|NA|1|0|1|0|653|48.149132|99.625735|11060|82.632052|16.993683|0.0285690511758697|26|11523|1
24|18|0.000000,0.000000,0.000006,0.000183,0.005207,0.027772,0.789964,0.148118,0.027772,0.000976,|NA|NA|b3,b3,y2,y2-NH3,b4,b4-H2O,b4-NH3,y3,b5,b5-H2O,b5-NH3,y4,b6,b6-H2O,b6-NH3,y5,y5-H2O,b7,b7-H2O,b7-NH3,y6,b8,b8-H2O,b8-NH3,y7,y7-H2O,b9,b9-H2O,b9-NH3,y8,y8-NH3,b10,b10-H2O,y9,y9-H2O,b11,b11-H2O,b11-NH3,b12,b12-H2O,b12-NH3,|230.113526,244.129176,322.187361,305.160812,358.172106,340.161542,341.145557,437.214301,471.256166,453.245602,454.229617,566.256891,600.298756,582.288192,583.272207,695.299481,677.288916,714.341686,696.331122,697.315137,808.383541,827.425746,809.415182,810.399197,922.426471,904.415906,956.468336,938.457772,939.441787,1051.469061,1034.442512,1085.510926,1067.500362,1164.553121,1146.542556,1200.537866,1182.527302,1183.511317,1347.606276,1329.595712,1330.579727,|12250|0|56.99|AGTQIENIDEDFR|2|1521.718324|131.301181|67|Methylation(1)|NA|NA|1|0|0|0|1694|52.289134|131.301181|24500|131.301181|0|5.19504753848082e-09|6|5334|1
32|23|0.000000,0.000000,0.000000,0.000001,0.000188,0.005355,0.812324,0.152311,0.028558,0.001004,0.000188,0.000035,0.000035,|NA|NA|y3,b4,b4-NH3,b4,b4-H2O,y4,b5,b5-NH3,y5,b6,b6-H2O,b6-NH3,y6,b8,b8-NH3,y7,y8,y9,y9-H2O,y9-NH3,b11,b11-H2O,y10,y10-H2O,y11,y11-H2O,y11-NH3,b12,b12-H2O,b12-NH3,y12,y12-H2O,y12-NH3,b13,y13,b14,b14,b14-H2O,b14-NH3,b15,y14,b16,y15,y15-H2O,y15-NH3,|317.218321,358.172106,341.145557,372.187756,354.177192,432.245261,471.256166,454.229617,588.346371,600.298756,582.288192,583.272207,735.414781,827.425746,810.399197,850.441721,979.484311,1108.526901,1090.516336,1091.500352,1200.537866,1182.527302,1221.610961,1203.600396,1335.653891,1317.643326,1318.627342,1347.606276,1329.595712,1330.579727,1464.696481,1446.685916,1447.669932,1503.707386,1577.780541,1604.718676,1618.734326,1600.723762,1601.707777,1675.755786,1705.839121,1788.839846,1806.886801,1788.876236,1789.860252,|14263|0|63.63|AGTQIENIDEDFRDGLK|2|1934.946324|159.455382|67|Methylation(1)|NA|NA|1|1|0|0|2662|54.252081|159.455382|28526|159.455382|0|3.69797412612677e-19|3|1720|1
22|19|0.000001,0.000188,0.152350,0.812534,0.028566,0.005356,0.001004,|NA|NA|b2,y2,b3,y3,b4,b4-NH3,y4,b5,b5-NH3,y5,b6,y6,b7,b7-H2O,b7-NH3,y7,y7-NH3,b8,b8-H2O,b8-NH3,y8,y8-H2O,y8-NH3,y8,y8-NH3,b9,b9-H2O,y9,y9-H2O,y9-NH3,b10,b10-H2O,b10-NH3,y10,y10-H2O,y10-NH3,b11,b11-NH3,|200.102966,246.156061,313.187026,360.198991,460.255436,443.228887,475.225931,531.292546,514.265997,574.294341,645.335476,675.342021,746.383156,728.372592,729.356607,789.384951,772.358402,845.451566,827.441002,828.425017,846.406411,828.395846,829.379862,860.422061,843.395512,960.478506,942.467942,1007.490471,989.479906,990.463922,1074.521436,1056.510872,1057.494887,1120.574531,1102.563966,1103.547982,1145.558546,1128.531997,|7197|0|40.79|AQIFANSVDNAR|2|1319.670924|159.424975|1592|Methylation(1)|NA|NA|1|0|0|0|1511|51.792645|159.424975|14394|159.424975|0|2.31037619400783e-16|4|2345|1
16|13|0.015526,0.082803,0.441617,0.441617,0.015526,0.002911,|NA|NA|y1,b2,b2-NH3,y2,y3,b3,b4,b4-NH3,y5,b5,y6,b6,b7,y7,y7,b8,b8-NH3,|175.118951,200.102966,183.076417,289.161881,360.198991,363.166296,492.208886,475.182337,602.325641,621.251476,731.368231,734.335536,805.372646,880.415911,894.431561,919.415576,902.389027,|3958|0|30.28|AQYEDIANR|2|1093.527324|103.787146|715,1573|Methylation(1)|NA|NA|1|0|0|0|1059|50.24896|103.787146|7916|103.787146|0|0.0048559292899522|13|10531|2
18|11|0.999099,0.999099,0.005729,0.723822,0.136126,0.136126,|NA|NA|b2,b2,y2,y3,y4,y4-H2O,b4,y5,b5,b5-H2O,y5,y5-H2O,y6,y6-NH3,b7,b8,y8,y8-NH3,y8,y8-H2O,b9,|233.059056,261.090356,261.155731,376.219061,475.287471,457.276906,507.227176,604.330061,610.236366,592.225802,632.361361,614.350796,735.370551,718.344002,866.378666,981.441996,981.507371,964.480822,1009.538671,991.528106,1095.484926,|8464|0|44.81|CEFVMEVTNK|2|1241.595924|67.888648|1478|Methylation(3)|NA|NA|3|0|0|0|1358|51.328998|67.888648|16928|67.888648|0|0.289434626343716|110|13443|1
12|9|0.519931,0.519931,0.276349,0.732527,0.732527,0.218736,|NA|NA|y1,b2,b2-H2O,b3,b3-H2O,b4,b4,y4,y4,y4,b5,b5-H2O,y5,y5-NH3,b6,|175.118951,259.092456,241.081892,372.176516,354.165952,501.219106,501.219106,502.298361,502.298361,530.329661,600.287516,582.276952,643.413721,626.387172,727.387226,|4057|0|30.62|DEIDVLR|2|901.498924|67.803238|581|Methylation(3)|NA|NA|3|0|0|0|612|47.867514|67.803238|8114|59.028937|8.77430099999999|0.300997935640408|125|13503|1
34|15|0.158460,0.841853,0.724088,0.135999,0.135999,0.000900,0.000900,0.000900,0.000900,|1.000000,|NA|b4,b5,b6,y5,b7,b7-H2O,y6,y6-NH3,y7,b9,b9-H2O,b9-NH3,y8,y8,y9,b11,y10,b12,b12-NH3,y11,y11-NH3,y11,y13,y13-NH3,y14,y14-NH3,y15,b16,y16,y16-NH3,b17,b17-H2O,b17-NH3,|461.203066,572.271476,629.292936,629.409311,686.314396,668.303832,686.430771,669.404222,851.520981,885.410086,867.399522,868.383537,970.525086,984.540736,1098.583666,1132.472771,1240.657896,1297.562981,1280.536432,1297.679356,1280.652807,1311.695006,1411.722276,1394.695727,1522.790686,1505.764137,1609.822716,1680.779841,1720.891126,1703.864577,1808.874801,1790.864237,1791.848252,|12902|0|59.11|DFPSPAGGQQMHGLVNKR|2|1982.987324|65.404028|2523|Methylation(2)|Met_OX(1)|NA|3|1|1|0|2892|54.611983|65.404028|25804|43.734213|21.669815|0.312781607992695|134|13557|1
14|12|0.024214,0.004540,0.024214,0.129141,0.688751,0.129141,|NA|NA|y1,b2,b2,y2,y3,b4,y4,y4,y4,b5,y5,b6,b6-NH3,y6,y6,y6-H2O,b7,b7-H2O,y7,y7-NH3,y7,|147.112801,229.118276,243.133926,248.160481,395.228891,472.240176,544.276571,544.276571,558.292221,635.303506,673.319161,782.371916,765.345367,787.398471,801.414121,783.403556,883.419596,865.409032,900.482531,883.455982,914.498181,|9038|0|46.64|DLKDYFSK|2|1029.525724|101.250546|556|Methylation(1)|NA|NA|1|1|0|0|1007|50.030295|101.250546|18076|101.250546|0|0.00738315297712111|13|10662|1
42|20|0.004005,0.004005,0.021358,0.021358,0.607518,0.113910,0.113910,0.113910,0.000026,0.000001,0.000001,|NA|NA|b2,y2,y3,y4,y5,y6,b6,b7,y7,b8,y8,b12,y13,b14,y14,y14,y14-H2O,y14-NH3,y15,b15,b15-H2O,b15-NH3,b15,b15-H2O,b15-NH3,b14(2+),y14(2+),b15(2+),b18(2+),y19(2+),|229.118276,290.145891,361.183001,474.267061,531.288521,628.341281,678.309326,791.393386,791.404611,890.461796,922.445101,1178.568776,1311.599761,1424.672596,1424.683821,1438.699471,1420.688906,1421.672922,1537.767881,1587.735926,1569.725362,1570.709377,1587.735926,1569.725362,1570.709377,1424.672596,1424.683821,1587.735926,1854.894206,1986.958931,|14900|0|65.78|DLYANTVLSGGSTMYPGIADR|3|2215.069748|92.427784|70|Methylation(1)|NA|NA|1|0|0|0|2982|54.745076|92.427784|29800|83.437568|8.990216|0.314094045873594|134|13560|55
14|12|0.998539,0.787142,0.927981,0.201270,0.064256,0.016883,0.003930,|NA|NA|y1,b2,b2,y2,b3,y3,y4,y4-NH3,b5,y5,b6,y6,b7,y7,y7-NH3,|147.112801,261.090356,261.090356,261.155731,374.174416,374.239791,502.298371,485.271822,643.348356,643.413731,756.432416,756.497791,870.475346,887.538281,870.511732,|10265|0|50.54|DMLLQLNK|2|1016.578124|101.250546|2082|Methylation(3)|NA|NA|3|0|1|0|762|48.81955|101.250546|20530|59.028937|42.221609|6.90344275679363e-06|10|7534|1
20|15|0.500000,0.500000,0.000001,0.000000,0.000000,0.000000,|NA|NA|y1,b2,b2,b2-H2O,b2-NH3,y2,y2-NH3,b3,b3-H2O,b3-NH3,y3,y4,y5,b7,y6,y7,y7-NH3,y7,y7-NH3,y8,y8-NH3,b9,b9-H2O,b9-NH3,y9,y9-NH3,b10,b10-H2O,b10-NH3,|175.118951,244.092796,258.108446,240.097882,241.081897,304.161541,287.134992,357.176856,339.166292,340.150307,403.229951,550.298361,621.335471,700.326036,708.367501,822.410431,805.383882,822.410431,805.383882,893.447541,876.420992,946.462856,928.452292,929.436307,992.515951,975.489402,1075.505446,1057.494882,1058.478897,|5516|0|35.42|DQVANSAFVER|2|1249.617524|110.231319|582|Methylation(1)|NA|NA|1|0|0|0|1342|51.277525|110.231319|11032|110.231319|0|0.000240618872107922|10|8917|1
32|29|0.000000,0.000000,0.000000,0.000000,0.000001,0.004771,0.135713,0.723802,0.135713,|NA|NA|y1,b2,b2-NH3,y2,y3,y4,b5,y5,y5-H2O,b6,y6,b7,b7-H2O,b7-NH3,y7,y7-H2O,b8,b8-H2O,y8,b9,b9-NH3,b10,b10-H2O,b10-NH3,b3(2+),y3(2+),y4(2+),b5(2+),y5(2+),b6(2+),y6(2+),b7(2+),y7(2+),b8(2+),y8(2+),b11(2+),y11(2+),b12(2+),|175.118951,272.135326,255.108777,304.161541,441.220451,528.252481,543.252136,585.273941,567.263376,672.294726,698.358001,729.316186,711.305622,712.289637,755.379461,737.368896,842.400246,824.389682,884.422051,899.421706,882.395157,986.453736,968.443172,969.427187,401.177916,441.220451,528.252481,543.252136,585.273941,672.294726,698.358001,729.316186,755.379461,842.400246,884.422051,1123.512646,1155.538861,1252.555236,|1750|0|22.74|DREAAEGLGSHDR|3|1426.667648|254.369576|156|Methylation(1)|NA|NA|1|1|0|0|1461|51.646502|254.369576|3500|102.464597|151.904979|4.52173669498648e-31|1|550|1
14|11|0.993657,0.038936,0.933430,0.032823,0.001154,|NA|NA|b1,y1,y1-NH3,b2,b2-H2O,y2,b3,y3,b5,y5,y5,b6,y6,y6-H2O,b7,b7-H2O,y7,y7-H2O,y7-NH3,|130.049866,147.112801,130.086252,217.081896,199.071332,275.207761,346.124486,346.244871,544.261306,544.381691,558.397341,601.282766,673.424281,655.413716,743.393376,725.382812,760.456311,742.445746,743.429762,|2154|0|24.25|DSDVVAKK|2|889.498924|85.640697|2018|Methylation(2)|NA|NA|2|1|1|0|495|46.946052|85.640697|4308|67.803238|17.837459|0.084189999814914|40|12294|1
16|12|0.998491,0.001234,0.000231,0.000043,0.000000,0.000000,|NA|NA|y2,b2,b2-H2O,y3,y3-NH3,y4,y5,b5,b5-H2O,y6,b6,b6-H2O,y7,b7,b7-H2O,b8,b8-H2O,b8-NH3,y8,y8-H2O,y8-NH3,|246.181211,293.113196,275.102632,360.224141,343.197592,491.264631,604.348691,663.298426,645.287862,733.391281,794.338916,776.328352,861.449861,908.381846,890.371282,1007.450256,989.439692,990.423707,1024.513191,1006.502626,1007.486642,|7724|0|42.43|DYQELMNVK|2|1153.555324|89.080123|719,722|Methylation(1)|NA|NA|1|0|0|0|934|49.703469|89.080123|15448|89.080123|0|0.20565285201412|65|12951|1
14|10|0.019535,0.534390,0.158726,0.539406,0.758121,0.758121,0.231700,|NA|NA|y1,b2,b2,b3,y3,b3,y3,y4,y4,y4,b4,b4-H2O,b5,y5,b5,b5-NH3,y5,y5-NH3,b6,y6,b7,b7-H2O,y7,y7,y7-H2O,y7-NH3,|147.112801,259.092456,273.108106,373.135386,373.280921,387.151036,387.296571,444.318031,472.349331,472.349331,518.191526,500.180962,575.212986,575.358521,589.228636,572.202087,589.374171,572.347622,688.297046,689.401451,815.396756,797.386192,818.444041,832.459691,814.449126,815.433142,|4900|0|33.41|EENCAILK|2|961.499924|71.649175|1390|Methylation(3)|NA|NA|3|0|0|0|581|47.641761|71.649175|9800|71.649175|0|0.17302445253273|60|12810|1
10|9|0.005761,0.852305,0.254962,0.744128,0.142843,|NA|NA|y1,b2,b2-H2O,y2,b3,y3,b4,b4-H2O,y4,b5,b5-H2O,b5-NH3,y5,y5-NH3,|147.112801,277.118276,259.107712,290.171041,420.176516,446.272151,576.277626,558.267062,589.330391,719.335866,701.325302,702.309317,736.398801,719.372252,|6663|0|39.1|EFEREK|2|865.441524|80.409586|780|Methylation(2)|NA|NA|2|1|0|0|664|48.221681|80.409586|13326|67.803238|12.606348|0.209474292792683|67|12970|1
18|14|0.000000,0.000035,0.028446,0.809138,0.151713,0.005334,0.005334,|NA|NA|b2,y2,y2-H2O,b3,b3-H2O,b3,y3,y4,y4-H2O,b5,y5,b6,b6-H2O,b6-NH3,y6,y6-H2O,y6-NH3,b7,b7-H2O,y7,b8,y8,b9,b9-H2O,b9-NH3,y9,y9-NH3,|187.071326,276.155391,258.144826,286.139736,268.129172,300.155386,363.187421,492.230011,474.219446,575.318756,607.256951,676.330046,658.319482,659.303497,754.325361,736.314796,737.298812,805.372636,787.362072,882.420321,892.404666,981.488731,1021.447256,1003.436692,1004.420707,1038.510191,1021.483642,|3091|0|27.3|EGVKFDDSEK|2|1167.552724|106.843638|474|Methylation(1)|NA|NA|1|1|0|0|1082|50.342273|106.843638|6182|106.843638|0|0.000518959239343531|11|9373|1
10|7|0.033819,0.653260,0.653260,0.653260,0.006401,|1.000000,|NA|b1,y1,y1-NH3,b2,y2,b3,b3-H2O,b3-NH3,b5,y5,y5-NH3,|130.049866,147.112801,130.086252,272.160476,294.148206,400.219056,382.208492,383.192507,689.365071,706.428006,689.401457,|12106|0|56.5|EKQKMK|2|835.474324|50.39929|1694|Methylation(2)|Met_OX(1)|NA|3|2|1|0|254|44.048337|50.39929|24212|42.994664|7.404626|0.218930982408432|74|13004|1
18|12|0.344637,0.344637,0.344637,0.964884,0.457245,0.086267,0.457693,|NA|NA|y1,b2,b2-H2O,y2,b3,y3,b5,b5-H2O,y5,y5-NH3,b5,b5-H2O,y5,y5-NH3,b5,y5,b6,b7,b7,y6,y6-H2O,b8,b8-H2O,b9,|189.134601,243.133926,225.123362,288.203011,342.202336,458.319771,600.287516,582.276952,600.393991,583.367442,600.287516,582.276952,600.393991,583.367442,614.303166,614.409641,671.324626,728.346086,742.361736,743.452231,725.441666,912.478496,894.467932,1025.562556,|796|0|17.4|ELAEEAARLR|2|1199.673124|79.832889|929|Methylation(3)|NA|NA|3|1|0|0|895|49.51823|79.832889|1592|76.833322|2.999567|0.150819925787681|54|12745|1
22|15|0.000001,0.000001,0.000042,0.959882,0.033746,0.006327,|NA|NA|y2,b2,b2-H2O,b3,b3-H2O,y3,y4,y5,y5,b5,b5-H2O,y6,y6-H2O,y6,y6-H2O,y7,y8,y9,y10,b10,b10-H2O,b11,b11-H2O,b11-NH3,|218.149911,258.108446,240.097882,329.145556,311.134992,331.233971,402.271081,531.313671,545.329321,591.240906,573.230342,644.397731,626.387166,644.397731,626.387166,715.434841,862.503251,977.530191,1048.567301,1088.525836,1070.515272,1159.562946,1141.552382,1142.536397,|12481|0|57.74|EQADFAVEALAK|2|1305.672924|100.670378|825|Methylation(1)|NA|NA|1|0|0|0|1206|50.813473|100.670378|24962|100.670378|0|0.0045328293998129|13|10490|1
12|9|0.458640,0.458640,0.109828,0.832405,0.253749,0.743951,0.142786,|NA|NA|y1,b2,b2-NH3,b2,b2,y2,b3,b3,b3-H2O,b3,b3-H2O,y3,y3-NH3,y3,b4,b4-H2O,y4,y4,y4,y5,b6,|175.118951,258.108446,241.081897,272.124096,286.139746,345.235711,387.151036,401.166686,383.156122,415.182336,397.171772,458.319771,441.293222,472.335421,585.299096,567.288532,628.436531,628.436531,642.452181,757.479121,854.484266,|8997|0|46.51|EQERLRR|2|1028.600724|67.803238|2159|Methylation(3)|NA|NA|3|2|1|0|703|48.469553|67.803238|17994|63.442792|4.360446|0.216840472850504|71|12993|1
20|17|0.136340,0.136340,0.727149,0.000169,0.000001,0.000000,0.000000,|NA|NA|y1,y1,b3,b3-H2O,b3,y3,b4,b4-H2O,b4,b4-H2O,b4,y4,b5,b5-H2O,b5,y5,b6,b6-H2O,b6-NH3,y6,y6-H2O,y6-NH3,y6,b7,b7-H2O,y7,y7-H2O,y7,b8,b8-H2O,b8-NH3,y8,y8-H2O,y8-NH3,b8,b8-H2O,b8-NH3,y8,y8-H2O,y8-NH3,y8,y8-NH3,y9,b10,|175.118951,189.134601,359.156126,341.145562,373.171776,373.219391,430.193236,412.182672,430.193236,412.182672,444.208886,444.256501,543.277296,525.266732,557.292946,557.340561,656.361356,638.350792,639.334807,656.408971,638.398406,639.382422,670.424621,769.445416,751.434852,769.493031,751.482466,783.508681,840.482526,822.471962,823.455977,840.530141,822.519576,823.503592,840.482526,822.471962,823.455977,840.530141,822.519576,823.503592,854.545791,837.519242,982.604371,1038.582966,|8807|0|45.89|ETQALVLAPTR|2|1212.694324|140.723058|599|Methylation(1)|NA|NA|1|0|0|0|847|49.278834|140.723058|17614|140.723058|0|9.88067091038881e-11|6|4314|1
26|14|0.000086,0.002458,0.000086,0.002458,0.013110,0.069921,0.372909,0.372909,0.069921,0.069921,0.013110,0.013110,|NA|NA|y2,b4,y4,y4-H2O,b5,y4,b6,b6-H2O,b6,b7,b7-H2O,b7-NH3,b7,y6,y7,b9,y8,b10,y10,y10-H2O,y12,y12-NH3,b13,y13,y13,y13-H2O,y13-NH3,|288.203011,445.192896,559.331061,541.320496,573.251476,573.346711,672.319886,654.309322,686.335536,801.362476,783.351912,784.335927,815.378126,842.531881,971.574471,1043.489126,1100.617061,1213.605886,1327.744051,1309.733486,1527.823751,1510.797202,1597.817996,1628.871431,1642.887081,1624.876516,1625.860532,|14759|0|65.31|ETVDQVEELRRDLR|2|1771.925324|75.243467|460|Methylation(1)|NA|NA|1|2|0|0|2110|53.242825|75.243467|29518|74.486135|0.757331999999991|0.240380806764762|80|13199|1
20|14|0.000114,0.000607,0.017262,0.491009,0.491009,|NA|NA|y1,y1,y2,b2,y2,y3,b3,b3-H2O,b4,b5,y5,y5,y5-NH3,b6,b6-H2O,y6,b6,y6,y6-NH3,y7,y8,y8-NH3,b9,y9,b10,b10,|175.118951,189.134601,272.171711,277.118276,286.187361,343.208821,390.202336,372.191772,477.234366,534.255826,537.314341,551.329991,534.303442,647.339886,629.329322,650.398401,661.355536,664.414051,647.387502,721.435511,808.467541,791.440992,912.482516,921.551601,1009.535276,1023.550926,|11961|0|56.03|FELSGIPPAPR|2|1197.663524|96.666176|572,588|Methylation(1)|NA|NA|1|0|0|0|935|49.708116|96.666176|23922|61.494391|35.171785|0.0215908272473294|20|11271|12
12|9|0.077338,0.286597,0.811896,0.811896,0.824169,0.188104,|NA|NA|y1,b2,y2,b3,y4,b5,y5,y6,b6,|147.112801,261.159746,262.176131,375.202676,506.282051,619.308596,620.324981,733.409041,734.371926,|3597|0|29.04|FLNDTTK|2|880.476924|67.803238|148|Methylation(3)|NA|NA|3|0|0|0|653|48.149132|67.803238|7194|67.803238|0|0.300997935640408|125|13502|1
36|16|0.460340,0.460340,0.165000,0.420524,0.420524,0.420524,0.420524,0.116112,0.116112,|NA|NA|y2,b5,b5-H2O,b6,b6-H2O,y8,y9,b9,b10,y11,y11-H2O,b11,y12,y12-H2O,b12,b15,y15,y15-H2O,b16,b17,b17,b17-H2O,b18,b18-H2O,b18-NH3,y18,|288.203011,542.260906,524.250342,689.329316,671.318752,862.426471,976.469401,978.471946,1081.481136,1164.531351,1146.520786,1195.524066,1221.552811,1203.542246,1324.566656,1583.647086,1658.747871,1640.737306,1698.710416,1755.731876,1769.747526,1751.736962,1882.831586,1864.821022,1865.805037,1909.874851,|16130|0|70.03|FPPGEFFAACNDDSGTALR|2|2056.945324|69.914812|3122|Methylation(3)|NA|NA|3|0|1|0|2128|53.279716|69.914812|32260|46.032763|23.882049|0.0811476711080165|39|12287|1
14|10|0.863002,0.863002,0.859818,0.342917,0.071261,|NA|NA|y1,b2,y2,y2-H2O,b2,y2,b3,y3,y4,b5,b5-H2O,b5-NH3,b5,y5,b6,b6,y6,y7,b7,|147.112801,276.134266,276.155391,258.144826,290.149916,290.171041,361.187026,391.218721,448.240181,547.251076,529.240512,530.224527,575.282376,591.298421,648.298756,676.330056,676.351181,804.409761,805.372646,|3798|0|29.71|FQAEASEK|2|951.475324|71.649175|774|Methylation(3)|NA|NA|3|0|0|0|724|48.597386|71.649175|7596|71.649175|0|0.17302445253273|60|12808|1
54|29|0.000000,0.000001,0.000006,0.000001,0.000006,0.000006,0.000884,0.000884,0.134111,0.715257,0.134111,0.004715,0.000884,0.004715,0.000884,0.000884,0.000884,0.000884,0.000884,|NA|NA|b2,b3,b4,y5,b5,b5-H2O,y6,y7,b8,y9,y9-H2O,y10,b11,b11,b12,b12-H2O,y13,y15,b16,y17,y17-NH3,b17,b17-H2O,b11(2+),b12(2+),y14(2+),y15(2+),b16(2+),y18(2+),y20(2+),b20(2+),y21(2+),y22(2+),b22(2+),b22(2+),y23(2+),y24(2+),y25(2+),b25(2+),|334.154996,463.197586,562.265996,658.388241,675.350056,657.339492,787.430831,860.447211,1006.451616,1032.495611,1014.485046,1169.554521,1313.616046,1327.631696,1428.642986,1410.632422,1490.686991,1688.787431,1784.812566,1916.898431,1899.871882,1947.875896,1929.865332,1313.616046,1428.642986,1591.734671,1688.787431,1770.796916,1973.919891,2240.021391,2256.983206,2341.032681,2442.080361,2445.026526,2459.042176,2555.164421,2654.232831,2783.275421,2813.268876,|13589|0|61.38|FWEVISDEHGIDPTGSYHGDSDLQLER|3|3116.420348|148.759201|1344,1382|Methylation(1)|NA|NA|1|0|0|0|1886|52.755417|148.759201|27178|148.759201|0|3.89687123244204e-09|6|5108|2
16|13|0.965731,0.157845,0.137595,0.713589,0.025240,|NA|NA|b2,y1,b3,b3,y2,b4,b4,b5,y4,y4,y5,y5,b6,b7,y6,b8,b8,y7,|175.053576,175.118951,260.106336,274.121986,274.187361,375.169666,389.185316,488.253726,515.341231,529.356881,614.409641,628.425291,658.370486,729.407596,729.472971,814.460356,828.476006,828.541381,|9452|0|47.97|GCVTIRAVR|2|1002.584924|103.787146|2346|Methylation(2)|NA|NA|2|1|1|0|610|47.853298|103.787146|18904|47.642257|56.144889|0.00102301473328934|12|9776|1
22|16|0.000008,0.964622,0.033912,0.001192,0.000224,0.000042,|NA|NA|b2,b3,b3-H2O,y2,y3,b5,b5-H2O,y4,b6,y5,y6,b8,y7,y8,b10,b10-H2O,b10-NH3,y9,y9-H2O,y9-NH3,y10,y10-H2O,y10-NH3,b11,|187.071326,244.092786,226.082222,244.165561,357.249621,470.188136,452.177572,471.292551,569.256546,570.360961,685.387901,783.351896,784.456311,913.498901,1010.478886,992.468322,993.452337,1010.551661,992.541096,993.525112,1067.573121,1049.562556,1050.546572,1107.531646,|8550|0|45.07|GEGPDVDVNLPK|2|1253.639124|113.845072|56|Methylation(1)|NA|NA|1|0|0|0|1286|51.09241|113.845072|17100|113.845072|0|3.63425162500918e-05|10|8111|2
20|16|0.000001,0.000103,0.000547,0.015561,0.442619,0.442619,0.082991,0.015561,|NA|NA|b3,b3,y2,b4,b4-H2O,b4-NH3,y3,b5,b5-H2O,b5-NH3,y4,y4-NH3,y4,b6,b6-NH3,y5,b7,b7-H2O,b7-NH3,y6,y6-NH3,b8,b8-H2O,b8-NH3,y7,y7-NH3,b9,b9-H2O,b9-NH3,y8,b10,b10-NH3,b10,b10-H2O,b10-NH3,y9,y9-H2O,y9-NH3,|258.144826,272.160476,322.187361,386.203406,368.192842,369.176857,451.229951,515.245996,497.235432,498.219447,565.272881,548.246332,579.288531,643.304576,626.278027,710.329021,774.345066,756.334502,757.318517,838.387601,821.361052,902.403646,884.393082,885.377097,967.430191,950.403642,1031.446236,1013.435672,1014.419687,1095.488771,1164.498996,1147.472447,1178.514646,1160.504082,1161.488097,1182.520801,1164.510236,1165.494252,|7397|0|41.42|GISQEQMNEFR|2|1352.627524|124.863207|27|Methylation(1)|NA|NA|1|0|0|0|1358|51.328998|124.863207|14794|124.863207|0|4.55000603594699e-07|6|6488|1
16|9|0.998809,0.998809,0.966119,0.036264,|NA|NA|y1,b2,y3,b3,b3,y4,y5,b6,b8,|175.118951,228.145496,289.161871,370.256106,370.256106,390.209551,447.231011,625.378006,739.420926,|9527|0|48.19|GRKPGSGGR|2|913.535324|52.273613|839|Methylation(3)|NA|NA|3|2|0|0|426|46.294096|52.273613|19054|47.642257|4.631356|0.300475554243967|125|13496|1
20|13|0.999956,0.999956,0.000087,0.000001,0.000001,|NA|NA|y2,y2-H2O,y2-NH3,y3,y3-H2O,y3,b4,b4,y4,b5,b6,y5,y5-H2O,b6,y6,b7,b7,b7-H2O,y7,b8,b8,b8-H2O,b9,b9,b9-H2O,b9-NH3,b10,b10-H2O,b10-NH3,|262.139741,244.129176,245.113192,375.223801,357.213236,389.239451,420.224136,448.255436,474.292211,611.318766,654.324576,660.371521,642.360956,682.355876,731.408631,840.403886,868.435186,850.424622,894.471961,939.472296,967.503596,949.493032,1052.556356,1080.587656,1062.577092,1063.561107,1195.614596,1177.604032,1178.588047,|12229|0|56.93|GSFKYAWVLDK|2|1341.718324|84.063567|251,458|Methylation(2)|NA|NA|2|1|0|0|1320|51.205739|84.063567|24458|84.063567|0|0.0786393143022368|38|12282|6
14|10|0.041162,0.041162,0.163445,0.782564,0.939075,0.815008,0.179586,0.037996,|NA|NA|y1,y2,y3,y4,y4-H2O,b4,b4,b4-H2O,b4-NH3,y5,y5,b5,b5-H2O,b5-NH3,y6,b6,b7,|175.118951,262.150981,363.198661,464.246341,446.235776,551.316086,565.331736,547.321172,548.305187,606.331801,634.363101,652.363766,634.353202,635.337217,721.395131,753.411446,840.443476,|5374|0|34.94|HRSRSSSR|2|1014.557724|71.649175|756|Methylation(3)|NA|NA|3|2|0|0|857|49.329808|71.649175|10748|47.642257|24.006918|0.291793620675649|119|13462|1
28|17|0.003627,0.003627,0.003627,0.002106,0.002427,0.010637,0.179397,0.179397,0.496675,0.496675,0.496675,0.496675,0.496675,0.131778,|NA|NA|y1,b3,b3,b4,b4-NH3,b5,b6,b6-H2O,y6,b7,b7,b8,y8,y9,y10,y11,b7(2+),y8(2+),b9(2+),y9(2+),b11(2+),y11(2+),y11(2+),b13(2+),|175.118951,373.201636,387.217286,486.285696,469.259147,601.312636,714.396696,696.386132,760.419931,828.439626,828.439626,956.534586,1002.557821,1115.641881,1230.668821,1329.737231,828.439626,1002.557821,1111.665596,1115.641881,1311.781686,1315.721581,1329.737231,1541.835566,|22659|0|95.3|ICRIDLNKLLSDDR|3|1715.940548|101.411889|2498|Methylation(3)|NA|NA|3|2|1|0|1812|52.581582|101.411889|45318|85.812729|15.59916|0.270182860028992|91|13386|1
14|13|0.000000,0.001225,0.001225,0.006533,0.991018,|NA|NA|b2,y1,y1,y2,y3,y3,b4,b4,b4,y4,b5,b6,b7,b7,y6,y6-H2O,y6,y6-H2O,y7,y7-H2O,y7-NH3,|171.112796,175.118951,189.134601,246.156061,345.224471,345.224471,415.182326,429.197976,429.197976,460.251411,530.209266,629.277676,686.299136,700.314786,704.320941,686.310376,704.320941,686.310376,761.342401,743.331836,744.315852,|2528|0|25.45|IGDEDVGR|2|874.426324|118.961963|981|Methylation(1)|NA|NA|1|0|0|0|586|47.678976|118.961963|5056|118.961963|0|2.67517444978111e-05|10|8004|1
14|11|0.033165,0.929194,0.450472,0.464645,0.101294,0.021230,|NA|NA|y1,b2,b2,y2,y3,b4,y3,b4,y3,b5,y4,b5,y5,y5-NH3,b6,y6,b7,y7,|147.112801,171.112796,185.128446,260.196861,361.244541,375.169666,375.260191,389.185316,389.275841,536.253726,536.344251,550.269376,625.337791,608.311242,651.317056,740.401121,764.401116,797.422581,|9718|0|48.8|IGTCFTIK|2|910.503924|85.640697|2668|Methylation(2)|NA|NA|2|0|1|0|325|45.118834|85.640697|19436|67.803238|17.837459|0.296719646056008|121|13480|1
59|23|0.059843,0.059843,0.059843,0.059843,0.059843,0.059843,0.059843,0.102053,0.244122,0.244122,0.244122,0.244122,0.075280,0.075280,0.120092,0.158978,0.068694,0.004037,0.000197,0.000002,0.000000,0.000000,0.000000,0.000000,|NA|NA|b3,y3,y4,y4-H2O,y4-NH3,y5,b5,b6,y7,y8,y9,b8,b9,b9-NH3,y10,b10,b12,y13,b4(2+),y6(2+),y7(2+),y8(2+),y9(2+),y11(2+),b11(2+),y12(2+),b13(2+),y14(2+),b14(2+),y14(2+),y15(2+),b16(2+),y19(2+),y20(2+),y20(2+),b21(2+),b22(2+),b28(2+),|342.238726,376.193911,489.277971,471.267406,472.251422,590.325651,590.366046,690.393326,758.415521,845.447551,932.479581,951.504666,1008.526126,991.499577,1045.563641,1108.553406,1322.685146,1413.842371,479.297636,689.394061,758.415521,845.447551,932.479581,1201.689901,1209.601086,1314.773961,1437.712086,1530.867211,1551.755016,1558.898511,1643.951271,1779.866016,2129.163441,2216.195471,2230.211121,2406.284946,2493.316976,3076.613546,|16695|0|72|IITHPNFNGNTLDNDIMLIKLSSPATLNSR|4|3337.760572|84.102015|1561|Methylation(2)|NA|NA|2|1|0|0|2096|53.213913|84.102015|33390|42.940802|41.161213|0.210249532367099|69|12974|1
10|7|0.953598,0.953598,0.814972,0.210273,0.054374,0.013185,|NA|NA|b1,y1,b2,y2,y3,b4,y4,|128.106986,147.112801,256.165566,275.207761,403.266341,526.334756,545.376951,|234|0|10.95|INKQKK|2|800.535924|50.39929|2765|Methylation(3)|NA|NA|3|2|1|0|305|44.842998|50.39929|468|50.39929|0|0.218930982408432|74|13002|1
14|10|0.037877,0.179731,0.817650,0.952050,0.253173,0.253173,0.253173,0.253173,|NA|NA|b2,b2-NH3,b3,b4,b4,b4,y4,y4-H2O,y4-NH3,y5,b6,y6,b7,b7-NH3,y7,y7,y7-NH3,|242.149916,225.123367,370.208496,499.251086,513.266736,513.266736,531.313681,513.303116,514.287132,674.371921,768.425026,802.430501,897.467616,880.441067,916.473431,930.489081,913.462532,|6526|0|38.67|IQNEQLEK|2|1043.574324|71.649175|1438|Methylation(3)|NA|NA|3|0|0|0|900|49.542425|71.649175|13052|63.442792|8.206383|0.17302445253273|60|12811|1
18|14|0.000008,0.000228,0.001218,0.006497,0.985552,0.006497,|NA|NA|y1,b2,b2-H2O,y2,y2-NH3,b3,b3-H2O,y3,b4,y4,b5,y5,y5-H2O,y6,y7,b8,y8,b9,y9,y9-H2O,|189.134601,201.123366,183.112802,322.187361,305.160812,330.165956,312.155392,453.227851,458.224536,524.264961,605.292946,625.312641,607.302076,772.381051,900.439631,908.418226,1029.482221,1055.486636,1116.514251,1098.503686,|23158|0|97.57|ISEQFSAMFR|2|1229.601524|106.843638|1345|Methylation(1)|NA|NA|1|0|0|0|1422|51.528996|106.843638|46316|106.843638|0|0.00123612204017323|12|9935|21
46|21|0.389624,0.389624,0.073054,0.073054,0.013698,0.013698,0.013698,0.013698,0.013698,0.002568,0.002568,0.000482,0.000482,0.000017,0.000017,0.000017,0.000001,0.000003,0.000000,0.000000,|0.000008,0.999992,|NA|b3,b3,y2,y2-NH3,y3,y3,y3-NH3,b4,b4,y4,b5,y5,b6,b7,b9,b9-H2O,y9,y9,b10,b10-H2O,b12,b12-H2O,b12-NH3,y12,y12,y13,b5(2+),b11(2+),y11(2+),b13(2+),b14(2+),b17(2+),b18(2+),y18(2+),y19(2+),y19(2+),y21(2+),|272.160476,286.176126,288.203011,271.176462,375.235041,389.250691,372.224142,417.216616,419.195881,504.277631,532.279941,601.330391,659.379651,772.427326,1000.538326,982.527762,1077.524476,1077.524476,1100.565606,1082.555042,1330.655876,1312.645312,1313.629327,1440.751506,1454.767156,1569.794096,530.300676,1201.613286,1327.667446,1445.719201,1558.803261,1954.002371,2083.044961,2128.022646,2239.127441,2241.106706,2485.231256,|17854|0|76.07|ITGMLLEIDNSELLHMLESPESLR|3|2770.402148|92.444523|674,675|Methylation(1)|Met_OX(1)|NA|2|0|0|0|3073|54.875626|92.444523|35708|54.269969|38.174554|0.272402646386681|92|13390|1
26|20|0.856064,0.856064,0.273574,0.014211,0.000060,0.000013,0.000013,|NA|NA|b2,b3,b4,b4-H2O,y3,y3-NH3,b4,b4-H2O,y4,b5,b5-H2O,y4,y5,y6,y7,b8,b8-H2O,b8-NH3,y8,b9,y8,b9,b9,y9,b11,y10,b11,b12,y11,y11-H2O,y12,y12,b13,y13,y13-NH3,|227.175396,284.196856,357.213236,339.202672,374.214641,357.188092,385.244536,367.233972,487.298701,513.339496,495.328932,515.330001,558.335811,657.404221,820.467551,886.539646,868.529082,869.513097,933.551611,957.576756,961.582911,985.608056,985.608056,1030.604371,1155.713576,1158.699331,1169.729226,1240.766336,1259.747011,1241.736446,1316.768471,1330.784121,1368.824916,1429.852531,1412.825982,|10563|0|51.5|IVGSKPLYVALAQR|2|1542.941524|148.984663|675|Methylation(2)|NA|NA|2|1|0|0|494|46.937269|148.984663|21126|148.984663|0|4.35894828069807e-13|4|3332|1
14|13|0.135690,0.723681,0.135690,0.004770,0.000168,|NA|NA|y1,b2,b2,y2,b3,b3,y3,y4,b4,b5,y5,b6,y6,y6,b7,y7,|175.118951,213.159746,227.175396,232.140411,326.243806,340.259456,361.183001,432.220111,453.343516,524.380626,545.304171,653.423216,658.388231,672.403881,710.444676,771.472291,|9351|0|47.65|IVLLAEGR|2|884.557124|118.961963|1229|Methylation(1)|NA|NA|1|0|0|0|326|45.132176|118.961963|18702|118.961963|0|2.67517444978111e-05|10|8012|1
26|22|0.000000,0.000001,0.000021,0.000111,0.003162,0.003162,0.016861,0.479614,0.479614,0.016861,0.000593,|NA|NA|y2,y2-NH3,b4,b4-H2O,y3,y3,b5,b5-NH3,y4,y4,b6,b6-H2O,b6-NH3,y5,y5-NH3,b7,y6,y7,y7,b9,b9-NH3,y8,y8-H2O,b10,y9,b11,b11-NH3,y10,y10-NH3,b12,b12-H2O,b12-NH3,y11,y12,b13,y13,y13-H2O,y13-NH3,|322.187361,305.160812,358.208486,340.197922,437.214301,437.214301,486.267066,469.240517,566.256891,580.272541,599.351126,581.340562,582.324577,695.299481,678.272932,728.393716,808.383541,908.410821,922.426471,955.520706,938.494157,1051.469061,1033.458496,1084.563296,1164.553121,1213.605886,1196.579337,1292.611701,1275.585152,1328.632826,1310.622262,1311.606277,1393.659381,1450.680841,1475.701236,1521.717951,1503.707386,1504.691402,|10384|0|50.93|KAGTQIENIDEDFR|2|1649.811124|179.999613|67|Methylation(1)|NA|NA|1|1|0|0|2081|53.182721|179.999613|20768|179.999613|0|3.67037032463524e-25|2|916|1
35|24|0.000000,0.000001,0.000001,0.000007,0.000035,0.001004,0.005354,0.812289,0.152304,0.028557,0.000188,0.000188,0.000035,0.000035,|NA|NA|b2,y3,b6,b6-NH3,b7,y6,y6-H2O,b8,b8-NH3,y7,b9,b10,b10-NH3,y9,y9-H2O,y9-NH3,b11,y10,b12,b12,b12-NH3,y11,b5(2+),y6(2+),y8(2+),y9(2+),y9(2+),y11(2+),y12(2+),y13(2+),b14(2+),y15(2+),y16(2+),b17(2+),y17(2+),|200.139346,317.218321,599.351126,582.324577,728.393716,735.414781,717.404216,842.436646,825.410097,850.441721,969.536356,1084.563296,1067.536747,1108.526901,1090.516336,1091.500352,1213.605886,1221.610961,1314.617176,1328.632826,1311.606277,1335.653891,486.267066,735.414781,979.484311,1094.511251,1108.526901,1335.653891,1464.696481,1577.780541,1617.786696,1806.886801,1863.908261,1916.934806,1934.945371,|12753|0|58.63|KAGTQIENIDEDFRDGLK|3|2063.039648|158.613344|67|Methylation(1)|NA|NA|1|2|0|0|3089|54.898179|158.613344|25506|158.613344|0|5.95767059056226e-10|6|4796|1
16|11|0.000414,0.061254,0.319617,0.319617,0.319617,0.037838,0.792923,0.148719,|NA|NA|y1,b2,b2-H2O,b2,b2-H2O,y2,y2-H2O,b3,b3-H2O,y3,y3-H2O,y3,y4,b5,b5,b6,b6-H2O,b6,b7,b7-H2O,b7-NH3,y7,y8,y8-H2O,y8-NH3,|175.118951,244.129176,226.118612,258.144826,240.134262,276.166631,258.156066,357.213236,339.202672,375.235041,357.224476,389.250691,552.314021,601.319156,615.334806,764.382486,746.371922,778.398136,877.466546,859.455982,860.439997,909.504001,1024.530941,1006.520376,1007.504392,|1943|0|23.5|KDLTEYLSR|2|1152.630924|75.681778|553|Methylation(2)|NA|NA|2|1|0|0|927|49.670797|75.681778|3886|52.273613|23.408165|0.279853139856196|99|13411|1
46|25|0.000189,0.000189,0.000189,0.000189,0.000189,0.000189,0.153180,0.816962,0.028721,0.000000,0.000000,0.000000,|NA|NA|b2,y3,b4,y5,y5,b5,y6,y6-H2O,y6-NH3,y7,y8,b9,b9-H2O,y9,b10,y10,b11,b12,b12-NH3,b13,b13-H2O,y13,y13-H2O,y13-NH3,b15,b15-H2O,b16,b16-H2O,b16-NH3,y5(2+),y6(2+),b6(2+),b7(2+),y9(2+),b13(2+),y13(2+),b14(2+),b15(2+),b19(2+),|244.129176,361.183001,520.276566,531.288521,545.304171,591.313676,628.341281,610.330716,611.314732,791.404611,922.445101,1018.556756,1000.546192,1023.492781,1105.588786,1124.540461,1162.610246,1219.631706,1202.605157,1320.679386,1302.668822,1325.615411,1307.604846,1308.588862,1552.767556,1534.756992,1715.830886,1697.820322,1698.804337,531.288521,628.341281,719.372256,820.419936,1023.492781,1320.679386,1325.615411,1421.727066,1538.751906,1982.989166,|12392|0|57.46|KDLYANTVLSGGSTMYPGIADR|3|2343.164348|130.788325|70|Methylation(1)|NA|NA|1|1|0|0|3284|55.164031|130.788325|24784|130.788325|0|6.49065196564288e-05|10|8409|6
24|16|0.000001,0.000191,0.005429,0.823655,0.154435,0.005429,0.005429,0.005429,|NA|NA|b2,b2-H2O,b2-NH3,b3,b3-H2O,b3-NH3,y4,y4-H2O,b4,b4-H2O,y5,y7,y8,b8,y9,b9,y10,b10,y11,b11,b11-NH3,b12,b12-H2O,b12-NH3,y12,y12-H2O,y12-NH3,|258.144826,240.134262,241.118277,405.213236,387.202672,388.186687,406.229621,388.219056,492.245266,474.234702,519.313681,677.382821,824.451231,894.435576,921.503991,1007.519636,1008.536021,1108.567316,1155.604431,1195.599346,1178.572797,1266.636456,1248.625892,1249.609907,1284.647021,1266.636456,1267.620472,|9820|0|49.13|KEFSPFGSITSAK|2|1412.744524|104.763949|675|Methylation(1)|NA|NA|1|1|0|0|1551|51.906118|104.763949|19640|104.763949|0|0.000262842358114359|11|8953|1
32|18|0.000001,0.000001,0.000001,0.000001,0.011583,0.329472,0.329472,0.329472,|NA|NA|b2,b3,b3-H2O,y5,y5-H2O,y6,b6,b7,b9,y10,y10,y10-H2O,y11,y11-H2O,y11-NH3,b12,b6(2+),y7(2+),b7(2+),y9(2+),b9(2+),y10(2+),y10(2+),y11(2+),b14(2+),b15(2+),b16(2+),|258.144826,357.213236,339.202672,477.266731,459.256166,578.314411,657.356596,756.425006,1073.544806,1077.539731,1091.555381,1073.544816,1190.623791,1172.613226,1173.597242,1384.729306,657.356596,677.382821,756.425006,891.460421,1073.544806,1077.539731,1091.555381,1190.623791,1542.798446,1629.830476,1700.867586,|11642|0|55|KEVGKDVWMPVTSASAK|3|1846.967648|99.304811|3222|Methylation(1)|NA|NA|1|2|1|0|2198|53.420277|99.304811|23284|60.589243|38.715568|0.0733141795863243|37|12258|1
14|13|0.000000,0.000001,0.000189,0.001009,0.153016,0.816086,0.028691,0.001009,|NA|NA|y1,y1-NH3,b2,b2-NH3,y2,y2-NH3,b3,b3-H2O,b3-NH3,y3,b4,b4-NH3,y4,y4-H2O,y4-NH3,b5,y5,b6,b6-H2O,b6-NH3,y6,y6-H2O,y6-NH3,b7,y7,y7,y7-H2O,y7-NH3,|175.118951,158.092402,242.186296,225.159747,289.161881,272.135332,371.228886,353.218322,354.202337,418.204471,484.312946,467.286397,505.236501,487.225936,488.209952,571.344976,618.320561,700.387566,682.377002,683.361017,747.363151,729.352586,730.336602,814.430496,846.431561,860.447211,842.436646,843.420662,|2834|0|26.48|KLELSDNR|2|988.542324|118.961963|97|Methylation(1)|NA|NA|1|1|0|0|742|48.704039|118.961963|5668|118.961963|0|1.36646766110369e-05|10|7875|1
54|32|0.068412,0.068412,0.068412,0.012827,0.012827,0.012827,0.012827,0.012827,0.364863,0.364863,0.000451,0.000451,0.000001,0.000000,0.000000,0.000000,0.000000,0.000000,0.000000,0.000000,0.000000,|NA|NA|y2,y3,y4,b5,y5,y5-NH3,y6,y7,y7-H2O,y8,y9,y9-NH3,b10,b10,y10,y11,y11-H2O,y11-NH3,y12,b12,y13,y13-H2O,y13-NH3,b13,b14,b14-H2O,b14-NH3,b15,b15-H2O,b15-NH3,y16,y16-H2O,y17,y17,y8(2+),y12(2+),b12(2+),y13(2+),b13(2+),b14(2+),b15(2+),b16(2+),b17(2+),b18(2+),b21(2+),b22(2+),y22(2+),b24(2+),b25(2+),|288.203011,403.229951,500.282711,557.292946,614.325641,597.299092,729.352581,816.384611,798.374046,931.411551,1059.470131,1042.443582,1140.589516,1154.605166,1160.517811,1231.554921,1213.544356,1214.528372,1344.638981,1367.716506,1431.671011,1413.660446,1414.644462,1494.816216,1581.848246,1563.837682,1564.821697,1694.932306,1676.921742,1677.905757,1785.897711,1767.887146,1899.940641,1913.956291,931.411551,1358.654631,1381.732156,1431.671011,1494.816216,1581.848246,1694.932306,1765.969416,1867.017096,1995.075676,2312.161586,2426.204516,2470.241961,2638.284216,2751.368276,|19925|0|83.72|KPSETQELVQQVLSLATQDSDNPDLR|3|2925.482048|180.810623|126|Methylation(1)|NA|NA|1|1|0|0|3180|55.024271|180.810623|39850|180.810623|0|2.76537892492898e-14|4|2901|1
14|12|0.000001,0.000028,0.000148,0.119979,0.119979,0.639887,0.119979,|NA|NA|y1,b2,b3,b3-H2O,y3,b4,b5,b5-H2O,y5,y5-H2O,b5,b5-H2O,y5,y5-H2O,y6,b7,y7,y7-H2O,|147.112801,216.134266,345.176856,327.166292,345.249621,460.203796,588.298756,570.288192,588.371521,570.360956,588.298756,570.288192,588.371521,570.360956,717.414111,786.435576,804.446141,786.435576,|6403|0|38.28|KSEDKLAK|2|932.542124|101.250546|376|Methylation(1)|NA|NA|1|2|0|0|475|46.766936|101.250546|12806|75.681778|25.568768|0.00465878283569195|13|10521|1
12|8|0.360391,0.360391,0.400292,0.852411,0.781024,0.245492,|NA|NA|b1,y1,b2,y2,b3,y4,y4-NH3,b5,y5,y5,b6,b6-NH3,|129.102236,147.112801,244.165566,275.207761,387.223806,502.334751,485.308202,600.335146,631.377341,645.392991,728.430106,711.403557,|4835|0|33.16|KTEQAKK|2|874.538124|54.667963|3077|Methylation(3)|NA|NA|3|2|1|0|322|45.078559|54.667963|9670|47.642257|7.025706|0.222276340846158|78|13133|1
16|12|0.000498,0.014166,0.014166,0.075553,0.402949,0.402949,0.075553,0.014166,|NA|NA|y1,b2,b2,y2,b3,b4,b4-H2O,y4,y5,b7,b7,y7,b8,b8,y8,|147.112801,185.128446,199.144096,260.196861,286.176126,401.203066,383.192502,501.339501,616.366441,743.356996,757.372646,832.441061,870.456706,870.456706,903.478171,|7306|0|41.13|LATDDNLIK|2|1016.562324|89.080123|2746|Methylation(1)|NA|NA|1|0|1|0|804|49.05256|89.080123|14612|59.028937|30.051186|0.20565285201412|65|12950|1
18|11|0.992709,0.320690,0.320690,0.320690,0.130715,0.441399,0.441399,0.015854,0.015854,|NA|NA|b2,b2-H2O,y2,y2-NH3,b3,b3-H2O,b3,b4,b4-H2O,y5,b5,b5,y6,b7,b7,b8,b8-H2O,b8-NH3,b9,b9-H2O,b9-NH3,y9,y9-H2O,y9-NH3,|257.149576,239.139012,275.171381,258.144832,372.176516,354.165952,386.192166,487.239846,469.229282,563.260611,572.292606,600.323906,676.344671,757.372646,771.388296,888.413136,870.402572,871.386587,1016.471716,998.461152,999.445167,1035.477531,1017.466966,1018.450982,|2747|0|26.19|LDETLNGCQK|2|1162.576924|67.888648|2327|Methylation(3)|NA|NA|3|0|1|0|1092|50.382226|67.888648|5494|52.273613|15.615035|0.289434626343716|110|13437|1
14|12|0.005795,0.030224,0.832326,0.264780,0.836650,0.030224,|NA|NA|y1,y2,b3,b3,y3,b4,y4,b5,b5,y5,y5-NH3,b7,b7-H2O,b7,b7-H2O,y7,|147.112801,246.181211,340.186686,340.186686,373.280921,441.234366,529.382031,597.335476,611.351126,630.429711,613.403162,823.503596,805.493032,823.503596,805.493032,856.525061,|14886|0|65.75|LEPSRIVK|2|969.612924|101.250546|3222|Methylation(2)|NA|NA|2|1|1|0|324|45.10545|101.250546|29772|101.250546|0|0.00257415275960748|13|10173|1
30|21|0.000000,0.000000,0.000006,0.000033,0.000925,0.004934,0.026314,0.026314,0.748501,0.140344,0.026314,0.026314,|NA|NA|y2,b3,y3,b4,b5,b5,y4,y4-H2O,b6,b7,b7-H2O,y6,y7,b8,y8,b9,y9,y10,b12,y11,y11,y11-NH3,y12,y12-H2O,b13,y13,y13-NH3,b15,|288.203011,374.243806,375.235041,431.265266,488.286726,502.302376,504.277631,486.267066,601.370786,688.402816,670.392252,720.352251,821.399931,835.471226,950.442521,964.513816,1097.510931,1184.542961,1281.636116,1283.611371,1297.627021,1280.600472,1354.648481,1336.637916,1410.678706,1411.669941,1394.643392,1610.794796,|16771|0|72.28|LFIGGLSFETTDDSLR|2|1784.907124|142.362057|1194,3217|Methylation(1)|NA|NA|1|0|1|0|2316|53.647386|142.362057|33542|142.362057|0|8.4917205455922e-13|6|3485|5
43|31|0.000000,0.000000,0.000000,0.000000,0.000000,0.000000,0.000000,0.000000,0.000216,0.001152,0.001152,0.032764,0.032764,0.931952,|NA|NA|y2,y3,y4,y4,y5,y6,b6,y7,b8,y8,b9,y9,y10,y10-NH3,b10,b11,y11,y11-H2O,y11-NH3,b13,b13-H2O,y13,y5(2+),y6(2+),y7(2+),b8(2+),b9(2+),y10(2+),b10(2+),b11(2+),y11(2+),b12(2+),y12(2+),b13(2+),b14(2+),b15(2+),b16(2+),b17(2+),b18(2+),b19(2+),|232.165561,303.202671,403.229951,417.245601,530.329661,677.398071,678.356936,805.456651,878.436636,934.499241,991.520696,1048.542171,1105.563631,1088.537082,1120.563286,1177.584746,1234.606221,1216.595656,1217.579672,1420.670266,1402.659702,1432.743041,516.314011,677.398071,791.441001,878.436636,991.520696,1105.563631,1120.563286,1177.584746,1234.606221,1291.627676,1347.690281,1420.670266,1548.728846,1695.797256,1808.881316,1922.924246,1993.961356,2064.998466,|12228|0|56.93|LGEHNIDVLEGNEQFINAAK|3|2225.120048|213.449086|1561|Methylation(1)|NA|NA|1|0|0|0|3018|54.797192|213.449086|24456|99.855164|113.593922|1.65159208850538e-23|3|1075|1
30|18|0.760991,0.760991,0.760991,0.380202,0.166008,0.166008,0.002330,0.002292,0.000091,0.000091,0.000003,0.000001,|NA|NA|y1,b2,b2,b3,y3,y3-NH3,y4,y4,y4,y4,y5,y5-H2O,y7,y7-NH3,b9,b5(2+),b6(2+),b6(2+),b7(2+),y6(2+),y6(2+),b8(2+),y7(2+),b9(2+),y9(2+),y10(2+),b12(2+),b13(2+),|147.112801,171.112796,185.128446,242.149906,407.195881,390.169332,508.243561,508.243561,522.259211,522.259211,637.286151,619.275586,880.408051,863.381502,929.493816,483.328926,570.360956,598.392256,685.424286,765.381111,779.396761,814.466876,880.408051,929.493816,1096.482671,1183.514701,1273.663396,1418.719536,|2951|0|26.86|LGGKLSSEDKETMEK|4|1693.863772|105.808199|287|Methylation(3)|NA|NA|3|2|0|0|2120|53.263359|105.808199|5902|53.87811|51.930089|0.237156274278296|80|13191|5
38|23|0.000003,0.000003,0.000003,0.000018,0.000096,0.014585,0.414859,0.414859,0.077786,0.077786,|NA|NA|b2,y2,y2,b3,b4,b5,y5,b6,b6-H2O,b6,b8,y8,y9,b10,b11,b11-H2O,b11,y11,y12,y13,b14,y4(2+),b5(2+),y5(2+),y8(2+),y9(2+),y10(2+),b11(2+),b11(2+),y11(2+),b12(2+),y13(2+),y14(2+),|227.175396,274.187361,288.203011,342.202336,528.281646,585.303106,680.336211,698.387166,680.376602,712.402816,898.466866,976.484661,1113.543571,1208.598606,1345.657516,1327.646952,1359.673166,1423.675311,1552.717901,1609.739361,1641.805966,551.293621,599.318756,694.351861,976.484661,1113.543571,1276.606901,1345.657516,1359.673166,1409.659661,1442.710276,1623.755011,1736.839071,|16657|0|71.87|LIDWGLAEFYHPGQEYNVR|3|2321.138048|134.658244|381|Methylation(1)|NA|NA|1|0|0|0|3123|54.94572|134.658244|33314|134.658244|0|2.09945260309395e-05|10|7952|1
16|10|0.005683,0.023619,0.091417,0.428503,0.428503,0.223213,0.810621,0.816223,0.172217,|NA|NA|y1,b2,y2,b4,y3,y4,y4,b6,y6,y6,y6,b7,b7,y7,b8,y8,|175.118951,227.175396,317.193181,443.250016,459.303791,559.367451,587.398751,686.408306,733.431511,747.447161,775.478461,800.487616,828.518916,904.521051,956.577496,1017.605111,|14911|0|65.83|LIESSKKQR|2|1130.693324|63.442792|2405|Methylation(3)|NA|NA|3|2|1|0|464|46.66518|63.442792|29822|56.890426|6.552366|0.291722223745503|118|13459|1
20|13|0.000227,0.006405,0.963076,0.265751,0.251877,0.251877,0.251877,0.008908,|NA|NA|y1,b2,y2,b3,b4,b5,y6,y6,b6,b6,b8,y8,y8-H2O,b9,b9-H2O,b9-NH3,y9,y9-H2O,y9-NH3,b10,y10,y10-NH3,|175.118951,227.175396,272.171711,342.238726,471.281316,556.334076,617.300161,631.315811,656.361356,670.377006,814.430496,845.411161,827.400596,915.478176,897.467612,898.451627,960.474491,942.463926,943.447942,1012.530936,1073.558551,1056.532002,|6921|0|39.92|LLTDVNSGSPR|2|1186.648124|84.063567|2203|Methylation(2)|NA|NA|2|0|1|0|986|49.938769|84.063567|13842|56.890426|27.173141|0.281533671781832|100|13417|1
16|10|0.337920,0.337920,0.337920,0.451870,0.451870,0.451870,0.451870,0.132164,0.046599,|NA|NA|y1,b2,y2,y2,b3,b5,b5,b6,b6,y6,y6-NH3,b7,b7-H2O,b8,|175.118951,242.149916,288.203011,316.234311,385.208156,682.424626,682.424626,797.451566,811.467216,842.557031,825.530482,939.562176,921.551612,1052.646236,|12726|0|58.53|LQERLEKLR|2|1226.761324|63.442792|2609|Methylation(3)|NA|NA|3|2|1|0|590|47.70852|63.442792|25452|46.802148|16.640644|0.291722223745503|118|13458|1
12|11|0.004649,0.000872,0.024793,0.705227,0.132230,0.132230,|NA|NA|b1,y1,y1,b2,b2-H2O,b3,y2,b4,b4,y3,y3-H2O,b5,b5,y4,y5,b6,b6,y6,y6-H2O,y6,|128.106986,175.118951,189.134601,201.123366,183.112802,272.160476,304.161541,385.244536,399.260186,431.261251,413.250686,498.328596,512.344246,544.345311,615.382421,627.371186,641.386836,688.398801,670.388236,702.414451,|5559|0|35.55|LSALLER|2|815.498924|99.625735|2117|Methylation(1)|NA|NA|1|0|1|0|572|47.57396|99.625735|11118|99.625735|0|0.0285690511758697|26|11524|1
14|13|0.000000,0.000007,0.000188,0.028589,0.813193,0.152474,0.005360,0.000188,|NA|NA|y1,y1-NH3,b2,y2,y2-NH3,b3,b3-H2O,y3,b4,b4-H2O,y4,y4-H2O,b5,b5-H2O,y5,y5-H2O,y5-NH3,b6,y6,y6-NH3,b7,b7-H2O,y7,y7-NH3,|175.118951,158.092402,201.123366,304.161541,287.134992,329.218326,311.207762,417.245601,458.260916,440.250352,546.288191,528.277626,587.303506,569.292942,675.330781,657.320216,658.304232,700.387566,803.425741,786.399192,829.430156,811.419592,890.457771,873.431222,|2190|0|24.37|LSKEDIER|2|1003.542724|118.961963|594|Methylation(1)|NA|NA|1|1|0|0|772|48.876173|118.961963|4380|118.961963|0|1.36646766110369e-05|10|7874|1
24|13|0.154777,0.817011,0.092693,0.365429,0.364536,0.068518,0.068518,0.068518,|1.000000,|NA|y3,b5,y4,b5,y4,y5,y5,b7,y7,b8,y7,b9,y8,y9,b10,b10-H2O,y10,b11,b12,y12,|460.262651,574.290501,574.305581,588.306151,588.321231,687.389641,701.405291,760.354551,857.495161,859.422961,871.510811,972.507021,972.522101,1043.559211,1086.549951,1068.539387,1176.578966,1215.592541,1371.693651,1432.721266,|22752|0|95.77|LVEMADGVINERR|2|1545.798324|70.669682|2177|Methylation(2)|Met_OX(1)|NA|3|1|1|0|1952|52.904798|70.669682|45504|66.087035|4.58264699999999|0.277554566799518|97|13409|1
12|9|0.006762,0.992276,0.965863,0.035099,|1.000000,|NA|y1,y1-NH3,b2,b2,y3,y3-H2O,b3,y4,y5,b5,y5,y5,b6,b6-H2O,y6,|147.112801,130.086252,213.159746,227.175396,333.176851,315.166286,360.195151,476.235091,609.254846,618.280331,623.270496,623.270496,689.317441,671.306877,722.338906,|9407|0|47.81|LVMEDGK|2|835.423524|67.803238|1347|Methylation(2)|Met_OX(1)|NA|3|0|0|0|275|44.393327|67.803238|18814|67.803238|0|0.300997935640408|125|13506|1
18|16|0.000035,0.028593,0.813323,0.152498,0.005361,0.000188,|NA|NA|b2,y2,b2,b3,y3,b4,b4-H2O,b4-NH3,b4,y4,y4-H2O,b5,b5-H2O,b5-NH3,y5,b6,b6-H2O,y6,y6,b7,y7,y7-H2O,b8,b8-NH3,y8,y8-H2O,y8-NH3,b9,b9-H2O,b9-NH3,y9,|213.159746,218.149911,227.175396,327.202676,365.218321,456.245266,438.234702,439.218717,470.260916,494.260911,476.250346,569.329326,551.318762,552.302777,595.308591,670.377006,652.366442,694.377001,708.392651,799.419596,837.435241,819.424676,946.488006,929.461457,951.478171,933.467606,934.451622,1017.525116,999.514552,1000.498567,1050.546581,|11308|0|53.93|LVNEVTEFAK|2|1163.631924|139.011487|86|Methylation(1)|NA|NA|1|0|0|0|889|49.489018|139.011487|22616|139.011487|0|5.06648636373683e-10|6|4719|1
22|15|0.000001,0.000003,0.000012,0.000052,0.157900,0.614011,0.614011,0.614011,|1.000000,|NA|b2,b2-H2O,b2,b3,b3,b4,b4-H2O,y3,y4,b5,b5-H2O,b6,b6-H2O,y6,y7,y7-H2O,y7-NH3,b8,y8,b9,y9,b10,b10-H2O,y10,b11,b11,|263.069621,245.059057,277.085271,350.101651,364.117301,451.149331,433.138767,459.303791,546.335821,580.191921,562.181357,677.244681,659.234117,806.451911,903.504671,885.494106,886.478122,937.360771,1032.547261,1038.408451,1133.594941,1152.451381,1134.440817,1220.626971,1294.561991,1308.577641,|2119|0|24.13|MDSTEPPYSQKR|2|1482.688724|100.670378|458|Methylation(2)|Met_OX(1)|NA|3|1|0|0|1509|51.786892|100.670378|4238|100.670378|0|0.00110750728366346|12|9795|2
24|20|0.000000,0.000000,0.000001,0.000790,0.119905,0.639493,0.119905,0.119905,|NA|NA|y2,b2,y3,b3,y4,y4-H2O,y4-NH3,b5,y5,y5-H2O,y5-NH3,b6,b7,b7,y6,y7,y8,b9,y9,y10,y10-H2O,b10,y11,y11-H2O,y11-NH3,b11,b12,y12,y12-NH3,|275.207761,279.116176,376.255441,392.200236,477.303121,459.292556,460.276572,506.243156,592.330061,574.319496,575.303512,619.327216,706.359246,720.374896,778.409371,865.441401,978.525461,1007.465496,1035.546921,1092.568381,1074.557816,1108.513176,1205.652441,1187.641876,1188.625892,1209.560856,1337.655816,1352.720851,1335.694302,|12623|0|58.2|MFIGGLSWDTSKK|2|1483.758524|161.47427|553|Methylation(1)|NA|NA|1|1|0|0|1910|52.810334|161.47427|25246|161.47427|0|4.48500544913819e-18|3|1891|1
16|13|0.000977,0.027777,0.027777,0.790114,0.148146,0.005208,|1.000000,|NA|y1,y1-NH3,b2,y2,y2-H2O,y2,b3,b4,b4,y4,y4-NH3,b6,y6,b7,y7,b8,y8,|175.118951,158.092402,261.126741,262.150981,244.140416,276.166631,360.195151,475.222091,475.222091,475.298701,458.272152,659.343261,703.409701,787.438221,802.478111,888.485901,915.562171,|10282|0|50.6|MLVDLAKSR|2|1062.592724|103.787146|263|Methylation(1)|Met_OX(1)|NA|2|1|0|0|823|49.153998|103.787146|20564|103.787146|0|0.00102301473328934|12|9777|1
34|19|0.152511,0.813380,0.029065,0.007506,0.042100,0.696705,0.696705,0.281014,0.281014,|NA|NA|b2,y4,y6,y6-H2O,y7,b7,y10,b10,b11,y11,b14,b5(2+),y7(2+),b7(2+),b9(2+),y8(2+),y10(2+),b10(2+),b11(2+),y15(2+),b16(2+),|229.100526,472.276561,744.377391,726.366826,831.409421,831.454546,1131.564021,1131.609146,1218.641176,1301.680781,1619.784596,576.285026,831.409421,831.454546,975.508036,987.510531,1131.564021,1131.609146,1218.641176,1733.918041,1815.905766,|19657|0|82.68|MPGLYVRSGRSEDEVPK|3|1962.018248|103.803909|3194|Methylation(3)|NA|NA|3|2|1|0|2350|53.710679|103.803909|39314|79.058688|24.745221|0.253960035805821|89|13322|1
20|15|0.000000,0.000007,0.000037,0.842069,0.157888,|NA|NA|b3,b3-NH3,y2,b4,b4-NH3,y3,b5,b5-NH3,y4,y4-H2O,y5,b7,b7-NH3,y6,y6-H2O,b8,b8-NH3,y7,b9,b9-NH3,y8,y8-H2O,y9,b10,b10-NH3,|285.155726,268.129177,322.187361,414.198316,397.171767,451.229951,543.240906,526.214357,614.293281,596.282716,713.361691,805.372646,788.346097,876.425021,858.414456,968.435976,951.409427,1005.467611,1097.478566,1080.452017,1134.510201,1116.499636,1233.578611,1244.546976,1227.520427,|13633|0|61.53|NAVEEYVYDFR|2|1418.659524|110.231319|575|Methylation(1)|NA|NA|1|0|0|0|1536|51.863912|110.231319|27266|110.231319|0|0.000240618872107922|10|8931|1
12|10|0.558559,0.558559,0.558559,0.643735,0.643735,0.036855,|NA|NA|b1,y1,y1-NH3,b2,b2,y2,y2,b3,y3,b4,y4,b4,y4,b4,y4,b5,b5-NH3,b5,b6,y6,y6-NH3,y6,y6-NH3,|129.065856,147.112801,130.086252,232.075046,246.090696,260.196861,288.228161,345.159106,345.249621,473.217686,473.308201,487.233336,487.323851,501.248986,501.339501,558.270446,541.243897,572.286096,685.370156,703.417101,686.390552,717.432751,700.406202,|8064|0|43.54|NCLQAIK|2|831.472924|82.632052|2663|Methylation(3)|NA|NA|3|0|1|0|370|45.682017|82.632052|16128|82.632052|0|0.012441141640456|19|11004|1
16|11|0.961967,0.068580,0.163687,0.596975,0.596975,0.589408,0.022408,|NA|NA|y1,y2,b2,b2-H2O,b2-NH3,y3,y4,b4,b6,b6,y6,y7,b8,y8,y8-H2O,y8-NH3,y8,|175.118951,232.140411,244.092796,226.082232,227.066247,361.183001,418.204461,484.276566,683.408636,683.408636,687.414781,800.498841,869.472686,915.525781,897.515216,898.499232,929.541431,|7151|0|40.64|NDLIKADGR|2|1043.584724|75.681778|2430|Methylation(3)|NA|NA|3|1|1|0|782|48.932068|75.681778|14302|75.681778|0|0.272361634265945|92|13387|1
14|11|0.005606,0.846484,0.250469,0.718244,0.142383,0.030497,0.006318,|NA|NA|y1,b3,y3,b4,y4,b4,y4,b5,y5,b6,b6-NH3,y6,y6-NH3,y6,b7,y7,y7-H2O,y7-NH3,|147.112801,357.176856,357.249621,444.208886,444.281651,472.240186,472.312951,559.272216,559.344981,672.356276,655.329727,672.429041,655.402492,686.444691,769.409036,801.471631,783.461066,784.445082,|11862|0|55.7|NDLTSIPK|2|915.512124|85.640697|2045|Methylation(2)|NA|NA|2|0|1|0|767|48.847954|85.640697|23724|71.649175|13.991522|0.296719646056008|121|13481|1
12|9|0.844564,0.227827,0.484702,0.968858,0.474048,|NA|NA|b1,y1,y1-NH3,b2,y2,b2,b2-NH3,y2,y2-H2O,y2-NH3,b3,y3,b5,y5,b5,y5,b6,b6-H2O,y6,y6-H2O,y6,|129.065856,147.112801,130.086252,262.118616,262.176131,276.134266,259.107717,276.191781,258.181216,259.165232,390.177196,390.234711,589.272886,589.330401,603.288536,603.346051,718.351866,700.341302,736.398811,718.388246,750.414461,|6929|0|39.94|NFQANTK|2|864.458724|67.803238|432|Methylation(3)|NA|NA|3|0|0|0|665|48.228216|67.803238|13858|67.803238|0|0.300997935640408|125|13504|1
59|23|0.000004,0.000004,0.000022,0.000004,0.000613,0.003272,0.003272,0.496346,0.496346,0.000115,0.000001,0.000001,0.000000,0.000000,0.000000,0.000000,|0.000000,0.000000,1.000000,|NA|b3,b3,b7,b7-H2O,b8,b9,b9,y8,b10,b10-H2O,b11,y11,y11-H2O,y12,y12-NH3,y13,y14,b14,y16,b18,b18-H2O,y5(2+),b7(2+),y9(2+),y9(2+),b12(2+),y14(2+),b18(2+),y17(2+),y17(2+),b21(2+),b21(2+),y20(2+),b23(2+),y21(2+),y23(2+),y23(2+),y25(2+),y26(2+),b29(2+),|359.174756,389.185321,761.368446,743.357882,832.405556,889.427016,905.421931,996.413831,1004.453956,986.443392,1134.491801,1341.586056,1323.575491,1456.612996,1439.586447,1513.634456,1570.655916,1571.686861,1772.751276,1857.814576,1839.804012,707.340591,777.363361,1141.469971,1143.449236,1265.565296,1570.655916,1859.793841,1903.824771,1919.819686,2172.957601,2186.973251,2309.973616,2421.022931,2425.000556,2537.064211,2553.059126,2723.164646,2824.212326,3139.308621,|7226|0|40.87|NIMMSAIAGDNFEFSTGGDVVMCADWCRSR|3|3313.408148|84.102015|2449|Methylation(1)|Met_OX(1)|NA|2|1|1|0|487|46.87529|84.102015|14452|49.096524|35.005491|0.210249532367099|69|12973|1
28|24|0.000035,0.000035,0.001003,0.000188,0.005350,0.811658,0.152186,0.028535,0.001003,0.000007,|NA|NA|y2,y2-NH3,b3,b3-H2O,b3-NH3,b4,b4-H2O,b4-NH3,y3,b5,b5-H2O,b5-NH3,y4,y5,b6,b6-H2O,b6-NH3,y5,y5-H2O,b6,b6-NH3,b7,b7-H2O,b7-NH3,y6,y6-NH3,b8,b8,b8-H2O,b8-NH3,y7,b9,b9-NH3,y8,y9,y9-H2O,y9-NH3,b10,b10-H2O,b10-NH3,b11,y10,y10-NH3,b12,b12-H2O,b12-NH3,y11,y11-H2O,y11,y12,y12-NH3,b13,b13-H2O,b13-NH3,y13,y13,b14,b14-NH3,|310.176131,293.149582,327.129906,309.119342,310.103357,442.156846,424.146282,425.130297,457.244541,555.240906,537.230342,538.214357,586.287131,643.308591,656.288586,638.278022,639.262037,657.324241,639.313676,670.304236,653.277687,784.347166,766.336602,767.320617,806.371921,789.345372,899.374106,913.389756,895.379192,896.363207,935.414511,1042.432346,1025.405797,1064.457101,1192.515681,1174.505116,1175.489132,1205.495676,1187.485112,1188.469127,1262.517136,1293.563361,1276.536812,1391.559726,1373.549162,1374.533177,1392.631771,1374.621206,1406.647421,1521.674361,1504.647812,1538.628136,1520.617572,1521.601587,1622.685651,1636.701301,1701.691466,1684.664917,|10571|0|51.54|NPDDITNEEYGEFYK|2|1847.802524|198.64055|582|Methylation(1)|NA|NA|1|0|0|0|1131|50.534626|198.64055|21142|198.64055|0|1.91764475480969e-32|1|487|2
52|22|0.000000,0.000000,0.000000,0.000000,0.000000,0.000000,0.000000,0.000001,0.000035,0.000186,0.000994,0.005299,0.803894,0.150730,0.028262,0.005299,0.005299,|NA|NA|y4,y6,b6,y7,b8,b8-NH3,y8,y8-H2O,y8-NH3,b10,y9,y10,y11,b13,y12,y12-H2O,y13,y13,y14,b16,b16-H2O,b16-NH3,y15,b17,b17-H2O,y16,y16-NH3,b18,y17,b19,b19-H2O,b19-NH3,|522.292211,692.397731,702.382086,807.424671,872.487606,855.461057,936.467261,918.456696,919.440712,986.530526,1049.551321,1150.599001,1263.683061,1349.673556,1376.767121,1358.756556,1463.799151,1463.799151,1562.867561,1648.858056,1630.847492,1631.831507,1677.894501,1761.942116,1743.931552,1824.962911,1807.936362,1862.989796,1926.010591,1976.073856,1958.063292,1959.047307,|24489|0|106.1|NVLIFDLGGGTFDVSILTIDDGIFEVK|2|2911.540724|88.733877|572|Methylation(1)|NA|NA|1|0|0|0|2336|53.684728|88.733877|48978|88.733877|0|5.45218181648814e-05|10|8316|1
39|20|0.002753,0.002753,0.417547,0.417547,0.078427,0.078427,0.007933,0.790619,0.148327,0.027835,0.027835,|NA|NA|y2,y4,b6,b7,b7,y6,y7,y8,b10,y9,b11,b11,y10,b12,b12-H2O,b16,y15,y16,b17,b10(2+),y9(2+),b11(2+),y10(2+),y12(2+),y15(2+),b17(2+),b19(2+),|276.155391,538.250741,619.290836,720.338516,720.338516,751.398461,862.466871,961.535281,1061.460806,1110.582961,1162.508486,1176.524136,1211.630641,1353.603116,1335.592552,1748.856356,1780.900321,1851.937431,1895.924766,1075.476456,1110.582961,1176.524136,1211.630641,1455.700171,1780.900321,1895.924766,2139.994296,|14983|0|66.09|PCFSALTPDETYVPKAFDEK|3|2286.101648|99.855164|1577|Methylation(2)|NA|NA|2|1|0|0|2929|54.667194|99.855164|29966|78.931626|20.923538|0.139436767024782|48|12719|1
30|15|0.000167,0.023962,0.486549,0.486549,0.486549,0.135361,0.135361,0.175045,0.167653,0.081867,0.410468,0.410468,|NA|NA|y2,b3,b3-NH3,y3,y3-H2O,b4,b5,b5-H2O,y5,y6,b7,y7,b8,b8,y9,y9-H2O,b11,b11-H2O,b11-NH3,b11,b12,b13,b13,y13,y13,y13-H2O,b14,b14-H2O,b14-NH3,y14,b15,y15,y15-H2O,y15-NH3,|326.193511,343.143456,326.116907,427.241191,409.230626,466.186716,609.281346,591.270782,624.321231,765.436591,766.330086,836.473701,880.373016,894.388666,1093.574871,1075.564306,1235.583726,1217.573162,1218.557177,1249.599376,1332.636486,1446.679416,1446.679416,1530.777151,1544.792801,1526.782236,1547.727096,1529.716532,1530.700547,1641.845561,1698.801656,1744.854751,1726.844186,1727.828202,|15351|0|67.33|QCPHTQGNEVIPNTHR|2|1872.909524|74.486135|3043|Methylation(3)|NA|NA|3|0|1|0|2464|53.916407|74.486135|30702|57.032354|17.453781|0.0488845364531248|33|12021|1
16|11|0.001227,0.539762,0.910734,0.541736,0.006541,|NA|NA|b1,b1,y1,y1-NH3,y2,b3,y3,b4,y5,b5,b5-NH3,b6,y6,b7,b8,b8-NH3,y8,y8-H2O,y8-NH3,|157.108386,171.124036,175.118951,158.092402,272.171711,359.185986,359.203741,486.285696,557.340561,585.354106,568.327557,670.406866,670.424621,757.438896,854.491656,837.465107,872.502221,854.491656,855.475672,|8761|0|45.75|RAMILGSPR|2|1028.600724|75.681778|2428|Methylation(2)|NA|NA|2|1|1|0|703|48.469553|75.681778|17522|59.028937|16.652841|0.279853139856196|99|13412|1
10|9|0.039603,0.959971,0.959046,0.039776,0.001604,|NA|NA|b1,b1,y1,y1-NH3,y2,y2-NH3,b3,b3,b3-H2O,b3,b3-H2O,b4,y4,b5,y5,y5-H2O,|157.108386,171.124036,175.118951,158.092402,288.203011,271.176462,387.198656,401.214306,383.203742,401.214306,383.203742,532.254796,534.306831,645.338856,663.349421,645.338856,|2662|0|25.91|RDTMLR|2|819.447324|80.409586|1743|Methylation(2)|NA|NA|2|1|1|0|380|45.797836|80.409586|5324|50.39929|30.010296|0.209474292792683|67|12966|1
14|9|0.052902,0.052902,0.052902,0.884538,0.944356,0.919829,0.046285,0.046285,|NA|NA|b1,b1,b2,y2,y2-NH3,b3,b3-NH3,y3,y4,y5,y5,b7,|157.108386,171.124036,270.192446,275.171381,258.144832,398.251026,381.224477,417.281991,518.329671,661.387911,661.387911,912.526136,|6726|0|39.3|RLQESKQK|2|1058.636124|59.028937|41|Methylation(3)|NA|NA|3|2|0|0|595|47.74517|59.028937|13452|42.123592|16.905345|0.244901582653875|85|13220|1
14|11|0.000660,0.010979,0.010979,0.045961,0.956279,0.930107,0.843814,0.201221,|NA|NA|y1,b1,y2,b2,y3,y4,b4,b4,y4,y4-H2O,y4-NH3,y5,y5,y5-H2O,b5,b5-NH3,b6,y7,y7-H2O,b7,|147.112801,157.108386,248.160481,271.151316,361.244541,476.271481,501.241586,501.241586,518.318431,500.307866,501.291882,591.334811,619.366111,601.355546,658.315476,641.288927,771.399536,862.451631,844.441066,872.447216,|2455|0|25.21|RNETELSK|2|1018.551924|85.640697|3203|Methylation(3)|NA|NA|3|1|1|0|602|47.795965|85.640697|4910|75.681778|9.95891900000001|0.09642863213686|43|12333|1
41|21|0.124445,0.124445,0.124445,0.124445,0.124445,0.124445,0.124445,0.124445,0.004375,0.000029,0.000029,0.000005,0.000000,0.000000,|1.000000,|NA|b2,y2,y2-NH3,b3,y3,y3-NH3,b4,y4,y5,b5,y5,b5,y6,y6,y8,y8-NH3,y9,b10,b10-H2O,b10-NH3,b10,b11,b11-H2O,b12,b5(2+),y8(2+),y9(2+),b10(2+),b11(2+),b12(2+),b16(2+),b19(2+),|256.176796,288.203011,271.176462,403.245206,435.271421,418.244872,516.329266,549.314351,662.398411,663.364671,676.414061,677.380321,825.461741,839.477391,1051.557091,1034.530542,1164.641151,1253.528911,1235.518347,1236.502362,1267.544561,1380.628621,1362.618057,1493.712681,677.380321,1051.557091,1164.641151,1267.544561,1380.628621,1493.712681,1995.955421,2370.150821,|19789|0|83.19|RVFIMDNCEELIPEYLNFIR|3|2544.260348|104.394297|582|Methylation(1)|Met_OX(1)|NA|2|1|0|0|3283|55.162709|104.394297|39578|61.577412|42.816885|0.0900799728723215|40|12308|1
18|15|0.000002,0.992232,0.006541,0.001226,|NA|NA|b2,y2,b3,b3-H2O,b4,b4-H2O,y3,y3-NH3,b5,y4,b6,y5,b7,b7,y6,y6-H2O,y6-NH3,y7,b8,b8-H2O,y8,y8-H2O,y8-NH3,b9,|159.076416,204.134261,258.144826,240.134262,315.166286,297.155722,332.192841,315.166292,462.234696,495.256171,591.277286,624.298761,740.324966,754.340616,771.367171,753.356606,754.340622,828.388631,882.399196,864.388632,927.457041,909.446476,910.430492,939.420656,|5974|0|36.87|SAVGFDYQGK|2|1085.525324|122.165109|1299|Methylation(1)|NA|NA|1|0|0|0|1162|50.652061|122.165109|11948|122.165109|0|2.68952347212057e-06|7|7194|1
28|17|0.001717,0.001717,0.009155,0.048827,0.260411,0.260411,0.260411,0.048827,0.048827,0.048827,0.009155,0.001717,|NA|NA|b2,y1,b3,y2,b4,b5,y5,y5,y6,b8,b7(2+),b9(2+),y10(2+),b11(2+),y11(2+),y11(2+),b13(2+),y12(2+),b14(2+),y13(2+),|175.071336,175.118951,303.129916,303.213911,402.198326,531.240916,574.367111,588.382761,730.468221,933.398226,804.355636,1061.456806,1260.684111,1290.574296,1375.711051,1389.726701,1488.711116,1488.795111,1616.806076,1616.853691,|15943|0|69.37|SSQVEQMEQRSLAKR|3|1790.918048|101.411889|2799|Methylation(1)|NA|NA|1|2|1|0|2292|53.602146|101.411889|31886|84.368191|17.043698|0.0661237526473877|35|12179|1
26|14|0.313530,0.313530,0.313530,0.058928,0.132648,0.025156,0.706078,0.134584,0.089334,0.456341,0.456341,|NA|NA|b3,y2,b4,b4,y3,y3-NH3,b6,b6-H2O,y5,y5-NH3,y5,y7,y7-H2O,b9,b9-H2O,y8,b10,b11,b11-H2O,y10,y10-H2O,b11,b11-H2O,y10,y10-H2O,b11,y10,b12,y11,|276.119016,276.166631,349.135396,363.151046,363.198661,346.172112,535.235836,517.225272,547.283451,530.256902,561.299101,745.383891,727.373326,806.352656,788.342092,818.400271,879.369036,990.437446,972.426882,990.485061,972.474496,990.437446,972.426882,990.485061,972.474496,1004.453096,1004.500711,1077.469476,1077.517091,|5478|0|35.3|SSSSSASPSSPSSR|2|1352.634324|75.243467|152|Methylation(3)|NA|NA|3|0|0|0|1375|51.383027|75.243467|10956|56.890426|18.353041|0.054135846012131|33|12055|1
16|12|0.000216,0.001153,0.032802,0.032802,0.933027,|NA|NA|y1,b2,y1,b3,y2,y3,b4,b4-H2O,b5,b6,b6,b7,y6,b8,y7,b8,y8,|175.118951,189.086986,189.134601,286.139746,286.187361,385.255771,414.234706,396.224142,525.303116,612.335146,626.350796,711.403556,711.451171,808.456316,808.503931,822.471966,909.551611,|3793|0|29.7|STPKPTVPR|2|996.582524|89.080123|2410|Methylation(1)|NA|NA|1|1|1|0|462|46.64642|89.080123|7586|47.642257|41.437866|0.108075057375227|44|12398|1
12|11|0.002955,0.448333,0.448333,0.084062,0.015762,0.000554,|NA|NA|y1,y1-NH3,b2,y2,b3,y3,b4,y4,b5,y4,b5,b6,y5,y5-H2O,b6,y6,|175.118951,158.092402,187.107716,288.203011,316.150306,389.250691,445.192896,518.293281,532.224926,532.308931,546.240576,645.308986,647.335871,629.325306,659.324636,746.404281,|3189|0|27.62|SVDETLR|2|833.437524|99.625735|985,1023|Methylation(1)|NA|NA|1|0|0|0|484|46.848454|99.625735|6378|99.625735|0|0.0285690511758697|26|11520|1
24|17|0.000001,0.000214,0.006083,0.922740,0.006083,0.032440,0.032440,|NA|NA|b2,b2-H2O,b2,b3,y3,b5,y4,y5,y5,b6,b7,b8,b8-H2O,b8-NH3,y7,y7-H2O,y7-NH3,y8,y8-NH3,y2(2+),b4(2+),b5(2+),y4(2+),y9(2+),y10(2+),y11(2+),|173.092066,155.081502,187.107716,244.129176,388.291821,487.214696,487.360231,586.428641,600.444291,616.257286,763.325696,862.394106,844.383542,845.367557,862.539641,844.529076,845.513092,976.582571,959.556022,289.223411,373.171766,487.214696,487.360231,1105.625161,1176.662271,1247.699381,|7466|0|41.62|TAAENDFVVLKK|3|1348.746548|117.620755|1591|Methylation(1)|NA|NA|1|1|0|0|1230|50.899051|117.620755|14932|117.620755|0|0.0162728708481182|19|11145|1
37|19|0.293107,0.293107,0.293107,0.054958,0.054958,0.010305,0.000362,0.000068,0.000013,0.000013,0.000002,0.000000,0.000000,0.000000,|NA|NA|y2,y3,y3-H2O,y4,y4-H2O,y4-NH3,y5,b7,y6,y6,b8,y7,b9,y8,y9,y9-NH3,b11,b12,b12-H2O,b15,b8(2+),b9(2+),y10(2+),b12(2+),b13(2+),y12(2+),y12(2+),y14(2+),y17(2+),y18(2+),|324.191781,397.208161,379.197596,512.235101,494.224536,495.208552,641.277691,748.351176,755.320621,769.336271,819.388286,868.404681,948.430876,969.452361,1084.479301,1067.452752,1176.541876,1277.589556,1259.578992,1619.743486,805.372636,948.430876,1197.563361,1277.589556,1390.673616,1397.643061,1411.658711,1581.764231,1972.902171,2029.923631,|18601|0|78.73|TAFDDAIAELDTLNEDSYK|3|2144.988248|95.310975|33|Methylation(1)|NA|NA|1|0|0|0|2259|53.539162|95.310975|37202|95.310975|0|0.296217733377829|119|13474|6
58|34|0.015760,0.448276,0.448276,0.084052,0.002955,0.000554,0.000104,0.000019,0.000004,0.000000,0.000000,0.000000,0.000000,0.000000,0.000000,0.000000,0.000000,0.000000,0.000000,0.000000,0.000000,0.000000,0.000000,|1.000000,|NA|b4,b6,b6-H2O,y5,b7,b7-H2O,y6,b8,b8-H2O,y7,b9,b9-H2O,y8,b10,y9,b11,y10,y12,y12-H2O,b15,b15-H2O,b17,y16,y9(2+),y11(2+),y13(2+),y15(2+),y16(2+),y17(2+),y18(2+),y19(2+),y20(2+),y21(2+),y22(2+),b24(2+),y23(2+),b25(2+),y26(2+),b27(2+),b28(2+),y27(2+),|435.187416,635.267116,617.256552,676.381056,748.351176,730.340612,789.465116,819.388286,801.377722,902.549176,948.430876,930.420312,1003.596856,1061.514936,1090.628886,1176.541876,1205.655826,1496.814116,1478.803551,1633.759136,1615.748572,1821.802456,1941.958606,1090.628886,1333.750786,1583.846146,1827.915676,1941.958606,2055.042666,2156.090346,2271.117286,2384.201346,2513.243936,2584.281046,2656.251166,2697.365106,2803.286571,3012.471746,3044.429211,3157.513271,3159.540156,|23265|0|98.07|TAFDDAIAELDTLNEDSYKDSTLIMQLLR|3|3331.637648|189.556594|33|Methylation(1)|Met_OX(1)|NA|2|1|0|0|3350|55.250448|189.556594|46530|189.556594|0|3.46597115184376e-11|6|4103|1
34|24|0.249586,0.249586,0.249586,0.249586,0.001645,0.000011,0.000000,0.000000,0.000000,0.000000,0.000000,0.000000,|NA|NA|b2,y2,y3,y4,y5,y6,y6,b6,y7,y7-H2O,b7,y8,y8-NH3,b8,y9,y9-H2O,y9-NH3,b9,y11,y7(2+),b7(2+),y8(2+),b8(2+),b9(2+),y10(2+),b10(2+),b11(2+),b12(2+),b13(2+),b15(2+),|173.092066,218.149911,331.233971,418.266001,531.350061,632.397741,632.397741,665.361686,760.456321,742.445756,796.402176,888.514901,871.488352,925.444766,1017.557491,999.546926,1000.530942,1053.503346,1261.682041,760.456321,796.402176,888.514901,925.444766,1053.503346,1148.597981,1181.561926,1282.609606,1395.693666,1468.710046,1666.846866,|11303|0|53.9|TAIHEVMEQQTISIAK|3|1812.951548|163.202594|800|Methylation(1)|NA|NA|1|0|0|0|2215|53.453737|163.202594|22606|150.242744|12.95985|6.57819724317876e-10|6|4806|2
16|9|0.082978,0.082978,0.082978,0.082978,0.116440,0.769099,0.637875,0.572336,0.572336,|NA|NA|y2,b3,y3,b4,b4-H2O,b4,b4-H2O,y4,y4,b5,y5,y5-NH3,b6,b6,y6,y6-NH3,b7,b7,b7-H2O,b7-NH3,b8,b8-NH3,|275.207761,374.155786,459.340171,489.182726,471.172162,503.198376,485.187812,586.439881,586.439881,631.256956,700.482811,683.456262,758.356666,758.356666,815.509751,798.483202,900.442126,914.457776,896.447212,897.431227,1042.552736,1025.526187,|1716|0|22.59|TEEENLRKK|2|1188.657524|52.273613|710|Methylation(3)|NA|NA|3|2|0|0|909|49.585639|52.273613|3432|42.123592|10.150021|0.300475554243967|125|13491|1
20|16|0.000003,0.000089,0.002531,0.013498,0.071991,0.383953,0.383953,0.071991,0.071991,|NA|NA|y2,b2,b3,y4,b4,y4,y5,b5,b5-H2O,b5-NH3,y6,b6,b6-H2O,b7,y7,y8,y8-NH3,b8,b8-H2O,y9,y9-H2O,b9,b9,b10,b10-NH3,b10,b10-H2O,b10-NH3,|234.144831,249.123366,364.150306,478.214361,492.208886,492.230011,589.282771,605.292946,587.282382,588.266397,690.330451,706.340626,688.330062,803.393386,803.414511,931.473091,914.446542,932.435976,914.425412,1046.500031,1028.489466,1047.462916,1061.478566,1134.494946,1117.468397,1148.510596,1130.500032,1131.484047,|6567|0|38.79|TFDQLTPDESK|2|1294.616524|124.863207|1117|Methylation(1)|NA|NA|1|0|0|0|1329|51.23525|124.863207|13134|124.863207|0|4.55000603594699e-07|6|6487|1
14|12|0.000000,0.000001,0.000035,0.001004,0.005357,0.028570,0.812658,0.152373,|NA|NA|y1,b2,y2,y2-H2O,b3,y3,y4,b5,b5-H2O,y5,y5-NH3,b6,y6,y6-H2O,b7,b7-H2O,y7,|147.112801,215.139016,276.155391,258.144826,330.165956,405.197981,518.282041,558.276956,540.266392,633.308981,616.282432,687.319546,748.335921,730.325356,816.362136,798.351572,861.419981,|4146|0|30.89|TIDDLEDK|2|962.468124|101.250546|1547|Methylation(1)|NA|NA|1|0|0|0|636|48.034571|101.250546|8292|101.250546|0|0.0141507845532317|19|11037|1
14|10|0.853917,0.853917,0.273512,0.016031,0.009029,0.156972,0.836622,|NA|NA|y1,b2,b2-H2O,b2,b2,y2,y2-NH3,b3,b3-H2O,y3,y3-NH3,b4,b4,y4,y5,y5-H2O,b6,b6-H2O,b6-NH3,y6,b7,|147.112801,215.139016,197.128452,229.154666,243.170316,260.196861,243.170312,356.254376,338.243812,373.280921,356.254372,442.266006,470.297306,502.323511,616.366441,598.355876,726.439606,708.429042,709.413057,729.450501,825.508016,|7287|0|41.06|TLINELVK|2|971.614124|71.649175|460|Methylation(3)|NA|NA|3|0|0|0|499|46.981005|71.649175|14574|71.649175|0|0.17302445253273|60|12812|1
49|28|0.001849,0.009085,0.009085,0.039409,0.179082,0.806386,0.955104,0.000000,0.000000,|NA|NA|b3,b3,y3,y3,b4,b4-NH3,y4,b5,y5,y5-NH3,y5,y5-NH3,y6,y6-H2O,y6,y7,y8,y8-H2O,y8-NH3,y9,y9,y10,b9,y11,y11,y12,y12,y13,y13-NH3,b12,y16,b15,y5(2+),y12(2+),b11(2+),y13(2+),b12(2+),b13(2+),y15(2+),y16(2+),b15(2+),b17(2+),y18(2+),b18(2+),b19(2+),y19(2+),y20(2+),b21(2+),y22(2+),|285.155726,299.171376,345.224471,359.240121,386.203406,369.176857,442.277231,473.235436,543.324911,526.298362,571.356211,554.329662,614.362021,596.351456,628.377671,685.399131,756.436241,738.425676,739.409692,827.473351,855.504651,898.510461,934.429866,969.547571,969.547571,1054.600331,1068.615981,1137.637441,1120.610892,1272.636496,1461.828421,1483.732176,557.340561,1054.600331,1088.504086,1137.637441,1272.636496,1369.689256,1418.822611,1475.844071,1511.763476,1653.837696,1707.932241,1724.874806,1795.911916,1835.990821,1937.038501,1967.996706,2125.118211,|6660|0|39.09|VANTSTQTMGPRPAAAAAAATPAVR|3|2409.268448|153.331165|674|Methylation(2)|NA|NA|2|1|0|0|2522|54.017451|153.331165|13320|55.578227|97.752938|5.62315806623258e-06|7|7374|1
30|23|0.965812,0.033954,0.000224,0.000008,0.000001,0.000000,0.000000,0.000000,|NA|NA|b3,y3,y3,y3-NH3,y4,b4,b4-H2O,b4,y5,b5,b6,y6,y6-H2O,b7,y7,b8,b8,y8,y8-H2O,y8-NH3,b9,b9-NH3,y9,y9,y9-NH3,b10,b10-H2O,b10-NH3,y10,y11,b11,b11-H2O,y12,b12,y13,y13-NH3,b14,b15,b15-H2O,|328.186686,333.176851,347.192501,330.165952,430.229611,443.213626,425.203062,457.229276,487.251071,514.250736,611.303496,616.293661,598.283096,726.330436,729.377721,811.383196,825.398846,843.420651,825.410086,826.394102,939.441776,922.415227,942.489061,956.504711,939.478162,1052.525836,1034.515272,1035.499287,1057.516001,1154.568761,1181.568426,1163.557862,1211.590221,1238.589886,1340.632811,1323.606262,1464.685236,1521.706696,1503.696132,|9848|0|49.2|VDVEGPDVNIEGPEGK|2|1667.813124|169.973449|56|Methylation(1)|NA|NA|1|0|0|0|2188|53.400473|169.973449|19696|169.973449|0|1.53822636409687e-21|3|1328|1
37|30|0.313721,0.058823,0.313721,0.313721,0.000014,0.000000,0.000000,0.000000,|NA|NA|b2,y2,y3,y4,b4,b4-NH3,y5,y6,b7,b7-NH3,y7,b8,y8,b9,b9-NH3,b9,y9,b10,b10-NH3,b11,b12,b13,b13-NH3,y6(2+),y7(2+),b8(2+),b8(2+),y8(2+),b9(2+),y10(2+),b10(2+),b11(2+),b12(2+),b13(2+),y13(2+),b14(2+),y14(2+),y15(2+),|227.175396,262.139741,375.223801,432.245261,470.260916,453.234367,595.308591,666.345701,739.398466,722.371917,779.429761,810.435576,850.466871,867.457036,850.430487,881.472686,921.503981,994.556746,977.530197,1065.593856,1228.657186,1285.678646,1268.652097,666.345701,779.429761,796.419926,810.435576,850.466871,881.472686,992.541091,994.556746,1065.593856,1228.657186,1285.678646,1333.699771,1398.762706,1433.727051,1560.826761,|13130|0|59.87|VINEPTAAALAYGLDK|3|1659.896048|232.966692|293|Methylation(1)|NA|NA|1|0|0|0|1762|52.460059|232.966692|26260|217.663813|15.302879|1.07090652435993e-28|1|674|2
14|12|0.993223,0.006547,0.000230,0.000000,0.000000,|NA|NA|y1,y1-NH3,b2,b2-NH3,y2,y2-NH3,y3,y3-NH3,b3,b3-NH3,b4,y4,y5,y5-H2O,b5,b5-NH3,b6,y6,y6-H2O,y6-NH3,b7,b7-H2O,b7-NH3,|175.118951,158.092402,270.192446,253.165897,290.145891,273.119342,387.198651,370.172102,399.235036,382.208487,528.277626,550.261981,679.304571,661.294006,691.340956,674.314407,788.393716,808.347161,790.336596,791.320612,903.420656,885.410092,886.394107,|2189|0|24.37|VREEYPDR|2|1077.532724|101.250546|1376|Methylation(1)|NA|NA|1|1|0|0|1028|50.119931|101.250546|4378|101.250546|0|0.00738315297712111|13|10660|1
12|12|0.813477,0.152527,0.028599,0.005362,0.000035,|NA|NA|y1,y1-NH3,b2,y2,b3,b3-H2O,y3,b4,b4-H2O,y4,b5,y5,b6,b6-H2O,b6,b6-H2O,y6,y6-H2O,|147.112801,130.086252,201.123366,294.181211,314.207426,296.196862,407.265271,427.291486,409.280922,520.349331,540.375546,633.433391,687.443956,669.433392,687.443956,669.433392,734.481071,716.470506,|14705|0|65.12|VSILLFK|2|833.548724|120|954|Methylation(1)|NA|NA|1|0|0|0|28|34.47158|120|29410|120|0|2.59915535333526e-05|10|8002|1
16|13|0.994423,0.161506,0.837416,0.005563,0.001049,0.000037,0.000007,|NA|NA|y1,b2,y2,y2-NH3,b3,b4,y3,b4,b5,b5,y4,y4-H2O,y4-NH3,b6,b6-H2O,y6,b7,y6,y7,y7-H2O,y7-NH3,b8,y8,|147.112801,201.123366,275.171381,258.144832,288.155396,389.166686,390.198321,403.182336,488.235096,502.250746,503.282381,485.271816,486.255832,629.350456,611.339892,731.393381,744.377396,745.409031,818.425411,800.414846,801.398862,872.435976,919.473091,|6577|0|38.84|VSSDVIDQK|2|1018.541524|103.787146|464|Methylation(2)|NA|NA|2|0|0|0|736|48.668778|103.787146|13154|103.787146|0|0.0139077818931534|19|11031|1
16|15|0.813318,0.152497,0.028593,0.005361,0.000188,0.000035,0.000007,|NA|NA|y1,b2,y2,b3,y3,y3-H2O,b4,b4,y4,b5,y5,b6,y6,b7,b7-NH3,y7,b8,y8,y8-NH3,|175.118951,199.144096,276.166631,328.186686,389.250691,371.240126,429.197976,443.213626,503.293621,544.261306,604.341301,658.304236,719.368241,771.388296,754.361747,848.410831,872.435976,947.479241,930.452692,|4197|0|31.06|VVDDTNITR|2|1046.548324|138.38632|1592|Methylation(1)|NA|NA|1|0|0|0|830|49.190781|138.38632|8394|138.38632|0|1.32376917308035e-09|6|4960|1
14|12|0.963861,0.034799,0.029017,0.029017,0.794359,0.148947,|NA|NA|y1,b2,y2,y2-NH3,b3,b4,b4-H2O,y4,y4-NH3,b5,y5,y5-NH3,b6,y6,y6,b7,b7-H2O,b7-NH3,|147.112801,199.144096,275.171381,258.144832,342.202336,455.286396,437.275832,532.272551,515.246002,584.328986,645.356611,628.330062,712.387566,788.414851,788.414851,840.446146,822.435582,823.419597,|5639|0|35.81|VVELEQNK|2|986.552124|101.250546|3168|Methylation(2)|NA|NA|2|0|1|0|768|48.853612|101.250546|11278|101.250546|0|0.0280710214716062|22|11508|1
12|11|0.000042,0.000222,0.006326,0.959671,0.033738,|NA|NA|y1,y1-NH3,b1,b2,y2,y2-H2O,y2-NH3,b3,y3,y3-H2O,y4,b5,b5,y5,y5-H2O,y5-NH3,y6,y6-H2O,b6,b6-H2O,|147.112801,130.086252,187.086586,244.108046,276.155391,258.144826,259.128842,345.155726,405.197981,387.187416,520.224921,589.225256,603.240906,621.272601,603.262036,604.246052,678.294061,660.283496,718.267846,700.257282,|2384|0|24.97|WGTDEDK|2|864.372924|99.625735|90|Methylation(1)|NA|NA|1|0|0|0|245|43.891661|99.625735|4768|99.625735|0|0.0285690511758697|26|11518|1
18|15|0.000031,0.004771,0.723780,0.135709,0.135709,|NA|NA|b2,y3,b3,y4,b4,y5,b4,y5,y5-NH3,b5,y6,b6,y7,b7,b7,b7-H2O,y8,y8-H2O,b8,y9,b9,|277.154666,333.176851,348.191776,434.224531,477.234366,491.245991,491.250016,505.261641,488.235092,576.302776,604.330051,647.339886,733.372641,734.371916,748.387566,730.377002,804.409751,786.399186,805.409026,917.493811,934.451616,|5163|0|34.3|YLAEVASGEK|2|1080.557524|122.165109|22|Methylation(1)|NA|NA|1|0|0|0|942|49.740509|122.165109|10326|122.165109|0|2.68952347212057e-06|7|7192|1
20|13|0.913320,0.541023,0.541023,0.018621,0.414961,0.415037,0.078008,0.078008,|NA|NA|y2,b2,y3,b4,b4-H2O,y4,b5,b5-H2O,y4,y5,y6,b7,y7,y7,b8,b9,y9,b9,b10,b10,|289.161881,291.170316,432.220121,479.250026,461.239462,532.247401,550.287136,532.276572,560.278701,629.300161,743.343091,747.367176,814.380201,814.380201,861.410106,990.452696,1002.459911,1004.468346,1118.511276,1118.511276,|17137|0|73.55|YLSSANPNDNR|2|1292.624124|84.063567|1193|Methylation(3)|NA|NA|3|0|0|0|1439|51.580608|84.063567|34274|63.442792|20.620775|0.00594087367782409|13|10574|1
36|22|0.313702,0.313702,0.313702,0.058819,0.000073,0.000003,0.000000,0.000000,0.000000,0.000000,|1.000000,|NA|b2,y5,b6,y6,b8,y7,b9,y8,b10,b10-NH3,y9,y9-NH3,y10,y11,y11-NH3,b11,b11-H2O,b12,b8(2+),y7(2+),b9(2+),y8(2+),b10(2+),b12(2+),b13(2+),y14(2+),b15(2+),b15(2+),|261.123366,653.244676,711.346036,839.323986,923.498506,953.366916,1024.546186,1054.414596,1138.589116,1121.562567,1153.483006,1136.456457,1280.582716,1323.588526,1306.561977,1324.668426,1306.657862,1439.695366,923.498506,953.366916,1024.546186,1054.414596,1138.589116,1439.695366,1554.722306,1716.789736,1816.784651,1830.800301,|11814|0|55.55|YPIEHGIVTNWDDMEK|3|1976.904848|130.310778|26|Methylation(1)|Met_OX(1)|NA|2|0|0|0|1970|52.944662|130.310778|23628|108.302929|22.007849|0.00208680051922623|12|10070|12
33|26|0.028754,0.153354,0.817890,0.000001,0.000000,0.000000,0.000000,0.000000,0.000000,|NA|NA|b2,y2,b3,y3,y3-NH3,y4,y4-NH3,y5,b5,b7,y6,b8,b8-H2O,y7,y8,y8-NH3,b10,y9,y9-NH3,y11,y11-H2O,b11,b11-H2O,b11-NH3,b12,b13,b5(2+),b7(2+),b8(2+),y8(2+),b10(2+),y9(2+),b12(2+),y12(2+),y13(2+),y14(2+),y15(2+),b15(2+),|261.123366,276.155391,388.223076,407.195881,390.169332,536.238471,519.211922,637.249761,640.308926,810.414446,823.329071,909.482856,891.472292,937.372001,1038.419681,1021.393132,1124.573466,1137.488091,1120.461542,1293.577961,1275.567396,1310.652776,1292.642212,1293.626227,1411.664066,1540.706656,654.324576,810.414446,909.482856,1038.419681,1124.573466,1137.488091,1425.679716,1444.652521,1573.695111,1686.779171,1783.831931,1800.789736,|11776|0|55.43|YPIEHGVVTNWDDMEK|3|1946.897648|196.770375|70|Methylation(1)|NA|NA|1|0|0|0|1950|52.900346|196.770375|23552|182.085175|14.6852|9.58945150775031e-18|3|1968|1
24|14|0.892728,0.519062,0.519062,0.105888,0.105888,0.413755,0.413755,0.014931,0.014931,|NA|NA|y2,b2,b2-H2O,y3,b5,b5,b5,b6,b7,y6,b7,b8,b8-H2O,y8,b9,b9,y9,b9,y9,y11,b11,b11-H2O,b12,|261.155731,279.133936,261.123372,424.219061,552.230016,566.245666,580.261316,679.329726,766.361756,778.445761,794.393056,922.451636,904.441072,1020.608801,1021.520046,1049.551346,1049.598961,1049.551346,1049.598961,1293.704881,1311.683086,1293.672522,1425.726016,|13164|0|59.97|YTETGLTQLVYNK|2|1571.834924|81.320366|2241|Methylation(3)|NA|NA|3|0|1|0|1787|52.521246|81.320366|26328|56.090781|25.229585|0.0112779397913112|16|10986|1
