# Supplementary material for: Exploring Protein Post-Translational Modifications of Breast Cancer Cells Using a Novel Combinatorial Search Algorithm
Source: Int J Mol Sci. 2024 Sep 13;25(18):9902. doi: 10.3390/ijms25189902 (PMC11432537; doi:10.3390/ijms25189902)
Supplement: Supplementary file 1 [file ijms-25-09902-s001.zip › 231_c_sol2.mtl]

Total|Matched|mod0_probs|mod1_probs|mod2_probs|Fragments|Masses|Scan|PrecScan|RetTime|Sequence|Charge|PrecMass|Score|Proteins|mod0|mod1|mod2|nMod|Missed|Decoy|Contam|Seq_count|score_threshold|Score_1|row_id|next_max_score|score_diff|PEP|sumDecoy|rowNum|Countb
20|13|0.524668,0.524668,0.706899,0.670692,0.277691,0.277691,0.013721,0.003224,0.000745,|NA|NA|y1,b3,b3,b3-H2O,y2,b4,b5,y3,b5,y4,y4-NH3,y4,b6,b6,b6,b6,b7,b7,y6,b8,b8,y7,y8,y8-H2O,b10,|175.118951,187.071326,201.086976,183.076412,331.220061,344.145216,459.172156,486.351071,487.203456,515.341231,498.314682,557.388181,558.240566,572.256216,600.287516,600.287516,701.298806,729.330106,757.467881,758.320266,800.367216,886.510471,1043.584361,1025.573796,1069.552386,|10091|0|48.93|*ADEELEALRR|2|1243.660924|84.063567|877|Methylation(3)|NA|NA|3|1|0|0|1139|50.565237|84.063567|20182|56.890426|27.173141|0.0665850019130551|78|12241|1
16|12|0.455769,0.455769,0.085457,0.003004,|NA|NA|b2,y2,b3,b3,y3,y4,b4,y5,y5,b5,b6,y6,y6,y7,y7,y8,|187.071326,244.165561,286.139736,300.155386,301.187021,388.219051,415.182326,487.287461,501.303111,514.250736,601.282766,602.314401,616.330051,701.382811,715.398461,830.425401,|4066|0|29.43|ADVDVSGPK|2|901.460524|89.080123|49|Methylation(1)|NA|NA|1|0|0|0|630|47.993405|89.080123|8132|89.080123|0|0.20565285201412|122|13071|1
20|18|0.027943,0.149031,0.794830,0.027943,0.000184,0.000035,0.000035,|NA|NA|y1,y1,b2,b2-H2O,b2,b2-H2O,b3,y2,b3,b3-H2O,y2,y3,b4,b4-H2O,b5,b5-H2O,y5,y5,b6,b6-H2O,y6,y7,y7-NH3,b8,b8-H2O,b9,y8,b9,b9-H2O,y8,y8-H2O,y9,b10,b10-H2O,y10,|175.118951,189.134601,201.086976,183.076412,215.102626,197.092062,288.119006,288.203011,302.134656,284.124092,302.218661,387.271421,431.177246,413.166682,560.219836,542.209272,599.351121,599.351121,617.241296,599.230732,656.372581,785.415171,768.388622,829.320996,811.310432,914.373756,914.457761,928.389406,910.378842,928.473411,910.462846,1015.505441,1041.473466,1023.462902,1144.548031,|5944|0|35.67|AESEEGPDVLR|2|1215.584724|158.076835|1207|Methylation(1)|NA|NA|1|0|0|0|1304|51.152776|158.076835|11888|158.076835|0|1.37654656297525e-15|19|2558|1
14|11|0.989529,0.989529,0.957426,0.049327,0.012893,0.001295,|NA|NA|b2,y1,y1-NH3,b3,y2,y2,b4,b4,y3,y3-NH3,b5,b5,y4,b6,b6,b7,y6,y6-H2O,|129.065846,147.112801,130.086252,230.113526,260.196861,288.228161,345.140466,373.171766,373.280921,356.254372,487.251076,515.282376,515.391531,600.335136,628.366436,741.450496,759.497451,741.486886,|6566|0|37.72|AGSEKLLK|2|887.556124|85.640697|2554|Methylation(3)|NA|NA|3|1|1|0|314|44.969296|85.640697|13132|85.640697|0|0.09642863213686|86|12411|1
24|20|0.000000,0.000000,0.000001,0.000182,0.005185,0.027655,0.786640,0.147495,0.027655,0.005185,|NA|NA|b3,y2,b4,b4-H2O,b4-NH3,y3,b5,b5-H2O,b5-NH3,y4,b6,b6-H2O,b6-NH3,b6,b6-H2O,b6-NH3,y5,y5-H2O,b7,b7-H2O,b7-NH3,y6,b8,b8-H2O,b8-NH3,y7,y7-NH3,b9,b9-H2O,b9-NH3,y8,y8-H2O,y8-NH3,b10,b10-H2O,y9,y9-H2O,y9-NH3,b11,b11-H2O,b11-NH3,y10,b12,b12-H2O,b12-NH3,|230.113526,322.187361,358.172106,340.161542,341.145557,437.214301,471.256166,453.245602,454.229617,566.256891,600.298756,582.288192,583.272207,600.298756,582.288192,583.272207,695.299481,677.288916,714.341686,696.331122,697.315137,808.383541,827.425746,809.415182,810.399197,922.426471,905.399922,956.468336,938.457772,939.441787,1051.469061,1033.458496,1034.442512,1085.510926,1067.500362,1164.553121,1146.542556,1147.526572,1200.537866,1182.527302,1183.511317,1292.611701,1347.606276,1329.595712,1330.579727,|12448|0|56.6|AGTQIENIDEDFR|2|1521.717924|161.47427|61|Methylation(1)|NA|NA|1|0|0|0|1593|52.022158|161.47427|24896|161.47427|0|2.16823967672625e-17|16|2056|1
32|18|0.000000,0.000000,0.000000,0.000035,0.001004,0.005354,0.812296,0.152306,0.028557,0.000188,0.000188,0.000035,0.000035,|NA|NA|y3,b4,b4-H2O,b4,y5,y5-NH3,y6,b8,b8-NH3,y7,y8,y9,y9-H2O,y9-NH3,b11,y10,y11,y11-NH3,y12,y12-H2O,y12-NH3,b13,b13,y13,b14,b15,b15,b16,y15,y15-H2O,y15-NH3,|317.218321,358.172106,340.161542,372.187756,588.346371,571.319822,735.414781,827.425746,810.399197,850.441721,979.484311,1108.526901,1090.516336,1091.500352,1200.537866,1221.610961,1335.653891,1318.627342,1464.696481,1446.685916,1447.669932,1489.691736,1503.707386,1577.780541,1618.734326,1661.740136,1675.755786,1788.839846,1806.886801,1788.876236,1789.860252,|14477|0|63.29|AGTQIENIDEDFRDGLK|2|1934.943524|99.304811|61|Methylation(1)|NA|NA|1|1|0|0|2587|54.127964|99.304811|28954|99.304811|0|0.000274877135700547|47|8998|1
22|19|0.000000,0.000007,0.156829,0.836423,0.005514,0.001034,0.000194,|NA|NA|b2,b2,y2,b3,y3,b4,b4-NH3,y4,y4-H2O,b5,b5-NH3,y5,b6,b6-NH3,y6,b7,b7-H2O,b7-NH3,y7,y7-H2O,y7-NH3,b8,b8-H2O,b8-NH3,y8,y8-H2O,y8-NH3,y8,y8-H2O,y8-NH3,b9,y9,y9-H2O,y9-NH3,b10,b10-NH3,y10,y10-H2O,y10-NH3,b11,b11-H2O,|200.102966,214.118616,246.156061,313.187026,360.198991,460.255436,443.228887,475.225931,457.215366,531.292546,514.265997,574.294341,645.335476,628.308927,675.342021,746.383156,728.372592,729.356607,789.384951,771.374386,772.358402,845.451566,827.441002,828.425017,846.406411,828.395846,829.379862,860.422061,842.411496,843.395512,960.478506,1007.490471,989.479906,990.463922,1074.521436,1057.494887,1120.574531,1102.563966,1103.547982,1145.558546,1127.547982,|7442|0|40.52|AQIFANSVDNAR|2|1319.670124|159.424975|1533|Methylation(1)|NA|NA|1|0|0|0|1405|51.476763|159.424975|14884|159.424975|0|2.31037619400783e-16|18|2326|1
16|15|0.000899,0.136280,0.726710,0.137010,0.841330,0.157771,|NA|NA|y1,b2,b2-NH3,y2,y2-NH3,b3,y3,y3-NH3,y4,b4,b4-H2O,y5,b5,b5,b6,b6-H2O,b6-NH3,y6,b7,y7,y7-NH3,b8,b8-NH3,y8,y8-NH3,|175.118951,200.102966,183.076417,303.177531,286.150982,363.166296,374.214641,357.188092,487.298701,492.208886,474.198322,616.341291,621.251476,635.267126,734.335536,716.324972,717.308987,745.383881,805.372646,908.447211,891.420662,933.431226,916.404677,1036.505791,1019.479242,|4358|0|30.46|AQYEDIANR|2|1107.543724|138.38632|698,1514|Methylation(2)|NA|NA|2|0|0|0|955|49.800034|138.38632|8716|138.38632|0|3.53294608707269e-07|35|6492|2
38|34|0.000000,0.000000,0.000000,0.000001,0.001034,0.005515,0.156861,0.836590,|NA|NA|b2,y1,y1,y1-NH3,b3,y3,y3-H2O,b4,y4,b5,y5,b6,y6,b7,y8,y8-H2O,b9,y9,y9-H2O,b10,b10-H2O,y10,y10-H2O,b11,b11-H2O,y11,y11-H2O,b12,b12-H2O,y11,y11-H2O,b12,b12-H2O,y5(2+),b6(2+),y6(2+),y7(2+),y8(2+),y9(2+),b10(2+),y10(2+),b11(2+),y11(2+),b12(2+),y12(2+),b14(2+),y13(2+),|171.112796,175.118951,189.134601,172.108052,318.181206,417.245601,399.235036,417.249616,532.272541,532.276556,645.356601,645.360616,744.425011,774.403206,942.525451,924.514886,972.503646,1071.568041,1053.557476,1071.572056,1053.561492,1184.652101,1166.641536,1184.656116,1166.645552,1299.679041,1281.668476,1299.683056,1281.672492,1299.679041,1281.668476,1299.683056,1281.672492,645.356601,645.360616,744.425011,831.457041,942.525451,1071.568041,1071.572056,1184.652101,1184.656116,1299.679041,1299.683056,1398.747451,1527.794056,1545.815861,|17402|0|73.36|AVFVDLEPTVIDEVR|3|1715.922248|293.093545|1315,1332|Methylation(1)|NA|NA|1|0|0|0|1704|52.314696|293.093545|34804|275.210055|17.88349|2.96664674072798e-52|0|72|1
12|12|0.157731,0.841230,0.001040,|NA|NA|y1,b2,y2,b3,y3,y3-NH3,b4,y4,b5,y5,y5-H2O,b6,b6-H2O,b6,b6-H2O,y6,|147.112801,258.123696,310.176131,387.166286,473.239461,456.212912,516.208876,602.282051,679.272206,731.324641,713.314076,842.335536,824.324972,842.335536,824.324972,917.403951,|7594|0|40.98|AWEDYYK|2|988.440324|120|280|Methylation(1)|NA|NA|1|0|0|0|431|46.344773|120|15188|120|0|2.59915535333526e-05|42|8022|1
18|13|0.000009,0.004198,0.105492,0.498403,0.498403,0.893497,|NA|NA|b2,b2,b2-H2O,y2,b3,b3-H2O,b4,y4,b5,y5,y5,y5,b6,b6,y6,y7,y7-NH3,b8,b8-H2O,b8-NH3,b8,b9,b9-H2O,b9-NH3,y9,|187.071326,201.086976,183.076412,260.196861,373.150636,355.140072,444.187746,530.366051,531.219776,617.361691,645.392991,645.392991,646.246716,674.278016,732.425021,803.462131,786.435582,916.415906,898.405342,899.389357,930.431556,1029.499966,1011.489402,1012.473417,1060.578551,|10405|0|49.94|DAWASDQKVK|2|1175.607724|92.78506|363|Methylation(2)|NA|NA|2|1|0|0|1130|50.530784|92.78506|20810|92.78506|0|0.0154481219851788|61|11128|1
34|17|0.252723,0.855349,0.724586,0.139731,0.026824,0.000196,0.000196,0.000196,0.000196,|1.000000,|NA|b3,b4,b5,b5,b6,y5,b7,b7-H2O,y6,y6-NH3,b9,b9-H2O,b9-NH3,y8,y9,y10,b12,b12-NH3,y11,y11-NH3,y11,y13,y14,y14,b15,y15,b16,b16-H2O,y16,y16-H2O,b17,b17-H2O,|374.171036,461.203066,558.255826,572.271476,629.292936,629.409311,686.314396,668.303832,686.430771,669.404222,885.410086,867.399522,868.383537,970.525086,1098.583666,1226.642246,1297.562981,1280.536432,1297.679356,1280.652807,1311.695006,1411.722276,1508.775036,1522.790686,1566.736911,1609.822716,1680.779841,1662.769277,1720.891126,1702.880561,1808.874801,1790.864237,|13116|0|58.78|DFPSPAGGQQMHGLVNKR|2|1982.986524|83.623256|2434|Methylation(2)|Met_OX(1)|NA|3|1|1|0|2650|54.232459|83.623256|26232|51.863966|31.75929|0.018547731022128|62|11253|1
12|11|0.999955,0.000043,0.000002,|1.000000,|NA|b1,y1,y1-NH3,b2,b3,y2,b3,y3,b4,y4,y4-H2O,y4-NH3,b5,b6,b6,y6,|130.049866,175.118951,158.092402,187.071326,272.124086,276.166631,286.139736,375.235041,433.175141,522.270446,504.259881,505.243897,532.243551,619.275581,633.291231,678.360316,|4638|0|31.37|DGVMVTR|2|807.399924|99.625735|2460|Methylation(1)|Met_OX(1)|NA|2|0|1|0|561|47.489629|99.625735|9276|99.625735|0|0.0455475607568946|73|11957|1
32|19|0.998676,0.998676,0.002510,0.000131,0.000002,0.000002,0.000002,0.000000,0.000000,0.000001,0.000001,0.000001,|1.000000,|NA|b2,b2-H2O,b3,b3-NH3,y3,y3-NH3,b3,b4,b4-H2O,y4,y4-H2O,y5,b5,b5-NH3,b5,b5-H2O,b6,y6,y7,b7,b9,b10,b10,b10-NH3,y10,y10-NH3,y11,y13,y3(2+),y5(2+),b6(2+),b6(2+),b10(2+),y10(2+),y11(2+),b12(2+),y12(2+),y13(2+),y14(2+),b14(2+),|272.160476,254.149912,391.164581,374.138032,391.218721,374.192172,419.195881,490.232991,472.222427,490.287131,472.276566,575.339891,590.260271,573.233722,618.291571,600.281007,731.375631,731.441001,830.509411,832.386921,1070.493511,1169.561921,1197.593221,1180.566672,1197.658591,1180.632042,1310.742651,1509.838341,377.203071,575.339891,703.344331,717.359981,1197.593221,1197.658591,1310.742651,1438.747091,1438.801231,1509.838341,1656.873746,1666.858091,|12885|0|58.04|DKMAQLEHTVRLVESK|3|1928.020748|110.218045|2522|Methylation(2)|Met_OX(1)|NA|3|2|1|0|2153|53.33044|110.218045|25770|52.590953|57.627092|0.204764453192557|122|13064|1
14|10|0.534164,0.534164,0.826047,0.497915,0.497915,0.105582,0.004212,|NA|NA|y1,y1-NH3,b2,b2-H2O,y2,b3,b4,b4-H2O,y4,y4,b5,y5,b6,b6,y6,b7,b7,|175.118951,158.092402,243.133926,225.123362,288.203011,372.176516,485.260576,467.250012,518.293281,532.308931,586.308256,617.361691,701.335196,715.350846,760.419931,814.419256,828.434906,|5688|0|34.86|DLEVSEIR|2|1002.546124|71.649175|3101|Methylation(3)|NA|NA|3|0|1|0|644|48.088859|71.649175|11376|71.649175|0|0.17302445253273|114|12941|1
14|12|0.000188,0.001004,0.005356,0.028566,0.812535,0.152350,|NA|NA|y1,b2,b2,y2,y3,b4,y4,y4,b5,y5,b6,b6-NH3,y6,y6,y6-H2O,b7,b7-H2O,b7-NH3,y7,|147.112801,229.118276,243.133926,248.160481,395.228891,472.240176,544.276571,558.292221,635.303506,673.319161,782.371916,765.345367,787.398471,801.414121,783.403556,883.419596,865.409032,866.393047,914.498181,|9245|0|46.24|DLKDYFSK|2|1029.524124|101.250546|546|Methylation(1)|NA|NA|1|1|0|0|1074|50.310043|101.250546|18490|101.250546|0|0.00738315297712111|58|10727|1
40|17|0.000115,0.000115,0.000115,0.000612,0.000612,0.003265,0.495338,0.495338,0.003265,0.000612,0.000612,|NA|NA|y3,y6,b7,b7-H2O,b7,y7,b8,b8-H2O,b8-NH3,y8,b11,b11-H2O,b11-NH3,y10,y10,y10-NH3,y11,y12,b13,b13-NH3,y13,b14,b14-NH3,y14,y14-NH3,y14,y14-NH3,b15,b15,b15-NH3,y16,b18,|361.183001,628.341281,777.377736,759.367172,791.393386,791.404611,890.461796,872.451232,873.435247,922.445101,1091.536746,1073.526182,1074.510197,1110.524811,1124.540461,1107.513912,1181.561921,1238.583381,1293.632106,1276.605557,1325.615411,1424.672596,1407.646047,1424.683821,1407.657272,1438.699471,1421.672922,1573.720276,1587.735926,1570.709377,1638.815561,1854.894206,|24609|0|104.22|DLYANTVLSGGSTMYPGIADR|2|2215.073324|70.389019|63|Methylation(1)|NA|NA|1|0|0|0|2746|54.387005|70.389019|49218|70.389019|0|0.208904226502936|122|13086|63
32|19|0.969053,0.840360,0.181697,0.007384,0.001421,0.000058,0.000004,0.000004,0.000014,0.000003,0.000001,|NA|NA|y1,y2,b4,y3,b6,y7,b8,y8,b9,b9-NH3,b9,y11,y12,y12-NH3,b13,y12,b14,b14,y2(2+),b3(2+),b7(2+),y7(2+),y8(2+),b9(2+),b9(2+),b9(2+),y10(2+),b13(2+),y12(2+),y14(2+),y15(2+),|175.118951,331.220061,458.170396,458.319771,656.307216,802.489351,855.402906,915.573411,954.471316,937.444767,968.486966,1199.721861,1312.805921,1295.779372,1326.672196,1326.821571,1425.740606,1439.756256,359.251361,361.117636,741.359976,802.489351,915.573411,940.455666,954.471316,968.486966,1128.684751,1312.656546,1312.805921,1512.867871,1640.926451,|10071|0|48.86|DNCPLVANLVTASLRR|3|1769.963948|110.218045|433|Methylation(2)|NA|NA|2|1|0|0|1575|51.972806|110.218045|20142|65.156063|45.061982|0.0736807256333757|79|12314|1
20|15|0.966037,0.033962,0.000000,0.000000,0.000000,0.000000,|NA|NA|y1,b2,b2-H2O,b2-NH3,y2,y2-H2O,b3,b3-H2O,b3-NH3,y3,b4,b4-H2O,b4-NH3,y4,y5,b7,b7-H2O,y6,y7,y7-H2O,y7-NH3,y8,y8-NH3,y9,y9-NH3,b10,b10-H2O,b10-NH3,y10,y10-NH3,|175.118951,258.108446,240.097882,241.081897,304.161541,286.150976,357.176856,339.166292,340.150307,403.229951,428.213966,410.203402,411.187417,550.298361,621.335471,700.326036,682.315472,708.367501,822.410431,804.399866,805.383882,893.447541,876.420992,992.515951,975.489402,1075.505446,1057.494882,1058.478897,1120.574531,1103.547982,|5760|0|35.09|DQVANSAFVER|2|1249.616924|110.231319|570|Methylation(1)|NA|NA|1|0|0|0|1270|51.038037|110.231319|11520|110.231319|0|0.000240618872107922|46|8951|1
31|25|0.000000,0.000000,0.000000,0.000000,0.000000,0.001153,0.032809,0.933229,0.032809,|NA|NA|y1,y1-NH3,b2,b2,y2,y2-H2O,y3,y4,b5,y5,y5-H2O,y5-NH3,b6,y6,b7,b7-H2O,b7-NH3,y7,b8,b8-H2O,y8,b9,b10,b10-H2O,b10-NH3,y3(2+),y4(2+),b5(2+),y5(2+),y5(2+),y6(2+),b7(2+),y7(2+),b8(2+),b11(2+),b12(2+),|175.118951,158.092402,272.135326,286.150976,304.161541,286.150976,441.220451,528.252481,543.252136,585.273941,567.263376,568.247392,672.294726,698.358001,729.316186,711.305622,712.289637,755.379461,842.400246,824.389682,884.422051,899.421706,986.453736,968.443172,969.427187,441.220451,528.252481,543.252136,571.258291,585.273941,698.358001,729.316186,755.379461,842.400246,1123.512646,1252.555236,|1988|0|22.41|DREAAEGLGSHDR|3|1426.667948|193.96279|149|Methylation(1)|NA|NA|1|1|0|0|1419|51.519824|193.96279|3976|81.320366|112.642424|1.61194915471602e-14|22|2861|1
38|26|0.000000,0.000000,0.000000,0.000000,0.000000,0.000827,0.003695,0.015164,0.273442,0.853436,0.853436,|NA|NA|b3,y3,y4,y5,b6,y6,b7,b7,b7,y7,b8,b9,y8,y8-NH3,y9,y9-H2O,y9-NH3,b10,b10-H2O,y10,y10-NH3,b11,y11,b12,b7(2+),b8(2+),b9(2+),y8(2+),y9(2+),b10(2+),y10(2+),b12(2+),b13(2+),b13(2+),b14(2+),b16(2+),y16(2+),|359.167356,375.223801,490.250741,547.272201,671.310726,675.330781,742.347836,756.363486,770.379136,789.373711,813.384946,870.406406,904.400651,887.374102,961.422111,943.411546,944.395562,985.433346,967.422782,1032.459221,1015.432672,1099.476276,1103.496331,1255.566156,742.347836,813.384946,870.406406,904.400651,961.422111,985.433346,1032.459221,1227.534856,1284.556316,1298.571966,1399.583256,1627.694256,1644.757191,|1806|0|21.63|DSRPSQAAGDNQGDEAK|3|1773.799448|170.94665|1378|Methylation(2)|NA|NA|2|1|0|0|1450|51.61368|170.94665|3612|69.904528|101.042122|4.41756238547319e-07|35|6536|1
16|12|0.998714,0.001234,0.000043,0.000008,0.000000,0.000000,|NA|NA|y2,b2,b2-H2O,y3,y3-NH3,y4,y5,b5,b5-H2O,y6,y6-H2O,b6,b6-H2O,y7,b7,b7-H2O,b7-NH3,b8,b8-H2O,b8-NH3,y8,y8-H2O,y8-NH3,|246.181211,293.113196,275.102632,360.224141,343.197592,491.264631,604.348691,663.298426,645.287862,733.391281,715.380716,794.338916,776.328352,861.449861,908.381846,890.371282,891.355297,1007.450256,989.439692,990.423707,1024.513191,1006.502626,1007.486642,|7977|0|42.2|DYQELMNVK|2|1153.555324|89.080123|702|Methylation(1)|NA|NA|1|0|0|0|835|49.216865|89.080123|15954|89.080123|0|0.20565285201412|122|13075|1
14|11|0.030168,0.827039,0.257645,0.520971,0.477624,0.738316,0.148237,|NA|NA|y1,b2,b2,y2,b3,y3,b3,y3,y4,y4,b5,b5-H2O,y5,b6,y6,b7,b7-H2O,y7,y7,y7-H2O,y7-NH3,|147.112801,259.092456,273.108106,274.212511,373.135386,373.280921,387.151036,387.296571,444.318031,472.349331,575.212986,557.202422,575.358521,688.297046,689.401451,815.396756,797.386192,818.444041,832.459691,814.449126,815.433142,|5174|0|33.19|EENCAILK|2|961.499924|85.640697|1337|Methylation(3)|NA|NA|3|0|0|0|528|47.226339|85.640697|10348|54.667963|30.972734|0.00450270134113152|54|10516|1
18|12|0.002857,0.381838,0.381838,0.836336,0.384804,0.006164,0.006164,|NA|NA|y1,b2,y1,y2,y2-H2O,y2-NH3,b3,y3,b3,y4,y4,b4,b5,b5,y5,b6,b6-H2O,b6,b7,b7,b7-H2O,b7-NH3,b9,y9,y9-H2O,y9-NH3,|175.118951,187.071326,189.134601,262.150981,244.140416,245.124432,343.172436,349.183011,357.188086,450.230691,464.246341,471.231016,570.299426,584.315076,627.309671,719.347106,701.336542,733.362756,820.394786,834.410436,816.399872,817.383887,1008.474496,1053.543581,1035.533016,1036.517032,|2447|0|24.09|EGRNVYSSSR|2|1182.583324|79.832889|1244|Methylation(2)|NA|NA|2|1|0|0|1020|50.086002|79.832889|4894|56.890426|22.942463|0.164725971683959|107|12910|1
18|15|0.000000,0.000160,0.129709,0.691781,0.129709,0.024320,0.024320,|NA|NA|b2,b2-H2O,y2,b3,y3,y4,b5,b5-H2O,b5,y5,y5-H2O,b6,b6-H2O,b6-NH3,y6,y6-H2O,b7,b7-H2O,y7,y7-H2O,b8,y8,b9,b9-H2O,b9-NH3,y9,y9-NH3,|187.071326,169.060762,276.155391,286.139736,363.187421,492.230011,561.303106,543.292542,575.318756,607.256951,589.246386,676.330046,658.319482,659.303497,754.325361,736.314796,805.372636,787.362072,882.420321,864.409756,892.404666,981.488731,1021.447256,1003.436692,1004.420707,1038.510191,1021.483642,|3391|0|27.16|EGVKFDDSEK|2|1167.553124|122.165109|463|Methylation(1)|NA|NA|1|1|0|0|980|49.912261|122.165109|6782|122.165109|0|1.06551579529729e-06|36|6814|1
14|10|0.000989,0.097578,0.308362,0.924128,0.827533,0.827533,0.013877,|NA|NA|y1,y2,y2-NH3,b2,b3,b4,b4,y4,y5,y5-NH3,y6,b6,b7,y7,y7-H2O,y7-NH3,|147.112801,218.149911,201.123362,243.133926,356.217986,443.250016,457.265666,459.292551,574.355881,557.329332,687.439941,712.423956,783.461066,800.524001,782.513436,783.497452,|4152|0|29.75|EIISNLAK|2|929.566524|71.649175|1226|Methylation(3)|NA|NA|3|0|0|0|475|46.766936|71.649175|8304|71.649175|0|0.17302445253273|114|12939|1
18|13|0.509925,0.509925,0.501715,0.501715,0.798160,0.150100,0.028459,|NA|NA|y1,y2,b3,y3,y3-NH3,b4,y3,y3-NH3,y4,y4-NH3,y4,b5,b5-H2O,y5,b6,b6,b7,b7,y7,y7,b8,b8-NH3,b9,|175.118951,288.203011,342.202336,458.319771,441.293222,485.260576,486.351071,469.324522,515.341231,498.314682,529.356881,600.287516,582.276952,600.393991,657.308976,671.324626,742.361736,742.361736,858.479171,886.510471,912.478496,895.451947,1025.562556,|598|0|11.88|ELAEEAARLR|2|1199.676124|92.78506|900|Methylation(3)|NA|NA|3|1|0|0|864|49.365137|92.78506|1196|76.833322|15.951738|0.0150820443732749|61|11121|1
22|13|0.000265,0.030348,0.588795,0.588795,0.647927,0.093097,0.028549,0.028544,0.496839,0.496839,|NA|NA|b2,y2,y2-H2O,y2-NH3,y3,y3-H2O,y3,y3,y3-NH3,y4,b4,y4,y5,y5-H2O,y5,y6,y6-NH3,b6,b7,b7-H2O,b7-NH3,y7,b8,b8-H2O,b8-NH3,b8,b8-H2O,b8-NH3,b9,b9,y9,y9-NH3,b10,b11,y11,y11-H2O,y11-NH3,|227.102626,262.176131,244.165566,245.149582,377.203071,359.192506,391.218721,405.234371,388.207822,448.240181,456.208886,476.271481,577.282771,559.272206,591.298421,664.314801,647.288252,673.297386,788.360716,770.350152,771.334167,795.355291,889.372006,871.361442,872.345457,889.372006,871.361442,872.345457,974.424766,988.440416,1037.493181,1020.466632,1103.467356,1218.530686,1235.593621,1217.583056,1218.567072,|3844|0|28.67|EPTNKCSEGETK|2|1364.629724|76.833322|3078|Methylation(3)|NA|NA|3|1|1|0|1264|51.017471|76.833322|7688|56.090781|20.742541|0.163051044417732|106|12906|1
22|14|0.000008,0.000008,0.000222,0.959697,0.033739,0.006326,|NA|NA|y2,b2,b2-H2O,y3,y4,y5,y5,b5,b5-H2O,b5-NH3,y6,y6-H2O,y6-NH3,y7,y8,b8,b8-H2O,y9,y10,b10,b10-H2O,b10-NH3,b11,b11-H2O,b11-NH3,|218.149911,258.108446,240.097882,331.233971,402.271081,531.313671,545.329321,591.240906,573.230342,574.214357,644.397731,626.387166,627.371182,715.434841,862.503251,904.404666,886.394102,977.530191,1048.567301,1088.525836,1070.515272,1071.499287,1159.562946,1141.552382,1142.536397,|12686|0|57.38|EQADFAVEALAK|2|1305.670124|88.349928|805,3095|Methylation(1)|NA|NA|1|0|1|0|1220|50.863598|88.349928|25372|88.349928|0|0.125845120234382|87|12739|1
14|10|0.295789,0.295789,0.709547,0.709547,0.947387,0.035057,0.006883,|NA|NA|y1,b2,b2-H2O,b2-NH3,y2,y3,b3,b4,b4-NH3,y4,y4,b4,b5,b5-NH3,y6,b7,b7-H2O,b7-NH3,|175.118951,258.108446,240.097882,241.081897,288.203011,359.240121,400.182676,487.214706,470.188157,502.298361,502.298361,529.261656,658.304246,641.277697,759.435921,842.425416,824.414852,825.398867,|4727|0|31.66|EQQTEALR|2|1016.536724|71.649175|1836|Methylation(3)|NA|NA|3|0|1|0|772|48.876173|71.649175|9454|71.649175|0|0.17302445253273|114|12940|1
20|18|0.001034,0.156855,0.836559,0.005514,0.000036,0.000001,0.000000,|NA|NA|y1,b2,b2,b3,b3-H2O,b3,y3,b4,b4-H2O,b4,y4,b5,b5-H2O,b5,y5,b6,b6-H2O,b6-NH3,y6,y6-H2O,y6-NH3,y6,b7,b7-H2O,y7,y7-H2O,y7,b8,b8-H2O,b8-NH3,b8,b8-H2O,b8-NH3,y8,y8-H2O,y8-NH3,y8,y9,b10,b10,y10,y10-H2O,y10-NH3,|175.118951,231.097546,245.113196,359.156126,341.145562,373.171776,373.219391,430.193236,412.182672,444.208886,444.256501,543.277296,525.266732,557.292946,557.340561,656.361356,638.350792,639.334807,656.408971,638.398406,639.382422,670.424621,769.445416,751.434852,769.493031,751.482466,783.508681,840.482526,822.471962,823.455977,840.482526,822.471962,823.455977,840.530141,822.519576,823.503592,854.545791,982.604371,1024.567316,1038.582966,1083.652051,1065.641486,1066.625502,|9004|0|45.46|ETQALVLAPTR|2|1212.693524|158.076835|589|Methylation(1)|NA|NA|1|0|0|0|795|49.003671|158.076835|18008|158.076835|0|1.37654656297525e-15|19|2563|1
31|21|0.000069,0.000013,0.000013,0.000069,0.001949,0.055438,0.055438,0.295671,0.295671,0.295671,|NA|NA|b2,b2,b3,y3,b5,y5,b6,y6,b7,b8,y8,b9,y9,y9,b10,y10,b10,y10,b12,b13,b5(2+),b6(2+),y6(2+),y6(2+),y8(2+),b10(2+),y10(2+),b13(2+),b14(2+),y14(2+),|229.118276,243.133926,342.202336,432.256501,570.288196,632.372591,731.372256,731.441001,802.409366,916.488676,1007.552001,1045.531266,1135.646961,1135.646961,1192.599676,1192.668421,1206.615326,1206.684071,1404.752146,1491.784176,570.288196,717.356606,717.425351,731.441001,1007.552001,1192.599676,1192.668421,1491.784176,1606.811116,1680.906751,|22690|0|93.97|EVVQNFAKEFVISDRK|3|1923.042548|137.883205|356|Methylation(1)|NA|NA|1|2|0|0|1680|52.253093|137.883205|45380|79.058688|58.824517|3.98667973348548e-06|38|7333|1
20|15|0.084471,0.450064,0.449980,0.022156,0.993329,|NA|NA|y1,y1,b2,y2,y3,b3,b4,y5,b6,b6-H2O,y6,y7,y8,y8-NH3,y8,y8,b9,y9,b9,b10,y10,|175.118951,189.134601,277.118276,286.187361,357.224471,390.202336,491.250016,551.329991,661.355536,643.344972,664.414051,721.435511,794.451891,777.425342,808.467541,822.483191,926.498166,935.567251,940.513816,1023.550926,1064.609841,|12902|0|58.07|FELSGIPPAPR|2|1211.673524|110.231319|560,577|Methylation(2)|NA|NA|2|0|0|0|945|49.754318|110.231319|25804|110.231319|0|0.00211229805029768|53|10102|13
14|12|0.179761,0.840027,0.931514,0.038807,0.008206,0.001685,|NA|NA|y1,b1,y2,b2,b3,y3,y4,b5,y5,y6,b6,y7,b7,|147.112801,148.075686,260.196861,276.134266,389.218326,389.239451,486.292211,601.334416,601.355541,728.455251,730.377006,842.498181,843.461066,|5998|0|35.85|FNITPEIK|2|989.569524|101.250546|151|Methylation(2)|NA|NA|2|0|0|0|492|46.919651|101.250546|11996|101.250546|0|0.0280710214716062|67|11572|1
55|32|0.000002,0.000043,0.000230,0.000230,0.000230,0.000230,0.000043,0.000043,0.006534,0.991190,0.001225,0.000002,0.000000,0.000000,0.000000,0.000000,0.000000,0.000000,0.000000,|NA|NA|b2,b3,b3,y4,y4-H2O,b4,y5,y5-H2O,y5,b5,b5-H2O,y6,y7,y8,y8-H2O,y8-NH3,y9,b9,y10,b11,b11,y11,y11-H2O,b12,y13,y13-H2O,y13-NH3,b13,y14,b14,b14-H2O,b15,y15,y15-NH3,y17,y17-H2O,b17,b17-H2O,y6(2+),b6(2+),y10(2+),b11(2+),b12(2+),y15(2+),y15(2+),y17(2+),b20(2+),y22(2+),b22(2+),y23(2+),b23(2+),y24(2+),|334.154996,463.197586,477.213236,545.304181,527.293616,562.265996,658.388241,640.377676,672.403891,675.350056,657.339492,773.415181,860.447211,975.474151,957.463586,958.447602,1032.495611,1143.510526,1169.554521,1313.616046,1327.631696,1332.617851,1314.607286,1428.642986,1490.686991,1472.676426,1473.660442,1525.695746,1591.734671,1626.743426,1608.732862,1683.764886,1688.787431,1671.760882,1902.882781,1884.872216,1947.875896,1929.865332,773.415181,776.397736,1169.554521,1313.616046,1428.642986,1674.771781,1688.787431,1916.898431,2242.967556,2442.080361,2459.042176,2555.164421,2558.110586,2654.232831,|13746|0|60.87|FWEVISDEHGIDPTGSYHGDSDLQLER|3|3116.419148|177.466172|1293,1330|Methylation(1)|NA|NA|1|0|0|0|1790|52.52853|177.466172|27492|177.466172|0|2.25983277635596e-15|20|2642|2
26|18|0.999998,0.000002,0.000000,0.000000,0.000000,0.000000,|NA|NA|b3,b4,b4-H2O,b5,b5-H2O,y3,y4,b7,y5,y6,b9,y7,y8,y8-NH3,b11,y9,b12,b12,y11,y12,y12-H2O,y12-NH3,b13,b13-H2O,|272.124086,329.145546,311.134982,428.213956,410.203392,462.245941,575.330001,596.303826,662.362031,809.430441,872.414826,938.473031,1009.510141,992.483592,1072.530916,1106.562901,1258.610226,1258.610226,1262.652771,1333.689881,1315.679316,1316.663332,1359.657906,1341.647342,|15073|0|65.3|GEAGVPAEFSIWTR|2|1533.770924|121.516668|502|Methylation(1)|NA|NA|1|0|0|0|1752|52.435341|121.516668|30146|121.516668|0|3.97396603954949e-07|35|6517|1
22|19|0.969322,0.839945,0.180629,0.006904,0.001600,0.001600,|NA|NA|b2,b2,b2-H2O,b3,b3-H2O,y2,b3,y2,b4,y3,y4,b5,b5-H2O,y5,b6,y5,y6,y7,b8,y7,b9,b9-NH3,y8,y8-H2O,b10,y9,b10,b10-H2O,b10-NH3,b10,b10-H2O,b10-NH3,y9,y9-H2O,y9-NH3,y10,b11,|187.071326,201.086976,183.076412,244.092786,226.082222,244.165561,258.108436,258.181211,355.161196,357.249621,471.292551,484.203786,466.193222,570.360961,583.272196,598.392261,685.387901,784.456311,797.367546,798.471961,911.410476,894.383927,913.498901,895.488336,1010.478886,1010.551661,1024.494536,1006.483972,1007.467987,1024.494536,1006.483972,1007.467987,1024.567311,1006.556746,1007.540762,1067.573121,1121.547296,|8807|0|44.84|GEGPDVDVNLPK|2|1267.654124|159.424975|49|Methylation(2)|NA|NA|2|0|0|0|1266|51.024337|159.424975|17614|159.424975|0|1.27366991183065e-11|25|3955|1
56|26|0.000164,0.024927,0.132942,0.709024,0.132942,0.000001,0.000000,0.000000,0.000000,0.000000,|NA|NA|b4,y3,b5,b5-H2O,b6,b6-H2O,y4,y6,b10,y8,b11,b12,y9,y11,y12,y12-H2O,y12,y12-H2O,b14,y13,b10(2+),b12(2+),y12(2+),b15(2+),y15(2+),y18(2+),b21(2+),y19(2+),b23(2+),y22(2+),y23(2+),b25(2+),b26(2+),|259.103686,289.161871,316.125146,298.114582,373.146606,355.136042,402.245931,546.299421,631.243016,690.352911,732.290696,775.296506,777.384941,891.427861,948.449321,930.438756,948.449321,930.438756,1002.434726,1035.481351,631.243016,789.312156,948.449321,1059.456186,1262.619571,1463.694521,1491.616656,1550.726551,1591.643926,1721.790931,1778.812391,1805.775666,1862.797126,|1298|0|18.83|GGSGGGGGGSSGGRGSGGGSSGGSIGGR|3|2093.928848|114.934755|706|Methylation(1)|NA|NA|1|1|0|0|1330|51.238516|114.934755|2596|34.952555|79.9822|0.000892006892668855|50|9549|1
20|16|0.000001,0.000004,0.000112,0.016969,0.482674,0.482674,0.016969,0.000597,|NA|NA|b3,b3-H2O,y2,y2-NH3,b4,b4-H2O,b4-NH3,y3,y3-H2O,b5,b5-H2O,b5-NH3,y4,y4-NH3,y4,b6,b6-NH3,y5,b7,b7-H2O,b7-NH3,y6,y6-NH3,b8,b8-H2O,b8-NH3,y7,y7-H2O,y7-NH3,b9,b9-H2O,b9-NH3,y8,y8-H2O,b10,b10-H2O,b10-NH3,y9,|258.144826,240.134262,322.187361,305.160812,386.203406,368.192842,369.176857,451.229951,433.219386,515.245996,497.235432,498.219447,565.272881,548.246332,579.288531,643.304576,626.278027,710.329021,774.345066,756.334502,757.318517,838.387601,821.361052,902.403646,884.393082,885.377097,967.430191,949.419626,950.403642,1031.446236,1013.435672,1014.419687,1095.488771,1077.478206,1178.514646,1160.504082,1161.488097,1182.520801,|7645|0|41.14|GISQEQMNEFR|2|1352.625924|124.863207|23|Methylation(1)|NA|NA|1|0|0|0|1188|50.748164|124.863207|15290|124.863207|0|4.55000603594699e-07|36|6553|1
26|20|0.999953,0.999996,0.000047,0.000003,0.000001,|NA|NA|b2,y1,b2,y2,y2-NH3,b3,y3,b4,y4,b5,y5,b6,y6,b7,b7-H2O,y7,b8,b8-H2O,b8-NH3,y3(2+),y4(2+),b6(2+),y5(2+),b6(2+),b7(2+),b7(2+),b8(2+),b8(2+),y8(2+),b9(2+),b9(2+),b10(2+),y9(2+),|145.060766,147.112801,159.076416,262.139741,245.113192,292.129176,375.223801,420.224136,474.292211,611.318766,660.371521,682.355876,731.408631,868.435186,850.424622,894.471961,967.503596,949.493032,950.477047,375.223801,474.292211,654.324576,660.371521,682.355876,840.403886,868.435186,939.472296,967.503596,1050.598221,1052.556356,1080.587656,1195.614596,1197.666631,|12147|0|55.61|GSFKYAWVLDK|3|1341.720248|148.984663|237,252|Methylation(2)|NA|NA|2|1|0|0|1146|50.591846|148.984663|24294|75.243467|73.741196|0.000328541052719974|49|9145|3
26|15|0.117262,0.117262,0.624805,0.119440,0.037774,0.474613,0.474613,0.017115,0.017115,|NA|NA|b3,y2,y2-H2O,y3,b5,b6,b6-H2O,b6,b6-H2O,y5,y6,b7,b7-H2O,y6,y7,b8,y8,y9,b11,b12,b12-H2O,y11,y11-H2O,b13,|256.165556,262.150981,244.140416,389.250691,458.224526,587.267116,569.256552,601.282766,583.272202,602.362031,699.414791,702.294056,684.283492,713.430441,812.498851,815.378116,927.525791,1056.568381,1153.573516,1252.641926,1234.631362,1258.627351,1240.616786,1339.673956,|252|0|7.78|GVVDSDDLPLNVSR|2|1513.785524|85.812729|243|Methylation(2)|NA|NA|2|0|0|0|1729|52.37795|85.812729|504|75.243467|10.569262|0.200958227146307|118|13044|3
26|16|0.000000,0.000001,0.000004,0.000587,0.016688,0.474673,0.474673,0.016688,0.016688,|NA|NA|b2,y2,y2-H2O,y4,y4-NH3,b5,b5,b6,y6,b6,y6,y7,y7-H2O,y7-NH3,y9,b9,b9,b10,b10-NH3,b11,b11-NH3,b12,y12,b13,b13,|285.134596,290.145891,272.135326,530.329661,513.303112,692.355476,692.355476,791.423886,791.441001,791.423886,791.441001,920.483591,902.473026,903.457042,1147.610581,1209.609116,1209.609116,1309.636396,1292.609847,1422.720456,1405.693907,1535.804516,1554.831461,1664.847106,1664.847106,|9315|0|46.45|HFIFFVQEFNLIDR|2|1838.951124|97.032929|646|Methylation(1)|NA|NA|1|0|0|0|2117|53.257209|97.032929|18630|79.058688|17.974241|0.0063933364384728|58|10676|1
14|13|0.000008,0.000215,0.006120,0.032638,0.928381,0.032638,|NA|NA|b1,y1,y1-NH3,b2,b2,y2,y2,y3,y3,b4,b4,y4,b5,b5,b5-H2O,y5,y6,b7,y7,y7-H2O,|138.066186,175.118951,158.092402,251.150246,265.165896,304.161541,304.161541,361.183001,375.198651,451.229946,465.245596,490.225591,566.256886,580.272536,562.261972,619.268181,690.305291,766.336586,803.389351,785.378786,|1182|0|17.91|HIAEDADR|2|940.446924|118.961963|1487|Methylation(1)|NA|NA|1|0|0|0|532|47.259116|118.961963|2364|85.640697|33.321266|2.67517444978111e-05|42|8030|1
60|27|0.024417,0.024417,0.024417,0.024417,0.017648,0.017648,0.017648,0.031185,0.070060,0.213217,0.634460,0.634460,0.197942,0.051921,0.012509,0.002863,0.000632,0.000134,0.000005,0.000000,0.000000,0.000000,0.000000,0.000000,|NA|NA|b2,y3,y3-NH3,b4,b4-H2O,y5,b5,y6,y6-NH3,b6,y7,y8,y9,b8,b8,b9,b9-H2O,b9-NH3,y10,b10,b10,b10-H2O,b10,b11,b11-NH3,b12,b13,b13-H2O,b13,b13-H2O,b13-NH3,b15,y7(2+),y8(2+),b10(2+),y11(2+),b11(2+),y12(2+),b12(2+),y14(2+),y15(2+),y17(2+),b17(2+),y18(2+),y19(2+),y20(2+),y20(2+),b21(2+),b23(2+),y25(2+),b25(2+),|255.206696,376.193911,359.167362,465.281986,447.271422,590.325651,590.366046,661.362761,644.336212,690.393326,758.415521,845.447551,932.479581,951.504666,951.504666,1008.526126,990.515562,991.499577,1045.563641,1108.553406,1122.569056,1104.558492,1136.584706,1209.601086,1192.574537,1336.700796,1437.712086,1419.701522,1465.743386,1447.732822,1448.716837,1666.781956,758.415521,845.447551,1108.553406,1173.658601,1209.601086,1286.742661,1322.685146,1530.867211,1643.951271,1901.052441,1910.906506,2016.079381,2129.163441,2216.195471,2230.211121,2406.284946,2580.349006,2748.398481,2748.438876,|16817|0|71.31|IITHPNFNGNTLDNDIMLIKLSSPATLNSR|4|3337.756972|115.051438|1505|Methylation(2)|NA|NA|2|1|0|0|2045|53.106933|115.051438|33634|51.069552|63.981886|0.00533344617603743|57|10605|1
12|11|0.000189,0.001010,0.816911,0.153171,0.028720,|NA|NA|y1,b2,y2,y3,b3,y4,b4,b4,b5,y5,y5-NH3,b6,y6,|147.112801,227.175396,261.155731,389.214311,390.238726,486.267071,487.291486,501.307136,615.350066,649.330401,632.303852,729.392996,762.414461,|8843|0|44.96|ILYPNNK|2|875.500324|99.625735|2989|Methylation(1)|NA|NA|1|0|1|0|422|46.253125|99.625735|17686|82.632052|16.993683|0.0285690511758697|71|11589|1
10|8|0.969279,0.178914,0.607029,0.607029,0.607029,0.030721,|NA|NA|y1,y1-NH3,b2,b2,b3,y4,b4,b4-NH3,b5,b5-NH3,y5,y5-H2O,|147.112801,130.086252,284.208096,284.208096,427.266336,589.330391,597.383096,580.356547,726.425686,709.399137,745.431501,727.420936,|2478|0|24.18|IREREK|2|872.534724|64.275931|1782|Methylation(3)|NA|NA|3|2|1|0|492|46.919651|64.275931|4956|64.275931|0|0.169213719415962|110|12929|1
18|14|0.000008,0.000230,0.001225,0.006531,0.990782,0.001225,|NA|NA|y1,y2,y3,b4,b4-NH3,y4,b5,y5,y5-H2O,b6,b6-NH3,y6,y7,b8,y8,b9,y9,y9-NH3,|175.118951,322.187361,453.227851,458.224536,441.197987,524.264961,605.292946,625.312641,607.302076,706.340626,689.314077,772.381051,900.439631,908.418226,1029.482221,1055.486636,1116.514251,1099.487702,|24139|0|100.51|ISEQFSAMFR|2|1229.598724|106.843638|1294|Methylation(1)|NA|NA|1|0|0|0|1376|51.386184|106.843638|48278|106.843638|0|0.00123612204017323|51|9945|30
22|17|0.000000,0.000000,0.000000,0.001010,0.028725,0.153200,0.817065,|NA|NA|b1,b2,y2,b3,b3-H2O,y3,y4,b5,y5,y6,y6-H2O,b7,b7-H2O,y7,y7-H2O,y8,y8,y8-NH3,y4(2+),y5(2+),y6(2+),y8(2+),b9(2+),y9(2+),y10(2+),|128.106986,201.123366,260.196861,332.163856,314.153292,397.255771,510.339831,544.243556,625.366771,724.435181,706.424616,758.338906,740.328342,839.462121,821.451556,922.499231,936.514881,919.488332,510.339831,625.366771,724.435181,936.514881,1022.497526,1067.555371,1154.587401,|11861|0|54.67|ISMPDVDLHVK|3|1267.670348|127.9476|49|Methylation(1)|NA|NA|1|0|0|0|1226|50.884905|127.9476|23722|127.9476|0|0.00149686375258743|52|9983|1
26|19|0.992628,0.818134,0.158566,0.030549,0.000041,0.000040,0.000040,|NA|NA|b2,b3,y2,b4,b4-H2O,b4,b4-H2O,y3,y4,b5,b5-H2O,b5-NH3,y5,b6,y6,y7,b8,b8-H2O,b8-NH3,y8,y8,y8,b9,y9,y10,b11,b11-NH3,y11,y12,y12,b13,y13,y13-H2O,y13,|227.175396,284.196856,303.177531,357.213236,339.202672,385.244536,367.233972,388.230291,487.298701,513.339496,495.328932,496.312947,558.335811,596.376606,657.404221,820.467551,886.539646,868.529082,869.513097,933.551611,947.567261,961.582911,985.608056,1030.604371,1158.699331,1169.729226,1152.702677,1259.747011,1316.768471,1330.784121,1368.824916,1415.836881,1397.826316,1429.852531,|10760|0|51.09|IVGSKPLYVALAQR|2|1542.937724|134.851104|657|Methylation(2)|NA|NA|2|1|0|0|483|46.839471|134.851104|21520|121.516668|13.334436|9.86200325867428e-10|30|4831|1
24|18|0.964661,0.033914,0.001192,0.000224,0.000008,0.000001,0.000000,0.000000,|NA|NA|b2,y2,b3,b3-H2O,y3,b4,b4-H2O,y4,b5,b5-H2O,y5,b6,b6-H2O,y7,y8,b9,y9,b10,b10-H2O,y10,y10-NH3,b11,y11,y11-H2O,b12,b12-H2O,|227.175396,294.181211,328.223076,310.212512,407.265271,441.307136,423.296572,478.302381,542.354816,524.344252,593.329321,599.376276,581.365712,791.429761,848.451221,912.503656,949.498901,983.540766,965.530202,1062.582961,1045.556412,1096.624826,1163.630641,1145.620076,1243.693236,1225.682672,|14368|0|62.94|IVTITGPTDAIFK|2|1389.798924|131.301181|689|Methylation(1)|NA|NA|1|0|0|0|846|49.273704|131.301181|28736|38.322084|92.979097|5.19504753848082e-09|30|5336|1
26|21|0.000000,0.000000,0.000006,0.000030,0.004519,0.024104,0.024104,0.685613,0.128553,0.128553,0.004519,|NA|NA|y2,y2-NH3,b4,b4-H2O,y3,y3,b5,b5-H2O,y4,b6,b6-H2O,b6-NH3,y5,y5-H2O,b7,b7-H2O,y6,y6,y7,b9,y8,y8-H2O,y8-NH3,b10,y9,b11,y10,y10-H2O,y10-NH3,b12,b12-H2O,b12-NH3,y11,y12,y12-NH3,b13,y13,y13-H2O,y13-NH3,|322.187361,305.160812,358.208486,340.197922,437.214301,451.229951,486.267066,468.256502,566.256891,599.351126,581.340562,582.324577,695.299481,677.288916,728.393716,710.383152,794.367891,808.383541,922.426471,955.520706,1051.469061,1033.458496,1034.442512,1084.563296,1164.553121,1213.605886,1292.611701,1274.601136,1275.585152,1328.632826,1310.622262,1311.606277,1393.659381,1450.680841,1433.654292,1475.701236,1521.717951,1503.707386,1504.691402,|10589|0|50.53|KAGTQIENIDEDFR|2|1649.814124|163.996532|61|Methylation(1)|NA|NA|1|1|0|0|1910|52.810334|163.996532|21178|163.996532|0|2.35401360190507e-19|14|1656|1
38|24|0.000000,0.000000,0.000000,0.000001,0.000113,0.003213,0.003213,0.487446,0.487446,0.017137,0.000602,0.000602,0.000113,0.000113,|NA|NA|y3,b5,b6,b7,y6,b8,b8-NH3,y7,b9,b10,b10-NH3,b10,b10-NH3,y9,y9-H2O,b11,b11-NH3,b12,b12-NH3,y11,y12,y12-H2O,y12-NH3,y13,y6(2+),y7(2+),b9(2+),b10(2+),y9(2+),y11(2+),b13(2+),y13(2+),y15(2+),|317.218321,486.267066,599.351126,728.393716,735.414781,842.436646,825.410097,850.441721,969.536356,1084.563296,1067.536747,1084.563296,1067.536747,1108.526901,1090.516336,1213.605886,1196.579337,1328.632826,1311.606277,1335.653891,1464.696481,1446.685916,1447.669932,1577.780541,735.414781,850.441721,955.520706,1084.563296,1108.526901,1335.653891,1475.701236,1577.780541,1806.886801,|12912|0|58.12|KAGTQIENIDEDFRDGLK|3|2063.039048|146.274993|61|Methylation(1)|NA|NA|1|2|0|0|2848|54.5454|146.274993|25824|146.274993|0|1.04780438568474e-07|34|6102|1
47|27|0.001037,0.001037,0.001037,0.000194,0.000194,0.000194,0.000194,0.838831,0.157281,0.000000,0.000000,0.000000,|NA|NA|y2,y3,y4,y5,b5,y6,y6-NH3,y7,b8,y8,y8-NH3,b9,y9,b10,b11,y12,y12-H2O,y12-NH3,b13,b15,b16,b16-H2O,b16-NH3,b5(2+),y6(2+),b6(2+),y7(2+),y11(2+),y12(2+),b13(2+),b14(2+),b15(2+),b16(2+),y18(2+),b17(2+),b19(2+),|290.145891,361.183001,474.267061,531.288521,591.313676,628.341281,611.314732,791.404611,905.472696,922.445101,905.418552,1018.556756,1023.492781,1105.588786,1162.610246,1238.583381,1220.572816,1221.556832,1320.679386,1552.767556,1715.830886,1697.820322,1698.804337,591.313676,628.341281,719.372256,791.404611,1181.561921,1238.583381,1320.679386,1421.727066,1538.751906,1715.830886,1809.879951,1812.883646,1982.989166,|12544|0|56.92|KDLYANTVLSGGSTMYPGIADR|3|2343.165548|148.899388|63|Methylation(1)|NA|NA|1|1|0|0|3121|54.942938|148.899388|25088|148.899388|0|1.66641917569251e-07|34|6175|6
24|17|0.000000,0.000000,0.000606,0.490469,0.490469,0.017243,0.000606,0.000606,|NA|NA|b2,b2-H2O,b2-NH3,y3,y3-H2O,b3,b3-NH3,y4,y4-H2O,b4,b4-H2O,b4-NH3,y7,b6,b6-NH3,y8,b8,y9,y9,b9,b9-NH3,y10,y10-H2O,y10-NH3,b10,b10-H2O,y11,y11-NH3,b11,b12,b12-H2O,y12,y12-H2O,y12-NH3,|258.144826,240.134262,241.118277,305.181941,287.171376,405.213236,388.186687,406.229621,388.219056,492.245266,474.234702,475.218717,677.382821,750.382086,733.355537,824.451231,894.435576,921.503991,921.503991,1007.519636,990.493087,1008.536021,990.525456,991.509472,1108.567316,1090.556752,1155.604431,1138.577882,1195.599346,1266.636456,1248.625892,1284.647021,1266.636456,1267.620472,|10002|0|48.65|KEFSPFGSITSAK|2|1412.742124|117.620755|657|Methylation(1)|NA|NA|1|1|0|0|1399|51.458177|117.620755|20004|117.620755|0|1.38331545424509e-06|36|6866|1
14|13|0.000000,0.000007,0.001003,0.005352,0.152225,0.811867,0.028542,0.001003,|NA|NA|y1,y1-NH3,b2,b2-NH3,y2,y2-NH3,b3,b3-H2O,b3-NH3,y3,b4,b4-NH3,y4,y4-H2O,b5,b5-H2O,y5,b6,b6-H2O,b6-NH3,y6,y6-H2O,y6-NH3,b7,y7,y7-H2O,y7-NH3,|175.118951,158.092402,242.186296,225.159747,289.161881,272.135332,371.228886,353.218322,354.202337,418.204471,484.312946,467.286397,505.236501,487.225936,571.344976,553.334412,618.320561,700.387566,682.377002,683.361017,747.363151,729.352586,730.336602,814.430496,860.447211,842.436646,843.420662,|3078|0|26.14|KLELSDNR|2|988.541724|118.961963|91|Methylation(1)|NA|NA|1|1|0|0|668|48.247765|118.961963|6156|118.961963|0|1.36646766110369e-05|40|7901|1
54|35|0.272627,0.272627,0.272627,0.051118,0.051118,0.051118,0.009585,0.009585,0.009585,0.000012,0.000000,0.000000,0.000000,0.000000,0.000000,0.000000,0.000000,0.000000,0.000000,0.000000,0.000000,|NA|NA|y2,y3,y4,y4-H2O,y5,y5-NH3,b6,y6,y7,y7-NH3,y8,b9,y9,y9-NH3,y10,y10-H2O,y11,y11-H2O,y11-NH3,y12,b12,b12-H2O,y13,y13-H2O,y13-NH3,b13,y14,y14-H2O,y14-NH3,y15,b15,b15-H2O,b16,b17,b6(2+),b8(2+),y9(2+),y10(2+),y11(2+),b14(2+),b15(2+),b16(2+),b17(2+),b18(2+),b19(2+),y19(2+),b21(2+),b22(2+),y22(2+),b24(2+),b25(2+),|288.203011,403.229951,500.282711,482.272146,614.325641,597.299092,685.351526,729.352581,816.384611,799.358062,931.411551,1026.546586,1059.470131,1042.443582,1160.517811,1142.507246,1231.554921,1213.544356,1214.528372,1344.638981,1367.716506,1349.705942,1431.671011,1413.660446,1414.644462,1494.816216,1544.755071,1526.744506,1527.728522,1643.823481,1694.932306,1676.921742,1765.969416,1867.017096,685.351526,913.462526,1073.485781,1160.517811,1231.554921,1581.848246,1694.932306,1765.969416,1867.017096,1995.075676,2110.102616,2112.093111,2312.161586,2426.204516,2470.241961,2638.284216,2751.368276,|20082|0|83.1|KPSETQELVQQVLSLATQDSDNPDLR|3|2925.482348|215.792865|119|Methylation(1)|NA|NA|1|1|0|0|2979|54.740705|215.792865|40164|215.792865|0|5.02565199862701e-23|8|1140|1
30|23|0.000000,0.000000,0.000000,0.000000,0.000027,0.000145,0.000773,0.021984,0.625325,0.117248,0.117248,0.117248,|NA|NA|b2,b3,y3,b4,b5,y4,y4-H2O,b6,y5,y5-H2O,b7,b7-H2O,y6,y7,b8,y8,b10,b10-H2O,y9,y9-H2O,b11,y10,y10-H2O,b12,y11,y11-H2O,y12,y12-H2O,b13,y13,y13-H2O,y14,y14-H2O,b15,|261.159746,374.243806,375.235041,431.265266,488.286726,504.277631,486.267066,601.370786,619.304571,601.294006,688.402816,670.392252,720.352251,821.399931,835.471226,950.442521,1079.577146,1061.566582,1097.510931,1079.500366,1166.609176,1184.542961,1166.532396,1281.636116,1297.627021,1279.616456,1354.648481,1336.637916,1410.678706,1411.669941,1393.659376,1524.754001,1506.743436,1610.794796,|16852|0|71.44|LFIGGLSFETTDDSLR|2|1784.908924|169.973449|1150,3099|Methylation(1)|NA|NA|1|0|1|0|2161|53.346548|169.973449|33704|169.973449|0|1.53822636409687e-21|12|1331|3
41|26|0.000001,0.000001,0.000001,0.000001,0.000001,0.000001,0.000000,0.000041,0.000221,0.001177,0.006279,0.006279,0.033487,0.952508,|NA|NA|y2,y3,y4,y5,y5,y6,b6,y7,b8,b8-NH3,y8,b9,y9,y9-H2O,y9,y10,y10-NH3,b10,b11,y11,y11-NH3,b12,y12,b13,b13-NH3,b14,y5(2+),b5(2+),y6(2+),y6(2+),b6(2+),b7(2+),b8(2+),b10(2+),y11(2+),b13(2+),b14(2+),b17(2+),b18(2+),|232.165561,303.202671,417.245601,516.314011,530.329661,677.398071,678.356936,805.456651,878.436636,861.410087,934.499241,991.520696,1034.526521,1016.515956,1048.542171,1105.563631,1088.537082,1120.563286,1177.584746,1234.606221,1217.579672,1291.627676,1333.674631,1420.670266,1403.643717,1562.744496,516.314011,551.257226,663.382421,677.398071,678.356936,779.368226,878.436636,1120.563286,1234.606221,1420.670266,1548.728846,1922.924246,1993.961356,|12405|0|56.46|LGEHNIDVLEGNEQFINAAK|3|2225.120648|158.565653|1505|Methylation(1)|NA|NA|1|0|0|0|2884|54.599953|158.565653|24810|59.645449|98.920204|1.06974824765157e-09|30|4837|2
29|17|0.702436,0.131707,0.131707,0.024695,0.004630,0.004630,0.000163,0.000031,0.000001,0.000001,0.000000,0.000000,|NA|NA|y1,y1-NH3,b2,b3,y2,y3,y3-H2O,b5,b5-NH3,y5,y5-NH3,y7,b9,b5(2+),b6(2+),y6(2+),b8(2+),y7(2+),y8(2+),y8(2+),y9(2+),y10(2+),y12(2+),|147.112801,130.086252,185.128446,242.149906,276.155391,407.195881,389.185316,483.328926,466.302377,637.286151,620.259602,880.408051,901.462516,483.328926,570.360956,765.381111,772.419926,880.408051,1009.450641,1023.466291,1096.482671,1183.514701,1424.693721,|3184|0|26.48|LGGKLSSEDKETMEK|4|1665.828972|98.00888|291|Methylation(1)|NA|NA|1|2|0|0|2046|53.109056|98.00888|6368|51.430111|46.578769|0.112626191038414|86|12656|6
14|13|0.000006,0.000183,0.000976,0.027772,0.789964,0.148118,0.027772,0.005207,|NA|NA|y1,b2,y2,b3,b3-H2O,y3,b4,y4,y4-H2O,b5,b5-H2O,y5,y5-H2O,b6,y6,b7,b7-H2O,y7,y7-H2O,|175.118951,201.123366,304.161541,329.218326,311.207762,417.245601,458.260916,546.288191,528.277626,587.303506,569.292942,675.330781,657.320216,700.387566,803.425741,829.430156,811.419592,890.457771,872.447206,|2424|0|24.02|LSKEDIER|2|1003.542724|118.961963|584|Methylation(1)|NA|NA|1|1|0|0|724|48.597386|118.961963|4848|118.961963|0|1.36646766110369e-05|40|7900|1
22|18|0.000000,0.000000,0.000000,0.000000,0.058824,0.313725,0.313725,0.313725,|NA|NA|b2,b3,b3-H2O,b4,b4-H2O,y3,y4,b5,b5-H2O,b6,y5,y5-H2O,y6,y7,y7-H2O,y7-NH3,b8,b8-H2O,b9,y8,y8-H2O,y8-NH3,y9,b10,b10-NH3,y10,b11,b11-H2O,y11,y11-NH3,|247.074706,334.106736,316.096172,435.154416,417.143852,445.288141,532.320171,564.197006,546.186442,661.249766,695.383501,677.372936,792.436261,889.489021,871.478456,872.462472,921.365856,903.355292,1008.397886,1018.531611,1000.521046,1001.505062,1119.579291,1136.456466,1119.429917,1206.611321,1278.567076,1260.556512,1321.638261,1304.611712,|2973|0|25.79|MDSTEPPYSQKR|2|1452.677324|143.086065|237|Methylation(1)|NA|NA|1|1|0|0|1344|51.283993|143.086065|5946|51.456391|91.629674|3.35906702516e-12|25|3665|1
14|13|0.000021,0.003218,0.488190,0.488190,0.017163,0.003218,|NA|NA|y1,b2,y2,y2-NH3,b3,b4,y4,b5,y5,y5-NH3,b6,b6-NH3,y6,y6-H2O,y6-NH3,b7,b7-NH3,y7,y7,|175.118951,261.090356,303.213911,286.187362,390.132946,461.170056,573.383101,603.244286,644.420211,627.393662,731.339246,714.312697,773.462801,755.452236,756.436252,859.434206,842.407657,902.505391,902.505391,|4855|0|32.12|MEEAQKKR|2|1033.542724|118.961963|1807|Methylation(1)|NA|NA|1|2|1|0|804|49.05256|118.961963|9710|85.640697|33.321266|1.34659302659842e-05|40|7898|1
22|19|0.000014,0.000387,0.002063,0.058679,0.312953,0.312953,0.312953,|NA|NA|b2,y3,b3,b4,y4,b5,b6,y5,b7,y6,y7,b8,y8,y8-H2O,y8,y9,y9-H2O,b9,y10,y10-H2O,b10,b11,b11-H2O,y11,|279.116176,349.208161,392.200236,449.221696,464.235101,506.243156,619.327216,650.314411,706.359246,737.346441,850.430501,892.438556,893.436311,875.425746,907.451961,964.473421,946.462856,1007.465496,1077.557481,1059.546916,1108.513176,1209.560856,1191.550292,1224.625891,|14926|0|64.82|MFIGGLSWDTSK|2|1355.666524|159.424975|543|Methylation(1)|NA|NA|1|0|0|0|1440|51.583625|159.424975|29852|159.424975|0|2.31037619400783e-16|18|2334|1
24|20|0.000000,0.000001,0.000018,0.014586,0.414903,0.414903,0.077794,0.077794,|NA|NA|y2,b2,b3,b4,y4,y4-NH3,b5,y5,y5-H2O,y5-NH3,b6,b7,b7,y6,y7,y7-H2O,y8,b9,b9-H2O,y9,y9-H2O,y10,y10-NH3,b10,y11,y11-H2O,b11,b11-H2O,b12,b12-H2O,y12,|275.207761,279.116176,392.200236,449.221696,477.303121,460.276572,506.243156,592.330061,574.319496,575.303512,619.327216,706.359246,720.374896,778.409371,865.441401,847.430836,978.525461,1007.465496,989.454932,1035.546921,1017.536356,1092.568381,1075.541832,1108.513176,1205.652441,1187.641876,1209.560856,1191.550292,1337.655816,1319.645252,1352.720851,|12797|0|57.74|MFIGGLSWDTSKK|2|1483.760324|161.47427|543|Methylation(1)|NA|NA|1|1|0|0|1764|52.464986|161.47427|25594|161.47427|0|4.48500544913819e-18|16|1873|1
20|17|0.000000,0.000008,0.000042,0.965990,0.033961,|NA|NA|b3,b3-NH3,y2,y2-NH3,b4,y3,y3-H2O,b5,b5-NH3,y4,y4-NH3,y5,b7,b7-H2O,b7-NH3,y6,b8,b8-H2O,b8-NH3,b8,b8-H2O,b8-NH3,y7,b9,b9-NH3,y8,y8-H2O,y9,b10,b10-NH3,y10,|285.155726,268.129177,322.187361,305.160812,414.198316,451.229951,433.219386,543.240906,526.214357,614.293281,597.266732,713.361691,805.372646,787.362082,788.346097,876.425021,968.435976,950.425412,951.409427,968.435976,950.425412,951.409427,1005.467611,1097.478566,1080.452017,1134.510201,1116.499636,1233.578611,1244.546976,1227.520427,1304.615721,|13806|0|61.07|NAVEEYVYDFR|2|1418.659924|140.723058|563|Methylation(1)|NA|NA|1|0|0|0|1433|51.562462|140.723058|27612|140.723058|0|9.88067091038881e-11|28|4310|1
14|10|0.992657,0.818702,0.160788,0.046649,0.490602,0.490602,|NA|NA|b2,b2-NH3,b2,b2-NH3,y2,y2-NH3,b3,b4,y4,y4,y5,y5,b6,y6,b7,b7,y7,y7-H2O,|218.059396,201.032847,246.090696,229.064147,274.212511,257.185962,345.159106,416.196216,522.292211,536.307861,593.329321,607.344971,678.291566,706.413381,805.391276,805.391276,823.438221,805.427656,|8867|0|45.03|NCIGDFLK|2|951.493524|71.649175|174|Methylation(3)|NA|NA|3|0|0|0|663|48.215135|71.649175|17734|59.028937|12.620238|0.17302445253273|114|12942|1
28|24|0.000000,0.000001,0.000042,0.000042,0.006320,0.958698,0.033704,0.001185,0.000008,0.000000,|NA|NA|y2,y2-NH3,b4,b4-H2O,b4-NH3,b4,b4-H2O,b4-NH3,y3,b5,b5-NH3,y4,y5,b6,b6-H2O,b6-NH3,b7,b7-H2O,b7-NH3,y6,y6-H2O,y6,b8,b8-H2O,b8-NH3,y7,y7-H2O,b9,b9-NH3,y8,y8-H2O,y9,y9-H2O,y9-NH3,b10,b10-NH3,b11,y10,y10-H2O,y10-NH3,b12,b12-H2O,b12-NH3,y11,y11-H2O,y11,y11-NH3,y12,y12-H2O,b13,b13-NH3,y13,b14,b14-H2O,b14-NH3,|310.176131,293.149582,442.156846,424.146282,425.130297,442.156846,424.146282,425.130297,457.244541,555.240906,538.214357,586.287131,643.308591,656.288586,638.278022,639.262037,784.347166,766.336602,767.320617,806.371921,788.361356,820.387571,913.389756,895.379192,896.363207,935.414511,917.403946,1042.432346,1025.405797,1064.457101,1046.446536,1192.515681,1174.505116,1175.489132,1205.495676,1188.469127,1262.517136,1293.563361,1275.552796,1276.536812,1391.559726,1373.549162,1374.533177,1392.631771,1374.621206,1406.647421,1389.620872,1521.674361,1503.663796,1538.628136,1521.601587,1636.701301,1701.691466,1683.680902,1684.664917,|10814|0|51.27|NPDDITNEEYGEFYK|2|1847.795724|198.64055|570|Methylation(1)|NA|NA|1|0|0|0|929|49.680157|198.64055|21628|198.64055|0|1.91764475480969e-32|2|482|2
12|10|0.024587,0.678781,0.692903,0.692903,0.692903,0.217923,|NA|NA|b1,y1,b2,b2-NH3,b3,b4,b4,b4,y4,y4,y4,y5,b6,y6,y6-H2O,|129.065856,175.118951,242.149916,225.123367,313.187026,428.213966,442.229616,442.229616,575.325981,575.325981,589.341631,660.378741,727.409706,773.462801,755.452236,|4672|0|31.48|QLADRTR|2|901.525124|82.632052|2362|Methylation(3)|NA|NA|3|1|1|0|531|47.250945|82.632052|9344|82.632052|0|0.178467444951458|115|12965|1
18|14|0.001762,0.007736,0.030743,0.142615,0.142615,0.655314,0.499835,0.499835,0.019544,|NA|NA|b1,y1,y1-NH3,b2,b3,y3,b5,b7,y7,b8,b8-NH3,b8,b3(2+),y4(2+),b6(2+),y7(2+),b8(2+),y8(2+),b9(2+),y9(2+),|129.065856,147.112801,130.086252,242.149916,355.233976,404.250351,619.344986,833.476726,854.461801,961.571686,944.545137,975.587336,369.249626,519.313681,732.429046,882.493101,975.587336,995.577161,1090.614276,1108.661221,|4978|0|32.5|QLLSYITKDK|3|1236.719048|106.843638|338|Methylation(2)|NA|NA|2|1|0|0|660|48.195439|106.843638|9956|96.666176|10.177462|0.174604931047658|114|12953|1
24|13|0.000238,0.000238,0.000342,0.016605,0.396016,0.396016,0.396757,0.761400,0.516194,0.516194,|NA|NA|y2,y3,y4,y5,y5,y5-NH3,b5,b5-NH3,y6,y6,y6,b6,b6,b7,b7-H2O,b7-NH3,b7,y8,y8-NH3,b8,b8-NH3,y9,y9-H2O,y9,y9-H2O,y9-NH3,b9,b9-H2O,b10,b10-NH3,b11,b11-H2O,b11-NH3,b11,y11,b12,b12-H2O,b12-NH3,|303.177531,416.261591,473.283051,544.320161,572.351461,555.324912,671.289606,654.263057,687.378401,701.394051,715.409701,786.316546,814.347846,873.348576,855.338012,856.322027,887.364226,917.468671,900.442122,1016.406816,999.380267,1017.495951,999.485386,1045.527251,1027.516686,1028.500702,1115.475226,1097.464662,1158.481036,1141.454487,1285.580746,1267.570182,1268.554197,1299.596396,1345.649491,1413.639326,1395.628762,1396.612777,|6528|0|37.6|QNYHQDSEAAINR|2|1587.751724|70.669682|279|Methylation(3)|NA|NA|3|0|0|0|1703|52.312146|70.669682|13056|38.322084|32.347598|0.160078725279859|103|12902|1
12|11|0.999996,0.999987,0.959710,0.033752,0.006331,0.000223,|NA|NA|b1,y1,y1-NH3,b2,b2-NH3,y2,y3,y3-H2O,b4,y4,y4-NH3,y4,y4-NH3,y4,y5,b5,b6,y6,|171.124036,175.118951,158.092402,284.208096,267.181547,288.203011,403.229951,385.219386,498.303446,546.288191,529.261642,546.288191,529.261642,574.319491,603.309651,613.330386,726.414446,730.409361,|13419|0|59.77|RLGEDLR|2|900.529524|99.625735|2133|Methylation(3)|NA|NA|3|1|1|0|512|47.0927|99.625735|26838|99.625735|0|0.00758091249240751|59|10735|1
10|10|0.003218,0.488145,0.488145,0.017161,0.003218,0.000113,|NA|NA|y1,y1-NH3,b1,y2,b2,b2,y3,y3-H2O,b3,b4,b4-H2O,b4-NH3,y5,y5-H2O,y5-NH3,b5,b5-H2O,b5-NH3,|147.112801,130.086252,157.108386,260.196861,270.192446,270.192446,389.239451,371.228886,412.303056,541.345646,523.335082,524.319097,644.434121,626.423556,627.407572,654.429706,636.419142,637.403157,|6029|0|35.96|RLKELK|2|800.534924|100|1109|Methylation(1)|NA|NA|1|2|0|0|292|44.653829|100|12058|82.632052|17.367948|0.0120194608846965|60|11051|1
12|11|0.005361,0.813352,0.152504,0.028594,0.000188,|NA|NA|y1,b1,y2,y2-NH3,b2,y3,b3,y4,b4,b4-NH3,b5,b5-H2O,b5-NH3,y6,y6-H2O,y6-NH3,b6,b6-NH3,|147.112801,157.108386,246.181211,229.154662,320.171716,359.265271,449.214306,488.307861,578.256896,561.230347,691.340956,673.330392,674.314407,780.413781,762.403216,763.387232,790.409366,773.382817,|3063|0|26.09|RYDEIVK|2|936.513724|99.625735|252|Methylation(1)|NA|NA|1|1|0|0|608|47.839036|99.625735|6126|99.625735|0|0.0169231571398235|61|11240|1
18|15|0.000043,0.993180,0.006547,0.000230,|NA|NA|b2,y2,y2-NH3,b3,b4,b4-H2O,y3,y3-NH3,b5,b5-H2O,y4,b6,y5,b7,y6,y6-NH3,y7,b8,b8-H2O,y8,y8-NH3,b9,|159.076416,204.134261,187.107712,258.144826,315.166286,297.155722,332.192841,315.166292,462.234696,444.224132,495.256171,591.277286,624.298761,754.340616,771.367171,754.340622,828.388631,882.399196,864.388632,927.457041,910.430492,939.420656,|6235|0|36.6|SAVGFDYQGK|2|1085.524524|122.165109|1247|Methylation(1)|NA|NA|1|0|0|0|1047|50.199467|122.165109|12470|122.165109|0|2.68952347212057e-06|38|7233|1
26|15|0.000642,0.505399,0.505399,0.823953,0.156795,0.005638,0.001086,0.001086,|NA|NA|b3,b3-H2O,b4,y4,y5,y5-H2O,b6,b6-H2O,b6-NH3,y6,b8,b8-H2O,y7,y8,b9,b9-NH3,b10,b10-H2O,y10,y10-H2O,b11,b11-H2O,y12,y12-H2O,b13,b13-H2O,|284.160476,266.149912,355.197586,478.302381,607.344971,589.334406,612.335136,594.324572,595.308587,720.429031,840.446136,822.435572,849.471621,948.540031,953.530196,936.503647,1082.572786,1064.562222,1205.677581,1187.667016,1229.641196,1211.630632,1375.783101,1357.772536,1413.762366,1395.751802,|23970|0|99.74|SPVAKDVDLEFLAK|2|1559.872524|85.812729|1353|Methylation(2)|NA|NA|2|1|0|0|1243|50.944711|85.812729|47940|56.014281|29.798448|0.0390909044034|72|11763|2
14|11|0.491353,0.491353,0.021747,0.132751,0.705658,0.132325,0.024813,|NA|NA|y1,y2,b4,b4,y3,b5,y4,y4,y5,y6,y6,b7,b7,|147.112801,261.155731,347.156126,347.156126,388.255441,475.251086,516.350401,516.350401,603.382431,660.403891,674.419541,702.378076,716.393726,|12404|0|56.46|SSASKLNK|2|862.503124|85.640697|1589|Methylation(2)|NA|NA|2|1|1|0|363|45.599066|85.640697|24808|85.640697|0|0.084189999814914|83|12379|1
39|24|0.247415,0.247415,0.247415,0.247415,0.008699,0.001631,0.000100,0.000478,0.072140,0.384745,0.072140,0.384745,0.072140,0.013526,|NA|NA|y2,y3,y4,b6,b7,y6,y7,y7,b9,b10,y9,y9-H2O,y9-NH3,b11,y10,b12,b12-H2O,b13,b13-H2O,y12,y12,y12-NH3,y5(2+),y7(2+),y8(2+),b10(2+),y10(2+),b12(2+),b13(2+),b16(2+),y17(2+),b18(2+),y18(2+),|310.176131,397.208161,526.250751,635.267116,748.351176,769.336271,882.420331,882.420331,948.430876,1061.514936,1098.494951,1080.484386,1081.468402,1176.541876,1211.579011,1277.589556,1259.578992,1390.673616,1372.663052,1397.643061,1411.658711,1394.632162,641.277691,882.420331,983.468011,1061.514936,1197.563361,1277.589556,1390.673616,1762.801726,1972.902171,2012.897086,2057.954931,|18873|0|78.58|TAFDDAIAELDTLNEDSYK|3|2158.999748|142.562421|29|Methylation(2)|NA|NA|2|0|0|0|2176|53.376589|142.562421|37746|142.562421|0|2.67168573797618e-05|42|8028|6
56|29|0.015498,0.440840,0.440840,0.082657,0.015498,0.002906,0.000545,0.000545,0.000545,0.000102,0.000019,0.000004,0.000001,0.000000,0.000000,0.000000,0.000000,0.000000,0.000000,0.000000,0.000000,0.000000,0.000000,|1.000000,|NA|b3,b4,b4-H2O,b5,b6,b6-H2O,y5,b7,b7-H2O,y6,b8,b8-H2O,b9,b10,b10-H2O,b11,y10,b12,b15,b15-NH3,b16,b18,b18-NH3,b8(2+),y8(2+),y11(2+),y13(2+),y14(2+),y15(2+),y16(2+),y19(2+),y20(2+),y21(2+),b24(2+),y23(2+),y26(2+),b27(2+),b28(2+),b28(2+),y27(2+),|334.176126,435.187416,417.176852,564.230006,635.267116,617.256552,676.381056,748.351176,730.340612,789.465116,819.388286,801.377722,948.430876,1061.514936,1043.504372,1176.541876,1205.655826,1263.573906,1633.759136,1616.732587,1748.786076,1998.881436,1981.854887,805.372636,1003.596856,1333.750786,1583.846146,1698.873086,1827.915676,1941.958606,2271.117286,2384.201346,2513.243936,2656.251166,2697.365106,3012.471746,3044.429211,3143.497621,3157.513271,3159.540156,|23442|0|97.31|TAFDDAIAELDTLNEDSYKDSTLIMQLLR|3|3331.635248|143.217044|29|Methylation(1)|Met_OX(1)|NA|2|1|0|0|3102|54.916418|143.217044|46884|143.217044|0|2.43578105122131e-05|41|8010|1
30|24|0.817736,0.153326,0.028749,0.000190,0.000000,0.000000,0.000000,0.000000,0.000000,0.000000,0.000000,0.000000,|NA|NA|y3,y4,b4,b4-H2O,y5,b5,b5-H2O,y6,b6,b6-H2O,y7,y7-H2O,b7,y8,b8,y9,b9,y10,y10-H2O,y10-NH3,b10,y11,y11-H2O,y11,b11,b11-H2O,y12,y12-H2O,y12-NH3,b12,b12-H2O,b12-NH3,b13,b13,b13-H2O,b13-NH3,y13,b14,b14-H2O,b14-NH3,y14,b15,|331.233971,418.266001,437.250686,419.240122,531.350061,566.293276,548.282712,632.397741,665.361686,647.351122,760.456321,742.445756,796.402176,888.514901,925.444766,1017.557491,1053.503346,1148.597981,1130.587416,1131.571432,1181.561926,1247.666391,1229.655826,1261.682041,1282.609606,1264.599042,1376.708981,1358.698416,1359.682432,1395.693666,1377.683102,1378.667117,1468.710046,1482.725696,1464.715132,1465.699147,1513.767891,1595.809756,1577.799192,1578.783207,1626.851951,1666.846866,|11474|0|53.42|TAIHEVMEQQTISIAK|2|1812.951324|184.892486|777|Methylation(1)|NA|NA|1|0|0|0|2092|53.205617|184.892486|22948|184.892486|0|3.39104635826289e-27|6|766|1
22|18|0.000007,0.000001,0.000036,0.001010,0.817030,0.153193,0.028724,|NA|NA|y2,b3,b3-H2O,b4,b4-H2O,y3,b5,y4,y4-H2O,y5,b6,b6,y6,b7,b8,y7,y7,y7-H2O,y7-NH3,b9,y8,y9,b10,b10-H2O,y10,b11,b11-H2O,y11,y11-H2O,|246.181211,286.176126,268.165562,357.213236,339.202672,359.265271,470.297296,488.307861,470.297296,545.329321,599.339886,613.355536,644.397731,698.408296,755.429756,759.424671,773.440321,755.429756,756.413772,884.472346,886.524381,957.561491,997.556406,979.545842,1070.645551,1096.624816,1078.614252,1127.667011,1109.656446,|15099|0|65.38|TALALEVGDIVK|2|1242.731324|143.086065|380|Methylation(1)|NA|NA|1|0|0|0|760|48.808136|143.086065|30198|143.086065|0|1.20233012423474e-11|25|3941|1
14|12|0.000998,0.000998,0.005323,0.028390,0.807551,0.151416,0.005323,|NA|NA|y1,y1-NH3,b2,y2,b3,y3,b4,y4,b5,y5,b6,y6,b7,|175.118951,158.092402,215.139016,262.150981,329.181946,391.193571,458.224536,577.272881,644.303846,706.315471,773.346436,820.358401,860.378466,|4744|0|31.75|TLNEWDSR|2|1034.493724|101.250546|231|Methylation(1)|NA|NA|1|0|0|0|726|48.609366|101.250546|9488|79.832889|21.417657|0.0141507845532317|60|11094|1
48|24|0.044888,0.044888,0.174564,0.174564,0.520366,0.520366,0.520366,0.000000,0.000000,|NA|NA|b3,b3,b3-NH3,y3,y3-NH3,y3,b4,b4-NH3,y4,y5,y5-NH3,y5,y5-NH3,b6,y6,y6,y7,y8,y8-H2O,y8-NH3,y9,b8,y9,y10,b9,b9-H2O,y11,b10,y12,y13,y13-NH3,b12,b14,b16,b7(2+),y11(2+),b11(2+),b12(2+),b13(2+),b15(2+),b18(2+),y19(2+),y21(2+),b24(2+),y24(2+),|285.155726,299.171376,282.144827,345.224471,328.197922,359.240121,386.203406,369.176857,442.277231,543.324911,526.298362,571.356211,554.329662,574.283116,614.362021,628.377671,685.399131,756.436241,738.425676,739.409692,827.473351,831.420676,855.504651,898.510461,934.429866,916.419302,969.547571,1005.466976,1054.600331,1137.637441,1120.610892,1272.636496,1412.695066,1582.800586,702.341696,997.578871,1088.504086,1272.636496,1369.689256,1511.763476,1710.859156,1835.990821,2024.070531,2235.154986,2310.198251,|6867|0|38.69|VANTSTQTMGPRPAAAAAAATPAVR|3|2409.265748|115.411683|656|Methylation(2)|NA|NA|2|1|0|0|2403|53.807538|115.411683|13734|56.202166|59.209517|0.0113628064483432|60|11043|1
30|17|0.027017,0.144091,0.768486,0.027017,0.027017,0.005066,0.000950,0.000178,0.000178,|NA|NA|b3,y4,b4,y5,y5-NH3,y5,y5-H2O,b5,b5-H2O,y6,y7,y8,b9,y9,y11,b11,y12,b12,y13,b14,y14,b15,|328.186686,430.229611,457.229276,487.251071,470.224522,501.266721,483.256156,528.266386,510.255822,616.293661,729.377721,816.409751,926.446526,929.493811,1127.557861,1168.573176,1198.594971,1225.594636,1327.637561,1437.674336,1440.721621,1508.711446,|11206|0|52.54|VDIDAPDVSIEGPDAK|2|1654.818524|94.806097|49|Methylation(1)|NA|NA|1|0|0|0|1987|52.981979|94.806097|22412|94.806097|0|0.00531925120376481|57|10602|1
12|12|0.007768,0.993451,0.998731,0.993450,0.006599,|NA|NA|y1,y1-NH3,b2,b2-H2O,y2,b3,y3,y3-NH3,y3,y3-NH3,y3,y4,b5,b5-H2O,y5,y5-H2O,y5-NH3,b6,b6,y6,|175.118951,158.092402,215.102626,197.092062,338.182281,343.161206,453.245611,436.219062,453.245611,436.219062,467.261261,580.345321,585.324246,567.313682,708.403901,690.393336,691.377352,748.387576,748.387576,823.430841,|7531|0|40.79|VDNLTYR|2|922.499124|120|1257|Methylation(3)|NA|NA|3|0|0|0|718|48.561244|120|15062|99.625735|20.374265|1.54489258028688e-10|28|4377|1
30|26|0.992190,0.006540,0.001226,0.000043,0.000000,0.000000,0.000000,0.000000,|NA|NA|y2,y2-H2O,b3,y3,y3-H2O,y4,b4,b4-H2O,b4-NH3,b5,y5,y6,b6,b6-NH3,b7,b7-NH3,y7,b8,y8,y8,b9,b9-NH3,y9,y10,b10,b10-NH3,b11,y11,y11,y12,y12-H2O,y12-NH3,y12,b12,b12-H2O,b12-NH3,b13,y13,b14,b14-NH3,y14,y14-H2O,y14-NH3,b15,b15-H2O,|262.139741,244.129176,341.218326,375.223801,357.213236,432.245261,470.260916,452.250352,453.234367,567.313676,595.308591,666.345701,668.361356,651.334807,739.398466,722.371917,779.429761,810.435576,850.466871,864.482521,881.472686,864.446137,921.503981,992.541091,994.556746,977.530197,1065.593856,1093.588771,1107.604421,1190.641531,1172.630966,1173.614982,1204.657181,1228.657186,1210.646622,1211.630637,1285.678646,1319.684121,1398.762706,1381.736157,1433.727051,1415.716486,1416.700502,1513.789646,1495.779082,|13404|0|59.74|VINEPTAAALAYGLDK|2|1659.894724|217.380251|298|Methylation(1)|NA|NA|1|0|0|0|1592|52.019431|217.380251|26808|217.380251|0|8.85426464637271e-42|1|203|2
18|12|0.993605,0.045218,0.668310,0.668310,0.279469,0.279469,0.065618,|NA|NA|y1,b2,b3,b4,b4,b4,y5,b5,b7,y7,y7-H2O,b8,y8,y8-H2O,y8-NH3,b9,y9,|175.118951,227.175396,342.202336,443.213626,471.244926,471.244926,574.330721,585.287856,813.398856,845.447541,827.436976,941.493816,960.474481,942.463916,943.447932,1012.530926,1087.574191,|7149|0|39.59|VLDDQAEKAR|2|1186.647324|79.832889|2026|Methylation(3)|NA|NA|3|1|1|0|977|49.898946|79.832889|14298|51.456391|28.376498|0.150819925787681|101|12860|1
18|15|0.933902,0.032832,0.032832,0.000216,0.000216,|NA|NA|b2,b2-NH3,b3,b3,b3,y3,y4,b4,b5,y6,b6,b7,y4(2+),b4(2+),y6(2+),b6(2+),y8(2+),y8(2+),|242.149916,225.123367,391.197596,405.213246,405.213246,447.235041,504.256501,504.281656,617.365716,745.399141,745.424296,802.445756,504.256501,504.281656,745.399141,745.424296,1007.530881,1021.546531,|2111|0|22.9|VQYVIQGYHK|3|1248.671648|122.165109|147|Methylation(1)|NA|NA|1|0|0|0|1144|50.58426|122.165109|4222|84.698889|37.46622|0.0085396270163629|59|10768|1
16|15|0.965917,0.112525,0.452526,0.452441,0.015925,0.000561,0.000105,|NA|NA|y1,b2,y2,y2-NH3,b3,b4,y3,y3,b4,b5,y4,y5,b6,b6-H2O,y6,b7,y7,y7-NH3,b8,b8-H2O,y8,|147.112801,201.123366,275.171381,258.144832,288.155396,389.166686,390.198321,390.198321,403.182336,502.250746,503.282381,616.366441,629.350456,611.339892,731.393381,744.377396,818.425411,801.398862,872.435976,854.425412,919.473091,|6834|0|38.58|VSSDVIDQK|2|1018.540324|138.38632|455|Methylation(2)|NA|NA|2|0|0|0|669|48.254261|138.38632|13668|138.38632|0|3.53294608707269e-07|35|6493|1
25|16|0.049536,0.049536,0.049536,0.009288,0.264190,0.264190,0.264190,0.049536,|NA|NA|y1,b1,b2,y2,y6,b6,y8,b7,b7,b7,b8,b9,y2(2+),b4(2+),y6(2+),b5(2+),b6(2+),b7(2+),b11(2+),y11(2+),|175.118951,187.086586,258.123696,345.235711,659.394721,759.379736,853.475091,896.438646,896.438646,910.454296,967.475756,1010.481566,331.220061,551.283716,659.394721,688.342626,759.379736,896.438646,1210.597656,1297.709671,|15161|0|65.59|WARHHAHGGSLRR|3|1554.830048|100.754906|2532|Methylation(1)|NA|NA|1|2|1|0|1530|51.846914|100.754906|30322|81.320366|19.43454|0.0926066446545366|84|12399|1
12|11|0.000216,0.001153,0.032802,0.933027,0.032802,|NA|NA|y1,y1-NH3,b1,b2,y2,y2-H2O,b3,y3,y3-H2O,y4,b5,b5,y5,y5-H2O,y6,b6,|147.112801,130.086252,187.086586,244.108046,276.155391,258.144826,345.155726,405.197981,387.187416,520.224921,589.225256,603.240906,621.272601,603.262036,678.294061,718.267846,|2688|0|24.87|WGTDEDK|2|864.373124|99.625735|83|Methylation(1)|NA|NA|1|0|0|0|249|43.961993|99.625735|5376|99.625735|0|0.0285690511758697|71|11585|1
18|16|0.000028,0.119997,0.639982,0.119997,0.119997,|NA|NA|b2,y3,b3,y4,b4,b4-H2O,y5,y5-H2O,b4,b4-H2O,y5,b5,y6,b6,y7,b7,b7,b7-H2O,y8,y8-H2O,y8,y8-H2O,b8,y9,b9,b9-H2O,|277.154666,333.176851,348.191776,434.224531,477.234366,459.223802,491.245991,473.235426,491.250016,473.239452,505.261641,576.302776,604.330051,647.339886,733.372641,734.371916,748.387566,730.377002,804.409751,786.399186,804.409751,786.399186,805.409026,917.493811,934.451616,916.441052,|5406|0|33.97|YLAEVASGEK|2|1080.557524|139.011487|18|Methylation(1)|NA|NA|1|0|0|0|883|49.459607|139.011487|10812|139.011487|0|5.06648636373683e-10|30|4667|1
26|14|0.000046,0.903259,0.889059,0.069212,0.069212,0.069212,|NA|NA|y3,y3-H2O,b3,y4,b4,y4,y4-H2O,b5,y6,b8,b8,y9,y9-NH3,y9,y9-NH3,y11,y11-NH3,b11,b11-H2O,b11,b11-H2O,b12,b12,b12,b12-H2O,b12-NH3,b13,y13,|389.250691,371.240126,390.165956,460.287801,461.203066,488.319101,470.308536,532.240176,687.426021,869.349806,897.381106,1038.551301,1021.524752,1038.551301,1021.524752,1180.625521,1163.598972,1181.540786,1163.530222,1181.540786,1163.530222,1280.609196,1280.609196,1294.624846,1276.614282,1277.598297,1395.672526,1406.720871,|16887|0|71.55|YPEAAACYGRAITR|2|1569.778124|75.243467|328|Methylation(2)|NA|NA|2|1|0|0|1860|52.695129|75.243467|33774|75.243467|0|0.213012223497417|124|13104|1
36|26|0.313725,0.313725,0.313725,0.058823,0.000003,0.000000,0.000000,0.000000,0.000000,0.000000,|1.000000,|NA|b2,y2,b3,y4,y5,b5,b7,y6,y6-NH3,b8,y7,b9,y8,y8-NH3,y9,y9-NH3,y11,b11,b12,b5(2+),b6(2+),y6(2+),b8(2+),y7(2+),b9(2+),y8(2+),b10(2+),y9(2+),b12(2+),y15(2+),|261.123366,276.155391,374.207426,538.217736,653.244676,654.324576,824.430096,839.323986,822.297437,923.498506,953.366916,1024.546186,1054.414596,1037.388047,1153.483006,1136.456457,1323.588526,1324.668426,1439.695366,654.324576,697.330386,839.323986,923.498506,953.366916,1024.546186,1054.414596,1138.589116,1153.483006,1439.695366,1813.842496,|10256|0|49.47|YPIEHGIVTNWDDMEK|3|1976.905748|180.342757|22|Methylation(1)|Met_OX(1)|NA|2|0|0|0|1771|52.482186|180.342757|20512|122.435517|57.90724|8.86717859271499e-11|28|4284|13
