# Supplementary material for: Exploring Protein Post-Translational Modifications of Breast Cancer Cells Using a Novel Combinatorial Search Algorithm
Source: Int J Mol Sci. 2024 Sep 13;25(18):9902. doi: 10.3390/ijms25189902 (PMC11432537; doi:10.3390/ijms25189902)
Supplement: Supplementary file 1 [file ijms-25-09902-s001.zip › 231_c_sol3.mtl]

Total|Matched|mod0_probs|mod1_probs|mod2_probs|Fragments|Masses|Scan|PrecScan|RetTime|Sequence|Charge|PrecMass|Score|Proteins|mod0|mod1|mod2|nMod|Missed|Decoy|Contam|Seq_count|score_threshold|Score_1|row_id|next_max_score|score_diff|PEP|sumDecoy|rowNum|Countb
20|15|0.004648,0.132208,0.705111,0.132208,0.024789,0.000871,0.000163,|NA|NA|y1,b2,b2,b2-H2O,b3,y2,y3,b4,b4-H2O,b5,y5,y6,y6,y7,b8,b8-H2O,b9,y8,b9,b9-H2O,y8,y8-H2O,y9,y9-H2O,b10,|175.118951,201.086976,215.102626,197.092062,288.119006,288.203011,387.271421,431.177246,413.166682,560.219836,599.351121,656.372581,670.388231,785.415171,829.320996,811.310432,914.373756,914.457761,928.389406,910.378842,928.473411,910.462846,1015.505441,997.494876,1041.473466,|5567|0|35.66|AESEEGPDVLR|2|1215.585324|110.231319|1220|Methylation(1)|NA|NA|1|0|0|0|1277|51.061909|110.231319|11134|96.666176|13.565143|0.000240618872107922|54|9110|1
24|16|0.000034,0.000034,0.000183,0.000975,0.005202,0.027743,0.789145,0.147965,0.027743,0.000975,|NA|NA|y2,y2-NH3,b4,b4-H2O,y3,b5,b5-H2O,b5-NH3,y4,y5,y5-H2O,b7,y6,b8,b8-H2O,b8-NH3,y7,b9,y8,y9,b11,b11-H2O,b11-NH3,b12,b12-H2O,b12-NH3,b12,b12-H2O,b12-NH3,y11,|322.187361,305.160812,358.172106,340.161542,437.214301,471.256166,453.245602,454.229617,566.256891,695.299481,677.288916,728.357336,808.383541,827.425746,809.415182,810.399197,922.426471,956.468336,1051.469061,1164.553121,1200.537866,1182.527302,1183.511317,1347.606276,1329.595712,1330.579727,1347.606276,1329.595712,1330.579727,1393.659381,|12109|0|56.71|AGTQIENIDEDFR|2|1521.725124|104.763949|66|Methylation(1)|NA|NA|1|0|0|0|1793|52.535803|104.763949|24218|104.763949|0|0.00074412519043515|59|9605|2
22|19|0.000000,0.000007,0.153170,0.816905,0.028719,0.001010,0.000189,|NA|NA|b2,y2,b3,b3-NH3,y3,y3-NH3,b4,b4-NH3,y4,b5,b5-NH3,y5,b6,b6-NH3,y6,b7,b7-H2O,b7-NH3,y7,y7-H2O,y7-NH3,b8,b8-H2O,b8-NH3,y8,y8-H2O,y8-NH3,y8,y8-H2O,y8-NH3,b9,b9-H2O,b9-NH3,y9,y9-H2O,y9-NH3,b10,b10-NH3,y10,y10-H2O,y10-NH3,b11,|200.102966,246.156061,313.187026,296.160477,360.198991,343.172442,460.255436,443.228887,475.225931,531.292546,514.265997,574.294341,645.335476,628.308927,675.342021,746.383156,728.372592,729.356607,789.384951,771.374386,772.358402,845.451566,827.441002,828.425017,846.406411,828.395846,829.379862,860.422061,842.411496,843.395512,960.478506,942.467942,943.451957,1007.490471,989.479906,990.463922,1074.521436,1057.494887,1120.574531,1102.563966,1103.547982,1145.558546,|7063|0|40.47|AQIFANSVDNAR|2|1319.670524|159.424975|1546|Methylation(1)|NA|NA|1|0|0|0|1416|51.510633|159.424975|14126|159.424975|0|2.31037619400783e-16|21|2334|1
30|19|0.639494,0.119905,0.119905,0.119905,0.000790,0.000000,0.000000,0.000000,|NA|NA|y1,y1-NH3,y2,y2-NH3,y3,y3-H2O,y4,y5,y6,y7,b7,b8,b8-H2O,b8,b8-NH3,b5(2+),y6(2+),y7(2+),b7(2+),b7(2+),y8(2+),b8(2+),b9(2+),b10(2+),b11(2+),b12(2+),y12(2+),|175.118951,158.092402,276.166631,259.140082,363.198661,345.188096,420.220121,477.241581,576.309991,689.394051,777.425346,876.493756,858.483192,890.509406,873.482857,565.272876,576.309991,689.394051,763.409696,777.425346,788.462461,890.509406,989.577816,1046.599276,1103.620736,1190.652766,1252.700781,|8560|0|45.23|AQIHDVVLVGGSTR|3|1465.812848|117.387781|589|Methylation(1)|NA|NA|1|0|0|0|1086|50.358298|117.387781|17120|117.387781|0|0.0125027906616091|72|11198|1
16|13|0.004766,0.135569,0.723035,0.135569,0.000894,0.000168,|NA|NA|y1,b2,b2-NH3,y2,y3,y3-NH3,b3,y4,y5,b5,y6,b6,b7,y7,b8,b8-NH3,|175.118951,200.102966,183.076417,289.161881,360.198991,343.172442,363.166296,473.283051,602.325641,621.251476,731.368231,734.335536,805.372646,894.431561,919.415576,902.389027,|3884|0|30.13|AQYEDIANR|2|1093.532124|103.787146|702,1526|Methylation(1)|NA|NA|1|0|0|0|787|48.959747|103.787146|7768|103.787146|0|0.0048559292899522|67|10728|2
32|23|0.000000,0.000000,0.000001,0.000164,0.024927,0.132942,0.709024,0.132942,|NA|NA|b2,y1,b3,y3,b4,y4,b5,y5,y5-NH3,b6,b6,b6-H2O,y6,b7,b8,y8,y8-H2O,b9,y9,y9-H2O,b10,b10-H2O,b10,y11,y11-H2O,y11-NH3,b12,b12-H2O,y8(2+),b9(2+),y9(2+),b10(2+),b14(2+),y13(2+),|171.112796,175.118951,318.181206,417.245601,417.249616,532.272541,532.276556,645.356601,628.330052,645.360616,659.376266,641.365702,744.425011,774.403206,871.455966,942.525451,924.514886,972.503646,1071.568041,1053.557476,1071.572056,1053.561492,1085.587706,1299.679041,1281.668476,1282.652492,1299.683056,1281.672492,942.525451,972.503646,1071.568041,1071.572056,1527.794056,1545.815861,|17020|0|73.31|AVFVDLEPTVIDEVR|3|1715.921348|159.455382|1327,1342|Methylation(1)|NA|NA|1|0|0|0|1692|52.284004|159.455382|34040|159.455382|0|5.23334913854351e-09|36|5441|1
28|16|0.959710,0.033740,0.006326,0.000222,0.000001,0.000000,0.000000,0.000000,|1.000000,|NA|b3,b3,y3,b4,y4,b5,b5-H2O,y5,b6,y6,b7,y8,y8-H2O,y9,y9-H2O,y10,y11,y11-H2O,y11,b12,y12,b13,b14,b14-H2O,|284.196856,298.212506,361.219391,397.280916,476.246331,512.307856,494.297292,623.281736,625.391916,724.329416,754.434506,878.403636,860.393071,1007.446226,989.435661,1120.530286,1235.557226,1217.546661,1249.572876,1271.618751,1334.625636,1344.635131,1457.719191,1439.708627,|13533|0|61.37|AVLVDLEPGTMDSVR|2|1631.833324|90.308424|1335,1353|Methylation(1)|Met_OX(1)|NA|2|0|0|0|1983|52.973227|90.308424|27066|90.308424|0|0.100914622107207|109|12626|2
32|16|0.855096,0.855096,0.273494,0.014499,0.000841,0.000841,0.000066,0.000066,|NA|NA|b3,y4,y4-NH3,y4,b4,b5,b5-NH3,y7,y7-NH3,b7,y8,y9,b10,b10,b11,b11,b11-NH3,y12,b12,b13,b13,b15,b16,|334.176126,431.261251,414.234702,459.292551,504.292886,631.392596,614.366047,730.409361,713.382812,799.482466,845.436301,1008.499631,1178.584026,1192.599676,1235.605486,1263.636786,1246.610237,1291.616441,1376.720846,1491.747786,1491.747786,1661.853306,1775.896236,|23760|0|100.34|AYVRLAPDYDALDVANK|2|1921.995324|79.058688|1123|Methylation(2)|NA|NA|2|1|0|0|2427|53.850698|79.058688|47520|69.715635|9.343053|0.095098701876191|105|12582|1
12|10|0.970398,0.162825,0.729733,0.374969,0.374969,0.373682,0.013424,|NA|NA|b1,y1,y1-NH3,b2,b2-NH3,y2,y2,b3,b4,y4,y4-NH3,y4,y5,y5,y5-H2O,b6,y6,y6-NH3,|130.049866,147.112801,130.086252,244.092796,227.066247,260.196861,274.212511,345.140476,458.224536,488.344251,471.317702,502.359901,589.391931,603.407581,585.397016,700.387576,717.450511,700.423962,|4729|0|32.93|DNTITIK|2|846.492124|82.632052|2135,2152,2159|Methylation(3)|NA|NA|3|0|1|0|333|45.224442|82.632052|9458|67.803238|14.828814|0.012441141640456|72|11194|1
30|27|0.000000,0.000000,0.000000,0.000000,0.000001,0.005362,0.152532,0.813504,0.028600,|NA|NA|y1,y1-NH3,b2,b2-NH3,y2,y3,y4,b5,y5,y5-H2O,b6,y6,b7,b7-H2O,b7-NH3,y7,b8,b8-H2O,b8-NH3,y8,b9,y9,b10,b10-H2O,b10-NH3,y3(2+),y4(2+),b5(2+),y5(2+),y6(2+),b7(2+),y7(2+),b8(2+),y8(2+),b11(2+),b12(2+),|175.118951,158.092402,272.135326,255.108777,304.161541,441.220451,528.252481,543.252136,585.273941,567.263376,672.294726,698.358001,729.316186,711.305622,712.289637,755.379461,842.400246,824.389682,825.373697,884.422051,899.421706,955.459161,986.453736,968.443172,969.427187,441.220451,528.252481,543.252136,585.273941,698.358001,729.316186,755.379461,842.400246,884.422051,1123.512646,1252.555236,|1559|0|22.21|DREAAEGLGSHDR|3|1426.667048|235.235675|155|Methylation(1)|NA|NA|1|1|0|0|1381|51.401937|235.235675|3118|84.698889|150.536786|3.77948435066874e-25|8|888|1
14|12|0.993491,0.012786,0.958827,0.033710,0.001185,|NA|NA|b1,y1,y1-NH3,b2,b2-H2O,y2,b3,y3,y3,b5,y5,b6,b6,y6,y6-H2O,y6-NH3,b7,b7-H2O,y7,y7-H2O,y7-NH3,|130.049866,147.112801,130.086252,217.081896,199.071332,275.207761,346.124486,346.244871,360.260521,544.261306,544.381691,601.282766,615.298416,673.424281,655.413716,656.397732,743.393376,725.382812,760.456311,742.445746,743.429762,|1961|0|23.74|DSDVVAKK|2|889.499324|101.250546|1974|Methylation(2)|NA|NA|2|1|1|0|483|46.839471|101.250546|3922|101.250546|0|0.00257415275960748|63|10328|1
34|21|0.000000,0.000000,0.000000,0.000000,0.000000,0.019926,0.089004,0.089004,0.273210,0.764428,0.764428,|NA|NA|b3,y3,b4,b5,y5,b7,b7,y7,b8,b9,b9-H2O,y8,y9,y9-H2O,y9-NH3,y10,y10-NH3,y11,b7(2+),b8(2+),b9(2+),y8(2+),y9(2+),b10(2+),b11(2+),b13(2+),b13(2+),y14(2+),b16(2+),|359.167356,375.223801,484.251416,543.252146,547.272201,742.347836,756.363486,789.373711,813.384946,870.406406,852.395842,904.400651,961.422111,943.411546,944.395562,1032.459221,1015.432672,1103.496331,742.347836,813.384946,870.406406,904.400651,961.422111,985.433346,1099.476276,1284.556316,1298.571966,1415.639701,1627.694256,|1385|0|21.46|DSRPSQAAGDNQGDEAK|3|1773.799448|125.98059|1386|Methylation(2)|NA|NA|2|1|0|0|1460|51.643529|125.98059|2770|60.589243|65.391347|0.0075785057596044|69|10865|1
12|11|0.000894,0.135592,0.135592,0.723156,0.004767,|NA|NA|b1,y1,y1-NH3,b2,b2-H2O,y2,b3,y3,y4,y4,b5,y5,b6,b6-H2O,y6,y6-H2O,|130.049866,175.118951,158.092402,201.086976,183.076412,274.187361,330.129566,401.287071,474.303451,488.319101,544.261306,617.361691,643.329716,625.319152,688.398801,670.388236,|5976|0|36.96|EAESIVR|2|817.441724|99.625735|2128|Methylation(1)|NA|NA|1|0|1|0|675|48.293038|99.625735|11952|99.625735|0|0.0285690511758697|84|11741|1
18|12|0.018154,0.499968,0.499968,0.978505,0.492676,0.492676,0.017436,0.000617,|NA|NA|y1,y2,b2,y3,y3-NH3,b5,b5,y5,y5-H2O,y5-NH3,b6,b6,y7,y7-H2O,b7,b8,b8-NH3,b9,y9,y9-NH3,|175.118951,246.156061,259.092456,361.183001,344.156452,585.324236,599.339886,617.325301,599.314736,600.298752,698.408296,726.439596,830.473021,812.462456,855.482186,970.509126,953.482577,1041.546236,1086.615321,1069.588772,|4058|0|30.7|EEIKALEDAR|2|1215.660124|79.832889|332|Methylation(3)|NA|NA|3|1|0|0|1034|50.145205|79.832889|8116|72.354564|7.478325|0.150819925787681|124|13026|1
10|9|0.999944,0.999984,0.817895,0.153401,0.028775,|NA|NA|y1,y2,b2,b3,y3,y3-H2O,y3-NH3,b3,b3-H2O,y3,y3-H2O,y3-NH3,b3,b3-H2O,b4,y4,b4,b5,|147.112801,276.155391,291.133926,404.217986,418.229621,400.219056,401.203072,418.233636,400.223072,418.229621,400.219056,401.203072,418.233636,400.223072,546.292216,559.344981,560.307866,689.350456,|297|0|10.35|EFLQEK|2|835.452524|80.409586|689|Methylation(3)|NA|NA|3|0|0|0|423|46.263404|80.409586|594|64.275931|16.133655|0.0242693054414811|77|11513|1
18|14|0.000000,0.000187,0.028442,0.809014,0.151690,0.005333,0.005333,|NA|NA|b2,y2,y2-H2O,b3,b3-H2O,y3,y4,y4-H2O,b5,b5-H2O,b5,y5,b6,b6-H2O,b6-NH3,y6,y6-H2O,b7,b7-H2O,y7,y7-H2O,y7-NH3,b8,y8,b9,b9-H2O,b9-NH3,|187.071326,276.155391,258.144826,286.139736,268.129172,363.187421,492.230011,474.219446,561.303106,543.292542,575.318756,607.256951,676.330046,658.319482,659.303497,754.325361,736.314796,805.372636,787.362072,882.420321,864.409756,865.393772,892.404666,981.488731,1021.447256,1003.436692,1004.420707,|3009|0|27.15|EGVKFDDSEK|2|1167.552124|106.843638|469|Methylation(1)|NA|NA|1|1|0|0|1073|50.305997|106.843638|6018|106.843638|0|0.000518959239343531|58|9510|1
22|15|0.000001,0.000001,0.000222,0.959709,0.033740,0.006326,|NA|NA|y2,b2,b2-H2O,b2,b3,b3-H2O,y3,y4,y5,y5,b5,b5-H2O,b5-NH3,y6,y6-H2O,y6-NH3,y7,y8,b8,b8-H2O,y9,y9-H2O,y10,b10,b10-H2O,b10-NH3,b11,b11-H2O,b11-NH3,|218.149911,258.108446,240.097882,272.124096,329.145556,311.134992,331.233971,402.271081,531.313671,545.329321,591.240906,573.230342,574.214357,644.397731,626.387166,627.371182,715.434841,862.503251,904.404666,886.394102,977.530191,959.519626,1048.567301,1088.525836,1070.515272,1071.499287,1159.562946,1141.552382,1142.536397,|12275|0|57.24|EQADFAVEALAK|2|1305.668724|100.670378|816,3120|Methylation(1)|NA|NA|1|0|1|0|1262|51.010594|100.670378|24550|100.670378|0|0.0045328293998129|65|10674|2
20|14|0.077748,0.077748,0.414658,0.414658,0.014578,0.000513,0.000096,|NA|NA|y1,b3,b3-H2O,b3,y3,b4,b4-H2O,b4,y4,b5,b5-H2O,b5,y5,b6,b6-H2O,y6,y6-H2O,y6,b7,b7-H2O,y7,y7-H2O,y7,y7-NH3,b8,b8-H2O,b8-NH3,y8,y8-H2O,y8-NH3,y8,y8-H2O,y8-NH3,y9,|175.118951,359.156126,341.145562,373.171776,373.219391,430.193236,412.182672,444.208886,444.256501,543.277296,525.266732,557.292946,557.340561,656.361356,638.350792,656.408971,638.398406,670.424621,769.445416,751.434852,769.493031,751.482466,783.508681,766.482132,840.482526,822.471962,823.455977,840.530141,822.519576,823.503592,854.545791,836.535226,837.519242,982.604371,|8612|0|45.38|ETQALVLAPTR|2|1212.697924|96.666176|601|Methylation(1)|NA|NA|1|0|0|0|742|48.704039|96.666176|17224|96.666176|0|0.0215908272473294|75|11462|1
31|18|0.000000,0.000000,0.000000,0.000035,0.000035,0.027948,0.794976,0.149058,0.027948,|NA|NA|y1,b2,b2-H2O,y3,b3,b3-H2O,b4,y6,b5,y7,y7,y8,y11,y11-H2O,b10,b10-H2O,b10-NH3,y6(2+),y7(2+),y8(2+),b6(2+),y9(2+),y11(2+),y12(2+),y13(2+),y13(2+),b13(2+),y14(2+),|175.118951,229.118276,211.107712,346.183341,392.181606,374.171042,534.255836,630.343021,662.314416,717.375051,717.375051,760.380861,1193.577001,1175.566436,1211.532746,1193.522182,1194.506197,630.343021,717.375051,774.396511,776.357346,937.459841,1193.577001,1321.635581,1435.678511,1449.694161,1481.676776,1612.757491,|2285|0|24.78|EVYQQQQYGSGGRGNR|3|1840.866848|102.464597|1505|Methylation(1)|NA|NA|1|1|0|0|2048|53.1133|102.464597|4570|49.960389|52.504208|0.125681330217516|112|12903|1
20|14|0.000037,0.000195,0.001039,0.157694,0.841035,|NA|NA|y1,y1,y2,b2,y2,y3,b3,b4,y5,y5,b6,b6-H2O,b6,b6-H2O,y6,y6-NH3,y7,y8,b9,y9,b10,y10,y10-H2O,|175.118951,189.134601,272.171711,277.118276,286.187361,357.224471,390.202336,477.234366,537.314341,551.329991,647.339886,629.329322,661.355536,643.344972,664.414051,647.387502,721.435511,808.467541,912.482516,921.551601,1023.550926,1050.594191,1032.583626,|11831|0|55.79|FELSGIPPAPR|2|1197.666724|96.666176|572,589|Methylation(1)|NA|NA|1|0|0|0|647|48.109043|96.666176|23662|61.494391|35.171785|0.0215908272473294|75|11467|10
14|14|0.542258,0.542258,0.908610,0.006570,0.000254,0.000051,|NA|NA|y1,b1,y2,y2-NH3,b2,b3,y3,y4,y4,b5,y5,y6,y6,b6,y7,y7-NH3,b7,b7-H2O,b7-NH3,|147.112801,148.075686,260.196861,243.170312,276.134266,389.218326,389.239451,486.292211,486.292211,601.334416,601.355541,714.439601,728.455251,730.377006,842.498181,825.471632,843.461066,825.450502,826.434517,|5726|0|36.19|FNITPEIK|2|989.569724|140|157|Methylation(2)|NA|NA|2|0|0|0|510|47.075702|140|11452|118.961963|21.038037|2.52020754585942e-07|39|6454|1
36|16|0.627827,0.052529,0.052529,0.222065,0.222065,0.222065,0.647088,0.476916,0.476916,|NA|NA|y2,y3,b4,y4,b5,b5-H2O,y5,y5-H2O,y5-NH3,b6,b6-H2O,y8,y8,y8-H2O,b8,b9,y11,b11,y12,y12-H2O,y12-NH3,b12,b12-H2O,b13,b15,y15,y15-H2O,b16,b17,b17,b17-H2O,b17-NH3,b18,b18-H2O,b18-NH3,b18,b18-H2O,b18-NH3,|288.203011,373.255771,399.202666,488.319101,542.260906,524.250342,559.356211,541.345646,542.329662,689.329316,671.318752,862.426471,876.442121,858.431556,893.419186,978.471946,1164.531351,1195.524066,1221.552811,1203.542246,1204.526262,1324.566656,1306.556092,1439.593596,1583.647086,1658.747871,1640.737306,1698.710416,1741.716226,1769.747526,1751.736962,1752.720977,1882.831586,1864.821022,1865.805037,1882.831586,1864.821022,1865.805037,|15830|0|69.16|FPPGEFFAACNDDSGTALR|2|2056.943324|69.914812|3026|Methylation(3)|NA|NA|3|0|1|0|1933|52.862319|69.914812|31660|51.863966|18.050846|0.0811476711080165|101|12532|1
55|30|0.000000,0.000000,0.000000,0.000000,0.000000,0.000000,0.000000,0.000008,0.001229,0.994256,0.001229,0.001229,0.000230,0.001229,0.000230,0.000230,0.000043,0.000043,0.000043,|NA|NA|b2,y3,y3-NH3,y3,b3,b4,b4,b4,y5,y6,y7,y9,b9,y10,b11,b11,y11,y11-H2O,b12,b12-H2O,y12,y13,y13-H2O,b14,b14-H2O,y15,b15,b16,y16,y16-H2O,y16-NH3,b17,b17-H2O,y18,y8(2+),y10(2+),b11(2+),y13(2+),y14(2+),y15(2+),y18(2+),b20(2+),y22(2+),b22(2+),y23(2+),|334.154996,417.245601,400.219052,431.261251,463.197586,562.265996,562.265996,576.281646,658.388241,787.430831,860.447211,1032.495611,1143.510526,1169.554521,1313.616046,1327.631696,1332.617851,1314.607286,1428.642986,1410.632422,1433.665531,1490.686991,1472.676426,1626.743426,1608.732862,1688.787431,1697.780536,1784.812566,1803.814371,1785.803806,1786.787822,1947.875896,1929.865332,1973.919891,989.489801,1169.554521,1313.616046,1490.686991,1591.734671,1688.787431,1973.919891,2256.983206,2442.080361,2445.026526,2555.164421,|13225|0|60.36|FWEVISDEHGIDPTGSYHGDSDLQLER|3|3116.422448|156.140804|1304,1340|Methylation(1)|NA|NA|1|0|0|0|1866|52.709116|156.140804|26450|156.140804|0|1.39003363308941e-10|34|4405|2
26|20|0.999998,0.000002,0.000000,0.000000,0.000000,0.000000,|NA|NA|b3,y2,b4,b4-H2O,b5,b5-H2O,y3,y4,b7,y5,b8,y6,b9,y7,y8,y8-H2O,y8-NH3,b11,y9,y9-H2O,y10,b12,y11,b13,b13,|272.124086,276.166631,329.145546,311.134982,428.213956,410.203392,462.245941,575.330001,596.303826,662.362031,725.346416,809.430441,872.414826,938.473031,1009.510141,991.499576,992.483592,1072.530916,1106.562901,1088.552336,1205.631311,1258.610226,1262.652771,1359.657906,1359.657906,|14667|0|65.18|GEAGVPAEFSIWTR|2|1533.771924|148.984663|512|Methylation(1)|NA|NA|1|0|0|0|1798|52.547897|148.984663|29334|148.984663|0|5.99942599143735e-14|23|3027|1
20|17|0.000000,0.000004,0.000104,0.002957,0.448533,0.448533,0.084100,0.015769,|NA|NA|b2,b3,b3,y2,b4,b4-H2O,b4-NH3,y3,b5,b5-H2O,b5-NH3,y4,y4-NH3,y4,b6,b6-H2O,b6-NH3,y5,b7,b7-H2O,b7-NH3,y6,y6-H2O,y6-NH3,b8,b8-H2O,b8-NH3,y7,y7-NH3,b9,b9-H2O,b9-NH3,y8,y8-NH3,b10,b10-H2O,b10-NH3,y9,y9-NH3,|185.128446,258.144826,258.144826,322.187361,386.203406,368.192842,369.176857,451.229951,515.245996,497.235432,498.219447,565.272881,548.246332,579.288531,643.304576,625.294012,626.278027,710.329021,774.345066,756.334502,757.318517,838.387601,820.377036,821.361052,902.403646,884.393082,885.377097,967.430191,950.403642,1031.446236,1013.435672,1014.419687,1095.488771,1078.462222,1178.514646,1160.504082,1161.488097,1182.520801,1165.494252,|7245|0|41.04|GISQEQMNEFR|2|1352.626124|140.723058|24|Methylation(1)|NA|NA|1|0|0|0|1159|50.640834|140.723058|14490|140.723058|0|9.88067091038881e-11|34|4365|1
23|19|0.998396,0.999637,0.001552,0.000320,0.000095,|NA|NA|b2,y1,b2,y2,y2-NH3,b3,y3,y4,b5,y5,b6,y6,y6,b7,b7-H2O,b7-NH3,b4(2+),y4(2+),b5(2+),b6(2+),y5(2+),b6(2+),b7(2+),b7(2+),b8(2+),b8(2+),y8(2+),b9(2+),y9(2+),|145.060766,147.112801,159.076416,262.139741,245.113192,306.144826,375.223801,474.292211,611.318766,660.371521,682.355876,731.408631,759.439931,868.435186,850.424622,851.408637,448.255436,474.292211,611.318766,654.324576,660.371521,682.355876,840.403886,868.435186,939.472296,967.503596,1050.598221,1080.587656,1197.666631,|11949|0|56.19|GSFKYAWVLDK|3|1341.719948|152.261447|242,256|Methylation(2)|NA|NA|2|1|0|0|1169|50.678145|152.261447|23898|51.456391|100.805056|0.00016621252219748|52|8963|3
14|12|0.000875,0.707900,0.132731,0.132731,0.024887,0.000875,|NA|NA|b2,y1,y2,y2-NH3,y2,b3,y3,b4,b5,y5,b6,b6,b7,b7-H2O,y6,y7,y7-H2O,y7-NH3,|171.112796,175.118951,246.156061,229.129512,260.171711,288.137636,347.203741,401.221696,514.305756,573.371861,601.337786,615.353436,686.390546,668.379982,690.396701,747.418161,729.407596,730.391612,|7430|0|41.61|IGCIITAR|2|860.503924|101.250546|77|Methylation(1)|NA|NA|1|0|0|0|173|42.380461|101.250546|14860|82.632052|18.618494|0.0141507845532317|73|11239|1
60|28|0.000875,0.000875,0.000781,0.000781,0.003787,0.003787,0.003787,0.002855,0.004667,0.011653,0.034611,0.034611,0.015148,0.126494,0.219833,0.711312,0.619059,0.195022,0.010044,0.000017,0.000000,0.000000,0.000000,0.000000,|NA|NA|y2,y2,y3,b4,y4,y4-H2O,y4,y4-H2O,y5,b5,y6,b6,y7,b7,y8,y9,b8,b8-H2O,b9,y10,b10,y11,y11,b13,b13-NH3,y7(2+),y7(2+),y8(2+),b10(2+),y11(2+),b11(2+),y12(2+),b12(2+),y13(2+),y14(2+),y15(2+),y17(2+),y18(2+),y19(2+),b19(2+),y20(2+),b21(2+),b22(2+),b23(2+),y25(2+),b28(2+),b28(2+),y28(2+),|276.166631,290.182281,376.193911,465.281986,489.277971,471.267406,489.277971,471.267406,590.325651,590.366046,661.362761,690.393326,758.415521,823.446086,845.447551,932.479581,951.504666,933.494102,1008.526126,1045.563641,1108.553406,1173.658601,1201.689901,1465.743386,1448.716837,758.415521,786.446821,845.447551,1108.553406,1201.689901,1209.601086,1314.773961,1336.700796,1427.858021,1558.898511,1643.951271,1901.052441,2016.079381,2129.163441,2137.074626,2216.195471,2406.284946,2493.316976,2580.349006,2776.429781,3048.582246,3062.597896,3083.557831,|16394|0|71.13|IITHPNFNGNTLDNDIMLIKLSSPATLNSR|4|3337.758572|123.920962|1518|Methylation(2)|NA|NA|2|1|0|0|1996|53.001605|123.920962|32788|44.570948|79.350014|0.00112566966684507|60|9951|1
18|13|0.000008,0.000215,0.006120,0.032638,0.928381,0.032638,|NA|NA|y1,b2,y2,y3,b4,y4,b5,y5,b6,b6-H2O,y6,b7,b7-H2O,y7,y8,y8-H2O,b9,b9-NH3,y9,y9-NH3,|189.134601,215.139016,322.187361,453.227851,458.224536,524.264961,605.292946,625.312641,706.340626,688.330062,772.381051,777.377736,759.367172,900.439631,1029.482221,1011.471656,1055.486636,1038.460087,1116.514251,1099.487702,|24783|0|107.3|ISEQFSAMFR|2|1229.599924|92.78506|1305|Methylation(1)|NA|NA|1|0|0|0|1464|51.655411|92.78506|49566|92.78506|0|0.0781961287003879|100|12522|29
23|17|0.000000,0.000000,0.000001,0.015817,0.449912,0.084358,0.449912,|NA|NA|y1,b2,y2,y2-NH3,y4,b5,y5,y6,y6-H2O,y6-NH3,b7,y7,y7-NH3,y8,y8,y8-NH3,b9,y3(2+),y4(2+),y5(2+),y6(2+),y8(2+),b9(2+),y9(2+),y10(2+),|147.112801,201.123366,260.196861,243.170312,510.339831,544.243556,625.366771,724.435181,706.424616,707.408632,758.338906,839.462121,822.435572,922.499231,936.514881,919.488332,1008.481876,383.240121,510.339831,625.366771,724.435181,936.514881,1022.497526,1067.555371,1154.587401,|11433|0|54.5|ISMPDVDLHVK|3|1267.670948|122.541937|56|Methylation(1)|NA|NA|1|0|0|0|1139|50.565237|122.541937|22866|122.541937|0|0.00640025501859382|68|10820|1
26|20|0.825772,0.825772,0.277037,0.071261,0.000128,0.000015,0.000015,|NA|NA|b2,b3,b4,b4-H2O,y3,y3-NH3,b4,b4-H2O,y4,b5,b5-H2O,y4,y5,y6,y7,b8,b8-H2O,b8-NH3,y8,y8,y8,b9,b9,y9,b11,y10,b11,b12,y11,y12,y12,b13,y13,|227.175396,284.196856,357.213236,339.202672,374.214641,357.188092,385.244536,367.233972,487.298701,513.339496,495.328932,515.330001,558.335811,657.404221,820.467551,886.539646,868.529082,869.513097,933.551611,947.567261,961.582911,985.608056,985.608056,1030.604371,1155.713576,1158.699331,1169.729226,1240.766336,1259.747011,1316.768471,1330.784121,1368.824916,1429.852531,|10350|0|50.98|IVGSKPLYVALAQR|2|1542.939324|148.984663|667|Methylation(2)|NA|NA|2|1|0|0|458|46.608655|148.984663|20700|148.984663|0|4.35894828069807e-13|26|3351|1
14|12|0.000057,0.247808,0.247808,0.247808,0.247808,0.008712,|NA|NA|y1,b2,b2-NH3,b2,b2-NH3,y2,b3,b4,b4,b5,b6,b6-H2O,y6,y6,y6-H2O,y6-NH3,b7,b7,y7,y7-H2O,y7-NH3,|147.112801,200.139346,183.112797,214.154996,197.128447,294.181211,329.181936,466.240846,466.240846,593.340556,708.367496,690.356932,788.393711,802.409361,784.398796,785.382812,855.435906,855.435906,873.446471,855.435906,856.419922,|2091|0|24.16|KAEHLDFK|2|1001.541524|101.250546|1097|Methylation(1)|NA|NA|1|1|0|0|820|49.138139|101.250546|4182|101.250546|0|0.00738315297712111|69|10858|1
26|21|0.000000,0.000000,0.000001,0.000006,0.000163,0.004630,0.024696,0.702454,0.131710,0.131710,0.004630,|NA|NA|y2,y2-NH3,b4,b4-H2O,y3,y3,b5,y4,b6,b6-NH3,y5,y5-NH3,b7,y6,y6,y6-H2O,y7,y7-NH3,b9,b9-NH3,y8,y8-H2O,b10,b10-NH3,y9,b11,y10,y10-H2O,y10-NH3,b12,b12-H2O,b12-NH3,y11,y12,y12-NH3,y12,y12-NH3,b13,y13,y13-NH3,|322.187361,305.160812,358.208486,340.197922,437.214301,451.229951,486.267066,566.256891,599.351126,582.324577,695.299481,678.272932,728.393716,794.367891,808.383541,790.372976,922.426471,905.399922,955.520706,938.494157,1051.469061,1033.458496,1084.563296,1067.536747,1164.553121,1213.605886,1292.611701,1274.601136,1275.585152,1328.632826,1310.622262,1311.606277,1393.659381,1436.665191,1419.638642,1450.680841,1433.654292,1475.701236,1521.717951,1504.691402,|10155|0|50.35|KAGTQIENIDEDFR|2|1649.815724|163.996532|66|Methylation(1)|NA|NA|1|1|0|0|1916|52.823955|163.996532|20310|163.996532|0|2.35401360190507e-19|14|1695|1
35|22|0.000006,0.000006,0.000006,0.000006,0.000168,0.000895,0.000895,0.724285,0.135803,0.135803,0.000895,0.000895,0.000168,0.000168,|NA|NA|b3,b3,y3,b4,b4-H2O,b5,b5-NH3,y5,b6,b7,y6,y7,y7,b9,b10,b10-H2O,y9,y9-H2O,y9-NH3,y10,b11,b11-NH3,y10,b12,b12-H2O,b12-NH3,y12,y12-NH3,b16,y6(2+),b8(2+),y8(2+),y9(2+),y11(2+),b15(2+),b17(2+),|257.160806,271.176456,317.218321,358.208486,340.197922,486.267066,469.240517,588.346371,599.351126,728.393716,735.414781,850.441721,864.457371,969.536356,1084.563296,1066.552732,1108.526901,1090.516336,1091.500352,1207.595311,1213.605886,1196.579337,1221.610961,1328.632826,1310.622262,1311.606277,1464.696481,1447.669932,1789.835096,735.414781,842.436646,979.484311,1108.526901,1335.653891,1746.829286,1916.934806,|12486|0|57.94|KAGTQIENIDEDFRDGLK|3|2063.039648|133.977134|66|Methylation(1)|NA|NA|1|2|0|0|2910|54.63893|133.977134|24972|133.977134|0|9.1507044360397e-06|45|7719|1
24|17|0.000001,0.000188,0.028537,0.811719,0.152197,0.005351,0.001003,0.001003,|NA|NA|b2,b2-H2O,b2-NH3,y3,b3,b3-H2O,b3-NH3,y4,y4-H2O,b4,b4-H2O,y5,y7,b6,b8,y9,b9,y10,b10,y11,y11-H2O,b11,b12,b12-NH3,y12,y12-H2O,y12-NH3,|258.144826,240.134262,241.118277,305.181941,405.213236,387.202672,388.186687,406.229621,388.219056,492.245266,474.234702,519.313681,677.382821,736.366436,894.435576,921.503991,1007.519636,1008.536021,1108.567316,1155.604431,1137.593866,1195.599346,1266.636456,1249.609907,1284.647021,1266.636456,1267.620472,|9596|0|48.55|KEFSPFGSITSAK|2|1412.742124|117.620755|667|Methylation(1)|NA|NA|1|1|0|0|1437|51.574568|117.620755|19192|117.620755|0|1.38331545424509e-06|42|6958|1
14|13|0.000000,0.000001,0.000188,0.001004,0.152350,0.812534,0.028566,0.005356,|NA|NA|y1,b2,b2-NH3,y2,y2-NH3,b3,b3-H2O,b3-NH3,y3,y4,y4-H2O,y4-NH3,b5,b5-H2O,y5,b6,b6-H2O,y6,y6-H2O,y6-NH3,b7,y7,y7-NH3,y7,y7-NH3,|175.118951,242.186296,225.159747,289.161881,272.135332,371.228886,353.218322,354.202337,418.204471,505.236501,487.225936,488.209952,571.344976,553.334412,618.320561,700.387566,682.377002,747.363151,729.352586,730.336602,814.430496,860.447211,843.420662,860.447211,843.420662,|2667|0|26.03|KLELSDNR|2|988.541124|118.961963|93|Methylation(1)|NA|NA|1|1|0|0|583|47.656686|118.961963|5334|118.961963|0|1.36646766110369e-05|47|7983|1
51|23|0.135565,0.135565,0.135565,0.135565,0.135565,0.135565,0.135565,0.025419,0.025419,0.000168,0.000031,0.000006,0.000000,0.000000,0.000000,0.000000,0.000000,0.000000,0.000000,0.000000,0.000000,|NA|NA|y2,b4,b4-NH3,y4,y4-H2O,b5,y5,y6,b7,y7,y8,b9,y9,y10,y11,y11-NH3,y12,b12,y14,y14-H2O,b14,y15,y15-H2O,y15,b15,b17,y9(2+),y12(2+),y12(2+),y13(2+),b16(2+),b17(2+),y17(2+),b24(2+),|288.203011,442.229616,425.203067,500.282711,482.272146,557.292946,614.325641,729.352581,800.378466,816.384611,931.411551,1026.546586,1059.470131,1160.517811,1231.554921,1214.528372,1344.638981,1367.716506,1544.755071,1526.744506,1567.832596,1643.823481,1625.812916,1657.839131,1694.932306,1867.017096,1073.485781,1344.638981,1358.654631,1431.671011,1765.969416,1867.017096,1899.940641,2638.284216,|19670|0|82.86|KPSETQELVQQVLSLATQDSDNPDLR|3|2925.489548|99.275949|121|Methylation(1)|NA|NA|1|1|0|0|2942|54.686427|99.275949|39340|90.689053|8.586896|0.0420492494040498|88|11985|2
12|11|0.001039,0.157669,0.840902,0.000195,0.000195,|NA|NA|y1,b2,y1,b2,b3,y2,b3,y3,y3-H2O,y3,y3-H2O,b5,y4,y5,y5-H2O,b6,y6,|175.118951,185.128446,189.134601,199.144096,300.155386,304.161541,314.171036,403.229951,385.219386,403.229951,385.219386,526.323506,530.329661,645.356601,627.346036,655.366096,716.393711,|7018|0|40.32|LADLVER|2|829.477124|99.625735|1510|Methylation(1)|NA|NA|1|0|0|0|505|47.032914|99.625735|14036|67.803238|31.822497|0.0285690511758697|84|11742|1
30|22|0.000000,0.000000,0.000001,0.000004,0.000551,0.002938,0.015669,0.445697,0.445697,0.083568,0.002938,0.002938,|NA|NA|b2,y2,y2-NH3,b3,y3,b5,b6,b6,y5,y5-H2O,b7,b7-H2O,y6,y7,b8,y8,y8-H2O,y9,b11,y10,y10,y10-H2O,y11,y12,y12,y12-H2O,y12-NH3,b13,y13,y13-H2O,b14,y14,y14-NH3,b15,|261.159746,288.203011,271.176462,374.243806,375.235041,488.286726,601.370786,615.386436,619.304571,601.294006,688.402816,670.392252,720.352251,821.399931,835.471226,950.442521,932.431956,1097.510931,1166.609176,1170.527311,1184.542961,1166.532396,1297.627021,1340.632831,1354.648481,1336.637916,1337.621932,1410.678706,1411.669941,1393.659376,1497.710736,1524.754001,1507.727452,1610.794796,|16600|0|71.85|LFIGGLSFETTDDSLR|2|1784.911324|155.816812|1162,3124|Methylation(1)|NA|NA|1|0|1|0|2313|53.641756|155.816812|33200|155.816812|0|8.89728027342834e-17|21|2184|3
38|24|0.382028,0.382028,0.382028,0.382028,0.382028,0.086012,0.003624,0.000152,0.000034,0.000025,0.000008,0.000000,0.000001,0.000001,|NA|NA|y4,y4,y5,y5,b5,y6,y6-NH3,y6,b6,y7,y7,b8,y8,y8-NH3,b9,y10,y10-NH3,y10,y10-NH3,b10,b10-H2O,b10-NH3,y11,y11-NH3,b12,y12,b13,b13-H2O,b13-NH3,y13,b13,y14,b14,b14-NH3,b4(2+),b5(2+),y7(2+),y7(2+),b7(2+),b8(2+),b9(2+),b9(2+),y10(2+),b10(2+),b10(2+),y11(2+),b12(2+),b13(2+),b13(2+),b14(2+),b15(2+),b15(2+),b17(2+),b19(2+),|403.229951,431.261251,516.314011,544.345311,579.288526,663.382421,646.355872,691.413721,692.372586,791.441001,819.472301,878.436636,920.483591,903.457042,991.520696,1091.547981,1074.521432,1119.579281,1102.552732,1120.563286,1102.552722,1103.536737,1220.590571,1203.564022,1319.658976,1333.674631,1420.670266,1402.659702,1403.643717,1432.743041,1448.701566,1547.769981,1548.728846,1531.702297,451.229946,565.272876,791.441001,805.456651,807.399526,906.467936,991.520696,1019.551996,1119.579281,1120.563286,1148.594586,1248.621871,1291.627676,1420.670266,1448.701566,1548.728846,1695.797256,1723.828556,1950.955546,2093.029766,|12094|0|56.65|LGEHNIDVLEGNEQFINAAK|3|2239.136948|146.274993|1518|Methylation(2)|NA|NA|2|0|0|0|2892|54.611983|146.274993|24188|103.803909|42.471084|5.66092615773587e-06|43|7506|2
28|19|0.944306,0.771544,0.771544,0.299102,0.105327,0.105327,0.001251,0.001204,0.000102,0.000291,0.000000,0.000000,|NA|NA|y1,y1-NH3,b2,b2,b3,y2,y2-H2O,y3,y3-NH3,y3,y3-NH3,y4,y4,y4,y5,y5-H2O,b8,y7,y7-H2O,b5(2+),b6(2+),y5(2+),y6(2+),y6(2+),b8(2+),b8(2+),y7(2+),b9(2+),y9(2+),y10(2+),b12(2+),b12(2+),b13(2+),b13(2+),y12(2+),|147.112801,130.086252,171.112796,185.128446,242.149906,276.155391,258.144826,407.195881,390.169332,407.195881,390.169332,508.243561,522.259211,522.259211,637.286151,619.275586,814.466876,880.408051,862.397486,483.328926,598.392256,665.317451,765.381111,779.396761,786.435576,814.466876,880.408051,929.493816,1096.482671,1183.514701,1259.647746,1273.663396,1404.703886,1418.719536,1452.725021,|2798|0|26.46|LGGKLSSEDKETMEK|4|1693.864172|125.504387|291|Methylation(3)|NA|NA|3|2|0|0|1983|52.973227|125.504387|5596|75.243467|50.26092|0.105645160508416|109|12650|6
14|13|0.000001,0.000034,0.000981,0.027894,0.793443,0.148771,0.027894,0.000981,|NA|NA|y1,y1-NH3,b2,y2,b3,b3-H2O,y3,b4,y4,y4-H2O,b5,b5-H2O,y5,y5-H2O,b6,y6,y6-NH3,b7,b7-H2O,y7,y7-NH3,|175.118951,158.092402,201.123366,304.161541,329.218326,311.207762,417.245601,458.260916,546.288191,528.277626,587.303506,569.292942,675.330781,657.320216,700.387566,803.425741,786.399192,829.430156,811.419592,890.457771,873.431222,|2013|0|23.91|LSKEDIER|2|1003.542524|118.961963|596|Methylation(1)|NA|NA|1|1|0|0|734|48.656961|118.961963|4026|118.961963|0|1.36646766110369e-05|47|7982|1
29|18|0.000294,0.000055,0.000055,0.000055,0.001568,0.237864,0.237864,0.237864,0.237864,0.044600,0.001568,0.000294,0.000055,|1.000000,|NA|y1,b2,b2-H2O,y2,b4,b4-H2O,y3,y3-H2O,y4,y4,b9,b10,y10,y10-H2O,b11,b12,y11,y5(2+),b6(2+),y10(2+),b11(2+),b12(2+),y11(2+),y14(2+),|175.118951,201.123366,183.112802,288.203011,403.218726,385.208162,403.229951,385.219386,490.261981,490.261981,1021.450651,1135.493581,1180.489886,1162.479321,1206.530691,1293.562721,1293.573946,575.314741,645.345376,1180.489886,1206.530691,1293.562721,1293.573946,1568.685686,|19152|0|80.96|LSTTIDDNMNASDIR|3|1695.789548|109.356871|2736|Methylation(1)|Met_OX(1)|NA|2|0|1|0|1674|52.237555|109.356871|38304|92.676521|16.68035|0.149389967885419|122|13019|1
32|20|0.999936,0.998480,0.001287,0.000249,0.000048,0.000000,0.000000,0.000000,0.000000,0.000000,|NA|NA|y2,b5,b5-H2O,y4,y4-H2O,y4,y4-H2O,b6,b6-H2O,y5,y5-H2O,y5-NH3,b7,b7-H2O,y6,b8,y7,y7-H2O,y8,y9,b11,y10,b12,b12-H2O,b12-NH3,y11,y11-H2O,y11-NH3,b13,b13-NH3,b13,b13-NH3,y12,y12-NH3,b14,b15,b15-H2O,b15-NH3,y14,b16,b16-H2O,b16-NH3,|294.181211,536.253726,518.243162,536.307861,518.297296,550.323511,532.312946,663.353436,645.342872,664.366441,646.355876,647.339892,720.374896,702.364332,777.450501,834.417826,848.487611,830.477046,949.535291,1036.567321,1065.503346,1150.610251,1206.618706,1188.608142,1189.592157,1207.631711,1189.621146,1190.605162,1320.661636,1303.635087,1334.677286,1317.650737,1334.731421,1317.704872,1463.719876,1576.803936,1558.793372,1559.777387,1596.863161,1723.872346,1705.861782,1706.845797,|20582|0|86.48|MAATFIGNSTAIQELFK|2|1869.983124|121.671351|1353|Methylation(2)|NA|NA|2|0|0|0|2126|53.275633|121.671351|41164|121.671351|0|2.81139152995865e-05|48|8140|2
22|15|0.000000,0.000000,0.000001,0.000002,0.157895,0.614034,0.614034,0.614034,|NA|NA|b2,y3,y4,y4,y4-H2O,b5,b5-H2O,y5,y5,y6,y7,y7-H2O,y7-NH3,b8,b8-H2O,b9,y8,y8,y8-H2O,y8-NH3,y9,y9,y10,b11,b11-H2O,b11,b11-H2O,y11,y11-H2O,|247.074706,459.303791,518.304521,546.335821,528.325256,564.197006,546.186442,681.367851,709.399151,806.451911,903.504671,885.494106,886.478122,921.365856,903.355292,1008.397886,1018.531611,1032.547261,1014.536696,1015.520712,1105.563641,1133.594941,1220.626971,1292.582726,1274.572162,1292.582726,1274.572162,1335.653911,1317.643346,|2582|0|25.74|MDSTEPPYSQKR|2|1466.692924|100.670378|242|Methylation(2)|NA|NA|2|1|0|0|1505|51.775365|100.670378|5164|100.670378|0|0.0013783116752374|61|10116|3
14|11|0.000021,0.003226,0.489470,0.489470,0.017208,0.000605,|NA|NA|y1,y1-NH3,b2,y2,y2-NH3,b3,b4,y4,y5,y5-NH3,b6,b6-NH3,y6,y6-H2O,y6-NH3,b7,b7-H2O,b7-NH3,y7,|175.118951,158.092402,261.090356,303.213911,286.187362,390.132946,461.170056,573.383101,644.420211,627.393662,731.339246,714.312697,773.462801,755.452236,756.436252,859.434206,841.423642,842.407657,902.505391,|4482|0|32.15|MEEAQKKR|2|1033.542924|85.640697|1822|Methylation(1)|NA|NA|1|2|1|0|818|49.127533|85.640697|8964|85.640697|0|0.138041505758352|118|12990|1
28|20|0.000000,0.000002,0.000013,0.055555,0.296292,0.296292,0.296292,0.055555,|NA|NA|y1,b2,b3,y4,b6,b7,y6,y6-H2O,y6-NH3,y7,b8,y8,b9,y10,y10-H2O,y5(2+),b7(2+),y6(2+),y7(2+),y7(2+),y8(2+),y9(2+),y10(2+),y11(2+),y12(2+),|147.112801,279.116176,392.200236,477.303121,619.327216,706.359246,778.409371,760.398806,761.382822,865.441401,906.454206,978.525461,1007.465496,1092.568381,1074.557816,592.330061,706.359246,778.409371,851.425751,865.441401,978.525461,1035.546921,1092.568381,1205.652441,1352.720851,|12359|0|57.51|MFIGGLSWDTSKK|3|1483.756148|138.549183|551|Methylation(1)|NA|NA|1|1|0|0|1824|52.610248|138.549183|24718|138.549183|0|7.42786188566242e-05|51|8591|2
20|15|0.000000,0.000037,0.000195,0.841910,0.157858,|NA|NA|b3,b3-NH3,y2,b4,y3,y3,y3-H2O,b5,b5-H2O,b5-NH3,y4,y4-H2O,y5,b7,b7-H2O,b7-NH3,y6,b8,b8-H2O,b8-NH3,y7,b9,b9-NH3,y8,y8-H2O,y9,y9,y9-H2O,y9-NH3,b10,b10-NH3,|285.155726,268.129177,322.187361,414.198316,437.214301,451.229951,433.219386,543.240906,525.230342,526.214357,614.293281,596.282716,713.361691,805.372646,787.362082,788.346097,876.425021,968.435976,950.425412,951.409427,1005.467611,1097.478566,1080.452017,1134.510201,1116.499636,1219.562961,1233.578611,1215.568046,1216.552062,1244.546976,1227.520427,|13350|0|60.76|NAVEEYVYDFR|2|1418.659724|110.231319|575|Methylation(1)|NA|NA|1|0|0|0|1421|51.525941|110.231319|26700|110.231319|0|0.000240618872107922|54|9121|1
16|12|0.841392,0.157894,0.157736,0.837457,0.005521,|0.999768,0.000232,|NA|y1,b2,b2-NH3,y2,y2-NH3,b3,b3,b3-H2O,b4,b4-NH3,y3,b5,y4,y4-H2O,y4,b6,y5,y5,y5,y6,y6-H2O,b7,y7,y7,b8,y8,y8-H2O,y8-NH3,|175.118951,276.101261,259.074712,322.187361,305.160812,333.122726,363.133291,345.122727,432.191136,415.164587,492.304121,565.210891,621.346711,603.336146,635.362361,680.237831,738.371551,752.387201,766.402851,823.424311,805.413746,864.370241,924.471991,940.466906,1011.438651,1057.491746,1039.481181,1040.465197,|3471|0|28.72|NMSAMERFR|2|1185.553324|89.080123|115|Methylation(2)|Met_OX(1)|NA|3|1|0|0|1026|50.111474|89.080123|6942|79.832889|9.24723400000001|0.0421814103117066|88|11987|1
28|24|0.000035,0.000007,0.000994,0.005300,0.028266,0.804012,0.150752,0.005300,0.005300,0.000035,|NA|NA|y2,y2-NH3,b3,b3-H2O,b3-NH3,b4,b4-NH3,y3,b5,b5-H2O,b5-NH3,y5,b6,b6-H2O,b6-NH3,y5,y5-H2O,b7,b7-H2O,b7-NH3,y6,b8,b8-H2O,b8-NH3,y7,y7-H2O,b9,b9-H2O,b9-NH3,y8,y9,y9-NH3,b10,b10-H2O,b10-NH3,b11,b11-NH3,y10,b12,b12-H2O,b12-NH3,y11,y11-H2O,y11-NH3,y11,y11-NH3,y11,y11-NH3,y12,y12-H2O,y12-NH3,b13,b13-NH3,y13,y13-NH3,b14,b14-H2O,y14,y14-H2O,y14-NH3,|310.176131,293.149582,327.129906,309.119342,310.103357,442.156846,425.130297,457.244541,555.240906,537.230342,538.214357,643.308591,656.288586,638.278022,639.262037,657.324241,639.313676,784.347166,766.336602,767.320617,806.371921,913.389756,895.379192,896.363207,935.414511,917.403946,1042.432346,1024.421782,1025.405797,1064.457101,1192.515681,1175.489132,1205.495676,1187.485112,1188.469127,1262.517136,1245.490587,1293.563361,1391.559726,1373.549162,1374.533177,1392.631771,1374.621206,1375.605222,1406.647421,1389.620872,1406.647421,1389.620872,1521.674361,1503.663796,1504.647812,1538.628136,1521.601587,1636.701301,1619.674752,1701.691466,1683.680902,1719.738411,1701.727846,1702.711862,|10386|0|51.11|NPDDITNEEYGEFYK|2|1847.795524|198.64055|581|Methylation(1)|NA|NA|1|0|0|0|953|49.790929|198.64055|20772|198.64055|0|1.91764475480969e-32|2|450|2
52|19|0.000000,0.000000,0.000000,0.000000,0.000000,0.000000,0.000000,0.000001,0.000004,0.000101,0.002866,0.015287,0.434820,0.434820,0.081529,0.015287,0.015287,|NA|NA|y4,b5,y6,b7,b9,b9-NH3,y8,y8-H2O,b10,y9,y10,y10-H2O,y11,y11-H2O,b13,y12,y13,b15,b15-H2O,b15-NH3,y14,y15,b17,b17-H2O,b17-NH3,y16,b19,b19-H2O,b19-NH3,|522.292211,587.355146,692.397731,815.466146,929.509066,912.482517,936.467261,918.456696,986.530526,1049.551321,1150.599001,1132.588436,1263.683061,1245.672496,1349.673556,1376.767121,1463.799151,1535.773996,1517.763432,1518.747447,1562.867561,1677.894501,1761.942116,1743.931552,1744.915567,1824.962911,1976.073856,1958.063292,1959.047307,|24617|0|106.4|NVLIFDLGGGTFDVSILTIDDGIFEVK|2|2911.533724|65.407529|572|Methylation(1)|NA|NA|1|0|0|0|2289|53.596458|65.407529|49234|65.407529|0|0.0350967354801457|85|11832|2
12|10|0.999761,0.079142,0.421071,0.421071,0.078954,|NA|NA|y1,b2,b3,b3,y3,b4,b4,y4,b5,b5-H2O,y5,b6,y6,y6-H2O,y6-NH3,|175.118951,278.113536,377.181946,391.197596,432.256501,504.281656,504.281656,545.340561,619.308596,601.298032,644.408971,761.419206,807.472301,789.461736,790.445752,|22641|0|95.26|NYVIDKR|2|935.526724|82.632052|3125|Methylation(2)|NA|NA|2|1|1|0|569|47.551123|82.632052|45282|67.803238|14.828814|0.146767024549677|121|13016|1
24|19|0.000322,0.001719,0.260470,0.260477,0.265745,0.321721,0.740083,0.144176,0.005287,|NA|NA|y1,y1-NH3,b2,b2-H2O,b2-NH3,y3,b3,b3-NH3,b3,b4,b4-H2O,b4-NH3,y4,b5,b5-NH3,y5,b6,y6,y7,b8,y8,b11,y5(2+),y6(2+),y7(2+),b8(2+),y7(2+),b8(2+),y8(2+),y9(2+),y10(2+),y11(2+),b12(2+),y12(2+),|175.118951,158.092402,258.108446,240.097882,241.081897,388.241521,389.148936,372.122387,403.164586,460.186046,442.175482,443.159497,530.315751,547.218076,530.191527,617.347781,618.255186,704.379811,791.411841,806.334896,862.448951,1191.542266,631.363431,718.395461,777.396191,792.319246,805.427491,806.334896,876.464601,963.496631,1034.533741,1165.574231,1234.548076,1294.616821,|988|0|19.54|QEMASASSSQRGR|3|1422.675248|145.882063|1153|Methylation(2)|NA|NA|2|1|0|0|1449|51.610684|145.882063|1976|72.354564|73.527499|0.000418794174731911|56|9312|1
30|17|0.000002,0.000044,0.000219,0.860600,0.461798,0.461798,0.105065,0.027619,0.027619,0.027619,0.027619,|1.000000,|NA|b2,b3,b3-H2O,y4,b5,b5-H2O,y5,b6,b6-NH3,b7,y8,y9,y9,b10,y10,b11,y11,y11-H2O,y11-NH3,y12,y12-NH3,b13,y13,b14,b14-NH3,y14,y14-NH3,b15,|276.101261,377.148941,359.138377,533.304181,589.228641,571.218077,646.388241,717.287221,700.260672,816.355631,1035.619691,1078.625501,1092.641151,1101.524481,1191.709561,1262.608541,1319.768141,1301.757576,1302.741592,1416.820901,1399.794352,1504.735191,1531.847841,1632.830151,1615.803602,1632.895521,1615.868972,1733.877831,|24453|0|105.66|QMTDPNVALTFLEKTR|2|1907.988124|94.806097|1031|Methylation(2)|Met_OX(1)|NA|3|1|0|0|2358|53.725438|94.806097|48906|65.156063|29.650034|0.00176096892906796|62|10165|1
24|15|0.001072,0.001072,0.001878,0.083992,0.538664,0.484764,0.480185,0.446101,0.481137,0.481137,|NA|NA|b2,y2,y2-NH3,y3,y3,b4,y5,y5,b5,b5-NH3,y6,y6,y7,b6,b7,b7-H2O,b7,b7,y8,y8-H2O,b8,y9,y9,y9-H2O,y9-NH3,b9,b9,b9-H2O,b10,b11,b11-H2O,b11-NH3,y11,b12,b12-H2O,b12-NH3,|243.108786,303.177531,286.150982,402.245941,416.261591,543.231026,544.320161,572.351461,671.289606,654.263057,687.378401,715.409701,774.410431,786.316546,873.348576,855.338012,887.364226,901.379876,917.468671,899.458106,1016.406816,1017.495951,1045.527251,1027.516686,1028.500702,1087.443926,1115.475226,1097.464662,1172.496686,1285.580746,1267.570182,1268.554197,1345.649491,1413.639326,1395.628762,1396.612777,|6154|0|37.59|QNYHQDSEAAINR|2|1587.756124|92.676521|281|Methylation(3)|NA|NA|3|0|0|0|1798|52.547897|92.676521|12308|60.589243|32.087278|0.000171667371925271|52|8967|1
12|11|0.005361,0.813352,0.152504,0.028594,0.000188,|NA|NA|y1,b1,y2,y2-NH3,b2,y3,b3,y4,b4,b5,b5-H2O,b5-NH3,y6,y6-H2O,y6-NH3,b6,b6-NH3,|147.112801,157.108386,246.181211,229.154662,320.171716,359.265271,449.214306,488.307861,578.256896,691.340956,673.330392,674.314407,780.413781,762.403216,763.387232,790.409366,773.382817,|2669|0|26.03|RYDEIVK|2|936.513924|99.625735|256|Methylation(1)|NA|NA|1|1|0|0|625|47.9588|99.625735|5338|99.625735|0|0.0169231571398235|75|11370|1
18|16|0.000043,0.993180,0.006547,0.000230,|NA|NA|b2,y2,y2-NH3,b3,b4,b4-H2O,b4,b4-H2O,y3,y3-NH3,b5,y4,b6,y5,b7,y6,y6-H2O,y6-NH3,y7,b8,y8,b9,|159.076416,204.134261,187.107712,258.144826,315.166286,297.155722,315.166286,297.155722,332.192841,315.166292,462.234696,495.256171,591.277286,624.298761,754.340616,771.367171,753.356606,754.340622,828.388631,882.399196,927.457041,939.420656,|5863|0|36.6|SAVGFDYQGK|2|1085.524124|139.011487|1258|Methylation(1)|NA|NA|1|0|0|0|1025|50.107239|139.011487|11726|139.011487|0|5.06648636373683e-10|36|4768|1
12|11|0.079794,0.424545,0.425567,0.149888,0.460103,0.460103,|NA|NA|b2,b2-H2O,y1,y1-NH3,b2,b2-H2O,y1,y2,b3,b3-H2O,y3,b4,y4,b5,b5-H2O,b6,y5,b6,y5,y6,|175.071336,157.060772,175.118951,158.092402,189.086986,171.076422,189.134601,288.203011,318.129576,300.119012,401.287071,431.213636,514.371131,544.297696,526.287132,643.366106,643.413721,657.381756,657.429371,744.461401,|7284|0|41.16|SSELLVR|2|831.493724|99.625735|705|Methylation(2)|NA|NA|2|0|0|0|366|45.634811|99.625735|14568|99.625735|0|0.0455475607568946|89|12153|1
12|11|0.000555,0.449412,0.449412,0.084265,0.015800,0.000555,|NA|NA|y1,y1-NH3,b2,b2,y2,b3,b3-H2O,y3,b4,y4,b5,y4,b5,b6,y5,y5-H2O,b6,b6-H2O,y6,y6-H2O,|175.118951,158.092402,187.107716,201.123366,288.203011,316.150306,298.139742,389.250691,445.192896,518.293281,532.224926,532.308931,546.240576,645.308986,647.335871,629.325306,659.324636,641.314072,746.404281,728.393716,|3070|0|27.35|SVDETLR|2|833.436324|99.625735|959,996|Methylation(1)|NA|NA|1|0|0|0|386|45.865873|99.625735|6140|99.625735|0|0.0285690511758697|84|11735|1
42|28|0.055552,0.296276,0.296276,0.296276,0.055552,0.000069,0.000000,0.000000,0.000000,0.000000,0.000000,0.000000,0.000000,0.000000,|NA|NA|y2,b3,y3,b4,y4,b5,y5,b7,y6,b8,y7,y7-NH3,b9,y8,b10,y9,y9-H2O,y9-NH3,b11,y10,y10-H2O,y10-NH3,b12,b12-H2O,y5(2+),b8(2+),y7(2+),y8(2+),b10(2+),y9(2+),y10(2+),b12(2+),b13(2+),y12(2+),y17(2+),|310.176131,320.160476,397.208161,435.187416,512.235101,564.230006,641.277691,748.351176,755.320621,819.388286,868.404681,851.378132,948.430876,969.452361,1061.514936,1084.479301,1066.468736,1067.452752,1176.541876,1197.563361,1179.552796,1180.536812,1277.589556,1259.578992,655.293341,819.388286,868.404681,969.452361,1061.514936,1084.479301,1197.563361,1277.589556,1390.673616,1397.643061,1972.902171,|18290|0|77.78|TAFDDAIAELDTLNEDSYK|3|2144.989148|178.936729|31|Methylation(1)|NA|NA|1|0|0|0|2173|53.370597|178.936729|36580|178.936729|0|6.48559959998334e-14|23|3037|4
56|23|0.309492,0.309492,0.309492,0.058030,0.010881,0.002040,0.000383,0.000072,0.000072,0.000013,0.000013,0.000013,0.000003,0.000003,0.000000,0.000000,0.000000,0.000000,0.000000,0.000000,0.000000,0.000000,0.000000,|1.000000,|NA|b3,b6,b6,b6-H2O,y5,b7,b7-H2O,y6,b8,b8-H2O,y7,b9,b9-H2O,b10,y9,y10,b13,b13-H2O,b15,b17,b18,y13(2+),y16(2+),y18(2+),y19(2+),y20(2+),y21(2+),y23(2+),b27(2+),b28(2+),|320.160476,621.251466,635.267116,617.256552,676.381056,748.351176,730.340612,789.465116,819.388286,801.377722,902.549176,948.430876,930.420312,1061.514936,1090.628886,1205.655826,1390.673616,1372.663052,1633.759136,1821.802456,1998.881436,1583.846146,1941.958606,2156.090346,2271.117286,2384.201346,2513.243936,2697.365106,3044.429211,3157.513271,|23152|0|97.58|TAFDDAIAELDTLNEDSYKDSTLIMQLLR|3|3331.639148|89.382422|31|Methylation(1)|Met_OX(1)|NA|2|1|0|0|3162|54.999619|89.382422|46304|89.382422|0|0.152864975961189|125|13038|1
30|24|0.817065,0.153200,0.028725,0.001010,0.000000,0.000000,0.000000,0.000000,0.000000,0.000000,0.000000,0.000000,|NA|NA|b3,b3-H2O,y3,y4,b4,y5,y5-NH3,b5,b5-H2O,y6,y6-H2O,b6,b6-H2O,y7,y7-H2O,b7,y8,b8,b8-H2O,y9,y9-H2O,y9-NH3,b9,y10,b10,y11,y11-NH3,b11,b11-H2O,y12,y12-H2O,b12,b12-H2O,b12-NH3,b13,b13-H2O,b13-NH3,y13,b14,b14-H2O,b14-NH3,y14,b15,|286.176126,268.165562,331.233971,418.266001,437.250686,531.350061,514.323512,566.293276,548.282712,632.397741,614.387176,665.361686,647.351122,760.456321,742.445756,796.402176,888.514901,925.444766,907.434202,1017.557491,999.546926,1000.530942,1053.503346,1148.597981,1181.561926,1247.666391,1230.639842,1282.609606,1264.599042,1376.708981,1358.698416,1395.693666,1377.683102,1378.667117,1482.725696,1464.715132,1465.699147,1513.767891,1595.809756,1577.799192,1578.783207,1626.851951,1666.846866,|11051|0|53.26|TAIHEVMEQQTISIAK|2|1812.952524|184.892486|787|Methylation(1)|NA|NA|1|0|0|0|2194|53.412366|184.892486|22102|184.892486|0|3.39104635826289e-27|6|743|1
22|18|0.000000,0.000000,0.000036,0.001010,0.817036,0.153194,0.028724,|NA|NA|y2,b3,b3-H2O,b4,y3,b5,b5-H2O,y4,y4-H2O,y5,b6,b6-H2O,b6,y6,b7,b7-H2O,b8,y7,y7,y7-H2O,y7-NH3,b9,y8,y9,y9-NH3,b10,y10,b11,b11-H2O,|246.181211,286.176126,268.165562,357.213236,359.265271,470.297296,452.286732,488.307861,470.297296,545.329321,599.339886,581.329322,613.355536,644.397731,698.408296,680.397732,755.429756,759.424671,773.440321,755.429756,756.413772,884.472346,886.524381,957.561491,940.534942,997.556406,1070.645551,1096.624816,1078.614252,|14682|0|65.21|TALALEVGDIVK|2|1242.730124|143.086065|383|Methylation(1)|NA|NA|1|0|0|0|782|48.932068|143.086065|29364|143.086065|0|1.20233012423474e-11|26|3978|1
38|21|0.135685,0.135685,0.723654,0.004770,0.000168,0.000031,0.000006,0.000000,0.000000,0.000000,|NA|NA|y3,b4,b6,y6,y6-H2O,y6-NH3,y7,b8,y8,b10,y10,y11,b12,y12,b13,b13-H2O,b13-NH3,b14,b14-H2O,b14-NH3,y15,b15,y16,b16,b17,b17-H2O,b17-NH3,b18,y18,|333.213241,457.251756,571.294676,588.335141,570.324576,571.308592,675.367171,739.384546,762.399201,925.484986,946.483991,1045.552401,1109.569776,1132.584431,1196.601806,1178.591242,1179.575257,1283.633836,1265.623272,1266.607287,1357.695761,1380.686596,1414.717221,1437.708056,1538.755736,1520.745172,1521.729187,1625.787766,1641.855441,|3146|0|27.57|TQGRGGPASVPSSSPGTSVK|2|1870.959924|112.801546|405|Methylation(1)|NA|NA|1|1|0|0|2422|53.841741|112.801546|6292|40.502302|72.299244|1.69511040073574e-07|38|6271|1
24|16|0.965821,0.033955,0.000224,0.000000,0.000000,0.000000,0.000000,|NA|NA|b2,b2,y2,y3,b4,b4-H2O,b4,y5,y6,y7,y8,y8-NH3,b8,b8-H2O,b9,y9,y9-NH3,b10,y10,b11,y11,y11-H2O,b12,b12-H2O,|201.123366,215.139016,276.166631,375.235041,401.203066,383.192502,415.218716,533.304181,670.363091,741.400201,812.437311,795.410762,823.394436,805.383872,880.415896,941.479901,924.453352,981.463576,1012.517011,1080.531986,1141.559601,1123.549036,1181.579666,1163.569102,|3304|0|28.08|TVEAEAAHGTVTR|2|1355.691524|104.763949|624|Methylation(1)|NA|NA|1|0|0|0|1410|51.492191|104.763949|6608|104.763949|0|0.00074412519043515|59|9601|1
48|26|0.105057,0.105057,0.105057,0.105057,0.256807,0.661473,0.661477,0.000009,0.000005,|NA|NA|y2,b3,b3-NH3,y3,y3,b4,y4,y4,y5,y5,y5,y5-NH3,b6,b6-NH3,y6,y6,y7,y8,y8-H2O,y9,y9,y10,b9,b9-NH3,y11,y12,y13,y13-H2O,y13-NH3,b12,b12-NH3,b14,y11(2+),b12(2+),b13(2+),y15(2+),b15(2+),b16(2+),y18(2+),b18(2+),b18(2+),b19(2+),y19(2+),b20(2+),b21(2+),b24(2+),b24(2+),y23(2+),|274.187361,299.171376,282.144827,345.224471,359.240121,386.203406,442.277231,456.292881,543.324911,557.340561,571.356211,554.329662,574.283116,557.256567,614.362021,628.377671,685.399131,756.436241,738.425676,827.473351,855.504651,898.510461,934.429866,917.403317,969.547571,1054.600331,1137.637441,1119.626876,1120.610892,1272.636496,1255.609947,1440.726366,997.578871,1272.636496,1369.689256,1418.822611,1511.763476,1582.800586,1707.932241,1710.859156,1724.874806,1795.911916,1835.990821,1838.917726,1967.996706,2221.139336,2235.154986,2239.161141,|6466|0|38.58|VANTSTQTMGPRPAAAAAAATPAVR|3|2409.266348|135.28262|666|Methylation(2)|NA|NA|2|1|0|0|2487|53.956758|135.28262|12932|53.516694|81.765926|0.000331053213055055|56|9266|1
12|10|0.034578,0.887481,0.547411,0.983555,0.546975,|NA|NA|y1,b2,b2-H2O,y2,b3,y3,y3,y3-H2O,y3-NH3,y4,b5,b5-H2O,y5,y5-NH3,b6,b6-H2O,y6,|175.118951,215.102626,197.092062,338.182281,343.161206,453.245611,467.261261,449.250696,450.234712,580.345321,585.324246,567.313682,708.403901,691.377352,748.387576,730.377012,823.430841,|7134|0|40.68|VDNLTYR|2|922.498924|82.632052|1268|Methylation(3)|NA|NA|3|0|0|0|726|48.609366|82.632052|14268|82.632052|0|0.012441141640456|72|11196|1
16|14|0.506491,0.506491,0.784119,0.147416,0.027742,0.027742,|NA|NA|y1,y1,y2,y2,b4,y3,b4,y3,b5,b5,b5,y4,b6,y5,b6,y5,y6,y6,b7,b7-NH3,b8,b8-H2O,|147.112801,161.128451,260.196861,288.228161,373.171766,373.280921,387.187416,387.296571,487.214696,501.230346,501.230346,536.344251,664.293676,664.402831,664.293676,664.402831,707.408641,721.424291,777.377736,760.351187,890.461796,872.451232,|12474|0|57.89|VDSGNYILK|2|1036.566524|120.059029|3125|Methylation(2)|NA|NA|2|0|1|0|770|48.864907|120.059029|24948|63.442792|56.616237|0.000196019025764564|53|9022|1
30|16|0.962547,0.033840,0.001190,0.001190,0.001190,0.000042,0.000001,0.000001,|NA|NA|b3,b3,b4,y4,b4,b4-H2O,y4,y5,y5-H2O,b5,y6,y6-H2O,b6,y7,y7,b8,b9,b10,b10,y11,b11,y12,b13,b13,y13,y13-NH3,b14,b15,b15-H2O,|314.171036,328.186686,429.197976,430.229611,443.213626,425.203062,444.245261,487.251071,469.240506,542.282036,616.293661,598.283096,639.334796,729.377721,743.393371,839.414496,953.457426,1066.541486,1080.557136,1154.568761,1209.599726,1253.637171,1349.658296,1363.673946,1368.664111,1351.637562,1478.700886,1549.737996,1531.727432,|12114|0|56.72|VDVDVPDVNIEGPDAK|2|1695.841924|84.368191|56|Methylation(1)|NA|NA|1|0|0|0|2178|53.380579|84.368191|24228|84.368191|0|0.0887746413810636|103|12551|1
38|30|0.449910,0.084358,0.449910,0.015817,0.000004,0.000000,0.000000,0.000000,|NA|NA|b2,y2,y2-H2O,b3,y3,y3-H2O,y4,b4,y5,y6,y6-H2O,b7,b7-H2O,y7,b8,y8,b9,b9-H2O,y9,b10,b10-H2O,b11,y12,y12-H2O,b12,b13,b6(2+),y6(2+),b7(2+),y7(2+),b8(2+),y8(2+),b9(2+),b10(2+),b11(2+),b12(2+),b13(2+),y13(2+),b14(2+),y14(2+),|227.175396,262.139741,244.129176,327.202676,375.223801,357.213236,432.245261,470.260916,595.308591,666.345701,648.335136,739.398466,721.387902,779.429761,810.435576,850.466871,881.472686,863.462122,921.503981,994.556746,976.546182,1065.593856,1190.641531,1172.630966,1228.657186,1285.678646,654.345706,666.345701,739.398466,779.429761,810.435576,850.466871,881.472686,994.556746,1065.593856,1228.657186,1285.678646,1333.699771,1398.762706,1433.727051,|12912|0|59.33|VINEPTAAALAYGLDK|3|1659.895448|226.641422|295|Methylation(1)|NA|NA|1|0|0|0|1675|52.240148|226.641422|25824|226.641422|0|1.35152476460714e-26|6|787|2
14|12|0.993222,0.006547,0.000230,0.000000,0.000000,|NA|NA|y1,y1-NH3,b2,b2-NH3,y2,y3,y3-NH3,b3,b3-NH3,b4,y4,y5,y5-H2O,b5,b5-NH3,b6,b6,y6,y6-H2O,y6-NH3,b7,b7-NH3,|175.118951,158.092402,270.192446,253.165897,290.145891,387.198651,370.172102,399.235036,382.208487,528.277626,550.261981,679.304571,661.294006,691.340956,674.314407,774.378066,788.393716,808.347161,790.336596,791.320612,903.420656,886.394107,|2050|0|24.03|VREEYPDR|2|1077.532124|101.250546|1334|Methylation(1)|NA|NA|1|1|0|0|963|49.836263|101.250546|4100|101.250546|0|0.00738315297712111|69|10857|1
16|14|0.992579,0.030990,0.133148,0.705478,0.132282,0.004651,0.000872,|NA|NA|y1,b2,b2-H2O,y2,y2-NH3,b3,y3,b4,b4-H2O,b5,b5,y4,y5,y5-NH3,b6,b6-H2O,y6,b7,b7-H2O,y7,y7-H2O,y7-NH3,y8,|147.112801,201.123366,183.112802,275.171381,258.144832,288.155396,390.198321,403.182336,385.171772,502.250746,502.250746,503.282381,616.366441,599.339892,629.350456,611.339892,731.393381,744.377396,726.366832,818.425411,800.414846,801.398862,919.473091,|6448|0|38.53|VSSDVIDQK|2|1018.541124|120.059029|460|Methylation(2)|NA|NA|2|0|0|0|645|48.095597|120.059029|12896|103.787146|16.271883|0.000196019025764564|53|9021|1
12|11|0.000036,0.000189,0.028748,0.817707,0.153320,|NA|NA|y1,b1,b2,y2,y2-H2O,b3,b3,y3,y3-H2O,y3-NH3,y4,b5,b5,y5,y5-H2O,y6,y6-H2O,b6,|147.112801,187.086586,244.108046,276.155391,258.144826,345.155726,359.171376,405.197981,387.187416,388.171432,520.224921,589.225256,603.240906,621.272601,603.262036,678.294061,660.283496,718.267846,|2275|0|24.76|WGTDEDK|2|864.373724|99.625735|86|Methylation(1)|NA|NA|1|0|0|0|240|43.802112|99.625735|4550|99.625735|0|0.0285690511758697|84|11733|1
16|11|0.006550,0.965069,0.181920,0.845737,0.842110,0.158615,|NA|NA|b1,y1,y2,y2-H2O,y3,y3-NH3,b3,y3,y4,b4,b4,y4,y5,b5,b5-H2O,y5,y5-H2O,y6,y6-H2O,y6-NH3,b6,b6-H2O,y8,|164.070606,175.118951,304.161541,286.150976,375.198651,358.172102,376.223076,389.214301,490.225591,503.322786,517.338436,518.256891,619.268181,632.365376,614.354812,633.283831,615.273266,760.383541,742.372976,743.356992,761.407966,743.397402,972.536011,|4864|0|33.4|YLVLDEADR|2|1135.597124|75.681778|420|Methylation(3)|NA|NA|3|0|0|0|996|49.982593|75.681778|9728|75.681778|0|0.0747603534109674|99|12498|1
30|18|0.005488,0.156094,0.832500,0.005488,0.000193,0.000193,0.000036,0.000007,0.000001,0.000001,|1.000000,|NA|y3,b4,y4,y5,b5,b6,b7,b8,y8,b10,y9,y10,y11,y11-H2O,b11,b12,b12-H2O,y12,b13,y13,y13-H2O,|423.190796,503.250016,538.217736,653.244676,654.324576,711.346036,824.430096,923.498506,1054.414596,1138.589116,1153.483006,1266.567066,1323.588526,1305.577961,1324.668426,1439.695366,1421.684802,1474.663086,1554.722306,1603.705676,1585.695111,|9835|0|49.31|YPIEHGIVTNWDDMEK|2|1976.907724|105.808199|23|Methylation(1)|Met_OX(1)|NA|2|0|0|0|1890|52.764618|105.808199|19670|48.15749|57.650709|0.00348460738250203|63|10383|10
