# Supplementary material for: Exploring Protein Post-Translational Modifications of Breast Cancer Cells Using a Novel Combinatorial Search Algorithm
Source: Int J Mol Sci. 2024 Sep 13;25(18):9902. doi: 10.3390/ijms25189902 (PMC11432537; doi:10.3390/ijms25189902)
Supplement: Supplementary file 1 [file ijms-25-09902-s001.zip › 231_IFN_memb1.mtl]

Total|Matched|mod0_probs|mod1_probs|mod2_probs|Fragments|Masses|Scan|PrecScan|RetTime|Sequence|Charge|PrecMass|Score|Proteins|mod0|mod1|mod2|nMod|Missed|Decoy|Contam|Seq_count|score_threshold|Score_1|row_id|next_max_score|score_diff|PEP|sumDecoy|rowNum|Countb
14|13|0.000311,0.007942,0.038193,0.178082,0.809741,0.928318,0.037413,|NA|NA|y1,y1-NH3,b2,y2,b3,b4,y3,b5,y4,y5,b6,y6,y6-NH3,b7,y7,|175.118951,158.092402,185.128446,304.161541,314.171036,427.255096,432.220121,556.297686,561.262711,674.346771,684.356266,803.389361,786.362812,813.398856,916.473421,|4501|0|33.8|ALELENDR|2|987.512724|118.961963|816|Methylation(2)|NA|NA|2|0|0|0|1063|50.265333|118.961963|9002|118.961963|0|0.000340093984914475|8|9284|1
20|20|0.000875,0.132804,0.708288,0.132804,0.024901,0.000164,0.000164,|NA|NA|b2,y1,b2,y2,b3,y3,y3-H2O,b3,y4,b4,y5,b5,b5-H2O,y6,b6,b6-H2O,b6,b6-H2O,y7,b7,b7-H2O,b8,b8-H2O,y8,b9,b9,b9-H2O,b9,b9-H2O,y9,y9-H2O,b10,y10,|185.128446,189.134601,199.144096,246.156061,348.191776,361.183001,343.172436,362.207426,432.220111,477.234366,545.304171,578.282046,560.271482,674.346761,707.324636,689.314072,707.324636,689.314072,775.394441,820.408696,802.398132,891.445806,873.435242,904.437031,992.457096,1006.472746,988.462182,1006.472746,988.462182,1067.500361,1049.489796,1077.509856,1180.584421,|7712|0|43.87|ALYESELADAR|2|1251.621524|200|816|Methylation(1)|NA|NA|1|0|0|0|1614|52.079035|200|15424|200|0|5.65963429761062e-31|0|660|1
22|19|0.000000,0.000000,0.152379,0.812688,0.028571,0.005357,0.001004,|NA|NA|b2,y2,b3,y3,b4,b4-NH3,y4,b5,b5-NH3,y5,b6,y6,b7,b7-H2O,b7-NH3,y7,y7-H2O,y7-NH3,b8,b8-H2O,b8-NH3,y8,y8-H2O,y8-NH3,b9,b9-NH3,y9,y9-H2O,y9-NH3,b10,b10-NH3,y10,y10-H2O,y10-NH3,b11,b11-NH3,|200.102966,246.156061,313.187026,360.198991,460.255436,443.228887,475.225931,531.292546,514.265997,574.294341,645.335476,675.342021,746.383156,728.372592,729.356607,789.384951,771.374386,772.358402,845.451566,827.441002,828.425017,860.422061,842.411496,843.395512,960.478506,943.451957,1007.490471,989.479906,990.463922,1074.521436,1057.494887,1120.574531,1102.563966,1103.547982,1145.558546,1128.531997,|6464|0|39.95|AQIFANSVDNAR|2|1319.669724|159.424975|1859|Methylation(1)|NA|NA|1|0|0|0|1714|52.340108|159.424975|12928|159.424975|0|2.31037619400783e-16|0|2573|1
16|14|0.000256,0.180039,0.841082,0.933716,0.037793,0.007114,|NA|NA|y1,b2,b2-NH3,y2,y2-NH3,y2,y3,y3-NH3,b3,y3,y4,b4,b4-NH3,y5,b5,b5-H2O,b5-NH3,b6,b6-H2O,b6-NH3,y6,b7,b7,y7,y7-H2O,y7-NH3,b8,b8-H2O,|175.118951,200.102966,183.076417,289.161881,272.135332,303.177531,360.198991,343.172442,363.166296,374.214641,487.298701,492.208886,475.182337,616.341291,621.251476,603.240912,604.224927,734.335536,716.324972,717.308987,745.383881,805.372646,819.388296,908.447211,890.436646,891.420662,933.431226,915.420662,|3371|0|30.12|AQYEDIANR|2|1107.537724|120.059029|763,1847|Methylation(2)|NA|NA|2|0|0|0|922|49.647309|120.059029|6742|120.059029|0|0.000196019025764564|7|9024|1
28|16|0.999760,0.000232,0.000008,0.000000,0.000000,0.000000,0.000000,0.000000,|1.000000,|NA|b3,b4,y4,b5,y5,b6,b7,b7-H2O,y7,y7-NH3,y8,y9,y9-H2O,b10,y10,y10-H2O,y11,y11-H2O,y11-NH3,b12,y12,y12-NH3,b14,|298.212506,397.280916,476.246331,512.307856,623.281736,625.391916,754.434506,736.423942,781.350876,764.324327,878.403636,1007.446226,989.435661,1009.556406,1120.530286,1102.519721,1235.557226,1217.546661,1218.530677,1271.618751,1334.625636,1317.599087,1457.719191,|11146|0|54.76|AVLVDLEPGTMDSVR|2|1631.832324|90.308424|1606,1631|Methylation(1)|Met_OX(1)|NA|2|0|0|0|2376|53.758464|90.308424|22292|90.308424|0|0.100914622107207|55|12524|1
12|11|0.006506,0.986988,0.006506,|NA|NA|y1,b2,y2,b3,y3,b4,y4,y4-H2O,y4-NH3,b5,y5,y5-H2O,y5-NH3,b6,b6-H2O,y6,y6-NH3,|147.112801,258.123696,310.176131,387.166286,473.239461,516.208876,602.282051,584.271486,585.255502,679.272206,731.324641,713.314076,714.298092,842.335536,824.324972,917.403951,900.377402,|6613|0|40.41|AWEDYYK|2|988.440124|99.625735|315|Methylation(1)|NA|NA|1|0|0|0|579|47.626786|99.625735|13226|99.625735|0|0.0285690511758697|40|11656|2
32|15|0.128074,0.128074,0.708597,0.134617,0.028721,0.129022,0.129022,0.579292,0.424370,0.424370,0.092921,0.092921,|NA|NA|y2,b3,y5,b6,y6,b7,b8,b9,y8,y8-NH3,b9,y8,y8-H2O,y8-NH3,y8,y10,b11,y11,y11,y11-H2O,b12,b12,y12,y12-H2O,y12,b13,y13,y14,y14-H2O,y14,b15,b15,y15,y15-NH3,b16,|260.196861,328.168936,571.417741,643.330596,699.476321,758.357536,885.457246,900.431756,901.535291,884.508742,914.447406,915.550941,897.540376,898.524392,929.566591,1085.656461,1158.553326,1158.636451,1186.667751,1168.657186,1230.549306,1258.580606,1285.736161,1267.725596,1299.751811,1385.680316,1416.776651,1487.813761,1469.803196,1515.845061,1555.785836,1569.801486,1584.866521,1567.839972,1682.885546,|23904|0|106.14|CLPVCIDVGTDNIALLK|2|1828.985324|69.715635|847|Methylation(3)|NA|NA|3|0|0|0|2045|53.106933|69.715635|47808|56.378338|13.337297|0.118941030221264|60|12739|1
44|23|0.490824,0.490824,0.453976,0.453976,0.092029,0.018349,0.001305,0.194280,0.194279,0.194279,0.194279,0.194279,0.006830,0.006830,0.006830,0.006830,|NA|NA|b3,b3-H2O,b3,b3-H2O,b4,y4,y4-NH3,b6,b7,y7,b8,b9,y9,y10,y10,y11,y11-H2O,y11-NH3,b12,y12,y12-NH3,y12,y12-NH3,b13,y13,y13-H2O,y14,b15,y15,y16,b17,b7(2+),y6(2+),b9(2+),b9(2+),y9(2+),b12(2+),b13(2+),y14(2+),b15(2+),b17(2+),b18(2+),y19(2+),b20(2+),|300.155386,282.144822,314.171036,296.160472,484.287796,560.278701,543.252152,744.440266,773.430426,903.453031,918.486566,1003.539326,1099.574201,1200.585491,1214.601141,1342.696101,1324.685536,1325.669552,1345.729636,1455.780161,1438.753612,1455.780161,1438.753612,1488.787876,1570.807101,1552.796536,1683.891161,1698.924696,1758.869051,1829.906161,1885.025136,801.461726,818.400271,975.508026,1003.539326,1085.558551,1345.729636,1488.787876,1697.906811,1698.924696,1885.025136,2014.067726,2260.175391,2270.184886,|22046|0|94.18|DALRFLGCVDIKDLPVSEQQER|3|2573.333648|116.131471|1162|Methylation(3)|NA|NA|3|2|0|0|3031|54.815859|116.131471|44092|81.798787|34.332684|0.166703789450161|91|12936|1
14|10|0.492645,0.492645,0.713337,0.209139,0.095207,0.498514,0.498514,|NA|NA|y2,y2-H2O,b3,y3,b4,b4,b4,y4,b5,y5,y5,y5,y5-NH3,b6,y6,b7,|262.176131,244.165566,386.192166,448.255441,485.260576,499.276226,513.291876,585.314351,636.335136,684.382761,698.398411,726.429711,709.403162,822.414446,825.498121,937.477776,|1650|0|24.07|DELLHWTK|2|1083.579524|71.649175|3754|Methylation(3)|NA|NA|3|0|1|0|1096|50.398106|71.649175|3300|63.442792|8.206383|0.17302445253273|97|12953|1
16|14|0.000849,0.000849,0.128812,0.686996,0.128812,0.024152,0.024152,0.004529,0.000849,|NA|NA|y1,b2,b2-H2O,b2-NH3,y2,b3,b3-H2O,b3-NH3,y3,y3,b4,b4-H2O,y4,b5,y5,b6,y6,b7,y7,y7-H2O,y7-NH3,b8,b8-H2O,|175.118951,244.129176,226.118612,227.102627,288.203011,357.213236,339.202672,340.186687,416.261591,430.277241,458.260916,440.250352,529.345651,587.303506,658.388241,700.387566,759.435921,828.446146,872.519981,854.509416,855.493432,941.530206,923.519642,|6745|0|40.83|DKLSELQLR|2|1115.641324|120.059029|1701|Methylation(1)|NA|NA|1|1|0|0|923|49.652017|120.059029|13490|120.059029|0|4.89398788569432e-06|3|7561|1
14|12|0.000031,0.000031,0.004771,0.135704,0.723757,0.135704,|NA|NA|y1,b2,y2,b3,y3,b4,b4,b4-H2O,y4,b5,y5,b6,b6-H2O,y6,y6-NH3,b7,b7-H2O,|175.118951,229.118276,276.166631,376.186686,389.250691,489.270746,503.286396,485.275832,536.319101,636.339156,649.403161,749.423216,731.412652,796.471571,779.445022,850.470896,832.460332,|16751|0|73.18|DLFLFISR|2|1024.578324|101.250546|2124|Methylation(1)|NA|NA|1|0|1|0|675|48.293038|101.250546|33502|101.250546|0|0.0141507845532317|31|11177|1
14|13|0.000000,0.000000,0.000036,0.005520,0.837426,0.157017,|NA|NA|y1,b2,y2,y2-H2O,b3,b3-H2O,y3,y3,b4,y4,b5,b5-H2O,y5,y5-H2O,y5-NH3,b6,y6,y6-H2O,y6-NH3,b7,y7,|147.112801,229.118276,248.160481,230.149916,357.213236,339.202672,381.213241,395.228891,472.240176,558.292221,635.303506,617.292942,673.319161,655.308596,656.292612,782.371916,801.414121,783.403556,784.387572,883.419596,914.498181,|8165|0|45.3|DLKDYFSK|2|1029.524124|118.961963|602|Methylation(1)|NA|NA|1|1|0|0|1193|50.766404|118.961963|16330|118.961963|0|1.36646766110369e-05|5|8083|1
40|25|0.000000,0.000000,0.000000,0.000001,0.000007,0.000195,0.841934,0.157863,0.000000,0.000000,0.000000,|NA|NA|y3,b4,b4,y5,y5-NH3,y6,y6-H2O,y6-NH3,b7,b7-H2O,b7-NH3,b7,b7-H2O,y7,y7-H2O,b8,b8-H2O,b8-NH3,b8,b8-H2O,y8,y8-H2O,b9,b9-H2O,b9-NH3,y9,b11,y10,y11,y11-H2O,b12,b12-H2O,b12-NH3,y12,y12-NH3,b13,b13-H2O,b13-NH3,y13,y13-H2O,b14,b14-H2O,b14-NH3,y14,y14-H2O,y14-NH3,y14,y14-H2O,y14-NH3,y15,b15,b15-H2O,b15-NH3,y16,y16-H2O,b16,b16-H2O,b18,b18-H2O,b18-NH3,b19,b19,b19-H2O,b19-NH3,|361.183001,463.218716,477.234366,531.288521,514.261972,628.341281,610.330716,611.314732,777.377736,759.367172,760.351187,791.393386,773.382822,791.404611,773.394046,890.461796,872.451232,873.435247,904.477446,886.466882,922.445101,904.434536,977.493826,959.483262,960.467277,1023.492781,1091.536746,1124.540461,1181.561921,1163.551356,1192.584426,1174.573862,1175.557877,1238.583381,1221.556832,1293.632106,1275.621542,1276.605557,1325.615411,1307.604846,1424.672596,1406.662032,1407.646047,1424.683821,1406.673256,1407.657272,1438.699471,1420.688906,1421.672922,1537.767881,1587.735926,1569.725362,1570.709377,1638.815561,1620.804996,1684.788686,1666.778122,1854.894206,1836.883642,1837.867657,1911.915666,1925.931316,1907.920752,1908.904767,|13689|0|62.97|DLYANTVLSGGSTMYPGIADR|2|2215.069724|150.532932|68|Methylation(1)|NA|NA|1|0|0|0|3122|54.944329|150.532932|27378|150.532932|0|2.95136064110587e-17|0|2326|3
20|13|0.993436,0.006549,0.000002,0.000000,0.000002,0.000002,0.000008,0.000002,0.000002,|NA|NA|b2,y2,b3,b3-H2O,y3,y3,y4,b4,y6,b6,y7,b8,y8,y8-H2O,b9,y9,y9-H2O,y9-NH3,b10,y10,y10-H2O,y10-NH3,|243.133926,303.213911,406.197256,388.186692,416.297971,430.313621,487.335081,521.224196,730.456981,764.346096,831.468271,936.394496,946.495211,928.484646,1049.478556,1109.558541,1091.547976,1092.531992,1205.579666,1222.642601,1204.632036,1205.616052,|3169|0|29.39|DLYDDKDGLRK|2|1351.680924|84.063567|1472|Methylation(1)|NA|NA|1|2|0|0|1650|52.174839|84.063567|6338|52.273613|31.789954|0.103720454646888|56|12532|1
20|14|0.499931,0.499931,0.000116,0.000022,0.000000,0.000000,|NA|NA|y1,b2,b2-H2O,b2-NH3,y2,b3,b3-NH3,b3,b3-H2O,b3-NH3,y3,y3,y4,b6,y5,b7,y6,y7,y7-NH3,b8,y8,y8-NH3,b9,b9-H2O,b9-NH3,y9,b10,b10-H2O,b10-NH3,|175.118951,258.108446,240.097882,241.081897,304.161541,343.161206,326.134657,357.176856,339.166292,340.150307,403.229951,417.245601,550.298361,615.273276,621.335471,700.326036,708.367501,822.410431,805.383882,833.378796,893.447541,876.420992,946.462856,928.452292,929.436307,992.515951,1075.505446,1057.494882,1058.478897,|4815|0|34.78|DQVANSAFVER|2|1249.615924|96.666176|627|Methylation(1)|NA|NA|1|0|0|0|1574|51.970047|96.666176|9630|96.666176|0|0.0215908272473294|34|11380|1
14|11|0.996648,0.501211,0.501211,0.489685,0.489685,0.017572,0.003350,0.000637,|NA|NA|y1,b2,b2-H2O,y2,b3,b3-NH3,b3,y3,y3-H2O,b4,b4-H2O,y5,y5-H2O,b6,b6-H2O,b6-NH3,b7,b7-H2O,b7-NH3,b7,b7-H2O,b7-NH3,y7,y7-H2O,y7-NH3,|147.112801,231.097546,213.086982,260.196861,359.156126,342.129577,373.171776,389.239451,371.228886,472.240186,454.229622,619.348351,601.337786,718.307616,700.297052,701.281067,831.391676,813.381112,814.365127,831.391676,813.381112,814.365127,848.454611,830.444046,831.428062,|4281|0|33.09|DSQICELK|2|977.496724|85.640697|852|Methylation(3)|NA|NA|3|0|0|0|687|48.369567|85.640697|8562|85.640697|0|0.00450270134113152|17|10614|1
38|29|0.000000,0.000000,0.000000,0.000000,0.000000,0.000000,0.000013,0.000061,0.007776,0.993397,0.998753,|NA|NA|y2,b3,y3,y3-H2O,y3-NH3,y4,y4-H2O,y5,b6,y6,b7,b7,y7,b8,b9,y8,y9,y9-H2O,y9-NH3,b10,y10,y10-NH3,y11,y11-NH3,b5(2+),b7(2+),y7(2+),b8(2+),b9(2+),y8(2+),y9(2+),b10(2+),b11(2+),b12(2+),b13(2+),b14(2+),y14(2+),y15(2+),b16(2+),|232.165561,359.167356,375.223801,357.213236,358.197252,490.250741,472.240176,547.272201,671.310726,675.330781,742.347836,756.363486,789.373711,813.384946,870.406406,904.400651,961.422111,943.411546,944.395562,985.433346,1032.459221,1015.432672,1103.496331,1086.469782,571.283446,742.347836,789.373711,813.384946,870.406406,904.400651,961.422111,985.433346,1099.476276,1227.534856,1284.556316,1399.583256,1415.639701,1571.740811,1627.694256,|747|0|20.9|DSRPSQAAGDNQGDEAK|3|1773.797348|211.849469|1689|Methylation(2)|NA|NA|2|1|0|0|1672|52.232363|211.849469|1494|89.122929|122.72654|7.70604201087025e-13|1|3668|1
22|13|0.725778,0.179741,0.136545,0.094443,0.394973,0.394973,0.122504,0.317014,0.317014,0.317014,|NA|NA|y2,y2,y2,b4,b4-H2O,y3,b5,b5-H2O,y4,b6,b8,y7,b9,y8,b10,b10-H2O,y9,b11,y11,y11-H2O,y11,|331.220061,345.235711,359.251361,458.224536,440.213972,458.319771,571.308596,553.298032,571.403831,718.377006,960.478516,960.573751,1073.562576,1073.657811,1186.646636,1168.636072,1187.700741,1356.763396,1401.832481,1383.821916,1415.848131,|20878|0|88.8|DVTQIFNNILRR|2|1530.880324|76.833322|233|Methylation(3)|NA|NA|3|1|0|0|1049|50.207755|76.833322|41756|42.834829|33.998493|0.163051044417732|87|12921|1
16|13|0.999716,0.000232,0.000043,0.000008,0.000000,0.000000,|NA|NA|y2,y2,y2-NH3,b2,b2-H2O,y3,y3-NH3,y4,y5,b5,b5-H2O,b5-NH3,y6,b6,b6-H2O,b6-NH3,y7,y7-NH3,b7,b7-H2O,b7-NH3,b7,b7-H2O,b7-NH3,b8,b8-H2O,b8-NH3,y8,y8-H2O,y8-NH3,|246.181211,260.196861,243.170312,293.113196,275.102632,360.224141,343.197592,491.264631,604.348691,663.298426,645.287862,646.271877,733.391281,794.338916,776.328352,777.312367,861.449861,844.423312,908.381846,890.371282,891.355297,908.381846,890.371282,891.355297,1007.450256,989.439692,990.423707,1024.513191,1006.502626,1007.486642,|7054|0|41.81|DYQELMNVK|2|1153.554524|103.787146|769|Methylation(1)|NA|NA|1|0|0|0|1011|50.047512|103.787146|14108|103.787146|0|0.0048559292899522|20|10681|1
12|8|0.004470,0.502828,0.502828,0.502828,0.502828,0.826347,0.157870,|NA|NA|y1,b2,y2,y2-NH3,b3,b3,b3,b4,b5,b5-NH3,b6,b6-H2O,y6,y6-H2O,y6-NH3,|147.112801,245.076806,289.223411,272.196862,374.119396,374.119396,388.135046,544.224926,686.310386,669.283837,828.420996,810.410432,845.483931,827.473366,828.457382,|1941|0|25.01|EDEQRKK|2|974.525924|54.667963|722|Methylation(3)|NA|NA|3|2|0|0|843|49.258276|54.667963|3882|50.39929|4.268673|0.222276340846158|130|13244|1
22|14|0.000035,0.005328,0.808330,0.151562,0.028418,0.005328,0.000999,|NA|NA|y2,b2,b2-H2O,y3,b3,b3-H2O,y4,b4,b4-H2O,y5,y6,y7,b7,y8,y8-H2O,y9,y9,y9,y10,b11,b11-H2O,y11,y11-NH3,|218.149911,277.118276,259.107712,305.181941,364.150306,346.139742,406.229621,461.203066,443.192502,519.313681,620.361361,677.382821,752.324966,824.451231,806.440666,907.488341,907.488341,921.503991,1008.536021,1138.541496,1120.530932,1155.604431,1138.577882,|11513|0|55.94|EFSPFGSITSAK|2|1284.646724|88.349928|725|Methylation(1)|NA|NA|1|0|0|0|1507|51.781133|88.349928|23026|88.349928|0|0.125845120234382|63|12770|1
29|18|0.000008,0.000035,0.000134,0.000470,0.006908,0.469014,0.469014,0.713340,0.525122,0.525122,0.096944,0.096944,0.096944,|NA|NA|b2,b2-H2O,y3,y3-NH3,b4,b4-H2O,b4,b5,b5,y6,b7,b9,y9,y10,y11,b5(2+),y7(2+),b10(2+),y10(2+),y11(2+),b12(2+),y12(2+),b13(2+),b13(2+),y13(2+),b14(2+),y14(2+),|258.144826,240.134262,405.197981,388.171432,516.230006,498.219442,530.245656,629.314066,657.345366,811.346831,901.469916,1184.670736,1235.663011,1366.703501,1479.787561,643.329716,966.477841,1312.729316,1366.703501,1479.787561,1590.819586,1608.830151,1691.830876,1719.862176,1737.872741,1848.904766,1865.967701,|19977|0|85.05|EKEELMLRLQDYEEK|3|1995.015848|109.356871|533|Methylation(3)|NA|NA|3|2|0|0|3015|54.792873|109.356871|39954|81.642332|27.714539|0.210430374086481|115|13076|1
12|10|0.006852,0.988381,0.857539,0.259267,0.744766,0.143196,|NA|NA|y1,b2,y2,y3,y3-NH3,y3,b3,y4,y4,b4,b4,b5,b5,b6,y6,y6-H2O,y6-NH3,|147.112801,272.160476,274.212511,388.255441,371.228892,402.271091,417.216616,545.329331,545.329331,546.259206,560.274856,674.317786,688.333436,801.417496,818.480431,800.469866,801.453882,|2719|0|27.82|EKMEQLK|2|947.519524|82.632052|1875|Methylation(3)|NA|NA|3|1|0|0|807|49.068735|82.632052|5438|82.632052|0|0.178467444951458|102|12971|1
22|16|0.000000,0.000000,0.000000,0.000000,0.000004,0.000605,0.003227,0.017208,0.489478,0.489478,|NA|NA|b2,b2-H2O,y2,y2-H2O,y3,y5,b6,b6-H2O,b6-NH3,y6,b7,y7,y7-H2O,b8,y8,y8-NH3,b9,b9-H2O,y9,y9-H2O,y9-NH3,b10,b10-H2O,b10,y10,y10-H2O,y10,y10-H2O,b11,b11-H2O,|243.133926,225.123362,276.155391,258.144826,389.239451,575.303501,628.330056,610.319492,611.303507,662.335531,715.362086,733.372641,715.362076,830.389026,847.415571,830.389022,901.426136,883.415572,934.447601,916.437036,917.421052,1014.510196,996.499632,1028.525846,1047.531661,1029.521096,1047.531661,1029.521096,1143.552786,1125.542222,|7264|0|42.48|ELISNASDALDK|2|1289.658524|113.845072|265,644|Methylation(1)|NA|NA|1|0|0|0|1561|51.934029|113.845072|14528|113.845072|0|3.63425162500918e-05|7|8318|1
22|16|0.001190,0.001190,0.001190,0.001190,0.962477,0.064496,0.935347,0.032921,|1.000000,|NA|b1,y1,y1-NH3,b2,y3,y3,b3,b4,y4,y5,y5-NH3,y5,y5-NH3,b6,b6-H2O,b6-NH3,y6,y6-H2O,y6-NH3,b4(2+),y4(2+),b5(2+),b6(2+),y6(2+),b9(2+),|130.049866,147.112801,130.086252,258.108446,423.190796,423.190796,428.225206,551.268466,551.285756,608.307216,591.280667,622.322866,605.296317,751.348166,733.337602,734.321617,751.365456,733.354891,734.338907,551.268466,551.285756,694.326706,751.348166,751.365456,1155.521121,|232|0|17.79|EQRHEGKDMK|3|1301.627948|113.845072|2415|Methylation(2)|Met_OX(1)|NA|3|2|1|0|1741|52.407988|113.845072|464|67.290412|46.55466|0.174673342594903|99|12960|1
31|19|0.000870,0.000870,0.000870,0.004640,0.000163,0.131978,0.703884,0.131978,0.024746,|NA|NA|y1,b2,b2-H2O,y3,b3,b3-H2O,y4,y4-NH3,b4,y6,b5,y7,b6,b6-H2O,b6-NH3,b7,b7-H2O,b7-NH3,y10,y10-H2O,b8,b9,b9-H2O,b9-NH3,b10,y12,y5(2+),y6(2+),y7(2+),y8(2+),y9(2+),y11(2+),y12(2+),y13(2+),y13(2+),y14(2+),y14(2+),|175.118951,229.118276,211.107712,346.183341,392.181606,374.171042,502.284451,485.257902,534.255836,630.343021,662.314416,717.375051,776.357346,758.346782,759.330797,904.415926,886.405362,887.389377,1051.502771,1033.492206,1081.494906,1124.500716,1106.490152,1107.474167,1211.532746,1307.619931,573.321561,630.343021,717.375051,774.396511,937.459841,1193.577001,1321.635581,1435.678511,1449.694161,1598.741841,1612.757491,|1624|0|23.99|EVYQQQQYGSGGRGNR|3|1840.867148|113.69811|1821|Methylation(1)|NA|NA|1|1|0|0|2410|53.82017|113.69811|3248|53.87811|59.82|0.0182830106032545|33|11331|1
32|25|0.000000,0.000000,0.000000,0.000000,0.000000,0.000000,0.000554,0.002955,0.015762,0.084062,0.448333,0.448333,|NA|NA|y2,y3,y3,y3-H2O,b3,b3-H2O,y4,b4,b4-H2O,b4,y5,b5,y6,y6,y6-H2O,b8,y7,b9,b9-H2O,b9-NH3,y8,b10,b10-H2O,b10-NH3,y9,y9-H2O,y9-NH3,y10,y11,y11,b11,b11-H2O,b11-NH3,b11,b11-H2O,b11-NH3,y12,y12,b12,y13,y13-NH3,b13,y14,y14-NH3,b16,b16-NH3,|304.161541,403.229951,417.245601,399.235036,421.171776,403.161212,532.272541,534.255836,516.245272,548.271486,646.315471,648.298766,745.383881,759.399531,741.388966,921.394846,922.462861,992.431956,974.421392,975.405407,1085.526191,1155.495286,1137.484722,1138.468737,1156.563301,1138.552736,1139.536752,1227.600411,1300.616791,1314.632441,1318.558616,1300.548052,1301.532067,1318.558616,1300.548052,1301.532067,1429.659381,1429.659381,1431.642676,1543.702311,1526.675762,1545.685606,1656.786371,1639.759822,1902.839196,1885.812647,|14324|0|65.04|EYQLNDSAAYYLNDLDR|2|2076.950924|187.800881|328|Methylation(1)|NA|NA|1|0|0|0|2265|53.550682|187.800881|28648|187.800881|0|6.76441888694384e-29|0|781|2
20|15|0.135723,0.723849,0.135888,0.011255,0.993285,|NA|NA|y1,y1,b2,y2,y3,b3,b4,b4-H2O,b5,b5-H2O,y5,b6,b6-H2O,y6,y7,y8,y8,y8,b9,y9,y10,|175.118951,189.134601,277.118276,286.187361,357.224471,390.202336,491.250016,473.239452,548.271476,530.260912,551.329991,661.355536,643.344972,664.414051,721.435511,808.467541,808.467541,822.483191,926.498166,935.567251,1064.609841,|10620|0|53.08|FELSGIPPAPR|2|1211.678924|110.231319|615|Methylation(2)|NA|NA|2|0|0|0|1068|50.285713|110.231319|21240|110.231319|0|0.00211229805029768|9|10219|9
16|13|0.135685,0.723654,0.135685,0.004770,0.000168,0.000031,0.000006,0.000001,|NA|NA|y1,y2,y2-NH3,y2,b3,y3,b4,y4,y4-NH3,b5,y5,y5-NH3,b6,b6-H2O,y6,b7,b7-H2O,y7,b8,b8-H2O,|175.118951,304.161541,287.134992,318.177191,386.182276,417.245601,501.209216,518.293281,501.266732,614.293276,631.377341,614.350792,715.340956,697.330392,746.404281,828.425016,810.414452,897.478841,957.467606,939.457042,|5474|0|36.84|FSHDLTLER|2|1131.578524|103.787146|1804|Methylation(1)|NA|NA|1|0|0|0|1404|51.473671|103.787146|10948|51.456391|52.330755|0.0048559292899522|20|10679|1
12|11|0.982503,0.827598,0.165968,0.016445,0.007486,|NA|NA|y1,b2,b2-H2O,b3,b3-H2O,y2,b3,b3-H2O,y2,y3,b4,b4-H2O,b5,y4,b5,b5-H2O,b5,b5-H2O,y4,y4-H2O,y5,y5-H2O,b6,b6-H2O,|175.118951,187.071326,169.060762,288.082616,270.072052,288.203011,316.113916,298.103352,316.234311,359.240121,445.156506,427.145942,488.162316,488.282711,516.193616,498.183052,516.193616,498.183052,516.314011,498.303446,617.325301,599.314736,629.277676,611.267112,|1961|0|25.1|GDDEAIR|2|803.389324|99.625735|2330|Methylation(2)|NA|NA|2|0|1|0|584|47.664128|99.625735|3922|99.625735|0|0.0455475607568946|46|12084|1
22|16|0.000222,0.958535,0.033698,0.006318,0.001185,0.000042,|NA|NA|b2,b3,b3-H2O,y2,y2-NH3,b4,y3,b5,b5-H2O,y4,b6,b6,b6-H2O,y6,b8,y7,y8,b10,b10-H2O,b10-NH3,y9,y9-H2O,y9-NH3,y10,b11,|187.071326,244.092786,226.082222,244.165561,227.139012,341.145546,357.249621,470.188136,452.177572,471.292551,555.240896,569.256546,551.245982,685.387901,783.351896,784.456311,913.498901,1010.478886,992.468322,993.452337,1010.551661,992.541096,993.525112,1067.573121,1107.531646,|7787|0|44.12|GEGPDVDVNLPK|2|1253.637924|113.845072|58|Methylation(1)|NA|NA|1|0|0|0|1517|51.809856|113.845072|15574|113.845072|0|3.63425162500918e-05|7|8321|2
28|24|0.000000,0.000104,0.000554,0.002955,0.015760,0.084054,0.448287,0.448287,|NA|NA|y2,b3,y2,y2-NH3,y3,y3,b4,y4,b5,y5,b6,b6-H2O,b6,y6,b7,b7-H2O,y7,b8,y8,y8-H2O,b9,b9-H2O,y9,y9-H2O,b10,y10,y10-H2O,y10-NH3,b11,y11,y11-H2O,y11-NH3,b12,b12-H2O,b13,y12,b13,b13-H2O,y13,b14,b14-H2O,|262.139741,276.134256,276.155391,259.128842,361.208151,375.223801,423.202666,462.255831,522.271076,577.282771,623.318756,605.308192,637.334406,714.341681,770.387166,752.376602,829.368621,885.414106,944.395561,926.384996,1000.441046,982.430482,1091.463971,1073.453406,1137.499956,1192.511651,1174.501086,1175.485102,1252.526896,1291.580061,1273.569496,1274.553512,1353.574576,1335.564012,1438.627336,1438.648471,1452.642986,1434.632422,1509.685581,1567.669926,1549.659362,|11778|0|56.78|GFAFVTFDDHDSVDK|2|1713.772924|198.64055|1345|Methylation(1)|NA|NA|1|0|0|0|1573|51.967287|198.64055|23556|198.64055|0|1.91764475480969e-32|0|585|1
53|31|0.055556,0.296296,0.296296,0.296296,0.055556,0.000000,0.000000,0.000000,|NA|NA|b3,b4,b4-NH3,b5,b5-NH3,y3,b6,b6-NH3,y5,y5-H2O,y5-NH3,y6,y6-H2O,y8,y9,y9,y10,b12,b12-NH3,b13,y12,b14,b15,y15,b16,b16-NH3,b17,b17,b17-NH3,y4(2+),y6(2+),b8(2+),y8(2+),b9(2+),y9(2+),y10(2+),b12(2+),y14(2+),y15(2+),y15(2+),b16(2+),y18(2+),y22(2+),y22(2+),b24(2+),|229.093126,376.161536,359.134987,433.182996,416.156447,436.230291,580.251406,563.224857,580.283781,562.273216,563.257232,677.336541,659.325976,831.410761,888.432221,902.447871,1035.500631,1123.491516,1106.464967,1180.512976,1206.565021,1237.534436,1351.577366,1377.629401,1498.645776,1481.619227,1541.651586,1555.667236,1538.640687,523.262321,677.336541,752.299806,831.410761,853.347486,888.432221,1035.500631,1123.491516,1334.623591,1377.629401,1391.645051,1498.645776,1749.805131,2143.969221,2157.984871,2211.959046,|9661|0|50.03|GGNFGFGDSRGGGGNFGPGPGSNFR|3|2386.066748|173.072351|1346|Methylation(1)|NA|NA|1|1|0|0|1779|52.501759|173.072351|19322|48.785461|124.28689|1.97045534546476e-12|1|3750|1
55|29|0.000001,0.006288,0.033535,0.953879,0.006288,0.000008,0.000001,0.000000,0.000000,0.000000,|NA|NA|b4,b4-H2O,b5,b5-H2O,b6,b6-H2O,y5,y6,y7,y7-H2O,y8,b11,b11-H2O,b12,b12-H2O,y9,y10,y11,y12,b14,y13,y13-NH3,y14,b16,b16-H2O,b10(2+),b12(2+),b12(2+),b16(2+),y15(2+),y17(2+),y18(2+),b22(2+),y19(2+),y20(2+),y22(2+),y23(2+),b26(2+),y25(2+),|259.103686,241.093122,316.125146,298.114582,373.146606,355.136042,489.277961,546.299421,603.320881,585.310316,690.352911,732.290696,714.280132,775.296506,757.285942,777.384941,834.406401,891.427861,948.449321,1002.434726,1035.481351,1018.454802,1092.502811,1146.488216,1128.477652,631.243016,775.296506,789.312156,1146.488216,1262.619571,1376.662491,1463.694521,1548.638116,1550.726551,1607.748011,1721.790931,1778.812391,1862.797126,1892.855311,|262|0|18.08|GGSGGGGGGSSGGRGSGGGSSGGSIGGR|3|2093.929148|145.94533|774|Methylation(1)|NA|NA|1|1|0|0|1655|52.18798|145.94533|524|40.502302|105.443028|5.31688512088582e-08|2|6138|1
42|22|0.044701,0.238375,0.238375,0.238375,0.238375,0.025793,0.024579,0.129872,0.691565,0.129669,0.000160,0.000160,|NA|NA|b3,y2,y3,b4,y4,b5,y6,y6,y7,b6,b6-H2O,b7,y12,b11,b11-H2O,b11,y13,b13,y15,y15-H2O,b14,y9(2+),b8(2+),y11(2+),y13(2+),b12(2+),y14(2+),y14(2+),b13(2+),b14(2+),y15(2+),b14(2+),b15(2+),y20(2+),|252.109106,260.196861,317.218321,403.183666,414.271081,518.210606,542.329651,570.360951,629.361681,655.269516,637.258952,784.312106,1106.547631,1202.483416,1184.472852,1216.499066,1243.606541,1436.583856,1467.697481,1449.686916,1479.589666,829.441381,921.371016,1035.510521,1257.622191,1273.520526,1316.622921,1330.638571,1436.583856,1465.574016,1467.697481,1479.589666,1622.647906,2056.921941,|696|0|20.68|GHGHDHEHSHGGYGESGAPGIK|3|2251.002248|111.606666|1475|Methylation(2)|NA|NA|2|0|0|0|1680|52.253093|111.606666|1392|47.561094|64.045572|0.0237764574806918|34|11411|2
14|12|0.000280,0.037564,0.178572,0.815288,0.930760,0.037537,|NA|NA|y1,b2,y2,y2-NH3,y2,b3,y3,b4,b4-H2O,y4,b5,y5,b6,b6-H2O,b6,b6-H2O,y6,y6-H2O,y6-NH3,b7,b7-H2O,|147.112801,171.112796,246.181211,229.154662,260.196861,286.139736,374.239791,399.223796,381.213232,475.287471,500.271476,588.371531,614.314406,596.303842,628.330056,610.319492,703.398471,685.387906,686.371922,727.398466,709.387902,|6367|0|39.65|GLDISNVK|2|873.503124|101.250546|460|Methylation(2)|NA|NA|2|0|0|0|665|48.228216|101.250546|12734|101.250546|0|0.0280710214716062|35|11636|1
18|12|0.959694,0.033891,0.007189,0.025115,0.132858,0.708422,0.132830,|NA|NA|y1,b2,b2-NH3,y2,y3,b4,b4-H2O,b5,y5,y5-NH3,b6,y6,b7,y7,y8,b9,b9-H2O,|175.118951,228.145496,211.118947,318.177191,431.261251,460.233666,442.223102,587.333376,617.325301,600.298752,644.354836,730.409361,759.381776,831.457041,962.497531,1015.524076,997.513512,|4522|0|33.86|GRMTLADIER|2|1189.639724|79.832889|407|Methylation(2)|NA|NA|2|1|0|0|1029|50.124154|79.832889|9044|67.888648|11.944241|0.164725971683959|89|12923|1
26|19|0.999916,0.999973,0.000061,0.000025,0.000025,|NA|NA|b2,y1,b2,y1,y2,b3,y3,y4,b5,b5-H2O,b5-NH3,y5,b6,y6,b7,b7-NH3,y7,b8,b8,b8-NH3,y4(2+),b5(2+),b6(2+),y5(2+),b6(2+),y6(2+),b7(2+),b7(2+),b8(2+),b8(2+),y8(2+),b9(2+),y9(2+),|145.060766,147.112801,159.076416,161.128451,262.139741,292.129176,375.223801,474.292211,611.318766,593.308202,594.292217,660.371521,682.355876,731.408631,868.435186,851.408637,894.471961,953.487946,967.503596,950.477047,474.292211,583.287466,654.324576,660.371521,682.355876,731.408631,840.403886,868.435186,939.472296,967.503596,1050.598221,1080.587656,1197.666631,|11038|0|54.42|GSFKYAWVLDK|3|1341.719348|134.851104|284,504|Methylation(2)|NA|NA|2|1|0|0|1387|51.420765|134.851104|22076|53.87811|80.972994|0.00455083277658718|17|10634|2
16|12|0.730116,0.730116,0.715681,0.722280,0.068020,0.033788,|NA|NA|b2,y1,b3,y2,y3,y3,b4,b5,y5,b6,b7,y6,y6,b8,y8,|159.076416,175.118951,260.124096,288.203011,359.240121,387.271421,388.182676,530.293286,600.419141,601.330396,672.367506,700.446421,714.462071,785.451566,902.541781,|8953|0|47.77|GSSQKAALR|2|959.559524|89.080123|3266|Methylation(3)|NA|NA|3|1|1|0|576|47.604225|89.080123|17906|85.640697|3.439426|0.0421814103117066|45|11858|1
14|11|0.154978,0.821370,0.176242,0.778906,0.493034,0.482972,0.092498,|NA|NA|y1,b2,b2,b2-H2O,y2,b3,y2,b4,b4,y3,y3,b5,b5-H2O,y4,y4,y5,y5-H2O,y6,b7,b7-H2O,|147.112801,159.076416,173.092066,155.081502,276.155391,288.119006,290.171041,375.151036,389.166686,446.272151,474.303451,518.209276,500.198712,561.299091,589.330391,676.362421,658.351856,805.405011,817.368626,799.358062,|2243|0|26.05|GTDSEREK|2|963.476724|85.640697|3364|Methylation(3)|NA|NA|3|1|1|0|703|48.469553|85.640697|4486|63.442792|22.197905|0.09642863213686|55|12493|1
22|15|0.001020,0.005442,0.825588,0.154798,0.005442,0.001020,0.005442,0.001020,0.000191,0.000036,|NA|NA|y2,b2,y3,y3,y4,y5,y6,y7,b7,b7,b7-NH3,y8,y8-NH3,b8,y9,b9,y10,y10-H2O,y10-NH3,b10,b10-NH3,b11,y11,|218.149911,266.161146,333.176851,347.192501,432.245261,545.329321,687.403551,801.446481,878.447886,892.463536,875.436987,929.505061,912.478512,1005.547596,1042.589121,1104.616006,1171.631711,1153.621146,1154.605162,1219.642946,1202.616397,1290.680056,1299.726671,|2644|0|27.53|HKDLQQQLVDAK|2|1436.782324|100.670378|1713|Methylation(1)|NA|NA|1|1|0|0|1482|51.708482|100.670378|5288|100.670378|0|0.0017080172879277|9|10163|1
20|13|0.965678,0.341908,0.341908,0.342961,0.157068,0.793387,0.028545,0.028545,|NA|NA|b2,y2,y2-NH3,b3,b3,y4,y4,b5,y5,y5-NH3,b6,y6,b7,b7,b8,y7,b9,b9,b10,y10,y10-H2O,|185.128446,260.196861,243.170312,272.160476,286.176126,458.333681,472.349331,587.282376,587.376271,570.349722,700.366436,700.460331,815.393376,829.409026,900.446136,900.555291,1013.530196,1027.545846,1140.629906,1159.635721,1141.625156,|2378|0|26.51|IGSDWLEAILK|2|1286.731124|84.063567|3453|Methylation(3)|NA|NA|3|0|1|0|1088|50.366289|84.063567|4756|84.063567|0|0.00594087367782409|22|10710|1
18|15|0.000008,0.001184,0.006313,0.033667,0.957645,0.001184,|NA|NA|y1,b2,b2-H2O,y2,y3,b4,y4,b5,y5,y6,b7,y7,b8,y8,b9,y9,y9-H2O,y9-NH3,|175.118951,201.123366,183.112802,322.187361,453.227851,458.224536,524.264961,605.292946,625.312641,772.381051,777.377736,900.439631,908.418226,1029.482221,1055.486636,1116.514251,1098.503686,1099.487702,|12404|0|58.82|ISEQFSAMFR|2|1229.598324|122.165109|1573|Methylation(1)|NA|NA|1|0|0|0|1559|51.928461|122.165109|24808|122.165109|0|2.68952347212057e-06|3|7463|4
20|16|0.000000,0.000043,0.006529,0.990520,0.001224,0.001224,0.000230,0.000230,|NA|NA|y2,y2-NH3,b2,y2,b2,b3,y4,y4,b4,b5,b5-H2O,y5,b6,b6-H2O,y6,y6-H2O,y6-NH3,y7,y7-H2O,y7-NH3,b7,y8,y8-H2O,y8-NH3,b8,b8-H2O,y9,y9-H2O,y9-NH3,b9,b9-H2O,b10,b10-H2O,b10-NH3,|288.203011,271.176462,300.170646,302.218661,314.186296,437.229556,531.288531,545.304181,574.288466,675.336146,657.325582,694.351861,822.404556,804.393992,841.420271,823.409706,824.393722,942.467951,924.457386,925.441402,985.467886,1079.526861,1061.516296,1062.500312,1099.510816,1081.500252,1216.585771,1198.575206,1199.559222,1228.553406,1210.542842,1341.637466,1323.626902,1324.610917,|6646|0|40.52|IWHHSFYNELR|2|1515.754724|124.863207|56|Methylation(1)|NA|NA|1|0|0|0|2128|53.279716|124.863207|13292|124.863207|0|4.55000603594699e-07|2|6696|2
46|34|0.000000,0.000000,0.000000,0.000000,0.000000,0.000000,0.000000,0.966038,0.033962,0.000000,0.000000,0.000000,|NA|NA|y2,b3,y3,y3,y3-H2O,y4,y4,y5,b5,b5-NH3,y6,y6-H2O,y6-NH3,y7,b8,y8,y8-NH3,b9,y9,b10,y10,y10-H2O,y10-NH3,b11,y11,y11-H2O,y11-NH3,b12,y12,y12-H2O,y12-NH3,b13,y13,y13-H2O,y13-NH3,b14,b14-H2O,y14,b15,b15-H2O,b16,b16-H2O,b16-NH3,y6(2+),y7(2+),y8(2+),y9(2+),b10(2+),y11(2+),b13(2+),b14(2+),y15(2+),b15(2+),y18(2+),b19(2+),y20(2+),|290.145891,357.213236,361.183001,375.198651,357.188086,474.267061,488.282711,531.288521,591.313676,574.287127,628.341281,610.330716,611.314732,791.404611,905.472696,922.445101,905.418552,1018.556756,1023.492781,1105.588786,1124.540461,1106.529896,1107.513912,1162.610246,1181.561921,1163.551356,1164.535372,1219.631706,1238.583381,1220.572816,1221.556832,1320.679386,1325.615411,1307.604846,1308.588862,1421.727066,1403.716502,1424.683821,1552.767556,1534.756992,1715.830886,1697.820322,1698.804337,628.341281,791.404611,922.445101,1023.492781,1105.588786,1181.561921,1320.679386,1421.727066,1537.767881,1538.751906,1809.879951,1982.989166,2100.042991,|11357|0|55.44|KDLYANTVLSGGSTMYPGIADR|3|2343.165248|239.422271|68|Methylation(1)|NA|NA|1|1|0|0|3526|55.472823|239.422271|22714|239.422271|0|6.53715208213721e-29|0|774|2
24|15|0.000000,0.000002,0.001949,0.295718,0.295718,0.295718,0.055447,0.055447,|NA|NA|b2,b2-H2O,b2-NH3,y3,b3,b3-H2O,b3-NH3,b4,b4-H2O,b4-NH3,y7,b6,y8,b8,y9,b9,b9-NH3,y10,y10-H2O,y11,y11-H2O,b11,b12,b12-H2O,y12,y12-H2O,y12-NH3,|258.144826,240.134262,241.118277,305.181941,405.213236,387.202672,388.186687,492.245266,474.234702,475.218717,677.382821,736.366436,824.451231,894.435576,921.503991,1007.519636,990.493087,1008.536021,990.525456,1155.604431,1137.593866,1195.599346,1266.636456,1248.625892,1284.647021,1266.636456,1267.620472,|8919|0|47.66|KEFSPFGSITSAK|2|1412.741724|92.676521|725|Methylation(1)|NA|NA|1|1|0|0|1622|52.100508|92.676521|17838|92.676521|0|0.0127707245630845|30|11125|2
33|26|0.000000,0.000000,0.000000,0.000000,0.000000,0.000208,0.005757,0.159433,0.830862,0.790617,0.153079,0.030022,0.030022,|NA|NA|b2,y2,y3,y4,y4-H2O,y5,b7,b7-NH3,y6,y7,b9,b9-NH3,y8,y8-H2O,b10,b11,b11,b12,y11,y11-NH3,y12,y12,b13,y13,y13-NH3,b5(2+),y6(2+),y7(2+),y8(2+),y8(2+),b10(2+),y9(2+),b11(2+),y10(2+),b11(2+),b13(2+),b14(2+),b15(2+),y15(2+),|242.186296,288.203011,375.235041,504.277631,486.267066,633.320221,729.465746,712.439197,734.367901,835.415581,963.566186,946.539637,964.458171,946.447606,1092.608776,1193.656456,1221.687756,1294.704136,1311.642671,1294.616122,1354.648481,1354.648481,1423.746726,1425.685591,1408.659042,587.391526,734.367901,835.415581,936.426871,964.458171,1092.608776,1111.526581,1193.656456,1198.558611,1207.672106,1423.746726,1552.789316,1639.821346,1671.822411,|13991|0|63.95|KLFIGGLSFETTDDSLR|3|1927.017248|196.770375|1359|Methylation(2)|NA|NA|2|1|0|0|2318|53.651134|196.770375|27982|196.770375|0|1.66238179146103e-10|2|4562|5
12|10|0.000037,0.001044,0.843960,0.177439,0.798625,0.150542,0.028353,|NA|NA|y1,b2,b2,y2,b3,b3-H2O,y3,y3-NH3,b4,b4-H2O,y4,y4-H2O,y4,y5,y5-H2O,y5,y5-H2O,y6,y6-H2O,|147.112801,243.133926,257.149576,262.139741,372.176516,354.165952,404.250351,387.223802,501.219106,483.208542,519.277291,501.266726,533.292941,662.335531,644.324966,662.335531,644.324966,791.378121,773.367556,|2143|0|25.69|LEEDKDK|2|904.463124|82.632052|1276|Methylation(2)|NA|NA|2|1|0|0|827|49.175055|82.632052|4286|71.649175|10.982877|0.146767024549677|73|12869|1
28|18|0.162470,0.842627,0.992827,0.001530,0.000311,0.000117,0.000117,|NA|NA|y2,b2,y3,b4,b5,y6,y6,y7,b7,b7,b7-H2O,b7-NH3,b7,b8,y8,y9,b10,b10,y4(2+),y6(2+),b7(2+),y8(2+),y8(2+),y10(2+),b10(2+),b11(2+),b11(2+),b12(2+),y13(2+),b13(2+),|261.155731,261.159746,374.239791,488.323116,637.370796,749.419201,777.450501,806.440661,809.419196,823.434846,805.424282,806.408297,837.450496,920.487606,931.524721,1046.551661,1106.551656,1120.567306,521.308201,749.419201,823.434846,903.493421,931.524721,1103.573121,1120.567306,1205.620066,1219.635716,1366.704126,1479.784171,1479.788186,|18939|0|80.95|LFAKYGEPGEVFINK|3|1739.941448|113.136051|1203|Methylation(2)|NA|NA|2|1|0|0|1821|52.603099|113.136051|37878|82.716308|30.419743|0.0590530261476034|47|12290|1
22|16|0.135040,0.720214,0.135040,0.004748,0.004748,0.000167,0.000031,0.000006,0.000006,0.000000,|NA|NA|y1,y2,y4,y5,y5,y6,b6,b6-H2O,y8,b4(2+),y5(2+),y6(2+),b6(2+),b7(2+),y8(2+),y9(2+),b10(2+),b11(2+),y11(2+),|147.112801,246.181211,474.292211,587.376271,587.376271,701.419201,774.403216,756.392652,958.520371,517.302046,601.391921,701.419201,774.403216,874.430496,958.520371,1071.604431,1229.641206,1328.709616,1361.731081,|1553|0|23.76|LFEIEQNLLDVK|3|1474.814048|113.845072|2647|Methylation(1)|NA|NA|1|0|1|0|1345|51.287223|113.845072|3106|81.320366|32.524706|0.0409658980488112|42|11849|1
30|20|0.000000,0.000000,0.000094,0.000094,0.001630,0.007922,0.037624,0.910730,0.785204,0.175483,0.040609,0.040609,|NA|NA|b2,b2,y2,y3,b4,b5,y4,b6,y5,y5-NH3,y6,y7,b8,y8,y8,b9,b10,y9,y10,y10,b12,y12,y12,y12-H2O,b13,b13-H2O,y13,y13-NH3,y14,b15,b15-H2O,|261.159746,275.175396,288.203011,375.235041,445.280916,488.286726,504.277631,601.370786,633.320221,616.293672,734.367901,835.415581,835.471226,936.426871,964.458171,964.513816,1065.561496,1111.526581,1184.542961,1198.558611,1309.667416,1340.632831,1368.664131,1350.653566,1424.694356,1406.683792,1425.685591,1408.659042,1538.769651,1624.810446,1606.799882,|24150|0|107.67|LFIGGLSFETTDDSLR|2|1798.926724|129.563808|1359|Methylation(2)|NA|NA|2|0|0|0|2694|54.303976|129.563808|48300|129.563808|0|2.02137346654254e-06|2|7225|17
14|15|0.000224,0.966001,0.039107,0.837614,0.157054,|NA|NA|y1,b2,b2,y2,y2-NH3,y2,b3,b3-H2O,y3,y3-NH3,y3,y3-NH3,y4,y4,b4,b5,b5-H2O,b5,b5-H2O,y5,b6,b6-H2O,y6,y6-H2O,y6-NH3,b7,b7-H2O,b7-NH3,y7,y7-NH3,|175.118951,261.159746,261.159746,289.161881,272.135332,303.177531,362.207426,344.196862,402.245941,385.219392,402.245941,385.219392,501.314351,515.330001,548.286736,661.370796,643.360232,661.370796,643.360232,701.409311,774.454856,756.444292,802.456991,784.446426,785.430442,888.497786,870.487222,871.471237,949.525401,932.498852,|15092|0|67.6|LFSWLVNR|2|1062.609524|140|916|Methylation(2)|NA|NA|2|0|0|0|589|47.701153|140|30184|140|0|2.52020754585942e-07|2|6523|1
40|28|0.000000,0.000000,0.000000,0.000000,0.000000,0.000000,0.000000,0.000000,0.000202,0.000903,0.003705,0.066802,0.964194,0.964194,|NA|NA|b3,b3,y4,y4-NH3,y5,b6,b6-H2O,y6,b6,y7,b8,b8,y8,y8,b9,y9,y9,y9-NH3,y10,y10-H2O,y10-NH3,b10,b10-H2O,b10-NH3,b11,y11,y11-NH3,b12,b12,b13,b13-H2O,b13-NH3,b16,b5(2+),b8(2+),b9(2+),b10(2+),b11(2+),y11(2+),b12(2+),y12(2+),b13(2+),y13(2+),b15(2+),b16(2+),b19(2+),|300.155386,328.186686,431.261251,414.234702,544.345311,664.341286,646.330722,691.413721,692.372586,819.472301,878.436636,906.467936,920.483591,948.514891,991.520696,1034.526521,1062.557821,1045.531272,1119.579281,1101.568716,1102.552732,1120.563286,1102.552722,1103.536737,1177.584746,1248.621871,1231.595322,1291.627676,1319.658976,1420.670266,1402.659702,1403.643717,1808.881316,565.272876,878.436636,991.520696,1120.563286,1177.584746,1248.621871,1291.627676,1361.705931,1420.670266,1460.774341,1695.797256,1808.881316,2093.029766,|11335|0|55.37|LGEHNIDVLEGNEQFINAAK|3|2239.136648|187.815947|1843|Methylation(2)|NA|NA|2|0|0|0|3266|55.140162|187.815947|22670|98.008948|89.806999|3.02266682287374e-13|1|3420|4
30|19|0.825531,0.825531,0.825531,0.379051,0.118755,0.024575,0.000984,0.000040,0.000002,0.000000,0.000000,0.000000,|NA|NA|b2,b3,b4,y4,b6,y5,y5-H2O,y6,b8,y7,b9,b9,b9-H2O,y8,y9,y9-H2O,b11,b11-NH3,y10,b11,b5(2+),b7(2+),y6(2+),y7(2+),b9(2+),b10(2+),y9(2+),b12(2+),b12(2+),b13(2+),b14(2+),|185.128446,242.149906,384.260516,508.243561,556.345306,637.286151,619.275586,765.381111,814.466876,880.408051,887.446866,929.493816,911.483252,1009.450641,1096.482671,1078.472106,1172.615716,1155.589167,1183.514701,1186.631366,483.328926,643.377336,765.381111,880.408051,929.493816,1015.541826,1110.498321,1273.663396,1287.679046,1418.719536,1547.762126,|2248|0|26.06|LGGKLSSEDKETMEK|3|1693.868648|117.387781|343|Methylation(3)|NA|NA|3|2|0|0|2482|53.948018|117.387781|4496|76.833322|40.554459|0.153960704159423|83|12901|4
27|21|0.085455,0.455759,0.455759,0.003011,0.001024,0.005361,0.812683,0.152378,0.028571,|NA|NA|b2,y1,y2,y2-H2O,y2,y2,y3,y3,y3,b4,b5,y5,y6,y6-H2O,b7,b7-NH3,b8,y8,y8-H2O,y8-NH3,y9,y9-H2O,y9-NH3,b11,y3(2+),y3(2+),b4(2+),b5(2+),y5(2+),y5(2+),y7(2+),b7(2+),b8(2+),b11(2+),b12(2+),y12(2+),|171.112796,175.118951,262.150981,244.140416,276.166631,290.182281,379.175821,379.175821,393.191471,399.260186,486.292216,519.234391,604.287151,586.276586,701.382826,684.356277,786.435586,819.377761,801.367196,802.351212,906.409791,888.399226,889.383242,1043.518996,365.160171,379.175821,399.260186,486.292216,519.234391,533.250041,691.319181,701.382826,758.404286,1043.518996,1130.551026,1191.578641,|1063|0|22.21|LGLTSQSAPGCSR|3|1304.668148|157.899594|2880|Methylation(2)|NA|NA|2|0|1|0|1555|51.917304|157.899594|2126|148.984663|8.914931|2.07653375751534e-06|3|7255|1
35|20|0.152381,0.152381,0.152381,0.152381,0.152381,0.152381,0.028571,0.028571,0.028571,0.000001,0.000000,0.000000,0.000000,0.000000,|NA|NA|y1,y1-NH3,y2,y3,y4,b5,y5,y5-NH3,y6,y6-NH3,b7,y7,y7-NH3,b9,b3(2+),y4(2+),y5(2+),y6(2+),y7(2+),b9(2+),b10(2+),y10(2+),b11(2+),b12(2+),b13(2+),b15(2+),|175.118951,158.092402,338.182281,451.266341,565.309271,604.356546,678.393331,661.366782,791.477391,774.450842,838.456986,862.514501,845.487952,1067.563246,365.193176,565.309271,678.393331,791.477391,862.514501,1053.547596,1168.610926,1204.704821,1281.694986,1352.732096,1465.816156,1692.943146,|13634|0|62.79|LHNKPTFSQTIALLNIYR|4|2143.201372|111.391842|1715|Methylation(1)|NA|NA|1|1|0|0|1489|51.728947|111.391842|27268|46.446667|64.945175|0.0201929051841432|34|11360|2
38|21|0.000000,0.000000,0.000000,0.000000,0.000005,0.022005,0.117359,0.117359,0.117359,0.625914,|NA|NA|b2,y2,b3,b4,b5,b6,b6,b8,y8,y8,b9,y9,b10,b10,y11,y12,y12-NH3,y4(2+),y4(2+),b5(2+),y8(2+),y9(2+),y10(2+),y11(2+),b13(2+),y13(2+),y15(2+),|227.175396,288.203011,342.202336,528.281646,585.303106,698.387166,712.402816,898.466866,962.469011,976.484661,1045.535276,1113.543571,1208.598606,1208.598606,1423.675311,1552.717901,1535.691352,551.293621,565.309271,599.318756,976.484661,1113.543571,1276.606901,1423.675311,1513.747386,1623.755011,1793.860531,|15718|0|69.65|LIDWGLAEFYHPGQEYNVR|3|2321.136548|112.801546|436|Methylation(1)|NA|NA|1|0|0|0|3465|55.397032|112.801546|31436|112.801546|0|0.0121703134741465|24|11105|1
18|12|0.000190,0.028750,0.817454,0.154790,0.333155,0.332831,0.332831,|NA|NA|b2,y2,b3,y3,y3,y3-H2O,y4,y4-H2O,y4-NH3,b5,b6,y6,b7,b7,b7-NH3,b8,y8,y8-H2O,b9,y9,y9-H2O,y9-NH3,|242.186296,276.155391,371.228886,375.223801,389.239451,371.228886,504.266391,486.255826,487.239842,603.350056,731.408636,765.377731,846.435576,860.451226,843.424677,959.519636,993.488731,975.478166,1088.562226,1121.583691,1103.573126,1104.557142,|15761|0|69.79|LKDVFNDVEK|2|1234.666324|79.832889|2270|Methylation(2)|NA|NA|2|1|1|0|1253|50.979511|79.832889|31522|61.494391|18.338498|0.164725971683959|89|12926|1
14|11|0.002660,0.054034,0.187614,0.784039,0.802895,0.168758,|1.000000,|NA|y1,b2,y2,b3,b3,y3,y4,b4,b5,y5,b6,y6,y6-NH3,b7,|147.112801,261.126741,289.187031,374.210801,388.226451,388.255441,473.308201,530.311911,587.333371,629.409311,714.433081,742.493371,725.466822,856.507311,|12802|0|60.08|LMIRGLQK|2|1002.609324|85.640697|3270|Methylation(2)|Met_OX(1)|NA|3|1|1|0|488|46.884198|85.640697|25604|59.028937|26.61176|0.09642863213686|55|12494|1
18|12|0.000045,0.000240,0.000240,0.001267,0.034855,0.958518,0.965026,0.039809,|1.000000,|NA|y1,y2,y2-NH3,y2,y3,y3-H2O,y3,y4,y4-NH3,b4,b4-NH3,b5,y5,y5,y5-H2O,y5-NH3,y6,b6,b7,b7,b7-H2O,b8,b8-NH3,y9,|175.118951,246.156061,229.129512,260.171711,347.203741,329.193176,361.219391,490.261981,473.235432,490.269381,473.242832,603.353441,605.288921,619.304571,601.294006,602.278022,732.388631,732.396031,861.438621,875.454271,857.443707,976.501951,959.475402,1108.566676,|5915|0|38.21|LMKTIEESAR|2|1221.652724|79.832889|2002|Methylation(2)|Met_OX(1)|NA|3|1|1|0|1380|51.398791|79.832889|11830|67.888648|11.944241|0.150819925787681|79|12883|1
38|26|0.135592,0.723155,0.135592,0.004767,0.000894,0.000001,0.000000,0.000000,0.000000,0.000000,|NA|NA|y2,y3,y3-H2O,y3-NH3,b4,y4,y5,y5-H2O,y6,b7,y7,y7-H2O,y8,b9,y9,b10,b10-NH3,b11,b12,b13,y13,b7(2+),y7(2+),b10(2+),b11(2+),y11(2+),b12(2+),b13(2+),b14(2+),b15(2+),b16(2+),y16(2+),b17(2+),|262.150981,361.219391,343.208826,344.192842,451.255096,476.246331,589.330391,571.319826,718.372981,721.387896,817.441391,799.430826,930.525451,1013.512446,1058.584031,1141.571026,1124.544477,1254.655086,1353.723496,1482.766086,1521.772971,721.387896,817.441391,1141.571026,1254.655086,1336.692931,1353.723496,1482.766086,1595.850146,1710.877086,1809.945496,1860.952381,1896.977526,|22285|0|95.26|LPPEVANFMQLVELDVSR|3|2071.087148|170.94665|1441|Methylation(1)|NA|NA|1|0|0|0|2791|54.457598|170.94665|44570|158.365934|12.580716|6.76768344992838e-12|2|4019|1
22|17|0.756126,0.756126,0.840877,0.427660,0.195226,0.016966,0.005219,0.000557,0.000557,0.000557,0.000129,|NA|NA|y1,b2,b2-NH3,b4,y4,y6,y6-H2O,b7,b7-NH3,y7,b8,y8,b9,y4(2+),b5(2+),y5(2+),b6(2+),b7(2+),b7(2+),b7(2+),b9(2+),b9(2+),b10(2+),y10(2+),b11(2+),y11(2+),y11(2+),|147.112801,242.149916,225.123367,469.313286,518.293281,762.362811,744.352246,811.467216,794.440667,876.405741,940.509806,989.489801,1055.536746,518.293281,582.397346,647.335871,696.440276,769.420266,783.435916,797.451566,1013.489796,1055.536746,1183.631706,1216.653171,1311.690286,1330.696101,1344.711751,|245|0|17.94|LQGKINDEDKQK|3|1457.795048|127.9476|641|Methylation(3)|NA|NA|3|2|0|0|1516|51.806992|127.9476|490|85.812729|42.134871|0.0918171977590204|51|12477|1
14|13|0.000000,0.000001,0.000188,0.028566,0.812534,0.152350,0.005356,0.001004,|NA|NA|y1,b2,y2,y2-H2O,b3,b3-H2O,y3,b4,y4,y4-H2O,b5,b5-H2O,y5,y5-H2O,y5-NH3,b6,y6,y6-H2O,y6-NH3,b7,b7-H2O,b7-NH3,y7,y7-H2O,|175.118951,201.123366,304.161541,286.150976,329.218326,311.207762,417.245601,458.260916,546.288191,528.277626,587.303506,569.292942,675.330781,657.320216,658.304232,700.387566,803.425741,785.415176,786.399192,829.430156,811.419592,812.403607,890.457771,872.447206,|1396|0|23.29|LSKEDIER|2|1003.541924|118.961963|641|Methylation(1)|NA|NA|1|1|0|0|920|49.637878|118.961963|2792|118.961963|0|1.36646766110369e-05|5|8081|1
24|20|0.000054,0.000261,0.178614,0.834541,0.925434,0.043652,0.013252,0.003408,0.000785,|NA|NA|y2,b2,y3,b3,b4,b4-H2O,y5,b5,b5-H2O,y6,b6,b6-H2O,y7,y7,b7,b7-H2O,y8,b8,b8,b8-H2O,y9,b9,y10,b10,b10-NH3,y11,y11-H2O,y11-NH3,b11,b11-H2O,b11-NH3,b12,b12-H2O,y12,|204.134261,215.139016,305.181941,376.223076,477.234366,459.223802,516.277631,578.282046,560.271482,603.309661,679.329726,661.319162,750.378071,778.409371,826.398136,808.387572,851.425751,899.414516,913.430166,895.419602,952.473431,1010.482926,1067.500371,1124.525856,1107.499307,1214.568781,1196.558216,1197.542232,1225.573536,1207.562972,1208.546987,1282.594996,1264.584432,1315.616461,|10076|0|51.36|LTFDSSFSPNTGK|2|1428.698924|161.47427|1773|Methylation(2)|NA|NA|2|0|0|0|1855|52.683439|161.47427|20152|161.47427|0|3.29239409540114e-12|2|3889|2
26|19|0.000009,0.000002,0.035103,0.965824,0.996474,0.001305,0.000372,0.000304,0.000304,0.000304,|NA|NA|y2,y2,y3,y4,y4,b4,b5,b5-H2O,y6,y6,b6,b6-H2O,y7,b7,b7-H2O,y8,y8-H2O,y8-NH3,b8,b8-H2O,y9,y9-H2O,y10,y10-NH3,b10,b10-H2O,y11,y11-H2O,y11-NH3,b11,b11-H2O,b12,b12-NH3,y12,y12-H2O,y12-NH3,b13,b13-NH3,y13,y13-H2O,y13,|289.223411,303.239061,332.229221,433.276901,447.292551,477.234366,578.282046,560.271482,644.372591,672.403891,679.329726,661.319162,731.404621,826.398136,808.387572,878.473031,860.462466,861.446482,913.430166,895.419602,979.520711,961.510146,1080.568391,1063.541842,1124.525856,1106.515292,1195.595331,1177.584766,1178.568782,1225.573536,1207.562972,1282.594996,1265.568447,1342.663741,1324.653176,1325.637192,1410.689956,1393.663407,1429.695771,1411.685206,1443.711421,|8129|0|45.19|LTFDSSFSPNTGKK|2|1556.793924|134.851104|1773|Methylation(2)|NA|NA|2|1|0|0|2112|53.246939|134.851104|16258|134.851104|0|9.86200325867428e-10|2|4958|1
22|13|0.000000,0.000001,0.000068,0.000193,0.499934,0.499934,0.499934,0.499934,|1.000000,|NA|b2,b2-H2O,b3,y4,b5,b5-H2O,b6,y6,y7,y7,y7-H2O,y7-NH3,b8,y8,y9,y9-H2O,y9-NH3,b10,y10,b11,|263.069621,245.059057,350.101651,546.335821,580.191921,562.181357,677.244681,806.451911,875.473371,903.504671,885.494106,886.478122,937.360771,1032.547261,1133.594941,1115.584376,1116.568392,1180.482681,1220.626971,1308.577641,|1310|0|23.01|MDSTEPPYSQKR|2|1482.688724|76.833322|504|Methylation(2)|Met_OX(1)|NA|3|1|0|0|1705|52.317244|76.833322|2620|66.087035|10.746287|0.163051044417732|87|12916|2
22|20|0.000000,0.000021,0.000113,0.003228,0.017216,0.489710,0.489710,|1.000000,|NA|y2,y2-NH3,b2,y3,b3,y4,b4,b5,b6,y5,b7,y6,y7,y8,b8,y9,y9,y9-H2O,b9,y10,b10,b10-H2O,y11,y11-NH3,b11,b11-H2O,|248.160481,231.133932,295.111091,349.208161,408.195151,464.235101,465.216611,522.238071,635.322131,650.314411,722.354161,737.346441,850.430501,907.451961,908.433471,950.457771,964.473421,946.462856,1023.460411,1077.557481,1124.508091,1106.497527,1224.625891,1207.599342,1225.555771,1207.545207,|12053|0|57.68|MFIGGLSWDTSK|2|1371.661924|177.233085|599|Methylation(1)|Met_OX(1)|NA|2|0|0|0|1773|52.487087|177.233085|24106|177.233085|0|8.43474038183745e-16|0|2698|3
25|16|0.000001,0.000096,0.002727,0.014546,0.077576,0.413739,0.413739,0.077576,|NA|NA|y1,b2,y3,b3,y4,y5,y5,b7,b7-H2O,y6,y7,b11,y7(2+),y8(2+),y9(2+),y10(2+),y11(2+),y12(2+),|147.112801,279.116176,376.255441,392.200236,477.303121,578.314411,592.330061,706.359246,688.348682,778.409371,865.441401,1209.560856,865.441401,978.525461,1035.546921,1092.568381,1205.652441,1352.720851,|11637|0|56.33|MFIGGLSWDTSKK|3|1483.759448|100.754906|599|Methylation(1)|NA|NA|1|1|0|0|2041|53.09843|100.754906|23274|100.754906|0|0.212775762237709|116|13084|2
27|18|0.051502,0.274677,0.274677,0.274677,0.051502,0.009657,0.051502,0.009657,0.001811,0.000339,|NA|NA|y1,b2,y2,y4,y4,b6,y5,y5,b7,y6,b8,y7,b9,b9,y8,y8,y5(2+),y6(2+),y6(2+),b8(2+),b8(2+),y7(2+),y7(2+),b9(2+),y8(2+),y11(2+),|175.118951,245.131826,331.220061,574.320831,588.336481,687.349426,687.404891,701.420541,786.417836,802.468221,901.481166,901.536631,1014.565226,1014.565226,1015.579561,1015.579561,687.404891,788.452571,802.468221,887.465516,901.481166,901.536631,915.552281,1014.565226,1029.595211,1343.754231,|15204|0|67.95|MLSINNITLWGRR|3|1587.876548|117.176615|2174|Methylation(1)|NA|NA|1|1|1|0|1565|51.945143|117.176615|30408|73.637085|43.53953|0.0151304858350848|32|11192|1
32|18|0.000000,0.000000,0.000000,0.000000,0.000014,0.000387,0.000387,0.058777,0.313478,0.313478,0.313478,|0.000000,1.000000,|NA|b2,b2,b3,y3,b4,b4,b5,y5,y5-NH3,b6,b7,y8,y8-H2O,y10,y10-H2O,b11,y11,y11-H2O,y12,b14,y3(2+),y3(2+),b6(2+),y6(2+),y10(2+),y12(2+),y13(2+),y13(2+),|261.126741,275.142391,346.179506,387.296571,475.222096,491.217011,546.259206,614.459941,597.433392,659.343266,820.394321,931.564481,913.553916,1215.658796,1197.648231,1260.542121,1328.742856,1310.732291,1399.779966,1600.789551,373.280921,387.296571,659.343266,713.528351,1215.658796,1399.779966,1514.806906,1528.822556,|19146|0|81.7|MLTEAIMHDCVVKLLK|3|1874.000648|99.304811|651,658|Methylation(1)|Met_OX(1)|NA|2|1|0|0|2107|53.236645|99.304811|38292|81.642332|17.662479|0.201032586886926|110|13045|1
14|11|0.117325,0.117325,0.625735,0.117325,0.021999,0.000145,0.000145,|1.000000,|NA|y2,y2-H2O,y2-NH3,y3,b3,b3,y4,b4,y5,b5,b6,b6-H2O,y7,y7-NH3,b7,b7-H2O,b7,b7-H2O,|234.144831,216.134266,217.118282,335.192511,379.110451,393.126101,450.219451,521.221061,592.330061,636.248001,737.295681,719.285117,823.397831,806.371282,824.327711,806.317147,824.327711,806.317147,|2448|0|26.79|MQCKDTSK|2|970.435724|85.640697|1876|Methylation(1)|Met_OX(1)|NA|2|1|0|0|518|47.143298|85.640697|4896|38.329705|47.310992|0.084189999814914|51|12456|1
14|13|0.001177,0.006279,0.033487,0.952516,0.006279,0.000221,0.000041,|NA|NA|y1,b2,y2,y2-H2O,b3,b3-H2O,y3,y3-H2O,y3-NH3,b4,b4,y4,y4,b5,b5-H2O,b5-NH3,y5,y5-NH3,b6,b6-H2O,b6-NH3,y6,b7,b7-H2O,b7-NH3,y7,|147.112801,228.134266,276.155391,258.144826,315.166296,297.155732,389.239451,371.228886,372.212902,443.224876,457.240526,488.307861,502.323511,556.308936,538.298372,539.282387,630.382091,613.355542,669.392996,651.382432,652.366447,717.414121,798.435586,780.425022,781.409037,830.498181,|3143|0|29.32|NISQVLEK|2|944.536924|118.961963|69|Methylation(1)|NA|NA|1|0|0|0|656|48.169038|118.961963|6286|118.961963|0|2.67517444978111e-05|7|8219|1
12|11|0.964905,0.034478,0.018123,0.482761,0.482761,0.016972,|NA|NA|b1,y1,y1-NH3,b2,y2,y2,b3,y3,y4,b5,b5-NH3,y5,y5-H2O,b6,y6,y6-H2O,|129.065856,147.112801,130.086252,242.149916,262.139741,276.155391,355.233976,389.239451,460.276561,553.370796,536.344247,573.360621,555.350056,668.397736,686.444681,668.434116,|4513|0|33.82|NLLALDK|2|814.504724|99.625735|925|Methylation(2)|NA|NA|2|0|0|0|378|45.774918|99.625735|9026|54.667963|44.957772|0.0455475607568946|46|12085|1
14|10|0.937577,0.117294,0.341158,0.306671,0.306671,0.169932,0.690104,0.130595,|NA|NA|y1,b2,b2,y2,b3,y3,b5,b5,y5,y5-H2O,b6,y6,y6,b7,b7-H2O,y7,y7-H2O,|147.112801,228.134266,242.149916,289.187031,329.181946,404.213971,542.293286,570.324586,617.325311,599.314746,685.351526,732.388641,746.404291,827.425756,809.415192,845.472701,827.462136,|4708|0|34.43|NLSNIDQK|2|973.530924|71.649175|3417|Methylation(3)|NA|NA|3|0|1|0|936|49.712758|71.649175|9416|67.803238|3.84593700000001|0.17302445253273|97|12955|1
28|23|0.000000,0.000000,0.000008,0.000042,0.006320,0.958700,0.033704,0.001185,0.000042,0.000000,|NA|NA|y2,y2-NH3,b4,b4-H2O,b4-NH3,y3,b5,b5-NH3,y4,y5,y5-H2O,b6,b6-H2O,b6-NH3,y5,y5-H2O,b7,b7-H2O,b7-NH3,y6,b8,b8-NH3,y7,y7-H2O,b9,b9-H2O,b9-NH3,y8,y8-H2O,y9,y9-H2O,y9-NH3,b10,b10-NH3,b11,y10,y10-H2O,y10-NH3,b12,b12-H2O,b12-NH3,y11,y11-H2O,y11,y11-H2O,y11-NH3,y12,y12-H2O,y12-NH3,b13,b13,b13-NH3,y13,b14,b14-NH3,|310.176131,293.149582,442.156846,424.146282,425.130297,457.244541,555.240906,538.214357,586.287131,643.308591,625.298026,656.288586,638.278022,639.262037,657.324241,639.313676,784.347166,766.336602,767.320617,806.371921,913.389756,896.363207,935.414511,917.403946,1042.432346,1024.421782,1025.405797,1064.457101,1046.446536,1192.515681,1174.505116,1175.489132,1205.495676,1188.469127,1262.517136,1293.563361,1275.552796,1276.536812,1391.559726,1373.549162,1374.533177,1392.631771,1374.621206,1406.647421,1388.636856,1389.620872,1521.674361,1503.663796,1504.647812,1524.612486,1538.628136,1521.601587,1636.701301,1701.691466,1684.664917,|9739|0|50.28|NPDDITNEEYGEFYK|2|1847.794724|182.262069|627|Methylation(1)|NA|NA|1|0|0|0|1057|50.24075|182.262069|19478|182.262069|0|1.16069921120377e-25|0|1012|1
12|11|0.835565,0.156668,0.005508,0.001033,0.001033,0.000194,|NA|NA|b1,y1,b2,b2-H2O,b2-NH3,y2,y2-NH3,y2,y2-NH3,b3,y3,y4,b5,b5-H2O,y5,b6,y6,|129.065856,175.118951,216.097886,198.087322,199.071337,262.150981,245.124432,276.166631,259.140082,363.166296,375.235041,488.319101,589.334416,571.323852,635.387511,676.366446,722.419541,|2629|0|27.48|NSFLISR|2|850.477724|99.625735|3595|Methylation(1)|NA|NA|1|0|1|0|602|47.795965|99.625735|5258|67.803238|31.822497|0.0285690511758697|40|11648|1
34|20|0.326158,0.326158,0.326158,0.016079,0.144194,0.725067,0.136187,|NA|NA|b2,y1,b6,y4,b8,y6,b8,y6,y7,y7-H2O,b9,b9,y8,y8,b10,b14,b14,b15,b15-NH3,y2(2+),b6(2+),b7(2+),y5(2+),b14(2+),y14(2+),y15(2+),b17(2+),y17(2+),|169.097146,175.118951,487.229936,543.372531,657.335456,657.415451,671.351106,671.431101,744.447481,726.436916,770.419516,770.419516,801.468941,815.484591,912.493746,1184.605806,1198.621456,1311.705516,1294.678967,345.235711,487.229936,600.313996,600.393991,1184.605806,1340.775671,1487.844081,1538.843736,1615.902651,|19713|0|83.92|PAGFGGLGLQGSGALARR|3|1712.962448|114.638574|3212|Methylation(2)|NA|NA|2|1|1|0|1432|51.55943|114.638574|39426|75.243467|39.395107|0.0341648853772593|41|11734|1
31|18|0.000025,0.003753,0.106738,0.106738,0.106738,0.569270,0.106738,|NA|NA|y1,y1,y2,y3,b4,b5,b6,y6,y7,y7,y8,b10,b10-H2O,b11,y12,y12-H2O,b12,y6(2+),b8(2+),y8(2+),y12(2+),b12(2+),b15(2+),|175.118951,189.134601,272.171711,415.229951,473.239446,572.307856,629.329316,699.414781,798.483191,812.498841,941.541431,1071.572056,1053.561492,1170.640466,1297.747391,1279.736826,1298.735426,685.399131,829.445406,941.541431,1297.747391,1298.735426,1595.867886,|19127|0|81.61|PVEFVGVTELVKGEPR|3|1769.978348|102.464597|2626|Methylation(1)|NA|NA|1|1|1|0|1662|52.20631|102.464597|38254|77.071653|25.392944|0.125681330217516|63|12765|1
14|13|0.000006,0.000160,0.024320,0.129708,0.129708,0.691777,0.024320,|NA|NA|b1,y1,y2,b2,b2-NH3,y3,b3,b3-NH3,y4,y4-NH3,y4,y4-NH3,b4,y5,b5,y6,y6-H2O,y6-NH3,b6,b6-H2O,b6-NH3,b7,y7,y7-H2O,|143.081506,147.112801,204.134261,242.149916,225.123367,333.176851,370.208496,353.181947,432.245261,415.218712,446.260911,429.234362,483.292556,559.344971,596.376616,687.403551,669.392986,670.377002,725.419206,707.408642,708.392657,782.440666,800.487611,782.477046,|3649|0|31.06|QLQIIDGK|2|928.545124|118.961963|3424|Methylation(1)|NA|NA|1|0|1|0|595|47.74517|118.961963|7298|118.961963|0|2.67517444978111e-05|7|8221|1
40|26|0.027190,0.027190,0.027190,0.145014,0.773409,0.000006,0.000000,0.000000,0.000000,0.000000,0.000000,|NA|NA|b2,y2,y3,b4,b4-H2O,y4,y4-H2O,y5,y5-H2O,y6,y7,y8,b9,b10,b10-H2O,b10-NH3,y10,y10-NH3,b11,y11,y11-H2O,y11-NH3,b12,b13,y13,b8(2+),b9(2+),y9(2+),b10(2+),y10(2+),b11(2+),b12(2+),y12(2+),b15(2+),b17(2+),b18(2+),b19(2+),|242.149916,278.153291,365.185321,472.203796,454.193232,528.248651,510.238086,615.280681,597.270116,728.364741,843.391681,974.432171,1073.514946,1236.578276,1218.567712,1219.551727,1250.579561,1233.553012,1399.641606,1413.642891,1395.632326,1396.616342,1512.725666,1643.766156,1655.769541,960.430886,1073.514946,1087.516231,1236.578276,1250.579561,1399.641606,1512.725666,1540.742601,1871.877156,2121.972516,2209.004546,2326.029386,|19593|0|83.42|QVEDYPVDIYYLMDLSYSMK|3|2486.162048|162.493833|689|Methylation(1)|NA|NA|1|0|0|0|2851|54.549972|162.493833|39186|150.532932|11.960901|1.73415601853253e-10|2|4565|1
12|8|0.958203,0.798853,0.358980,0.358980,0.403512,0.121472,|NA|NA|b1,y1,y3,b3,b4,b4-H2O,y5,y5,y5,b6,y6,|171.124036,175.118951,387.271421,442.277236,571.319826,553.309262,630.393321,630.393321,644.408971,769.456646,773.451561,|4562|0|33.98|REKEALR|2|943.570524|54.667963|43|Methylation(3)|NA|NA|3|2|0|0|669|48.254261|54.667963|9124|47.642257|7.025706|0.222276340846158|130|13250|1
36|20|0.999494,0.998304,0.001696,0.000506,0.000000,|NA|NA|y1,y2,y3,y3-NH3,y4,y5,y5,y6,b9,y7,b11,b11,b12,b13,b4(2+),b5(2+),b7(2+),y6(2+),y6(2+),y7(2+),b11(2+),b11(2+),b11(2+),b12(2+),b13(2+),b14(2+),b15(2+),b16(2+),y16(2+),|175.118951,232.140411,289.161871,272.135322,420.202361,548.260941,576.292241,677.303531,747.389616,808.344021,943.510786,971.542086,1102.582576,1231.625166,368.204066,425.225526,579.299746,677.303531,705.334831,808.344021,943.510786,957.526436,971.542086,1102.582576,1231.625166,1359.683746,1490.724236,1547.745696,1551.740611,|7293|0|42.56|RGGPGGPPGPLMEQMGGR|3|1778.881148|108.302929|537|Methylation(2)|NA|NA|2|1|0|0|2748|54.390167|108.302929|14586|77.071653|31.231276|0.0733232666123656|49|12408|1
36|16|0.997508,0.003001,0.009792,0.040218,0.948440,0.919206,0.039177,0.039177,0.000313,0.000027,0.000421,0.001360,0.001360,|NA|NA|b3,y2,y2,y2-NH3,b4,b5,b5-H2O,y4,y4-H2O,b6,b6-H2O,y6,y6-NH3,b7,b7-H2O,y7,y7-H2O,y7-NH3,b10,y9,y9-H2O,y9,y10,y11,y11,y12,y13,y13,y14,y14,y15,y15,y16,y16,y17,y17-H2O,y17,y17-H2O,b18,b18-H2O,b18-NH3,|288.119006,289.223411,303.239061,286.212512,417.197986,486.219446,468.208882,551.355151,533.344586,587.267126,569.256562,667.377341,650.350792,688.314806,670.304242,768.425021,750.414456,751.398472,971.468006,984.499641,966.489076,1012.530941,1099.562971,1184.615731,1198.631381,1323.715441,1396.731821,1396.731821,1483.763851,1497.779501,1566.800961,1594.832261,1681.864291,1695.879941,1810.906881,1792.896316,1810.906881,1792.896316,1836.886146,1818.875582,1819.859597,|11520|0|55.95|SAESPTSPVTSETGSTFKK|2|1982.986924|69.914812|44|Methylation(3)|NA|NA|3|1|0|0|3173|55.014701|69.914812|23040|56.378338|13.536474|0.183909779758515|102|12988|1
12|10|0.467542,0.467542,0.228530,0.824618,0.821074,0.182760,0.007935,|NA|NA|y1,y1-NH3,b2,y2,b3,y3,y4,y4,y4,b5,y5,b6,b6-H2O,b6,b6-H2O,|147.112801,130.086252,205.064146,260.196861,334.106736,387.296571,488.344251,502.359901,502.359901,562.254126,617.386841,675.338186,657.327622,675.338186,657.327622,|6690|0|40.65|SCESIIK|2|821.441324|82.632052|3536|Methylation(3)|NA|NA|3|0|1|0|444|46.47383|82.632052|13380|82.632052|0|0.012441141640456|28|11112|1
22|14|0.043532,0.043532,0.043532,0.173165,0.759647,0.891431,0.032468,0.006347,0.006347,|NA|NA|y2,b4,y4,y4,b5,y5,y5,y5,b7,y7,b8,b8,y8,b9,b10,b10-H2O,b11,b11-H2O,|260.196861,430.193236,431.261251,431.261251,543.277296,544.345311,558.360961,558.360961,743.393386,744.461401,856.477446,856.477446,857.545461,970.520376,1027.541836,1009.531272,1140.625896,1122.615332,|15194|0|67.93|SDQVITAINGIK|2|1286.736524|88.349928|1060|Methylation(2)|NA|NA|2|0|0|0|1174|50.696681|88.349928|30388|67.888648|20.46128|0.160429521171986|85|12913|1
44|24|0.059169,0.198358,0.940697,0.801528,0.000080,0.000080,0.000075,0.000015,|NA|NA|b4,b4,y3,b5,b5-H2O,b5-NH3,y4,b6,b6-H2O,b6-NH3,b8,y6,y7,y8,b10,b10,b10-H2O,y9,b12,y10,y10,b13,b13-NH3,y11,y12,b14,b14,y15,y4(2+),b9(2+),y8(2+),y9(2+),b14(2+),b15(2+),y13(2+),y15(2+),b18(2+),y18(2+),b20(2+),y19(2+),b21(2+),y20(2+),|289.114256,303.129906,379.208821,403.157186,385.146622,386.130637,493.251751,550.225596,532.215032,533.199047,678.284166,722.321621,779.343081,836.364541,877.391086,905.422386,887.411822,983.432951,1019.465306,1040.454411,1068.485711,1076.486766,1059.460217,1097.475871,1154.497331,1209.539526,1223.555176,1424.641361,507.267401,735.305626,836.364541,983.432951,1195.523876,1266.560986,1338.629741,1452.672661,1566.667966,1770.805461,1827.779306,1827.826921,1884.800766,1914.858951,|6183|0|39.05|SGSGNFGGGRGGGFGGNDNFGR|3|2058.910148|126.293011|1345|Methylation(2)|NA|NA|2|1|0|0|1584|51.997552|126.293011|12366|46.446667|79.846344|0.00316534146263833|14|10345|1
12|10|0.927129,0.718585,0.173837,0.173037,0.006238,0.001174,|1.000000,|NA|y1,b2,b2,b2-H2O,y2,y2-H2O,b3,b3-H2O,y3,y3,b4,y4,y4,b5,b5-H2O,b5-NH3,b5,b5-H2O,y5,b6,y6,|175.118951,225.098216,253.129516,235.118952,290.145891,272.135326,367.172446,349.161882,437.181296,451.196946,452.225206,550.265356,564.281006,613.276261,595.265697,596.249712,627.291911,609.281347,664.308286,742.318851,815.382846,|1869|0|24.77|SHNLMDR|2|916.426524|82.632052|1801|Methylation(2)|Met_OX(1)|NA|3|0|0|0|633|48.014037|82.632052|3738|82.632052|0|0.012441141640456|28|11110|1
28|19|0.119478,0.119478,0.637216,0.119478,0.004200,0.000148,0.000001,0.000000,0.000000,0.000000,0.000000,|NA|NA|b3,b3-H2O,y3,b4,b4-H2O,y4,b5,b5-H2O,y5,b6,b6-H2O,y6,y6-NH3,b7,b7-H2O,y8,y9,y9,b10,b10-H2O,y10,y10-H2O,b11,b11-H2O,y11,y11-H2O,b12,b12-H2O,b12,b12-H2O,y12,y12,y12-H2O,y13,b14,b14-H2O,|288.155396,270.144832,333.176851,401.239456,383.228892,420.208881,514.323516,496.312952,533.292941,629.350456,611.339892,646.377001,629.350452,716.382486,698.371922,800.451221,887.483251,887.483251,983.540766,965.530202,1002.510191,984.499626,1096.624826,1078.614262,1115.594251,1097.583686,1169.641206,1151.630642,1183.656856,1165.646292,1214.662661,1228.678311,1210.667746,1315.710341,1369.720906,1351.710342,|12537|0|59.23|SISVIDSPGILSGEK|2|1515.826524|125.504387|291|Methylation(1)|NA|NA|1|0|0|0|1645|52.161659|125.504387|25074|51.863966|73.640421|2.89500636764598e-08|2|5877|1
22|21|0.998714,0.001234,0.000043,0.000008,0.000000,0.000000,0.000000,|NA|NA|b2,y2,y2-NH3,b3,y3,b4,b4-H2O,y4,y4-H2O,b5,b5-H2O,y5,b6,b6-H2O,y6,b7,b7-H2O,y7,b8,b8-H2O,y8,y8-H2O,b9,b9-H2O,b9,b9-H2O,y9,b10,b10,b10-H2O,y10,y10-H2O,b11,b11-H2O,y11,|233.095446,274.187361,257.160812,332.163856,387.271421,447.190796,429.180232,516.314011,498.303446,576.233386,558.222822,587.351121,689.317446,671.306882,734.419531,836.385856,818.375292,847.503591,907.422966,889.412402,976.546181,958.535616,1036.465556,1018.454992,1036.465556,1018.454992,1091.573121,1135.533966,1149.549616,1131.539052,1190.641531,1172.630966,1248.618026,1230.607462,1321.682021,|19448|0|82.9|SMVDELFAEIVR|2|1422.731924|197.011469|1256|Methylation(1)|NA|NA|1|0|0|0|1835|52.636361|197.011469|38896|197.011469|0|3.41251025950202e-30|0|722|1
12|11|0.004021,0.021445,0.021445,0.114371,0.609978,0.114371,0.114371,|NA|NA|b2,b2-H2O,y1,b2,b2-H2O,y1,b3,y2,b4,y3,b5,y4,b6,y5,b6,y5,y6,|175.071336,157.060772,175.118951,189.086986,171.076422,189.134601,288.155396,288.203011,401.239456,431.261251,544.297696,544.345311,643.366106,643.413721,657.381756,657.429371,744.461401,|6654|0|40.53|SSLIELR|2|831.496124|99.625735|2469|Methylation(1)|NA|NA|1|0|1|0|428|46.314438|99.625735|13308|67.803238|31.822497|0.0285690511758697|40|11657|1
34|19|0.388859,0.388859,0.072911,0.072911,0.072911,0.000481,0.002563,0.000481,0.000017,0.000003,0.000003,|NA|NA|b3,y2,y2-NH3,y2,y3,y3-NH3,y4,b7,b8,y6,y6,y6-NH3,b9,y7,y7-H2O,b10,b11,b11-H2O,b11-NH3,y10,b12,y12,b13,b13-NH3,b14,y13,y13-NH3,y7(2+),b11(2+),y10(2+),y12(2+),b14(2+),b15(2+),b15(2+),y14(2+),|286.139746,303.177531,286.150982,317.193181,416.261591,399.235042,529.345651,703.340956,818.404286,821.451571,835.467221,818.440672,917.472696,922.499251,904.488686,1030.556756,1131.604436,1113.593872,1114.577887,1249.715051,1294.667766,1391.789271,1423.710356,1406.683807,1536.794416,1538.857681,1521.831132,922.499251,1131.604436,1249.715051,1405.804921,1536.794416,1635.862826,1649.878476,1666.916261,|19318|0|82.38|SSPQFGVTLVTYELLQR|3|1952.039648|103.803909|404|Methylation(1)|NA|NA|1|0|0|0|2374|53.754807|103.803909|38636|103.803909|0|0.119210401596759|60|12740|1
16|12|0.006350,0.006350,0.024706,0.489982,0.489982,0.489982,0.489093,0.003428,0.000127,|NA|NA|b2,y1,y1-NH3,b3,b3-H2O,y2,y2-H2O,y2-NH3,y3,y3,b4,b4,b6,b6-H2O,b6-NH3,b7,b7-NH3,y6,y6-NH3,b8,y7,|175.071336,175.118951,158.092402,262.103366,244.092802,262.150981,244.140416,245.124432,375.235041,389.250691,390.161946,390.161946,606.236566,588.226002,589.210017,719.320626,702.294077,719.368241,702.341692,806.352656,806.400271,|3654|0|31.07|SSSNSDLSR|2|980.461524|89.080123|3723|Methylation(2)|NA|NA|2|0|1|0|514|47.109631|89.080123|7308|67.888648|21.191475|0.185945324032704|106|12999|1
14|14|0.001010,0.153171,0.816911,0.028720,0.000189,|NA|NA|y1,b2,y2,y2-NH3,b3,b3,y3,y3,b4,y4,b5,b5-H2O,y5,b6,b6-H2O,b6-NH3,y6,y6-NH3,b7,b7-H2O,b7-NH3,|147.112801,187.107716,278.153291,261.126742,334.176126,334.176126,406.211871,406.211871,447.260186,535.254461,576.302776,558.292212,648.338521,704.361356,686.350792,687.334807,795.406931,778.380382,835.401846,817.391282,818.375297,|8432|0|46.13|SVFLDQMK|2|981.508724|140|163|Methylation(1)|NA|NA|1|0|0|0|1029|50.124154|140|16864|140|0|9.68509704699841e-10|2|4957|1
28|23|0.000224,0.033907,0.964453,0.001192,0.000224,0.000001,0.000000,0.000000,0.000000,|NA|NA|b3,b3-H2O,y3,y3-NH3,y3,b4,b4-H2O,b5,b5-H2O,y4,b6,b6-H2O,y5,b7,b7-H2O,y6,y6-NH3,b8,b8-H2O,y7,b9,y8,b10,b10-H2O,y9,b11,b11-H2O,y10,y11,y11-H2O,b12,b12-H2O,y12,y12-NH3,b13,b13-H2O,y13,y13-H2O,y13-NH3,b14,b14-H2O,|300.191776,282.181212,317.218321,300.191772,331.233971,401.239456,383.228892,458.260916,440.250352,464.286731,515.282376,497.271812,593.329321,628.366436,610.355872,706.413381,689.386832,743.393376,725.382812,777.450491,814.430486,892.477431,927.514546,909.503982,1005.561491,1056.557136,1038.546572,1062.582951,1119.604411,1101.593846,1203.625546,1185.614982,1220.652091,1203.625542,1316.709606,1298.699042,1333.736151,1315.725586,1316.709602,1373.731066,1355.720502,|17745|0|76.61|SVISGGLDALEFIGK|2|1519.838724|182.262069|520|Methylation(1)|NA|NA|1|0|0|0|1401|51.464381|182.262069|35490|182.262069|0|1.16069921120377e-25|0|1018|1
28|22|0.000229,0.006505,0.006505,0.986762,|NA|NA|b2,y1,y2,b3,b3-H2O,b4,b4-H2O,y4,b4,b4-NH3,y4,y4-NH3,b5,b5-H2O,y5,y6,y6,b6,b6-H2O,b6-NH3,y7,b8,y9,y9,b9,b9-H2O,b9-NH3,b10,y10,b10,y10,b11,b11-H2O,b11-NH3,y11,y11-NH3,b11,y11,y12,b13,b13-NH3,b14,y13,y14,y14,y14-NH3,|187.107716,189.134601,246.156061,315.166296,297.155732,386.203406,368.192842,386.214631,400.219056,383.192507,400.230281,383.203732,443.224866,425.214302,443.236091,540.288851,554.304501,557.267796,539.257232,540.241247,611.325961,711.342016,751.384531,765.400181,768.363476,750.352912,751.336927,865.416236,865.427461,879.431886,879.443111,922.437696,904.427132,905.411147,922.448921,905.422372,936.453346,936.464571,1007.501681,1076.511916,1059.485367,1133.533376,1135.560261,1220.613021,1234.628671,1217.602122,|1533|0|23.7|SVQAGNPGGPGPGGR|2|1321.658524|166.858058|298|Methylation(1)|NA|NA|1|0|0|0|1521|51.821292|166.858058|3066|46.835449|120.022609|5.28593318670347e-20|0|1777|1
34|19|0.000012,0.000012,0.000012,0.000007,0.000190,0.153268,0.815588,0.102834,0.422425,0.081388,0.424264,|NA|NA|y1,b2,y2,y3,y3,y4,y5,b7,b7-H2O,y6,b8,b9,y8,y8,y8-NH3,y9,y10,y10,y11,y11,y11-H2O,y12,y12-H2O,y3(2+),b7(2+),y6(2+),b8(2+),y7(2+),y8(2+),y9(2+),y9(2+),b11(2+),y12(2+),|175.118951,187.107716,286.187361,371.240121,385.255771,499.335081,626.434791,703.289316,685.278752,740.477721,802.357726,929.457436,982.604371,996.620021,979.593472,1095.688431,1138.694241,1152.709891,1238.721521,1266.752821,1248.742256,1367.764111,1349.753546,385.255771,703.289316,740.477721,802.357726,883.535961,996.620021,1067.657131,1095.688431,1172.542956,1367.764111,|19816|0|84.39|SVTDENGVIENLKVPR|3|1797.978848|103.803909|3164|Methylation(2)|NA|NA|2|1|1|0|1884|52.750809|103.803909|39632|83.623256|20.180653|0.139600787469412|69|12841|1
26|23|0.000000,0.000000,0.000000,0.000000,0.000210,0.031795,0.904404,0.031795,0.031795,|NA|NA|b2,y2,y2-NH3,b3,b3-H2O,y3,y3-NH3,b4,b4-H2O,b5,b5-H2O,y4,y4-H2O,y4-NH3,b6,b6-H2O,y5,b6,y6,y6-NH3,b7,y7,b8,b8-H2O,b9,b9-H2O,y8,b9,b10,b10-H2O,b10-NH3,y9,y9-H2O,y9-NH3,y10,y10-H2O,b11,b11-H2O,b11-NH3,y11,y11-H2O,b12,b12-H2O,b12-NH3,y12,y12-NH3,b13,b13-H2O,b13-NH3,|274.118616,303.177531,286.150982,375.166296,357.155732,404.225211,387.198662,446.203406,428.192842,517.240516,499.229952,517.309271,499.298706,500.282722,632.267456,614.256892,645.367851,646.283106,716.404961,699.378412,733.315136,787.442071,804.352246,786.341682,875.389356,857.378792,888.489751,889.405006,1003.447936,985.437372,986.421387,1003.516691,985.506126,986.490142,1074.553801,1056.543236,1116.531996,1098.521432,1099.505447,1145.590911,1127.580346,1217.579676,1199.569112,1200.553127,1246.638591,1229.612042,1345.638256,1327.627692,1328.611707,|8624|0|46.74|SWTAADTAAQISQR|2|1519.750524|197.162557|15|Methylation(1)|NA|NA|1|0|0|0|2066|53.151303|197.162557|17248|197.162557|0|2.84476290196549e-31|0|641|1
12|12|0.971234,0.181953,0.845761,0.001052,|NA|NA|y1,b2,y2,y3,y3,b3,y4,b4,b5,y5,b6,y6,|175.118951,265.118286,274.187361,373.255771,373.255771,378.202346,502.298361,507.244936,606.313346,615.382421,705.381756,778.445751,|6746|0|40.83|SYIDVVR|2|879.493924|120|1885|Methylation(2)|NA|NA|2|0|1|0|755|48.77947|120|13492|120|0|0.000317718098312986|8|9270|1
32|25|0.237484,0.760978,0.856403,0.143425,0.001709,0.000000,0.000000,|NA|NA|y1,y2,y2-NH3,b2,y3,y4,y5,b5,b5,y6,y6-NH3,b6,b7,y7,y7-NH3,b8,b8-H2O,b9,b10,b10-H2O,b10-NH3,y11,y11-NH3,y12,y3(2+),b4(2+),y5(2+),y7(2+),b8(2+),b9(2+),b10(2+),b11(2+),b11(2+),b12(2+),y13(2+),|175.118951,232.140411,215.113862,251.102636,319.172441,376.193901,539.257231,565.272886,579.288536,596.278691,579.252142,636.309996,693.331456,724.337271,707.310722,808.358396,790.347832,936.416976,993.438436,975.427872,976.411887,1010.428591,993.402042,1194.561001,319.172441,522.267076,539.257231,724.337271,808.358396,936.416976,993.438436,1128.470466,1156.501766,1213.523226,1281.593031,|983|0|21.92|SYSRGGGDQGYGSGR|3|1531.687448|187.800881|1274|Methylation(2)|NA|NA|2|1|0|0|1543|51.883659|187.800881|1966|89.122929|98.677952|5.68101708795262e-09|2|5573|1
36|22|0.001034,0.005513,0.836392,0.156824,0.000194,0.000036,0.000007,0.000000,0.000000,0.000000,0.000000,0.000000,0.000000,0.000000,|NA|NA|y3,y3-H2O,b6,b6-H2O,b7,b7-H2O,y6,y6-NH3,b8,b8-H2O,y7,y7-H2O,y7-NH3,b9,y8,y8-NH3,b10,b10,y9,b11,y10,y11,y11-NH3,y12,y12-H2O,y13,b15,y15,y15-H2O,y15-NH3,b16,b16-H2O,b16,y16,y16,y16-NH3,b17,b17-H2O,b18,b18-H2O,|397.208161,379.197596,635.267116,617.256552,748.351176,730.340612,755.320621,738.294072,819.388286,801.377722,868.404681,850.394116,851.378132,948.430876,969.452361,952.425812,1061.514936,1061.514936,1084.479301,1176.541876,1197.563361,1326.605951,1309.579402,1397.643061,1379.632496,1510.727121,1633.759136,1710.806821,1692.796256,1693.780272,1734.770426,1716.759862,1748.786076,1811.818111,1825.833761,1808.807212,1835.818106,1817.807542,1998.881436,1980.870872,|17943|0|77.31|TAFDDAIAELDTLNEDSYK|2|2144.977124|130.310778|29|Methylation(1)|NA|NA|1|0|0|0|2153|53.33044|130.310778|35886|130.310778|0|1.05108503416905e-10|2|4513|4
30|15|0.499985,0.499985,0.007433,0.019429,0.015660,0.845849,0.845849,0.265808,|NA|NA|y3,b7,b7-H2O,y5,y5-H2O,y5-NH3,b8,y6,b9,b9-H2O,b9,b9-H2O,y7,b10,b10-NH3,b11,b11-H2O,b11-NH3,y9,y9-H2O,y9-NH3,b12,b12-H2O,y10,b13,y13,y14,b15,b15-H2O,b15-NH3,|432.260521,674.300026,656.289462,674.423561,656.412996,657.397012,731.321486,760.435191,860.364076,842.353512,860.364076,842.353512,902.509421,974.407006,957.380457,1088.449936,1070.439372,1071.423387,1088.573471,1070.562906,1071.546922,1189.497616,1171.487052,1219.613961,1330.612976,1446.740941,1543.793701,1615.760696,1597.750132,1598.734147,|11086|0|54.56|TCPAGVMGENNTLVWK|2|1761.865924|74.486135|489|Methylation(3)|NA|NA|3|0|0|0|2477|53.93926|74.486135|22172|65.312569|9.17356600000001|0.0488845364531248|46|12216|1
12|11|0.498049,0.498049,0.003283,0.000616,0.000004,|NA|NA|y1,y2,y2-NH3,b2,b2-H2O,y3,b3,y4,y4-NH3,b4,y5,b5,b6,b6-H2O,y6,y6,|147.112801,204.134261,187.107712,231.097546,213.086982,319.161201,417.176856,432.245261,415.218712,530.260916,618.324571,645.287856,702.309316,684.298752,733.351511,747.367161,|5611|0|37.26|TDWLDGK|2|848.414524|99.625735|1084|Methylation(1)|NA|NA|1|0|0|0|579|47.626786|99.625735|11222|99.625735|0|0.0285690511758697|40|11655|1
30|25|0.000000,0.000000,0.000021,0.003216,0.487881,0.487881,0.017152,0.003216,0.000603,0.000021,0.000004,0.000004,|NA|NA|y2,b3,b3-H2O,b3,b3-H2O,y3,b4,b4-H2O,y4,b5,b5-H2O,y5,b6,b6-H2O,y6,b6,y7,y7-H2O,b8,y8,y8-NH3,b9,b9-H2O,y9,y9-NH3,y9,b10,b10-H2O,y10,y10-H2O,y10-NH3,b11,b11-H2O,y11,y11-H2O,y11-NH3,b12,b12,b12-H2O,y12,y12-H2O,y12-NH3,b13,y13,y13-H2O,b14,b14-H2O,y14,y14-H2O,b15,b15-H2O,|288.203011,338.182276,320.171712,338.182276,320.171712,389.250691,439.229956,421.219392,460.287801,576.288866,558.278302,589.330391,713.347776,695.337212,726.389301,727.363426,841.416241,823.405676,909.468946,928.448271,911.421722,1010.516626,992.506062,1027.516681,1010.490132,1041.532331,1125.543566,1107.533002,1138.585091,1120.574526,1121.558542,1262.602476,1244.591912,1275.644001,1257.633436,1258.617452,1377.629416,1391.645066,1373.634502,1412.702911,1394.692346,1395.676362,1462.682176,1513.750591,1495.740026,1563.729856,1545.719292,1612.819001,1594.808436,1676.813916,1658.803352,|1060|0|22.2|THVTHHPVSDHEATLR|2|1850.923924|200.656209|15,37|Methylation(1)|NA|NA|1|0|0|0|2784|54.446692|200.656209|2120|200.656209|0|6.95048712774782e-34|0|510|1
20|17|0.000035,0.000035,0.005332,0.808956,0.151679,0.028440,0.005332,0.000187,0.000001,0.000001,|NA|NA|b2,b2-H2O,y2,y2-H2O,b3,b3-H2O,y3,b4,b4-NH3,y4,y4-H2O,b5,b5-H2O,b5-NH3,y5,b6,y6,b7,b7-H2O,y7,b8,y8,y8-H2O,y8-NH3,b9,b9-H2O,b9-NH3,b9,y9,y9-H2O,y9-NH3,b10,b10-H2O,b10-NH3,|230.149916,212.139352,234.144831,216.134266,359.192506,341.181942,381.213241,487.251086,470.224537,510.255831,492.245266,600.335146,582.324582,583.308597,639.298421,713.419206,752.382481,842.461796,824.451232,865.466541,971.504386,993.525121,975.514556,976.498572,1104.557146,1086.546582,1087.530597,1118.572796,1122.567711,1104.557146,1105.541162,1205.604826,1187.594262,1188.578277,|7795|0|44.13|TKENILEEFSK|2|1351.710524|140.723058|603|Methylation(1)|NA|NA|1|1|0|0|1520|51.818436|140.723058|15590|140.723058|0|3.12841532674852e-11|2|4228|2
50|27|0.021537,0.099309,0.099309,0.099309,0.265222,0.707658,0.707658,0.000000,0.000000,|NA|NA|y2,y2-NH3,b4,y4,b5,b5-H2O,b5,b5-NH3,y5,y5,b6,b6-H2O,y6,y6,y7,y7-H2O,y8,y8-H2O,y9,y9,y10,b9,b9-H2O,b9-NH3,y11,y12,y13,y13-H2O,y13-NH3,b12,b12-H2O,b12,b14,b15,b17,y5(2+),y13(2+),y13(2+),b12(2+),b13(2+),y15(2+),y16(2+),b15(2+),b16(2+),y18(2+),b18(2+),b19(2+),y19(2+),b20(2+),y22(2+),y23(2+),|274.187361,257.160812,386.203406,442.277231,473.235436,455.224872,487.251086,470.224537,543.324911,571.356211,574.283116,556.272552,614.362021,628.377671,685.399131,667.388566,756.436241,738.425676,827.473351,855.504651,898.510461,934.429866,916.419302,917.403317,969.547571,1054.600331,1137.637441,1119.626876,1120.610892,1244.605196,1226.594632,1272.636496,1412.695066,1511.763476,1625.806396,543.324911,1137.637441,1165.668741,1272.636496,1369.689256,1418.822611,1475.844071,1511.763476,1582.800586,1707.932241,1710.859156,1795.911916,1835.990821,1866.949026,2125.118211,2239.161141,|5824|0|37.94|VANTSTQTMGPRPAAAAAAATPAVR|3|2409.265448|139.77587|724|Methylation(2)|NA|NA|2|1|0|0|2710|54.329693|139.77587|11648|56.202166|83.573704|0.000129518929954437|7|8769|1
26|17|0.001370,0.007280,0.007306,0.037328,0.918205,0.813391,0.177793,0.037328,|NA|NA|y1,b2,y2,b3,y4,y6,b7,b7,y7,y7-H2O,y8,b9,y9,b11,b4(2+),b7(2+),y7(2+),b8(2+),y9(2+),b11(2+),y11(2+),b12(2+),y12(2+),|147.112801,229.118276,260.196861,300.155386,460.276561,686.371911,699.367156,713.382806,757.409021,739.398456,885.503981,925.462506,984.572391,1139.557856,401.166676,699.367156,757.409021,796.419916,998.588041,1139.557856,1170.636441,1252.641916,1299.679031,|5967|0|38.38|VEGDLKGPEADIK|3|1398.745448|108.92438|58|Methylation(2)|NA|NA|2|1|0|0|1657|52.193225|108.92438|11934|108.92438|0|0.113528289760378|58|12718|1
30|25|0.992231,0.006541,0.001226,0.000002,0.000000,0.000000,0.000000,0.000000,|NA|NA|y2,y2-H2O,y2-NH3,b3,b3-NH3,y4,b4,b4-NH3,b5,y5,y6,b7,b7-NH3,y7,y7,b8,b8-H2O,b8-NH3,y8,y8,b9,b9-NH3,y9,y10,b10,b10-H2O,b10-NH3,b10,b10-H2O,b10-NH3,b11,b11-H2O,b11-NH3,y11,y12,y12-H2O,y12-NH3,b12,b12-H2O,b12-NH3,b13,b13-H2O,b13-NH3,y13,b14,b14-NH3,y14,y14-H2O,y14-NH3,b15,|262.139741,244.129176,245.113192,341.218326,324.191777,432.245261,470.260916,453.234367,567.313676,595.308591,666.345701,739.398466,722.371917,779.429761,793.445411,810.435576,792.425012,793.409027,850.466871,864.482521,881.472686,864.446137,921.503981,992.541091,994.556746,976.546182,977.530197,994.556746,976.546182,977.530197,1065.593856,1047.583292,1048.567307,1093.588771,1190.641531,1172.630966,1173.614982,1228.657186,1210.646622,1211.630637,1285.678646,1267.668082,1268.652097,1319.684121,1398.762706,1381.736157,1433.727051,1415.716486,1416.700502,1513.789646,|12403|0|58.82|VINEPTAAALAYGLDK|2|1659.894124|200.656209|346|Methylation(1)|NA|NA|1|0|0|0|1888|52.76002|200.656209|24806|200.656209|0|6.95048712774782e-34|0|518|2
28|23|0.000008,0.001153,0.032800,0.932982,0.032800,0.000216,0.000041,0.000000,0.000000,|NA|NA|y2,y3,b3,b3-H2O,y4,b4,y5,b5,y6,b6,b6-H2O,b6-NH3,b7,b7,b7-H2O,b7-NH3,y7,y8,y8-NH3,y9,b9,y10,y10,b10,y11,y11-H2O,b11,y12,y12-NH3,b12,b12,b13,y13,y13-H2O,y13-NH3,b14,|261.155731,318.177191,343.197586,325.187022,417.245601,444.245266,530.329661,573.287856,643.413721,688.314796,670.304232,671.288247,773.367556,787.383206,769.372642,770.356657,788.469861,871.506971,854.480422,970.575381,1015.476456,1085.602321,1085.602321,1128.560516,1214.644911,1196.634346,1241.644576,1315.692591,1298.666042,1326.697336,1340.712986,1397.734446,1430.719531,1412.708966,1413.692982,1511.777376,|9817|0|50.53|VKDTDDVPMILVGNK|2|1657.879524|182.262069|1267|Methylation(1)|NA|NA|1|1|0|0|1993|52.995073|182.262069|19634|182.262069|0|1.4482065086046e-26|0|947|1
20|15|0.000000,0.000955,0.772675,0.144877,0.027164,0.027164,0.027164,|NA|NA|b2,y2,y2,b3,b3-H2O,y3,y4,b5,y5,y5-H2O,y5-NH3,y6,b7,y7,y7-H2O,y7-NH3,y8,y8-H2O,y8-NH3,b9,y9,y9-H2O,b10,b10-H2O,y10,y10-H2O,y10-NH3,|187.107716,260.196861,274.212511,318.148206,300.137642,374.239791,487.323851,530.227906,616.366441,598.355876,599.339892,715.434851,758.338906,830.461791,812.451226,813.435242,927.514551,909.503986,910.488002,985.465896,1058.555041,1040.544476,1098.549956,1080.539392,1145.587071,1127.576506,1128.560522,|11598|0|56.21|VSMPDVDLNLK|2|1244.652124|110.231319|58|Methylation(1)|NA|NA|1|0|0|0|1412|51.498347|110.231319|23196|110.231319|0|0.000240618872107922|7|9119|1
14|13|0.000195,0.841909,0.157858,0.000037,0.000001,0.000000,|NA|NA|y1,y1-NH3,b2,b2-H2O,y2,y2-H2O,b3,b3-H2O,b4,y3,y3-H2O,y3-NH3,y3,y3-H2O,y3-NH3,y3,y4,y5,y5-H2O,b6,b6-H2O,y6,y6-H2O,y6-NH3,b7,b7-H2O,y7,y7-H2O,y7-NH3,|147.112801,130.086252,201.123366,183.112802,248.160481,230.149916,258.144826,240.134262,359.192506,377.203071,359.192506,360.176522,377.203071,359.192506,360.176522,391.218721,490.287131,591.334811,573.324246,601.319156,583.308592,648.356271,630.345706,631.329722,702.366836,684.356272,749.403951,731.393386,732.377402,|1176|0|22.59|VTGSLETK|2|848.472524|118.961963|1773|Methylation(1)|NA|NA|1|0|0|0|393|45.943926|118.961963|2352|118.961963|0|2.67517444978111e-05|7|8213|1
22|13|0.156305,0.832744,0.200236,0.200236,0.200236,0.200236,0.200236,0.007090,0.001341,0.001341,|NA|NA|b1,y2,b2,b3,y4,y4-H2O,b4,b5,b7,b7-H2O,b8,b8-H2O,b8-NH3,b8,b8-H2O,b8-NH3,y9,y9-H2O,y9-NH3,y10,b10,b10-H2O,b11,b11-H2O,|187.086586,260.196861,316.129176,417.176856,418.266001,400.255436,530.260916,658.355876,916.441056,898.430492,1001.493816,983.483252,984.467267,1029.525116,1011.514552,1012.498567,1030.614261,1012.603696,1013.587712,1131.661941,1187.594256,1169.583692,1300.678316,1282.667752,|13228|0|61.48|WESLKDELASLK|2|1446.790524|76.833322|813|Methylation(2)|NA|NA|2|1|0|0|1539|51.872386|76.833322|26456|51.430111|25.403211|0.204436474551675|112|13050|1
34|23|0.329446,0.329446,0.329446,0.011582,0.000076,0.000003,0.000000,0.000000,0.000000,0.000000,|1.000000,|NA|b2,y3,y4,y5,y5-H2O,b7,y6,b8,y7,b9,y8,b10,b10-NH3,y9,y10,y11,y11-H2O,y11-NH3,b11,b11-H2O,b12,b12-NH3,b13,b6(2+),b8(2+),y7(2+),y8(2+),b10(2+),b12(2+),b13(2+),y15(2+),b15(2+),|261.123366,423.190796,538.217736,653.244676,635.234111,824.430096,839.323986,923.498506,953.366916,1024.546186,1054.414596,1138.589116,1121.562567,1153.483006,1280.582716,1323.588526,1305.577961,1306.561977,1324.668426,1306.657862,1439.695366,1422.668817,1540.706656,711.346036,923.498506,953.366916,1054.414596,1138.589116,1439.695366,1554.722306,1813.842496,1816.784651,|9139|0|48.35|YPIEHGIVTNWDDMEK|3|1976.903348|150.242744|19|Methylation(1)|Met_OX(1)|NA|2|0|0|0|2191|53.406424|150.242744|18278|114.638574|35.60417|7.71666053766373e-06|4|7803|6
