# Supplementary material for: Exploring Protein Post-Translational Modifications of Breast Cancer Cells Using a Novel Combinatorial Search Algorithm
Source: Int J Mol Sci. 2024 Sep 13;25(18):9902. doi: 10.3390/ijms25189902 (PMC11432537; doi:10.3390/ijms25189902)
Supplement: Supplementary file 1 [file ijms-25-09902-s001.zip › 231_IFN_memb2.mtl]

Total|Matched|mod0_probs|mod1_probs|mod2_probs|Fragments|Masses|Scan|PrecScan|RetTime|Sequence|Charge|PrecMass|Score|Proteins|mod0|mod1|mod2|nMod|Missed|Decoy|Contam|Seq_count|score_threshold|Score_1|row_id|next_max_score|score_diff|PEP|sumDecoy|rowNum|Countb
18|12|0.836833,0.458050,0.156906,0.510545,0.018833,0.018833,|1.000000,|NA|b3,b4,b4,y3,b5,y4,b6,b7,y6,y7,b8,b8-NH3,y8,b9,b9,y9,|302.134656,375.151036,389.166686,402.282321,476.198716,565.345651,637.249771,800.313101,813.428736,886.445116,956.414211,939.387662,1001.508446,1055.482621,1055.482621,1130.551036,|4268|0|33.2|ADTSSMYRVK|2|1201.588124|79.832889|3668|Methylation(2)|Met_OX(1)|NA|3|1|1|0|1304|51.152776|79.832889|8536|46.802148|33.030741|0.150819925787681|94|12890|1
14|12|0.000011,0.001541,0.007431,0.179927,0.835840,0.937336,0.037913,|NA|NA|y1,y1-NH3,b2,y2,b3,b4,y3,b5,y4,y4-NH3,y5,b6,y6,y6-H2O,y6-NH3,b7,|175.118951,158.092402,185.128446,304.161541,314.171036,427.255096,432.220121,556.297686,561.262711,544.236162,674.346771,684.356266,803.389361,785.378796,786.362812,813.398856,|4530|0|34.04|ALELENDR|2|987.510124|101.250546|837|Methylation(2)|NA|NA|2|0|0|0|1097|50.402066|101.250546|9060|101.250546|0|0.0280710214716062|40|11655|1
20|17|0.024300,0.129598,0.691190,0.129598,0.024300,0.000854,0.000160,|NA|NA|b2,b2,y2,b3,y3,b3,y4,b4,y5,b5,y6,b6,b6-H2O,y7,b7,b7-H2O,y8,y8-NH3,b8,b8-H2O,y8,b9,b9-H2O,y9,y9-NH3,b10,|185.128446,199.144096,246.156061,348.191776,361.183001,362.207426,432.220111,477.234366,545.304171,578.282046,674.346761,707.324636,689.314072,775.394441,820.408696,802.398132,890.421381,873.394832,891.445806,873.435242,904.437031,1006.472746,988.462182,1067.500361,1050.473812,1077.509856,|7715|0|44.04|ALYESELADAR|2|1251.624724|140.723058|837|Methylation(1)|NA|NA|1|0|0|0|1592|52.019431|140.723058|15430|140.723058|0|9.88067091038881e-11|0|4588|1
14|12|0.958787,0.033707,0.006320,0.001185,|NA|NA|y1,b2,b3,y2,b4,y3,b5,y4,b6,b6-H2O,y5,y5-H2O,y6,b7,|147.112801,203.084876,260.106336,260.196861,389.148926,389.239451,460.186036,460.276561,589.228626,571.218062,589.319151,571.308586,646.340611,702.312686,|5639|0|37.49|AMGDAEIK|2|848.414124|101.250546|407|Methylation(1)|NA|NA|1|0|0|0|497|46.963564|101.250546|11278|99.625735|1.62481099999999|0.0141507845532317|33|11158|1
12|9|0.858069,0.259535,0.756502,0.243498,0.740465,0.141931,|NA|NA|y1,b2,y2,b3,y3,y4,y5,b6,y6,y6-H2O,y6-NH3,|147.112801,214.118616,289.223411,343.161206,418.266001,560.376611,689.419201,756.425016,831.493431,813.482866,814.466882,|361|0|18.88|AQEKEKK|2|902.530724|67.803238|3055|Methylation(3)|NA|NA|3|2|1|0|619|47.916906|67.803238|722|59.028937|8.77430099999999|0.216840472850504|121|13097|1
22|20|0.000000,0.000007,0.152378,0.812683,0.028571,0.005357,0.001004,|NA|NA|b2,y2,b3,y3,b4,b4-NH3,y4,b5,b5-NH3,y5,b6,b6-NH3,y6,b7,b7-H2O,b7-NH3,y7,y7-H2O,y7-NH3,b8,b8-H2O,b8-NH3,y8,y8-H2O,y8-NH3,y8,y8-H2O,y8-NH3,b9,b9-NH3,b9,b9-NH3,y9,y9-H2O,y9-NH3,b10,b10-H2O,y10,y10-H2O,y10-NH3,b11,b11-NH3,|200.102966,246.156061,313.187026,360.198991,460.255436,443.228887,475.225931,531.292546,514.265997,574.294341,645.335476,628.308927,675.342021,746.383156,728.372592,729.356607,789.384951,771.374386,772.358402,845.451566,827.441002,828.425017,846.406411,828.395846,829.379862,860.422061,842.411496,843.395512,960.478506,943.451957,960.478506,943.451957,1007.490471,989.479906,990.463922,1074.521436,1056.510872,1120.574531,1102.563966,1103.547982,1145.558546,1128.531997,|6486|0|40.19|AQIFANSVDNAR|2|1319.671724|177.233085|1878|Methylation(1)|NA|NA|1|0|0|0|1823|52.607867|177.233085|12972|177.233085|0|2.13253412080688e-22|0|1397|1
28|18|0.992190,0.006540,0.001226,0.000043,0.000000,0.000000,0.000000,0.000000,|1.000000,|NA|y2,b3,y3,b4,y4,b5,b5-H2O,y5,b6,y6,b7,b7-H2O,y8,y8-H2O,b9,y9,y9-H2O,b10,y10,y11,y11-NH3,b12,y12,b14,b14-H2O,|288.203011,298.212506,361.219391,397.280916,476.246331,512.307856,494.297292,623.281736,625.391916,724.329416,754.434506,736.423942,878.403636,860.393071,908.508726,1007.446226,989.435661,1009.556406,1120.530286,1235.557226,1218.530677,1271.618751,1334.625636,1457.719191,1439.708627,|11050|0|54.59|AVLVDLEPGTMDSVR|2|1631.826324|113.136051|1636,1659|Methylation(1)|Met_OX(1)|NA|2|0|0|0|2262|53.544926|113.136051|22100|113.136051|0|0.000527562620692727|8|9475|2
12|12|0.033747,0.959925,0.006328,|NA|NA|y1,b2,y2,b3,y3,b4,y4,y4,b5,b5-H2O,y5,y5-H2O,b6,b6-H2O,y6,|147.112801,258.123696,310.176131,387.166286,473.239461,516.208876,602.282051,602.282051,679.272206,661.261642,731.324641,713.314076,842.335536,824.324972,917.403951,|6611|0|40.58|AWEDYYK|2|988.441524|120|326|Methylation(1)|NA|NA|1|0|0|0|642|48.07535|120|13222|120|0|2.59915535333526e-05|1|8158|1
12|10|0.894553,0.500102,0.500102,0.108039,0.498602,0.498602,|NA|NA|b1,y1,y1,b2,b2-H2O,b2,y2,b3,b3-H2O,y3,y3-H2O,b4,y4,b6,b6,y6,y6-H2O,y6,|130.049866,175.118951,189.134601,219.043406,201.032842,247.074706,304.161541,375.169666,357.159102,375.198651,357.188086,504.212256,504.241241,690.276306,704.291956,749.361041,731.350476,763.376691,|2041|0|25.47|DCKEADR|2|878.404324|82.632052|578|Methylation(3)|NA|NA|3|1|0|0|414|46.170003|82.632052|4082|67.803238|14.828814|0.178467444951458|107|12969|1
28|18|0.332830,0.332830,0.332830,0.080532,0.419664,0.419664,0.078688,0.002767,0.000097,0.000097,|NA|NA|b2,y2,y2-H2O,b3,b3,y3,y4,b5,y5,y5,b6,b6-NH3,b6,b6-NH3,b6,b6-NH3,y7,y7,y7-NH3,b8,y8,y8-NH3,b10,b10-NH3,b5(2+),b6(2+),y7(2+),y7(2+),b8(2+),y8(2+),b10(2+),|229.118276,276.155391,258.144826,343.161206,357.176856,377.203071,474.255831,591.277296,603.298421,631.329721,705.320226,688.293677,705.320226,688.293677,719.335876,702.309327,835.350201,849.365851,832.339302,937.372006,963.408781,946.382232,1177.483006,1160.456457,591.277296,705.320226,835.350201,849.365851,951.387656,963.408781,1177.483006,|5109|0|35.84|DINAYNCEEPTEK|3|1553.678648|113.136051|1156|Methylation(2)|NA|NA|2|0|0|0|1224|50.877814|113.136051|10218|84.063567|29.072484|0.12482431312961|78|12773|1
10|8|0.160567,0.785838,0.553595,0.553595,0.785838,0.160567,|NA|NA|y1,b2,b2,y2,b3,b3-NH3,b3,b4,y4,b5,y5,|175.118951,244.129176,258.144826,345.235711,387.187416,370.160867,415.218716,530.245656,617.336541,700.362416,759.447151,|9874|0|50.84|DKEERR|2|874.477124|64.275931|1459|Methylation(3)|NA|NA|3|2|0|0|732|48.645111|64.275931|19748|59.028937|5.246994|0.169213719415962|100|12945|1
12|10|0.995172,0.957889,0.323719,0.323719,0.323719,0.063415,0.012367,|NA|NA|b1,y1,b2,y2,b3,b3,b3,b4,b5,y5,y5-NH3,y5,b6,y6,y6-NH3,|130.049866,175.118951,272.160476,288.203011,371.228886,399.260186,399.260186,513.303116,598.355876,642.429711,625.403162,670.461011,739.471236,784.540321,767.513772,|2534|0|27.19|DKLNLLR|2|913.585124|82.632052|3409|Methylation(3)|NA|NA|3|1|1|0|492|46.919651|82.632052|5068|82.632052|0|0.178467444951458|107|12970|1
16|16|0.000031,0.000871,0.132089,0.704476,0.132089,0.024767,0.004644,0.000871,0.000163,|NA|NA|y1,b2,b2-H2O,b2-NH3,y2,b3,b3-H2O,b3-NH3,b3,y3,b4,b4-H2O,y4,b5,y5,b6,y6,b7,y7,y7-H2O,y7-NH3,b8,b8-H2O,b8-NH3,b8,b8-H2O,b8-NH3,y8,y8-H2O,|175.118951,244.129176,226.118612,227.102627,288.203011,357.213236,339.202672,340.186687,371.228886,416.261591,458.260916,440.250352,529.345651,587.303506,658.388241,700.387566,759.435921,828.446146,872.519981,854.509416,855.493432,941.530206,923.519642,924.503657,941.530206,923.519642,924.503657,1000.614941,982.604376,|6769|0|41.07|DKLSELQLR|2|1115.641924|160|1729|Methylation(1)|NA|NA|1|1|0|0|944|49.74972|160|13538|160|0|6.19853657797968e-16|0|2592|1
18|13|0.966194,0.039325,0.850824,0.252150,0.724933,0.139763,0.026812,|NA|NA|y1,b2,y2,b3,b3-H2O,b4,b4-H2O,y3,b7,y6,y7,b8,y8,y8-H2O,b9,y9,y9-H2O,|175.118951,243.133926,288.203011,314.171036,296.160472,415.218716,397.208152,415.302721,713.382816,713.466821,814.514501,840.482526,885.551611,867.541046,953.566586,998.635671,980.625106,|6821|0|41.21|DLASVQALLR|2|1127.679524|92.78506|1540|Methylation(3)|NA|NA|3|0|0|0|647|48.109043|92.78506|13642|63.442792|29.342268|0.000253688790023039|6|9065|1
30|16|0.992786,0.992786,0.014800,0.045369,0.238603,0.238603,0.238526,0.238526,|NA|NA|y2,y2,b3,b3-H2O,y3,y3,b4,b5,b5-H2O,y5,b6,b6-H2O,y5,b9,y9,y10,y11,b12,y12,b13,b13-H2O,y13,b14,b15,b15-H2O,|274.187361,288.203011,314.171036,296.160472,387.271421,401.287071,477.234366,548.271476,530.260912,644.372591,661.355536,643.344972,672.403891,846.435566,984.547251,1055.584361,1168.668421,1201.609896,1239.705531,1329.668476,1311.657912,1402.768861,1442.752536,1541.820946,1523.810382,|22078|0|94.26|DLGYALAAATPENIVR|2|1715.932324|84.368191|2253|Methylation(3)|NA|NA|3|0|1|0|1789|52.526103|84.368191|44156|65.156063|19.212128|0.00247808230483335|16|10219|1
14|12|0.000001,0.000000,0.000022,0.003285,0.498346,0.498346,|NA|NA|b2,y2,b3,b3-H2O,y3,b4,y4,b5,y5,y5-H2O,y5-NH3,b6,b6-NH3,y6,y6-H2O,y6-NH3,b7,b7-H2O,y7,y7-NH3,y7,|229.118276,248.160481,357.213236,339.202672,395.228891,472.240176,558.292221,635.303506,673.319161,655.308596,656.292612,782.371916,765.345367,801.414121,783.403556,784.387572,883.419596,865.409032,900.482531,883.455982,914.498181,|8186|0|45.53|DLKDYFSK|2|1029.524324|101.250546|620|Methylation(1)|NA|NA|1|1|0|0|1175|50.700379|101.250546|16372|101.250546|0|0.00738315297712111|24|10785|1
16|12|0.772675,0.027164,0.144877,0.027164,0.027164,0.000955,|NA|NA|y1,y1-NH3,b2,b2,b3,y2,y2,y3,b4,b4-H2O,b5,b5,y4,y5,b6,b7,b7-NH3,y6,b7,y7,y7,b8,|175.118951,158.092402,213.086976,227.102626,284.124086,288.203011,302.218661,375.235041,397.208146,379.197582,498.219436,512.235086,545.351801,646.363091,668.336196,741.352576,724.326027,745.431501,755.368226,816.468611,830.484261,868.452286,|9380|0|49.27|DPAVDRSLR|2|1042.562724|89.080123|255|Methylation(1)|NA|NA|1|1|0|0|784|48.943161|89.080123|18760|59.028937|30.051186|0.108075057375227|71|12529|1
16|12|0.999993,0.842064,0.157893,0.000037,0.000007,0.000007,|NA|NA|y2,y2,b3,b3-NH3,y3,y3-H2O,y3-NH3,y3,b4,y4,y5,b6,y6,y6-H2O,y6,b7,b7,b8,b8-H2O,y8,y8-H2O,y8-NH3,y8,y8-H2O,y8-NH3,|276.155391,304.186691,371.192506,354.165957,389.239451,371.228886,372.212902,417.270751,484.276566,520.279941,591.317051,686.354166,704.401111,686.390546,718.416761,771.406926,799.438226,928.480816,910.470252,945.543751,927.533186,928.517202,945.543751,927.533186,928.517202,|3492|0|30.65|DQVLAMLEK|2|1074.586124|89.080123|378|Methylation(2)|NA|NA|2|0|0|0|794|48.998205|89.080123|6984|75.681778|13.398345|0.185945324032704|108|12985|1
16|13|0.999717,0.000232,0.000043,0.000008,0.000000,0.000000,|NA|NA|y2,b2,b2-H2O,y3,y3-NH3,b3,b3-H2O,y4,y5,b5,b5-H2O,b5-NH3,y6,b6,b6-H2O,b6-NH3,y7,y7-NH3,b7,b7-H2O,b8,b8-H2O,b8-NH3,y8,y8-H2O,y8-NH3,|246.181211,293.113196,275.102632,360.224141,343.197592,421.171776,403.161212,491.264631,604.348691,663.298426,645.287862,646.271877,733.391281,794.338916,776.328352,777.312367,861.449861,844.423312,908.381846,890.371282,1007.450256,989.439692,990.423707,1024.513191,1006.502626,1007.486642,|7053|0|41.97|DYQELMNVK|2|1153.553324|103.787146|793|Methylation(1)|NA|NA|1|0|0|0|1122|50.499929|103.787146|14106|103.787146|0|0.0048559292899522|21|10658|1
14|11|0.999947,0.005527,0.001036,0.005486,0.832003,0.156001,|NA|NA|y1,b2,b2-H2O,y2,b3,b3-H2O,y3,y3-NH3,y4,b5,y5,y5-NH3,y5,b6,b6,b6-H2O,y6,y6-H2O,y6-NH3,y6,y6-H2O,y6-NH3,|147.112801,215.102626,197.092062,289.187031,330.129566,312.119002,360.224141,343.197592,473.308201,599.314736,615.393661,598.367112,629.409311,656.336196,670.351846,652.341282,744.436251,726.425686,727.409702,744.436251,726.425686,727.409702,|6654|0|40.71|EADRIAQK|2|958.535124|85.640697|2120|Methylation(2)|NA|NA|2|1|1|0|1057|50.24075|85.640697|13308|59.028937|26.61176|0.084189999814914|61|12417|1
12|11|0.004201,0.119496,0.119496,0.637311,0.119496,|NA|NA|b1,y1,b2,b2-H2O,y2,y2,b3,y3,b4,y4,y4,b5,y5,y5-H2O,b6,|130.049866,175.118951,201.086976,183.076412,274.187361,288.203011,330.129566,401.287071,417.161596,474.303451,488.319101,544.261306,617.361691,599.351126,643.329716,|5466|0|36.95|EAESIVR|2|817.442924|99.625735|2524|Methylation(1)|NA|NA|1|0|1|0|843|49.258276|99.625735|10932|82.632052|16.993683|0.0285690511758697|46|11667|1
22|13|0.117499,0.117499,0.117499,0.626328,0.053527,0.934836,0.112965,0.459923,0.459923,|NA|NA|b2,y2,y3,y4,b4,y4,b5,y5,y5-NH3,b6,y6,y7,y7-H2O,y8,b8,y9,y9,b11,b11-H2O,|243.133926,248.160481,351.169671,482.210161,485.260576,510.241461,556.297686,624.320771,607.294222,703.366096,753.363361,886.416121,868.405556,957.453231,960.503646,1044.448871,1086.495821,1295.601006,1277.590442,|13717|0|63.18|EILDAFDKMCSK|2|1441.701124|76.833322|1508|Methylation(3)|NA|NA|3|1|0|0|1796|52.543063|76.833322|27434|51.456391|25.376931|0.163051044417732|99|12926|1
22|14|0.000000,0.000000,0.000000,0.000000,0.000001,0.000115,0.000616,0.003283,0.497993,0.497993,|NA|NA|b2,b2-H2O,y2,y2-H2O,y2-NH3,b3,b3-H2O,y3,y5,b6,b6-H2O,b6-NH3,y6,y7,y7-NH3,b8,y8,y8-NH3,y9,y9-H2O,y9-NH3,b10,b10-H2O,y10,y10-NH3,b11,b11-H2O,b11-NH3,|243.133926,225.123362,276.155391,258.144826,259.128842,356.217986,338.207422,389.239451,575.303501,628.330056,610.319492,611.303507,662.335531,733.372641,716.346092,830.389026,847.415571,830.389022,934.447601,916.437036,917.421052,1014.510196,996.499632,1047.531661,1030.505112,1143.552786,1125.542222,1126.526237,|7274|0|42.65|ELISNASDALDK|2|1289.661524|88.349928|278,668|Methylation(1)|NA|NA|1|0|0|0|1508|51.784013|88.349928|14548|88.349928|0|0.125845120234382|78|12790|1
16|12|0.032639,0.032639,0.928388,0.006120,0.000215,|0.500000,0.500000,|NA|y1,y2,b2,b2-H2O,b3,y3,y5,y5,b6,y6,y7,b7,b8,|175.118951,232.140411,243.133926,225.123362,342.202336,345.224471,623.300366,623.300366,747.377941,750.400076,849.468486,860.462001,917.483461,|12579|0|59.5|ELVLMMLGR|2|1091.598724|89.080123|3214|Methylation(1)|Met_OX(1)|NA|2|0|1|0|771|48.870544|89.080123|25158|37.414555|51.665568|0.185945324032704|108|12989|1
28|20|0.329334,0.329334,0.329333,0.011589,0.000712,0.001645,0.247339,0.247339,0.247339,0.247339,0.008696,|NA|NA|y1,b2,b2,y2,b3,b3,b4,b5,b6,y7,y7-H2O,y8,y8-H2O,b9,y9,y10,b11,b3(2+),b4(2+),b5(2+),b6(2+),y7(2+),y8(2+),y9(2+),y10(2+),b11(2+),y11(2+),|175.118951,244.092796,272.124096,272.171711,357.176856,371.192506,485.235436,599.278366,712.362426,914.484271,896.473706,1027.568331,1009.557766,1089.557496,1141.611261,1255.654191,1340.659336,371.192506,485.235436,599.278366,712.362426,914.484271,1013.552681,1141.611261,1255.654191,1354.674986,1354.722601,|20683|0|87.94|ENLNNIYITHNPR|3|1625.841548|138.549183|3129|Methylation(2)|NA|NA|2|0|1|0|2137|53.298045|138.549183|41366|85.812729|52.736454|0.000662498455540738|9|9500|1
16|12|0.000031,0.000872,0.024792,0.132226,0.705205,0.132226,0.004649,|NA|NA|b2,b2-H2O,b2-NH3,y2,y2-NH3,y3,b3,b3-H2O,b3-NH3,b4,y5,y6,b6,b6,b7,b7-NH3,y7,y7-NH3,b8,b8-H2O,b8-NH3,y8,y8-NH3,|244.092796,226.082232,227.066247,244.165561,227.139012,357.249621,372.151376,354.140812,355.124827,485.235436,630.400721,743.484781,744.370886,758.386536,871.470596,854.444047,871.543361,854.516812,968.523356,950.512792,951.496807,985.586291,968.559742,|3487|0|30.64|ENQLKMLPK|2|1114.624924|89.080123|282|Methylation(1)|NA|NA|1|1|0|0|1039|50.166155|89.080123|6974|52.273613|36.80651|0.108075057375227|71|12526|1
20|14|0.006174,0.032757,0.929585,0.064456,0.967027,|NA|NA|y1,b2,y2,y3,b3,b4,y5,b6,b6-H2O,y6,y7,y8,y8,y8,b9,b9-H2O,y9,y10,|175.118951,277.118276,286.187361,357.224471,390.202336,491.250016,551.329991,661.355536,643.344972,664.414051,721.435511,794.451891,822.483191,822.483191,926.498166,908.487602,935.567251,1064.609841,|10800|0|53.8|FELSGIPPAPR|2|1211.679124|96.666176|634|Methylation(2)|NA|NA|2|0|0|0|1066|50.277572|96.666176|21600|96.666176|0|0.04538417165242|50|11875|10
20|12|0.006885,0.006885,0.006885,0.973155,0.935582,0.064776,0.181192,0.824639,|NA|NA|y1,y2,y2,y3,y3-H2O,y3,b4,b4-H2O,y4,y4-H2O,y4-NH3,b4,y4,b5,y5,b6,y6,y6-H2O,b6,b7,b7-H2O,y7,y7-H2O,y7-NH3,b7,y7,b8,b8,b8-H2O,b10,b10-H2O,y10,y10-H2O,y10-NH3,|189.134601,317.193181,331.208831,404.225211,386.214646,432.256511,505.265666,487.255102,505.272891,487.262326,488.246342,519.281316,519.288541,608.274856,634.315481,705.327616,731.368241,713.357676,733.358916,820.354556,802.343992,820.361781,802.351216,803.335232,834.370206,834.377431,907.386586,935.417886,917.407322,1150.508496,1132.497932,1191.567411,1173.556846,1174.540862,|1464|0|23.62|FESLMPDSSQR|2|1338.635124|72.354564|1984|Methylation(3)|NA|NA|3|0|1|0|1640|52.148438|72.354564|2928|61.494391|10.860173|0.135882810612505|80|12837|1
38|20|0.085709,0.457114,0.457114,0.000004,0.000020,0.000020,0.000020,|0.966038,0.033962,|NA|b2,b3,b4,b6,b7,y8,y8-H2O,y8-NH3,y9,b8,y10,b8,y10,b9,y11,y13,y7(2+),b6(2+),b8(2+),y10(2+),b12(2+),b12(2+),y15(2+),y16(2+),b16(2+),y17(2+),b18(2+),y18(2+),|245.128446,358.212506,471.296566,769.406531,826.427991,843.515891,825.505326,826.489342,900.537351,957.468481,957.558811,957.468481,957.558811,1014.489941,1014.580271,1216.657871,701.430431,769.406531,943.452831,971.574461,1185.554321,1199.569971,1424.753891,1557.773646,1624.845011,1684.873356,1780.934881,1797.957416,|8206|0|45.59|FPLLMHGMAGGGRGLVVGSR|3|2042.068748|102.54574|2152|Methylation(1)|Met_OX(1)|NA|2|1|1|0|2778|54.437322|102.54574|16412|74.268716|28.277024|0.108533658448293|72|12534|1
14|10|0.788588,0.293748,0.293748,0.625724,0.625724,0.258558,0.113908,|NA|NA|y1,b2,y2,b3,y2,b4,b4,y4,b6,b6-H2O,y6,b7,|147.112801,187.071326,260.196861,288.119006,288.228161,389.166686,389.166686,516.339161,645.308986,627.298422,718.434521,758.393046,|5332|0|36.52|GDTTDLLK|2|904.497324|71.649175|1827|Methylation(3)|NA|NA|3|0|0|0|535|47.283538|71.649175|10664|71.649175|0|0.17302445253273|103|12951|1
22|19|0.000042,0.964622,0.033912,0.001192,0.000224,0.000008,|NA|NA|b2,b3,b3-H2O,y2,y2-NH3,y3,b5,b5-H2O,b5,b5-H2O,y4,b6,b6,b6-H2O,y5,y6,b8,b8-H2O,y7,b9,b9-H2O,b9-NH3,y8,b10,b10-H2O,b10-NH3,y9,y9-H2O,y9-NH3,y10,y10,b11,|187.071326,244.092786,226.082222,244.165561,227.139012,357.249621,470.188136,452.177572,470.188136,452.177572,471.292551,555.240896,569.256546,551.245982,570.360961,685.387901,783.351896,765.341332,784.456311,897.394826,879.384262,880.368277,913.498901,1010.478886,992.468322,993.452337,1010.551661,992.541096,993.525112,1067.573121,1067.573121,1107.531646,|7783|0|44.24|GEGPDVDVNLPK|2|1253.641924|159.424975|60|Methylation(1)|NA|NA|1|0|0|0|1342|51.277525|159.424975|15566|159.424975|0|2.31037619400783e-16|0|2528|1
28|20|0.000004,0.000021,0.000113,0.000605,0.003226,0.017206,0.489412,0.489412,|NA|NA|y2,b3,y2,y2-H2O,y2-NH3,y3,y3,b4,y4,b5,y5,b6,b6-H2O,b6,y6,y7,y8,y9,y9,y10,y10-H2O,b11,y11,y11-H2O,b12,b13,y12,b13,b13-H2O,y13,b14,b14-H2O,|262.139741,276.134256,276.155391,258.144826,259.128842,361.208151,375.223801,423.202666,462.255831,522.271076,577.282771,623.318756,605.308192,637.334406,714.341681,829.368621,944.395561,1077.448321,1091.463971,1192.511651,1174.501086,1252.526896,1291.580061,1273.569496,1353.574576,1438.627336,1438.648471,1452.642986,1434.632422,1509.685581,1567.669926,1549.659362,|11921|0|57.38|GFAFVTFDDHDSVDK|2|1713.775124|138.549183|1372|Methylation(1)|NA|NA|1|0|0|0|1692|52.284004|138.549183|23842|138.549183|0|2.00407947294115e-11|0|4222|2
54|36|0.002995,0.085201,0.454404,0.454404,0.002995,0.000000,0.000000,0.000000,|NA|NA|b4,b4-NH3,b4,b5,b5-NH3,y4,b6,b6-NH3,y5,y5-H2O,y5-NH3,y6,y6-H2O,y8,y9,b10,y10,b12,b12-H2O,b13,y12,y12,b14,b14-NH3,y13,b15,y15,b16,b16-H2O,b16-NH3,b17,b17,b17-NH3,y4(2+),y7(2+),y8(2+),y9(2+),y10(2+),b12(2+),b13(2+),b15(2+),y15(2+),b16(2+),b17(2+),y17(2+),b19(2+),b20(2+),y19(2+),y21(2+),y21(2+),y22(2+),|376.161536,359.134987,390.177186,433.182996,416.156447,523.262321,580.251406,563.224857,580.283781,562.273216,563.257232,677.336541,659.325976,831.410761,888.432221,1009.448596,1035.500631,1123.491516,1105.480952,1180.512976,1206.565021,1220.580671,1237.534436,1220.507887,1263.586481,1351.577366,1377.629401,1498.645776,1480.635212,1481.619227,1541.651586,1555.667236,1538.640687,523.262321,734.358001,831.410761,888.432221,1035.500631,1123.491516,1180.512976,1351.577366,1377.629401,1498.645776,1555.667236,1634.778191,1709.741456,1806.794216,1806.826591,1996.900811,2010.916461,2157.984871,|9649|0|50.14|GGNFGFGDSRGGGGNFGPGPGSNFR|3|2386.067948|228.131719|1373|Methylation(1)|NA|NA|1|1|0|0|1845|52.659964|228.131719|19298|68.490384|159.641335|2.54605067216417e-26|0|992|1
55|28|0.000001,0.005490,0.005490,0.832856,0.156160,0.000001,0.000001,0.000000,0.000000,0.000000,|NA|NA|b4,b4-H2O,y3,b6,b6-H2O,b8,b8-H2O,y5,y6,b10,b10-H2O,b11,y9,y9,y10,y10,y11,y12,b14,b15,y14,b17,y9(2+),b12(2+),b14(2+),b17(2+),y15(2+),y16(2+),y17(2+),y19(2+),y20(2+),y21(2+),y24(2+),b26(2+),y25(2+),|259.103686,241.093122,289.161871,373.146606,355.136042,487.189526,469.178962,489.277961,546.299421,631.243016,613.232452,732.290696,777.384941,777.384941,834.406401,834.406401,891.427861,948.449321,1002.434726,1059.456186,1092.502811,1203.509676,777.384941,789.312156,1002.434726,1189.494026,1262.619571,1319.641031,1376.662491,1550.726551,1607.748011,1664.769471,1835.833851,1862.797126,1892.855311,|299|0|18.39|GGSGGGGGGSSGGRGSGGGSSGGSIGGR|3|2093.929748|136.058606|797|Methylation(1)|NA|NA|1|1|0|0|1672|52.232363|136.058606|598|40.502302|95.556304|1.78783395341683e-06|0|7123|1
43|26|0.043035,0.228684,0.228684,0.228684,0.228684,0.064194,0.134630,0.688977,0.129989,0.024378,0.000030,0.000030,|NA|NA|y2,y3,y3,y3-NH3,b4,y4,y4-NH3,y5,b5,y6,y7,b6,b6-H2O,b7,y9,y12,y13,b12,y15,y15,b17,b18,y9(2+),y10(2+),y11(2+),b10(2+),y13(2+),b12(2+),y14(2+),b13(2+),y15(2+),y15(2+),b18(2+),b20(2+),y20(2+),b21(2+),|260.196861,317.218321,331.233971,314.207422,403.183666,414.271081,397.244532,485.308191,518.210606,542.329651,629.361681,655.269516,637.258952,784.312106,815.425731,1106.547631,1243.606541,1245.489226,1467.697481,1481.713131,1766.701396,1837.738506,829.441381,978.489061,1035.510521,1159.477606,1257.622191,1273.520526,1330.638571,1436.583856,1453.681831,1467.697481,1837.738506,1991.812726,2056.921941,2104.896786,|787|0|21.13|GHGHDHEHSHGGYGESGAPGIK|3|2251.000448|151.221432|1506|Methylation(2)|NA|NA|2|0|0|0|1631|52.12454|151.221432|1574|64.064467|87.156965|4.62327033785204e-07|0|6734|1
16|12|0.858608,0.455143,0.455143,0.109633,0.054830,0.234472,0.832170,|NA|NA|y1,b2,y1,y1-NH3,y2,b3,y2,y2-H2O,b3,y3,b4,y4,b6,b7,y7,b8,b8-NH3,y8,|175.118951,185.128446,189.134601,172.108052,276.166631,288.137636,290.182281,272.171716,302.153286,377.214311,435.206046,533.315421,718.406866,819.454546,910.492731,920.502226,903.475677,1037.592441,|7856|0|44.48|GICFIRTSR|2|1094.613724|89.080123|1721|Methylation(3)|NA|NA|3|1|0|0|721|48.579353|89.080123|15712|47.642257|41.437866|0.0421814103117066|49|11852|1
14|12|0.001512,0.038061,0.179933,0.817771,0.955466,0.007256,|NA|NA|y1,y1-NH3,b2,y2,y2-NH3,y2,b3,y3,b4,b4,y4,b5,y5,b6,b6,b6-H2O,y6,y6-H2O,b7,b7-H2O,b7-NH3,|147.112801,130.086252,171.112796,246.181211,229.154662,260.196861,286.139736,374.239791,399.223796,427.255096,475.287471,500.271476,588.371531,614.314406,628.330056,610.319492,703.398471,685.387906,727.398466,709.387902,710.371917,|6391|0|39.9|GLDISNVK|2|873.503924|101.250546|483|Methylation(2)|NA|NA|2|0|0|0|697|48.432328|101.250546|12782|101.250546|0|0.0280710214716062|40|11656|1
16|12|0.006288,0.953889,0.033535,0.006288,|NA|NA|y1,b2,y2,y2-H2O,b3,y3,y3,b4,y4,y5,b6,y6,y7,y7-NH3,b8,b8-H2O,|147.112801,155.081496,276.155391,258.144826,283.140076,375.223801,389.239451,446.203406,490.287131,547.308591,618.288196,710.371921,838.430501,821.403952,846.399196,828.388632,|3177|0|29.54|GPQYGTVEK|2|992.501324|89.080123|747|Methylation(1)|NA|NA|1|0|0|0|708|48.500333|89.080123|6354|47.642257|41.437866|0.20565285201412|114|13059|1
16|11|0.884288,0.884288,0.532939,0.531045,0.135917,0.031522,|NA|NA|b2,y1,b3,b3-H2O,y2,y2-NH3,y2,y3,b4,b5,y4,b5,y5,y5,b6,b6,b7,y6,b8,|159.076416,175.118951,288.119006,270.108442,289.161881,272.135332,317.193181,374.214641,375.151036,446.188146,461.246671,488.235096,546.299431,574.330731,575.267126,575.267126,646.304236,647.347111,760.347166,|2221|0|26.08|GSDSVSANR|2|934.462324|75.681778|1893|Methylation(3)|NA|NA|3|0|0|0|816|49.116902|75.681778|4442|71.649175|4.03260299999999|0.0747603534109674|58|12366|1
26|21|0.999916,0.999973,0.000061,0.000025,0.000025,|NA|NA|b2,b2,y2,b3,b3-H2O,b3,y3,b4,y4,b5,y5,b6,y6,b7,b7-NH3,y3(2+),b4(2+),y4(2+),b5(2+),b5(2+),b6(2+),y5(2+),b6(2+),y6(2+),b7(2+),b7(2+),b8(2+),b8(2+),y8(2+),b9(2+),b9(2+),b10(2+),y9(2+),|145.060766,159.076416,262.139741,292.129176,274.118612,306.144826,375.223801,420.224136,474.292211,611.318766,660.371521,682.355876,731.408631,868.435186,851.408637,375.223801,448.255436,474.292211,583.287466,611.318766,654.324576,660.371521,682.355876,731.408631,840.403886,868.435186,939.472296,967.503596,1050.598221,1052.556356,1080.587656,1195.614596,1197.666631,|11198|0|55.08|GSFKYAWVLDK|3|1341.719348|163.996532|274,297|Methylation(2)|NA|NA|2|1|0|0|1450|51.61368|163.996532|22396|84.063567|79.932965|1.16200153941144e-05|0|8011|2
61|30|0.025451,0.025451,0.025451,0.122118,0.122118,0.122118,0.122118,0.149539,0.184163,0.239687,0.267461,0.267461,0.088012,0.078744,0.078744,0.079631,0.001609,0.000099,0.000024,0.000000,0.000000,0.000000,0.000000,0.000000,|NA|NA|b2,y2,y2,b3,y3,y3,b4,y4,b5,y5,b5,y6,y6-NH3,y7,b7,y9,b8,b8,b9,b9-H2O,y10,y10-H2O,y10-NH3,b10,b10-H2O,b11,b11-NH3,b12,b12-H2O,b13,y15,b16,b16-H2O,y17,y5(2+),b5(2+),y7(2+),y8(2+),y9(2+),b10(2+),y11(2+),b11(2+),b12(2+),y14(2+),y14(2+),y17(2+),b17(2+),y18(2+),b18(2+),y19(2+),y20(2+),b23(2+),y27(2+),b28(2+),|255.206696,262.150981,276.166631,342.238726,376.193911,404.225211,465.281986,489.277971,562.334746,590.325651,590.366046,661.362761,644.336212,758.415521,823.446086,932.479581,951.504666,951.504666,1008.526126,990.515562,1045.563641,1027.553076,1028.537092,1108.553406,1090.542842,1209.601086,1192.574537,1322.685146,1304.674582,1437.712086,1643.951271,1779.866016,1761.855452,1873.021141,590.325651,590.366046,758.415521,845.447551,932.479581,1108.553406,1201.689901,1209.601086,1322.685146,1530.867211,1558.898511,1901.052441,1910.906506,2016.079381,2023.990566,2129.163441,2216.195471,2566.333356,3010.541451,3048.582246,|15771|0|69.92|IITHPNFNGNTLDNDIMLIKLSSPATLNSR|4|3337.755772|140.009207|1860|Methylation(2)|NA|NA|2|1|0|0|2314|53.643634|140.009207|31542|42.940802|97.068405|4.03169321983727e-05|4|8298|1
18|15|0.000008,0.001178,0.006280,0.033495,0.952758,0.006280,|1.000000,|NA|y1,b2,b2-H2O,b2,b2-H2O,y2,b4,b4-H2O,y3,y4,y4-NH3,b5,y5,b6,b7,b7-H2O,y6,y7,b8,y8,b9,y9,y9-H2O,y9-NH3,|189.134601,201.123366,183.112802,215.139016,197.128452,322.187361,458.224536,440.213972,469.222766,540.259876,523.233327,605.292946,641.307556,706.340626,777.377736,759.367172,788.375966,916.434546,924.413141,1045.477136,1071.481551,1132.509166,1114.498601,1115.482617,|8977|0|48|ISEQFSAMFR|2|1245.592924|122.165109|1600|Methylation(1)|Met_OX(1)|NA|2|0|0|0|1543|51.883659|122.165109|17954|122.165109|0|8.22930583853016e-05|5|8604|4
30|23|0.000035,0.000035,0.000187,0.000995,0.005305,0.000995,0.000995,0.005305,0.028293,0.804784,0.150897,0.000187,0.000995,0.000995,|NA|NA|b3,b3-H2O,y3,y3,y3-H2O,b4,b4-H2O,y4,y4-H2O,y4-NH3,b5,b5-H2O,b6,b6-H2O,y5,b7,b7-H2O,y6,b8,b8-H2O,b8,y7,y7-NH3,b9,b9-H2O,y8,y9,b11,b11-H2O,b11-NH3,y10,y10-NH3,y10,y10-NH3,y11,y11-NH3,b12,b12-H2O,b12-NH3,y11,y12,b13,b13,b13-H2O,b13-NH3,y13,b14,y14,b15,|328.223076,310.212512,401.214301,415.229951,397.219386,415.255106,397.244542,515.257231,497.246666,498.230682,516.302786,498.292222,615.371196,597.360632,678.320561,743.429776,725.419212,791.404621,858.456716,840.446152,872.472366,892.452301,875.425752,971.540776,953.530212,1005.536361,1120.563301,1185.672516,1167.661952,1168.645967,1234.606231,1217.579682,1248.621881,1231.595332,1347.690291,1330.663742,1348.735846,1330.725282,1331.709297,1361.705941,1448.737971,1448.763126,1462.778776,1444.768212,1445.752227,1535.770001,1559.831536,1648.854061,1688.874126,|15410|0|68.7|ITISSLQDLSIYNPER|2|1862.986924|169.973449|657|Methylation(1)|NA|NA|1|0|0|0|2173|53.370597|169.973449|30820|169.973449|0|1.53822636409687e-21|0|1505|1
20|15|0.000167,0.004743,0.134926,0.719605,0.134926,0.004743,0.000889,|NA|NA|y2,b2,y3,b3,y4,b5,y5,b6,y6,b7,y7,y8,y9,y9-NH3,b9,b9,|244.165561,277.154666,381.224471,405.213246,478.277231,591.277296,591.361291,720.319886,720.403881,833.403946,849.446471,906.467931,1034.526511,1017.499962,1067.515616,1067.515616,|4393|0|33.58|IYQGEDLPHPK|2|1310.671524|110.231319|121|Methylation(1)|NA|NA|1|0|0|0|1770|52.479733|110.231319|8786|110.231319|0|0.000240618872107922|6|9045|1
30|15|0.000000,0.000000,0.000000,0.000000,0.042857,0.228571,0.228571,0.228571,0.228571,0.042857,|1.000000,|NA|y3,b4,b5,b6,b6-H2O,b7,b8,b8-H2O,y8,b10,y10,y11,y11-H2O,y11-NH3,y11,y11-H2O,y11-NH3,b12,y12,y12-H2O,y12-NH3,b13,b13,b15,b15,|395.203741,520.276566,634.319496,705.356606,687.346042,868.419936,955.451966,937.441402,1010.436006,1193.558556,1260.531366,1331.568476,1313.557911,1314.541927,1331.568476,1313.557911,1314.541927,1427.625991,1445.611406,1427.600841,1428.584857,1556.668581,1556.668581,1790.769021,1790.769021,|18843|0|80.68|KDYINAYSHTMSEYGR|2|1964.886724|74.486135|1548|Methylation(1)|Met_OX(1)|NA|2|1|0|0|1827|52.617385|74.486135|37686|60.891801|13.594334|0.201404720223982|112|13038|1
12|11|0.998727,0.963826,0.997540,0.037404,0.002503,|NA|NA|b1,y1,y2,b2,b2,b2,b2,y3,y3-NH3,y3,y3-NH3,b4,y4,y5,b5,b6,y6,y6-H2O,|143.117886,175.118951,246.156061,258.144826,272.160476,286.176126,286.176126,359.240121,342.213572,359.240121,342.213572,500.271476,516.314011,587.351121,613.355536,684.392646,716.393711,698.383146,|4455|0|33.79|KEAELAR|2|858.504924|99.625735|3369|Methylation(3)|NA|NA|3|1|1|0|717|48.555192|99.625735|8910|99.625735|0|0.00758091249240751|26|10791|1
10|9|0.001275,0.997576,0.966038,0.035111,|NA|NA|b1,y1,y1-NH3,b2,b3,b3-H2O,b3-NH3,y3,y3-NH3,b4,y4,b5,y5,y5-H2O,y5-NH3,|129.102236,147.112801,130.086252,276.170646,419.228886,401.218322,402.202337,420.227521,403.200972,561.303116,563.285761,692.343606,710.354171,692.343606,693.327622,|111|0|16.62|KFEQMK|2|838.452924|80.409586|746|Methylation(2)|NA|NA|2|1|0|0|609|47.846173|80.409586|222|50.39929|30.010296|0.209474292792683|115|13075|1
12|11|0.001635,0.992099,0.968449,0.842133,0.187008,0.008676,|NA|NA|b1,y1,y1-NH3,b2,y2,b3,y3,y3,y3,b4,b4-NH3,y4,b5,b5,b5-NH3,y5,b6,b6-H2O,b6-NH3,y6,y6-H2O,y6-NH3,|129.102236,147.112801,130.086252,186.123696,260.196861,315.166286,373.280921,387.296571,415.327871,471.256166,454.229617,529.370801,556.308926,584.340226,567.313677,658.413391,697.424286,679.413722,680.397737,715.434851,697.424286,698.408302,|4285|0|33.25|KGDQILK|2|843.529724|99.625735|3788|Methylation(3)|NA|NA|3|1|1|0|526|47.209857|99.625735|8570|67.803238|31.822497|0.00758091249240751|26|10790|1
32|18|0.000001,0.000001,0.000001,0.000007,0.001021,0.029021,0.154658,0.033114,0.786688,0.787436,0.150970,0.028541,0.028541,|NA|NA|b2,b2-NH3,y2,y3,y3-NH3,y4,y4-H2O,y5,y5-H2O,y6,y6-NH3,y6,y7,b8,b8,y8,y8-H2O,b10,b11,y10,y10-H2O,y11,y12,y13,y3(2+),b3(2+),b11(2+),y10(2+),b13(2+),y13(2+),y14(2+),b15(2+),|242.186296,225.159747,288.203011,375.235041,358.208492,504.277631,486.267066,633.320221,615.309656,720.352251,703.325702,734.367901,835.415581,844.529076,844.529076,964.458171,946.447606,1092.608776,1193.656456,1198.558611,1180.548046,1297.627021,1340.632831,1425.685591,389.250691,389.254706,1193.656456,1198.558611,1423.746726,1425.685591,1510.738351,1639.821346,|23295|0|100.14|KLFIGGLSFETTDDSLR|3|1927.010648|99.304811|1388|Methylation(2)|NA|NA|2|1|0|0|2536|54.041492|99.304811|46590|99.304811|0|0.186772145529606|108|13022|6
53|29|0.078673,0.078673,0.078673,0.078673,0.078673,0.078673,0.078673,0.014751,0.419591,0.014751,0.000097,0.000097,0.000000,0.000000,0.000000,0.000000,0.000000,0.000000,0.000000,0.000000,0.000000,|NA|NA|y2,y4,y4-NH3,y5,y5-NH3,y6,y7,y8,b9,y9,y9-NH3,y10,y10-H2O,y11,y11-H2O,y11-NH3,b12,y13,y13-H2O,y13-NH3,b13,y14,y14-NH3,b14,b15,b15-H2O,b15-NH3,b16,y16,y16-H2O,b17,b17,y17,b11(2+),b13(2+),b14(2+),b14(2+),b15(2+),b17(2+),b18(2+),b19(2+),b22(2+),b24(2+),b25(2+),|288.203011,500.282711,483.256162,614.325641,597.299092,729.352581,816.384611,931.411551,1026.546586,1059.470131,1042.443582,1160.517811,1142.507246,1231.554921,1213.544356,1214.528372,1381.732156,1431.671011,1413.660446,1414.644462,1494.816216,1544.755071,1527.728522,1581.848246,1694.932306,1676.921742,1677.905757,1765.969416,1785.897711,1767.887146,1853.001446,1867.017096,1899.940641,1282.663746,1494.816216,1567.832596,1581.848246,1694.932306,1867.017096,1995.075676,2110.102616,2426.204516,2638.284216,2751.368276,|19258|0|82.21|KPSETQELVQQVLSLATQDSDNPDLR|3|2925.471848|151.663651|112|Methylation(1)|NA|NA|1|1|0|0|3660|55.634811|151.663651|38516|151.663651|0|1.30799517428708e-08|0|5756|1
10|7|0.522481,0.522481,0.511187,0.511187,0.776401,0.156264,|NA|NA|b1,y1,y2,b2,b3,b3-H2O,b3-NH3,b3,b3-H2O,b3-NH3,y4,y4,y4-H2O,b4,b4-NH3,|129.102236,175.118951,276.166631,299.218996,400.266676,382.256112,383.240127,400.266676,382.256112,383.240127,500.257571,514.273221,496.262656,551.341236,534.314687,|6267|0|39.49|KRSHSR|2|812.488124|50.39929|1578,1749|Methylation(3)|NA|NA|3|2|0|0|462|46.64642|50.39929|12534|32.666167|17.733123|0.218930982408432|128|13109|1
18|16|0.015824,0.450102,0.450105,0.088918,0.828594,0.155463,0.005497,0.005497,|NA|NA|b2,b2,y2,y2-NH3,b3,b3,y3,b4,y4,y4,y4,y4-NH3,b5,y5,y5-H2O,y5-NH3,b6,b6-H2O,y6,y6-H2O,y6,b7,y7,y7,b8,y8,b9,y9,|185.128446,199.144096,275.171381,258.144832,328.186686,342.202336,388.255441,441.270746,459.292551,473.308201,487.323851,470.297302,570.313336,588.335141,570.324576,571.308592,699.355926,681.345362,717.377731,699.367166,731.393381,770.393036,830.461791,844.477441,883.477096,973.520031,1011.535676,1044.557141,|11103|0|54.77|LAELEDALQK|2|1157.641924|139.011487|1863|Methylation(2)|NA|NA|2|0|0|0|1158|50.637086|139.011487|22206|139.011487|0|2.09265297634576e-07|0|6533|1
16|12|0.017405,0.492473,0.492473,0.835068,0.157002,0.005537,0.000037,0.000007,|NA|NA|b2,b2-H2O,y2,b3,b3-H2O,b3,b3-NH3,y3,y3-H2O,y3-NH3,b4,b4,b4,y4,y4-NH3,y5,b5,b6,b6,b6-NH3,b6,b6-NH3,y6,y6-H2O,y6-NH3,b7,b7,b8,b8-NH3,y8,y8-NH3,|243.133926,225.123362,246.181211,357.176856,339.166292,371.192506,354.165957,375.223801,357.213236,358.197252,472.203796,486.219446,486.219446,489.266731,472.240182,602.350791,613.319156,699.330786,713.346436,696.319887,713.346436,696.319887,731.393381,713.382816,714.366832,842.389026,856.404676,955.473086,938.446537,988.494551,971.468002,|4077|0|32.59|LDQDLNEVK|2|1101.579924|89.080123|1226|Methylation(2)|NA|NA|2|0|0|0|1272|51.044871|89.080123|8154|89.080123|0|0.185945324032704|108|12986|1
30|22|0.000000,0.000000,0.000001,0.000007,0.005671,0.029609,0.153902,0.798771,0.781386,0.157916,0.036368,0.036368,|NA|NA|b2,y2,y3,y3,b5,y4,y4-H2O,b6,y5,b7,b7-H2O,y6,y7,b8,y8,y8-H2O,b9,b9-H2O,b9,y9,y9,y10,y11,y11-NH3,y12,y12,b13,y13,y13-H2O,y14,y14-H2O,b15,|261.159746,288.203011,375.235041,403.266341,488.286726,504.277631,486.267066,601.370786,633.320221,688.402816,670.392252,734.367901,835.415581,835.471226,964.458171,946.447606,964.513816,946.503252,978.529466,1111.526581,1111.526581,1198.558611,1311.642671,1294.616122,1354.648481,1368.664131,1424.694356,1425.685591,1407.675026,1538.769651,1520.759086,1624.810446,|23889|0|105.47|LFIGGLSFETTDDSLR|2|1798.922124|155.816812|1388|Methylation(2)|NA|NA|2|0|0|0|2682|54.284588|155.816812|47778|155.816812|0|2.37573145808647e-11|0|4240|16
46|31|0.000000,0.000000,0.000000,0.000000,0.000000,0.000000,0.000000,0.000000,0.000007,0.000032,0.000658,0.065874,0.966715,0.966715,|NA|NA|b3,y4,y5,b5,y6,b6,y7,b8,b8,y8,y8,b9,y9,y9,y9-NH3,y10,y10-NH3,b10,b10-H2O,b10-NH3,b11,y11,y11-NH3,b12,b13,b13-NH3,b14,b14-NH3,b14,y4(2+),b5(2+),y6(2+),y7(2+),b8(2+),b9(2+),b10(2+),b11(2+),y11(2+),b12(2+),y12(2+),b13(2+),b14(2+),b16(2+),y17(2+),y19(2+),|300.155386,431.261251,544.345311,551.257226,691.413721,692.372586,819.472301,878.436636,906.467936,920.483591,948.514891,991.520696,1034.526521,1062.557821,1045.531272,1119.579281,1102.552732,1120.563286,1102.552722,1103.536737,1177.584746,1248.621871,1231.595322,1291.627676,1420.670266,1403.643717,1548.728846,1531.702297,1562.744496,431.261251,565.272876,691.413721,819.472301,878.436636,991.520696,1120.563286,1177.584746,1248.621871,1291.627676,1361.705931,1420.670266,1548.728846,1808.881316,1925.971531,2126.051231,|11342|0|55.54|LGEHNIDVLEGNEQFINAAK|3|2239.134248|199.54207|1860|Methylation(2)|NA|NA|2|0|0|0|3301|55.186455|199.54207|22684|93.467412|106.074658|7.99129682784352e-16|0|2644|4
30|19|0.933976,0.752067,0.752067,0.294445,0.106748,0.117106,0.019194,0.017173,0.003610,0.003610,0.000005,0.000001,|NA|NA|y1,b2,b2,b3,y2,y2-H2O,y3,y3-NH3,b5,y4,y4,y5,b8,b8,y7,b9,b9,y8,b5(2+),b6(2+),y6(2+),y6(2+),b8(2+),y7(2+),b9(2+),b10(2+),y9(2+),b11(2+),y10(2+),b12(2+),b12(2+),b13(2+),y12(2+),|147.112801,171.112796,185.128446,242.149906,276.155391,258.144826,407.195881,390.169332,497.344576,508.243561,522.259211,637.286151,800.451226,814.466876,880.408051,915.478166,929.493816,1037.481941,483.328926,570.360956,765.381111,779.396761,814.466876,880.408051,929.493816,1043.573126,1096.482671,1172.615716,1183.514701,1273.663396,1287.679046,1418.719536,1452.725021,|2165|0|25.9|LGGKLSSEDKETMEK|4|1693.865772|117.387781|353|Methylation(3)|NA|NA|3|2|0|0|2443|53.879235|117.387781|4330|78.178256|39.209525|0.153960704159423|95|12909|4
16|12|0.004516,0.024084,0.128448,0.128448,0.685057,0.024084,0.004516,0.000847,|NA|NA|y1,b2,y2,b3,y3,y4,y5,b6,b7,y7,b8,b8-H2O,y8,|175.118951,227.175396,288.203011,330.184586,444.304121,543.372531,671.431111,672.338516,828.439626,889.467241,941.523686,923.513122,1002.551301,|9035|0|48.19|LICDNVRLR|2|1115.640724|89.080123|2354|Methylation(1)|NA|NA|1|1|1|0|877|49.429996|89.080123|18070|79.832889|9.24723400000001|0.108075057375227|71|12528|1
12|11|0.000000,0.000006,0.000876,0.132847,0.708516,0.132847,0.024909,|NA|NA|y1,b2,b2,y2,b3,y3,b4,y4,y4-H2O,y4-NH3,b5,y5,y5-H2O,y5-NH3,b6,y6,y6-NH3,|175.118951,227.175396,241.191046,304.161541,356.217986,433.204131,485.260576,562.246721,544.236156,545.220172,614.303166,691.289311,673.278746,674.262762,743.345756,804.373371,787.346822,|1503|0|23.75|LLEEDER|2|917.456124|99.625735|1893|Methylation(1)|NA|NA|1|0|0|0|760|48.808136|99.625735|3006|99.625735|0|0.0285690511758697|46|11660|1
12|11|0.005361,0.028594,0.152504,0.813352,0.000188,|NA|NA|b1,y1,b2,y2,y2-NH3,b3,b3-H2O,y3,y3-NH3,b4,b4-H2O,y4,b5,y5,b6,y6,|128.106986,175.118951,227.175396,232.140411,215.113862,314.207426,296.196862,395.203741,378.177192,415.255106,397.244542,496.251421,578.318436,583.283451,635.339896,696.367511,|6309|0|39.64|LLSSYGR|2|809.451524|99.625735|2374|Methylation(1)|NA|NA|1|0|1|0|695|48.419848|99.625735|12618|99.625735|0|0.0285690511758697|46|11668|1
18|12|0.022535,0.538824,0.538824,0.887557,0.834430,0.177830,|NA|NA|y1,b2,y2,y3,y3,b3,y3,y4,y4,y5,b5,y6,b7,b8,y9,y9,|175.118951,245.131826,302.218661,359.240121,373.255771,374.174416,387.271421,486.339831,500.355481,571.392591,574.254116,670.461001,800.422236,871.459346,1059.586671,1059.586671,|12794|0|60.18|LMDEAVLALR|2|1172.666124|79.832889|322|Methylation(3)|NA|NA|3|0|0|0|992|49.965117|79.832889|25588|46.802148|33.030741|0.0241212081370216|39|11432|1
12|10|0.005093,0.143753,0.743281,0.272998,0.855320,0.941236,0.038320,|NA|NA|y1,y1-NH3,b2,y2,b3,y3,b4,y4,b5,y5,y5,y5-NH3,y6,y6-NH3,|147.112801,130.086252,228.134266,276.155391,355.233976,377.203071,468.318036,490.287131,569.365716,603.371191,617.386841,600.360292,731.429771,714.403222,|6076|0|38.85|LNILSDK|2|844.514724|82.632052|2287|Methylation(3)|NA|NA|3|0|1|0|579|47.626786|82.632052|12152|82.632052|0|0.012441141640456|31|11123|1
42|32|0.028724,0.817036,0.153194,0.001010,0.000036,0.000000,0.000000,0.000000,0.000000,0.000000,|NA|NA|b2,y2,y2-H2O,y3,y3-H2O,y4,y5,y5-H2O,y5-NH3,b6,y6,y6-H2O,b7,b7-NH3,y7,b8,y8,b9,y9,b10,y10,y10-NH3,y10,b11,b11-H2O,b11-NH3,b12,y12,b13,b15,b7(2+),y7(2+),y8(2+),b9(2+),y9(2+),b10(2+),b11(2+),b12(2+),b13(2+),b14(2+),b15(2+),y15(2+),b16(2+),y16(2+),|225.159746,262.150981,244.140416,361.219391,343.208826,476.246331,589.330391,571.319826,572.303842,621.360616,718.372981,700.362416,735.403546,718.376997,817.441391,882.471956,930.525451,1013.512446,1058.584031,1141.571026,1189.624521,1172.597972,1203.640171,1254.655086,1236.644522,1237.628537,1353.723496,1450.735861,1482.766086,1710.877086,721.387896,817.441391,930.525451,1013.512446,1058.584031,1141.571026,1254.655086,1353.723496,1482.766086,1595.850146,1710.877086,1763.899621,1809.945496,1860.952381,|22500|0|96.21|LPPEVANFMQLVELDVSR|3|2071.090448|232.750229|1474|Methylation(1)|NA|NA|1|0|0|0|2746|54.387005|232.750229|45000|232.750229|0|3.39793407653523e-29|0|783|2
24|18|0.707914,0.707914,0.745190,0.745190,0.086468,0.006701,0.000459,0.000130,0.000033,0.000002,0.000000,|NA|NA|y1,b2,b2-NH3,y2,y2-NH3,y3,b4,y4,b5,y5,y6,y6-H2O,b7,b7-H2O,y7,y7-NH3,b8,b9,b9-H2O,b9-NH3,b5(2+),y5(2+),b7(2+),b9(2+),b10(2+),y10(2+),b11(2+),y11(2+),y11(2+),|147.112801,242.149916,225.123367,275.171381,258.144832,403.266341,469.313286,518.293281,582.397346,647.335871,762.362811,744.352246,811.467216,793.456652,876.405741,859.379192,940.509806,1055.536746,1037.526182,1038.510197,582.397346,647.335871,797.451566,1055.536746,1183.631706,1216.653171,1311.690286,1330.696101,1344.711751,|290|0|18.34|LQGKINDEDKQK|3|1457.794748|131.301181|665|Methylation(3)|NA|NA|3|2|0|0|1617|52.0871|131.301181|580|76.833322|54.467859|0.0765395936033361|59|12380|1
14|13|0.000000,0.000006,0.000183,0.027799,0.790736,0.148263,0.027799,0.005212,|NA|NA|y1,b2,y2,b3,b3-H2O,y3,b4,y4,y4-H2O,b5,b5-H2O,y5,y5-H2O,y5-NH3,b6,b6-H2O,y6,y6-NH3,b7,b7-H2O,b7-NH3,y7,y7-NH3,|175.118951,201.123366,304.161541,329.218326,311.207762,417.245601,458.260916,546.288191,528.277626,587.303506,569.292942,675.330781,657.320216,658.304232,700.387566,682.377002,803.425741,786.399192,829.430156,811.419592,812.403607,890.457771,873.431222,|1442|0|23.55|LSKEDIER|2|1003.542324|118.961963|665|Methylation(1)|NA|NA|1|1|0|0|930|49.684829|118.961963|2884|118.961963|0|1.36646766110369e-05|1|8046|1
24|20|0.000002,0.000002,0.006777,0.993404,0.998489,0.001279,0.000046,0.000002,0.000000,|NA|NA|y2,b2,y3,y3-NH3,b3,b3-H2O,b3,b4,b4-H2O,y5,y5-H2O,b5,b5-H2O,y6,y6-H2O,y6-NH3,b6,b6-H2O,y7,b7,b7,b7-H2O,y8,y8-NH3,b8,b8-H2O,y9,y9-H2O,y9-NH3,y10,y10-H2O,b10,y11,y11-H2O,y11-NH3,b11,b11-H2O,b11-NH3,b12,b12-H2O,y12,y12,|204.134261,215.139016,305.181941,288.155392,362.207426,344.196862,390.238726,477.234366,459.223802,516.277631,498.267066,578.282046,560.271482,603.309661,585.299096,586.283112,679.329726,661.319162,750.378071,798.366836,826.398136,808.387572,851.425751,834.399202,913.430166,895.419602,952.473431,934.462866,935.446882,1067.500371,1049.489806,1124.525856,1214.568781,1196.558216,1197.542232,1225.573536,1207.562972,1208.546987,1282.594996,1264.584432,1301.600811,1315.616461,|9945|0|51.08|LTFDSSFSPNTGK|2|1428.698524|161.47427|1797|Methylation(2)|NA|NA|2|0|0|0|1858|52.690457|161.47427|19890|161.47427|0|3.29239409540114e-12|0|3886|2
26|19|0.000009,0.000002,0.006777,0.993382,0.999419,0.000242,0.000071,0.000033,0.000033,0.000033,|NA|NA|y2,y2,y3,y4,b4,b5,b5-H2O,y6,y6,y6,b6,b6-H2O,y7,y7-H2O,b7,b7-H2O,y8,y8-H2O,y8-NH3,b8,b8-H2O,y9,y9-H2O,y10,y10-H2O,y10-NH3,b10,b10-NH3,y11,y11-H2O,y11-NH3,b11,b11-H2O,b12,y12,y12-H2O,b13,y13,y13-H2O,y13-NH3,y13,y13-NH3,|289.223411,303.239061,332.229221,433.276901,477.234366,578.282046,560.271482,644.372591,672.403891,672.403891,679.329726,661.319162,731.404621,713.394056,826.398136,808.387572,878.473031,860.462466,861.446482,913.430166,895.419602,979.520711,961.510146,1080.568391,1062.557826,1063.541842,1124.525856,1107.499307,1195.595331,1177.584766,1178.568782,1225.573536,1207.562972,1282.594996,1342.663741,1324.653176,1410.689956,1429.695771,1411.685206,1412.669222,1443.711421,1426.684872,|8135|0|45.36|LTFDSSFSPNTGKK|2|1556.797324|134.851104|1797|Methylation(2)|NA|NA|2|1|0|0|2209|53.441957|134.851104|16270|134.851104|0|9.86200325867428e-10|0|5042|1
14|10|0.040003,0.959791,0.992253,0.964705,0.041343,0.001904,|NA|NA|y1,b2,b2,y2,y3,y3-H2O,b4,y4,y4-NH3,b5,b5,y5,y5-NH3,b6,y6,b7,b7-H2O,y7,y7-H2O,|147.112801,215.139016,229.154666,244.165561,331.197591,313.187026,457.265666,459.256171,442.229622,571.308596,599.339896,616.330061,599.303512,686.371926,701.382821,783.424686,765.414122,816.446151,798.435586,|6272|0|39.52|LTVENSPK|2|929.529124|71.649175|457|Methylation(3)|NA|NA|3|0|0|0|689|48.382192|71.649175|12544|59.028937|12.620238|0.17302445253273|103|12952|1
22|15|0.000000,0.000000,0.000000,0.000014,0.058823,0.313721,0.313721,0.313721,|NA|NA|b2,b3,y3,y4,b5,b5-H2O,b6,y6,y7,y7-H2O,y7-NH3,b8,b9,y8,y8-H2O,y8-NH3,y9,b10,b10-H2O,b10-NH3,y10,y10-NH3,b11,b11-H2O,|247.074706,334.106736,445.288141,532.320171,564.197006,546.186442,661.249766,792.436261,889.489021,871.478456,872.462472,921.365856,1008.397886,1018.531611,1000.521046,1001.505062,1119.579291,1136.456466,1118.445902,1119.429917,1206.611321,1189.584772,1278.567076,1260.556512,|2028|0|25.42|MDSTEPPYSQKR|2|1452.675924|100.670378|274|Methylation(1)|NA|NA|1|1|0|0|1643|52.156376|100.670378|4056|42.228739|58.441639|0.0017080172879277|12|10111|2
22|21|0.000000,0.000387,0.002063,0.058679,0.312957,0.312957,0.312957,|1.000000,|NA|b2,y3,b3,y4,b4,b5,b6,y5,b7,b7-H2O,b7,b7-H2O,y6,y7,y7-H2O,y8,y8-H2O,b8,b8,y9,y9,y9,b9,b9-H2O,y10,b10,y11,y11-NH3,b11,b11-H2O,|295.111091,349.208161,408.195151,464.235101,465.216611,522.238071,635.322131,650.314411,722.354161,704.343597,722.354161,704.343597,737.346441,850.430501,832.419936,907.451961,889.441396,908.433471,922.449121,950.457771,964.473421,964.473421,1023.460411,1005.449847,1077.557481,1124.508091,1224.625891,1207.599342,1225.555771,1207.545207,|12084|0|57.9|MFIGGLSWDTSK|2|1371.660724|197.011469|617|Methylation(1)|Met_OX(1)|NA|2|0|0|0|1807|52.569582|197.011469|24168|197.011469|0|3.30752329488958e-21|0|1535|3
24|20|0.000000,0.000001,0.000006,0.000876,0.024909,0.708515,0.132847,0.132847,|NA|NA|y2,b2,y3,y3-NH3,b3,b4,y4,y4-NH3,b5,y5,y5,y5-H2O,y5-NH3,b6,b7,y6,y7,y8,y8-NH3,y8,b9,y9,y10,b10,y11,y11-H2O,b11,b11-H2O,b12,y12,y12-NH3,|275.207761,279.116176,376.255441,359.228892,392.200236,449.221696,477.303121,460.276572,506.243156,578.314411,592.330061,574.319496,575.303512,619.327216,720.374896,778.409371,865.441401,964.509811,947.483262,978.525461,1007.465496,1035.546921,1092.568381,1108.513176,1205.652441,1187.641876,1209.560856,1191.550292,1337.655816,1352.720851,1335.694302,|11703|0|56.68|MFIGGLSWDTSKK|2|1483.761724|161.47427|617|Methylation(1)|NA|NA|1|1|0|0|2069|53.157605|161.47427|23406|161.47427|0|4.48500544913819e-18|0|2079|1
26|14|0.974260,0.006467,0.006467,0.006467,0.007721,0.199732,0.199732,0.199719,0.199717,0.199717,|NA|NA|y2,y2,y3,y3,b5,y6,y6-H2O,b6,b6-H2O,b6-NH3,y7,b7,b7,b8,b8-NH3,y8,y8-H2O,b8,b8-H2O,b8-NH3,b8,b8-H2O,b8-NH3,y8,y8-H2O,b10,b11,b11-H2O,b11-NH3,b12,b12,b12-H2O,b12-NH3,b13,b13-NH3,b13,b13-NH3,y13,y13-H2O,y13-NH3,|262.139741,276.155391,375.223801,389.239451,584.303846,688.398801,670.388236,701.328686,683.318122,684.302137,787.467211,814.412746,828.428396,899.465506,882.438957,900.551271,882.540706,913.481156,895.470592,896.454607,913.481156,895.470592,896.454607,914.566921,896.556356,1070.529896,1226.656156,1208.645592,1209.629607,1325.724566,1339.740216,1321.729652,1322.713667,1454.767156,1437.740607,1454.767156,1437.740607,1472.814101,1454.803536,1455.787552,|17852|0|77.08|NDIVNMLVGNKIDK|2|1600.878924|75.243467|1218|Methylation(2)|NA|NA|2|1|0|0|1638|52.143139|75.243467|35704|56.090781|19.152686|0.213012223497417|118|13088|2
46|21|0.418467,0.418467,0.078471,0.078463,0.002819,0.004486,0.009777,0.049532,0.263720,0.263720,0.263720,0.049450,0.049454,0.049454,|NA|NA|b2,y2,b4,b4-H2O,b4-NH3,b4,b4-H2O,y6,b9,b9-H2O,b10,y9,b12,b13,y12,b14,b16,b16-H2O,b16,y16,y16-NH3,y16,b17,b18,y18,y18-NH3,b5(2+),y10(2+),b13(2+),y15(2+),b16(2+),b18(2+),b19(2+),y19(2+),y20(2+),b21(2+),b22(2+),b23(2+),|262.118616,288.228161,476.213966,458.203402,459.187417,490.229616,472.219052,704.401111,1001.516286,983.505722,1058.537746,1058.627811,1215.586486,1343.645066,1372.786831,1442.713476,1642.829566,1624.819002,1656.845216,1657.894141,1640.867592,1671.909791,1755.913626,1883.972206,1885.032361,1868.005812,589.298026,1145.659841,1343.645066,1614.888331,1656.845216,1869.956556,1983.040616,1985.059641,2112.159351,2213.149516,2328.176456,2441.260516,|22662|0|96.96|NFEALNARGGGNQVSLLNVVMDLK|3|2587.373648|92.444523|222|Methylation(2)|NA|NA|2|1|0|0|2702|54.316853|92.444523|45324|63.211613|29.23291|0.183273050683555|107|12979|1
28|26|0.000001,0.000001,0.000222,0.000042,0.006318,0.958524,0.033698,0.001185,0.000008,0.000000,|NA|NA|y2,y2-NH3,b4,b4-H2O,b4-NH3,y3,b5,b5-H2O,b5-NH3,b5,b5-H2O,b5-NH3,y4,y5,b6,b6-H2O,b6-NH3,b7,b7-H2O,b7-NH3,b7,b7-H2O,b7-NH3,y6,b8,b8-H2O,b8-NH3,y7,y7-H2O,b9,b9-H2O,b9-NH3,y8,y8-H2O,y9,y9-H2O,y9-NH3,b10,b10-H2O,b10-NH3,b11,b11-NH3,y10,y10-H2O,y10-NH3,b12,b12-H2O,b12-NH3,y11,y11-H2O,y11-NH3,y11,y11-NH3,y12,y12-H2O,y12-NH3,b13,b13-H2O,b13-NH3,y13,y13-NH3,b14,b14-H2O,b14-NH3,y14,y14-H2O,y14-NH3,y14,|310.176131,293.149582,442.156846,424.146282,425.130297,457.244541,555.240906,537.230342,538.214357,555.240906,537.230342,538.214357,586.287131,643.308591,656.288586,638.278022,639.262037,784.347166,766.336602,767.320617,784.347166,766.336602,767.320617,806.371921,913.389756,895.379192,896.363207,935.414511,917.403946,1042.432346,1024.421782,1025.405797,1064.457101,1046.446536,1192.515681,1174.505116,1175.489132,1205.495676,1187.485112,1188.469127,1262.517136,1245.490587,1293.563361,1275.552796,1276.536812,1391.559726,1373.549162,1374.533177,1392.631771,1374.621206,1375.605222,1406.647421,1389.620872,1521.674361,1503.663796,1504.647812,1538.628136,1520.617572,1521.601587,1636.701301,1619.674752,1701.691466,1683.680902,1684.664917,1719.738411,1701.727846,1702.711862,1733.754061,|9712|0|50.33|NPDDITNEEYGEFYK|2|1847.792524|235.104493|649|Methylation(1)|NA|NA|1|0|0|0|1025|50.107239|235.104493|19424|235.104493|0|2.23869832792361e-50|0|164|1
12|11|0.835565,0.156668,0.005508,0.001033,0.001033,0.000194,|NA|NA|b1,y1,b2,b2-H2O,b2-NH3,y2,y2,b3,y3,y4,b5,y5,b6,y6,y6-H2O,y6,|129.065856,175.118951,216.097886,198.087322,199.071337,262.150981,276.166631,363.166296,375.235041,488.319101,589.334416,635.387511,676.366446,722.419541,704.408976,736.435191,|2651|0|27.68|NSFLISR|2|850.477524|99.625735|3641|Methylation(1)|NA|NA|1|0|1|0|637|48.041394|99.625735|5302|67.803238|31.822497|0.0285690511758697|46|11661|1
36|20|0.085723,0.457117,0.457104,0.152603,0.813490,0.028600,0.005363,|NA|NA|b2,y1,y2,y3,y3-NH3,b6,y4,b8,y6,y7,y7-H2O,y7,y7-H2O,b9,y8,b10,y11,b13,b14,b15,b15-NH3,b4(2+),y4(2+),b8(2+),y6(2+),y9(2+),y14(2+),b16(2+),y15(2+),b17(2+),|169.097146,175.118951,359.251361,402.257171,385.230622,487.229936,543.372531,657.335456,657.415451,744.447481,726.436916,744.447481,726.436916,770.419516,801.468941,912.493746,1113.648691,1127.584346,1184.605806,1311.705516,1294.678967,373.187016,515.341231,657.335456,657.415451,915.511871,1340.775671,1368.726976,1487.844081,1538.843736,|19815|0|84.38|PAGFGGLGLQGSGALARR|3|1712.959748|108.302929|3256|Methylation(2)|NA|NA|2|1|1|0|1433|51.562462|108.302929|39630|79.809361|28.493568|0.0733232666123656|57|12362|1
16|12|0.000081,0.002183,0.058845,0.299187,0.148899,0.238438,0.715980,0.536387,|NA|NA|y1,b2,b2-H2O,y2,y2-H2O,b3,b3-H2O,y3,b4,y4,b5,b5,y5,b6,y6,y6-NH3,y7,y7-H2O,b8,b8-H2O,y8,|147.112801,185.092066,167.081502,262.176131,244.165566,272.124096,254.113532,363.223811,387.151036,478.250751,500.235096,514.250746,605.350461,629.277686,720.377401,703.350852,807.409431,789.398866,845.388696,827.378132,894.441461,|4078|0|32.59|PSSDLETSK|2|991.497324|89.080123|537|Methylation(2)|NA|NA|2|0|0|0|856|49.324738|89.080123|8156|89.080123|0|0.185945324032704|108|12987|1
18|12|0.035037,0.965573,0.943575,0.142853,0.142853,0.647992,0.122116,|NA|NA|y1,y1,b2,y2,b3,b4,b4-NH3,y4,b5,b5,b6,y6,y6-NH3,y7,y7,b8,b8-H2O,y8,y8-H2O,b9,y9,y9-H2O,|175.118951,189.134601,246.090696,246.156061,359.174756,472.258816,455.232267,487.309931,559.254456,587.285756,716.328346,717.363811,700.337262,830.447871,844.463521,943.466566,925.456002,943.531931,925.521366,1014.503676,1060.556771,1042.546206,|3234|0|29.72|QCVIDDRAAR|2|1188.618124|79.832889|1400|Methylation(3)|NA|NA|3|1|0|0|1201|50.79543|79.832889|6468|63.442792|16.390097|0.150819925787681|94|12889|1
24|14|0.000494,0.000494,0.000494,0.002633,0.014040,0.002633,0.014040,0.002633,0.014040,0.074882,0.074882,0.399369,0.399369,|NA|NA|b2,y2,b4,y4,b6,y5,b6,y6,b7,b7-H2O,b7-NH3,b8,y7,b9,y8,y9,y10,b11,b11-NH3,b12,|244.092796,345.235711,474.146676,602.384501,715.289316,715.468561,729.304966,814.536971,844.331906,826.321342,827.305357,957.415966,957.595211,1070.500026,1071.638141,1198.737851,1313.764791,1327.648816,1310.622267,1497.765576,|13558|0|62.67|QDDDLQELLTRRR|2|1671.870124|81.320366|3055|Methylation(1)|NA|NA|1|2|1|0|2288|53.59456|81.320366|27116|65.312569|16.007797|0.118701492494357|76|12739|1
22|15|0.000004,0.000106,0.000563,0.003002,0.085399,0.455463,0.455463,|NA|NA|b2,b2-NH3,y2,b3,b3-H2O,b3-NH3,y3,y4,y4,b5,b5-NH3,y5,y6,y6,y7,y8,b8,y9,b10,b10-H2O,b10-NH3,y10,b11,b11-NH3,y11,y11-H2O,|258.108446,241.081897,294.181211,371.192506,353.181942,354.165957,407.265271,464.286731,478.302381,571.272206,554.245657,591.386441,740.434121,754.449771,883.492361,954.529471,990.477836,1083.572061,1160.583356,1142.572792,1143.556807,1196.656121,1307.651766,1290.625217,1325.698711,1307.688146,|15980|0|70.62|QELEAEYLAVFK|2|1453.756924|100.670378|1552|Methylation(1)|NA|NA|1|0|0|0|1736|52.395497|100.670378|31960|100.670378|0|0.0045328293998129|20|10615|1
16|11|0.337103,0.337103,0.337103,0.492389,0.492389,0.003290,0.000623,|1.000000,|NA|y1,b2,b2-NH3,y2,y2-NH3,y3,b3,y5,y5,b5,b5-H2O,b5-NH3,b6,b6-H2O,b7,b7,b8,b8,|175.118951,272.124096,255.097547,304.161541,287.134992,375.198651,386.167026,631.340951,631.340951,648.229371,630.218807,631.202822,789.344731,771.334167,832.350541,860.381841,989.424431,989.424431,|2486|0|27.03|QENMELAER|2|1163.535324|75.681778|1743|Methylation(2)|Met_OX(1)|NA|3|0|0|0|1129|50.526939|75.681778|4972|56.890426|18.791352|0.0747603534109674|58|12367|1
10|9|0.774246,0.852620,0.970019,0.201483,0.201310,0.000322,|NA|NA|b1,y1,y1-NH3,y1,y1-NH3,b2,b2-NH3,y2,y2,y3,y3-NH3,y3,y3-NH3,b3,y4,b5,y5,y5-NH3,|129.065856,147.112801,130.086252,147.112801,130.086252,266.124766,249.098217,275.171381,289.187031,403.229961,386.203412,403.229961,386.203412,408.198996,573.335491,692.347456,710.394401,693.367852,|205|0|17.66|QHQQQK|2|838.452924|80.409586|645|Methylation(3)|NA|NA|3|0|0|0|609|47.846173|80.409586|410|64.275931|16.133655|0.0242693054414811|40|11441|1
12|11|0.000004,0.000596,0.016961,0.482441,0.482441,0.016961,0.000596,|NA|NA|b1,y1,y1-NH3,b2,b2-NH3,y2,y2-NH3,b3,b4,y4,y4-H2O,b5,b5-NH3,y5,y5-H2O,b6,b6-H2O,b6-NH3,y6,y6-H2O,y6-NH3,|129.065856,147.112801,130.086252,242.149916,225.123367,260.196861,243.170312,355.233976,470.260916,503.282381,485.271816,598.319496,581.292947,616.366441,598.355876,711.403556,693.392992,694.377007,729.450501,711.439936,712.423952,|4571|0|34.16|QILDNLK|2|857.508524|99.625735|2309|Methylation(1)|NA|NA|1|0|1|0|628|47.979596|99.625735|9142|99.625735|0|0.0285690511758697|46|11666|1
14|13|0.001005,0.142096,0.712632,0.426871,0.078689,0.088756,0.463070,0.086881,|NA|NA|y1,b2,b2-NH3,y2,b3,y3,y3-NH3,b4,b4,y4,y4-H2O,y4-NH3,b4,b4-H2O,b5,y5,b6,y6,b7,b7-NH3,y7,y7-H2O,y7-NH3,|147.112801,242.149916,225.123367,276.155391,385.208156,389.239451,372.212902,486.255836,486.255836,488.307861,470.297296,471.281312,500.271486,482.260922,599.339896,603.371191,712.423956,746.429431,841.466546,824.439997,859.513491,841.502926,842.486942,|5479|0|36.99|QLETLLDK|2|987.570724|118.961963|2708|Methylation(2)|NA|NA|2|0|1|0|628|47.979596|118.961963|10958|101.250546|17.711417|0.000340093984914475|7|9210|1
14|13|0.000000,0.000034,0.005213,0.027804,0.148286,0.790859,0.027804,|NA|NA|b1,y1,y2,b2,b2-NH3,y3,b3,y4,y4,y4-NH3,b4,y5,b5,y6,y6-H2O,y6-NH3,b6,b6-H2O,b7,y7,y7-H2O,y7-NH3,|143.081506,147.112801,204.134261,242.149916,225.123367,333.176851,370.208496,432.245261,446.260911,429.234362,483.292556,559.344971,596.376616,687.403551,669.392986,670.377002,725.419206,707.408642,782.440666,800.487611,782.477046,783.461062,|3697|0|31.33|QLQIIDGK|2|928.547524|118.961963|3466|Methylation(1)|NA|NA|1|0|1|0|609|47.846173|118.961963|7394|118.961963|0|2.67517444978111e-05|2|8168|1
16|11|0.000326,0.008178,0.038787,0.924167,0.832801,0.398580,0.398580,0.398580,|NA|NA|b2,b3,b3-NH3,y3,b4,y4,b4,b5,b5-H2O,y5,y5-H2O,b6,y6,b7,b8,y8,y8-H2O,|257.124436,374.149276,357.122727,376.219061,503.191866,503.318771,545.238816,630.291576,612.281012,630.418481,612.407916,757.391286,759.461071,885.449866,986.497546,1004.544491,986.533926,|6398|0|39.91|QNMELIQSK|2|1132.599924|75.681778|3251|Methylation(3)|NA|NA|3|0|1|0|1196|50.777312|75.681778|12796|67.888648|7.79312999999999|0.0747603534109674|58|12368|1
46|21|0.000955,0.005095,0.005095,0.005095,0.027175,0.772973,0.005095,0.144932,0.027175,0.005095,0.000955,0.000179,0.000179,|NA|NA|y2,b3,b3-NH3,b5,b6,b7,b7-H2O,y7,y8,b9,y9,y9-H2O,b10,b10,y11,y11-H2O,y11-NH3,b12,b13,y13,y13-H2O,y18,b19,y19,y19-NH3,y19,y4(2+),y14(2+),y17(2+),y18(2+),b19(2+),y21(2+),b22(2+),|260.196861,375.202676,358.176127,587.282376,658.319486,745.351516,727.340952,818.455271,905.487301,984.478506,1022.512141,1004.501576,1071.510536,1071.510536,1166.565631,1148.555066,1149.539082,1315.635086,1386.672196,1424.705831,1406.695266,1894.918341,1961.920776,1977.955451,1960.928902,1991.971101,520.279941,1511.737861,1809.865581,1894.918341,1961.920776,2254.066451,2335.087916,|17899|0|77.24|QVFDPASPQSMLASCSARAMEIK|3|2481.182348|92.444523|3677|Methylation(1)|NA|NA|1|1|1|0|3195|55.044709|92.444523|35798|56.202166|36.242357|0.189098437295272|110|13024|1
36|18|0.006406,0.965271,0.194979,0.821386,0.796500,0.172143,0.036376,0.001512,0.001512,0.001512,0.001512,0.000297,0.000297,0.000297,|NA|NA|b2,b2,b2-H2O,y4,b3,b3,b4,b4,b4-H2O,b5,b5-H2O,b5-NH3,y9,y9,b7,b7-H2O,y11,y12,y13,y14,b13,b13,y15,y16,b16,b16-NH3,y17,y17-H2O,b17,b17-H2O,y18,y18-H2O,y18-NH3,b18,|286.150976,300.166626,282.156062,392.213971,399.235036,413.250686,486.267066,500.282716,482.272152,587.314746,569.304182,570.288197,811.379201,825.394851,843.457046,825.446482,939.437771,1010.474881,1123.558941,1252.601531,1259.622596,1287.653896,1353.649211,1454.696891,1548.749986,1531.723437,1567.780951,1549.770386,1635.782016,1617.771452,1696.823541,1678.812976,1679.796992,1706.819126,|21572|0|92.02|RDLSSELAGASSASSSSAK|2|1852.924524|88.180729|3270|Methylation(3)|NA|NA|3|1|1|0|3023|54.804381|88.180729|43144|69.715635|18.465094|0.00505218748697153|22|10671|1
55|26|0.666389,0.666389,0.666389,0.000420,0.000413,0.000000,0.000000,0.000000,|NA|NA|y2,y4,y5,y6,y7,y8,y9,y10,b12,b12-NH3,y11,y11-NH3,y11,y12,b13,y12,y12-H2O,y13,y13-NH3,b14,b14,b14-H2O,b15,b15-H2O,b16,b17,y8(2+),b10(2+),y10(2+),b13(2+),y13(2+),b16(2+),b17(2+),b17(2+),b18(2+),b21(2+),b22(2+),b23(2+),b24(2+),b26(2+),|290.145891,434.199381,581.267791,638.289251,801.352581,858.374041,973.400981,1087.443911,1202.522486,1185.495937,1250.507241,1233.480692,1278.538541,1307.528701,1317.549426,1335.560001,1317.549436,1364.550161,1347.523612,1466.597106,1480.612756,1462.602192,1537.634216,1519.623652,1594.655676,1729.687706,886.405341,896.400916,1115.475211,1317.549426,1364.550161,1594.655676,1729.687706,1757.719006,1871.761936,2206.873666,2263.895126,2410.963536,2467.984996,2670.043966,|9428|0|49.44|RGAYGGGYGGYDDYGGYNDGYGFGSDR|3|2844.157448|117.207859|618|Methylation(2)|NA|NA|2|1|0|0|281|44.487063|117.207859|18856|47.570384|69.637475|0.00621794732683505|22|10707|1
31|21|0.000000,0.000001,0.003679,0.019621,0.104646,0.104646,0.558114,0.104646,0.104646,|NA|NA|y2,y4,b5,b5-NH3,b6,b8,b8-NH3,y8,y8,y8-H2O,b9,y9,y9-H2O,b10,y10,y10-NH3,y11,b11,y6(2+),b7(2+),y7(2+),y8(2+),y9(2+),y10(2+),b12(2+),b14(2+),y15(2+),b15(2+),|262.139741,462.255831,579.303776,562.277227,678.372186,926.488276,909.461727,930.379911,944.395561,926.384996,1041.515216,1091.463971,1073.453406,1156.542156,1192.511651,1175.485102,1291.580061,1293.601066,714.341681,779.419866,829.368621,944.395561,1091.463971,1192.511651,1408.628006,1608.744096,1699.759801,1723.771036,|10257|0|52.06|RGFAFVTFDDHDSVDK|3|1869.876848|137.883205|1372|Methylation(1)|NA|NA|1|1|0|0|2377|53.760292|137.883205|20514|137.883205|0|4.19213228121785e-05|5|8304|1
14|12|0.540243,0.540243,0.888548,0.157833,0.708891,0.133968,0.025414,0.004861,|NA|NA|b1,y1,y2,y3,b3,y3,y4,b4,y4,b4,y5,y5-NH3,b5,b6,b6-H2O,y6,b7,b7-H2O,|171.124036,175.118951,288.203011,401.287071,428.225206,443.334021,528.386781,529.236496,556.418081,557.267796,657.429371,640.402822,684.367506,797.451566,779.441002,800.487611,910.535626,892.525062,|6750|0|41.01|RNEEILIR|2|1084.647324|101.250546|2994|Methylation(3)|NA|NA|3|1|1|0|714|48.536982|101.250546|13500|67.888648|33.361898|0.00358513501157609|19|10335|1
29|18|0.720063,0.153755,0.153755,0.054568,0.918429,0.999191,0.000239,|NA|NA|b1,y1,b2,y2,y3,y4,y5,y5-H2O,b7,b7-NH3,y6,b8,b8-H2O,y7,y7-NH3,b9,b9-H2O,b9-NH3,y8,y8-H2O,y9,y9-H2O,y9,y4(2+),y5(2+),b8(2+),b8(2+),y7(2+),b9(2+),y8(2+),y10(2+),b11(2+),y12(2+),|171.124036,175.118951,327.225146,338.182281,501.245611,648.314021,777.356611,759.346046,824.437316,807.410767,954.435591,1001.516296,983.505732,1055.446881,1038.420332,1130.558886,1112.548322,1113.532337,1166.515291,1148.504726,1225.516021,1207.505456,1253.547321,648.314021,777.356611,987.500646,1001.516296,1069.462531,1130.558886,1166.515291,1336.584431,1426.674976,1607.748871,|16533|0|72.5|RRTPSPDYDFYYR|3|1777.861148|109.356871|3788|Methylation(3)|NA|NA|3|2|1|0|2534|54.038066|109.356871|33066|84.368191|24.98868|0.209017640313532|115|13073|1
10|7|0.035281,0.966045,0.993459,0.965148,0.040066,|NA|NA|y1,y1-NH3,b2,y2,y2-H2O,y2,y3,y3-H2O,y4,b5,y5,y5-H2O,|175.118951,158.092402,272.171716,290.145891,272.135326,304.161541,446.272151,428.261586,593.340561,690.393326,708.403891,690.393326,|4431|0|33.72|RTFKDR|2|864.505124|50.39929|2317|Methylation(3)|NA|NA|3|2|1|0|550|47.403627|50.39929|8862|50.39929|0|0.218930982408432|128|13105|1
28|19|0.006279,0.006279,0.952547,0.033488,0.001177,0.000221,0.000008,0.000001,0.000000,0.000000,0.000000,|NA|NA|b3,b3-H2O,y3,b4,b4,b4-H2O,y4,y4-H2O,b5,b5-H2O,y5,y5-NH3,y5,b6,b6,y7,b7,b7-H2O,y8,b8,y9,b10,b10-H2O,y10,y10-H2O,b11,b11-H2O,y11,y11-H2O,y11-NH3,b12,b12-H2O,y12,y13,y13-H2O,y13-NH3,b14,b14-H2O,|288.155396,270.144832,333.176851,387.223806,401.239456,383.228892,420.208881,402.198316,514.323516,496.312952,533.292941,516.266392,547.308591,615.334806,629.350456,703.398461,716.382486,698.371922,800.451221,813.435246,887.483251,983.540766,965.530202,1002.510191,984.499626,1096.624826,1078.614262,1115.594251,1097.583686,1098.567702,1183.656856,1165.646292,1228.678311,1315.710341,1297.699776,1298.683792,1369.720906,1351.710342,|12582|0|59.51|SISVIDSPGILSGEK|2|1515.826324|125.504387|304|Methylation(1)|NA|NA|1|0|0|0|1631|52.12454|125.504387|25164|47.349198|78.155189|2.89500636764598e-08|0|5913|1
22|19|0.992003,0.006539,0.001226,0.000230,0.000002,0.000000,0.000000,|NA|NA|b2,b2-H2O,y2,y2-NH3,b3,y3,b4,b4-H2O,y4,b5,b5-H2O,y5,b6,b6,b6-H2O,y6,b7,b7-H2O,y7,b8,b8-H2O,y8,b9,b9-H2O,y9,b10,b10-H2O,y10,y10-H2O,b11,b11-H2O,|233.095446,215.084882,274.187361,257.160812,332.163856,387.271421,447.190796,429.180232,516.314011,576.233386,558.222822,587.351121,675.301796,689.317446,671.306882,734.419531,836.385856,818.375292,847.503591,907.422966,889.412402,976.546181,1036.465556,1018.454992,1091.573121,1149.549616,1131.539052,1190.641531,1172.630966,1248.618026,1230.607462,|19538|0|83.28|SMVDELFAEIVR|2|1422.730124|159.424975|1280|Methylation(1)|NA|NA|1|0|0|0|1779|52.501759|159.424975|39076|159.424975|0|2.31037619400783e-16|0|2548|1
12|11|0.000031,0.000872,0.004649,0.132226,0.705205,0.132226,0.024792,|NA|NA|b2,b2-H2O,y1,y1-NH3,b2,b2-H2O,y1,b3,y2,b4,y3,b5,b5-H2O,y4,y4-H2O,b6,y5,b6,b6-H2O,y5,y5-H2O,y6,y6-H2O,|175.071336,157.060772,175.118951,158.092402,189.086986,171.076422,189.134601,288.155396,288.203011,401.239456,431.261251,544.297696,526.287132,544.345311,526.334746,643.366106,643.413721,657.381756,639.371192,657.429371,639.418806,744.461401,726.450836,|6706|0|40.88|SSLIELR|2|831.493124|99.625735|2502|Methylation(1)|NA|NA|1|0|1|0|395|45.965971|99.625735|13412|99.625735|0|0.0285690511758697|46|11669|1
61|28|0.393090,0.393090,0.393090,0.393090,0.399227,0.010135,0.005240,0.012932,0.000108,0.000000,0.000000,0.000000,0.000000,0.000000,|NA|NA|b3,y2,y3,y3-NH3,y4,b5,y5,y5-H2O,y6,y7,y8,y9,y9,b10,y10,b11,y11,y12,y12,y13,y13-NH3,b14,y14,y16,y16,b17,b18,y18,y19,y19-H2O,b22,b23,y7(2+),y9(2+),b15(2+),b17(2+),b19(2+),b21(2+),y21(2+),b22(2+),y23(2+),b24(2+),b25(2+),b26(2+),b27(2+),b28(2+),b30(2+),|276.119016,276.155391,390.198321,373.171772,518.256901,579.288536,631.340961,613.330396,688.362421,745.383881,876.424371,933.445831,947.461481,968.425436,1004.482941,1053.478196,1117.567001,1188.604111,1202.619761,1231.609921,1214.583372,1294.620826,1302.647031,1486.768201,1500.783851,1565.774026,1622.795486,1644.837341,1757.921401,1739.910836,1920.959576,1977.981036,759.399531,961.477131,1395.668506,1565.774026,1679.816946,1863.938116,1871.964321,1934.975226,2044.049111,2123.037176,2180.058636,2237.080096,2350.164156,2464.207086,2721.308256,|13233|0|61.59|STSFRGGMGSGGLATGIAGGLAGMGGIQNEK|3|2867.417948|121.691668|691|Methylation(2)|NA|NA|2|1|0|0|3585|55.544892|121.691668|26466|61.194196|60.497472|0.00140461874384379|12|10071|1
14|12|0.005357,0.152379,0.812688,0.028571,0.001004,|NA|NA|y1,b2,b2-H2O,y2,b3,y3,y3-NH3,b4,y4,b5,b5-H2O,y5,b6,b6-H2O,b6-NH3,y6,b7,b7-H2O,b7-NH3,|147.112801,187.107716,169.097152,278.153291,334.176126,406.211871,389.185322,447.260186,535.254461,576.302776,558.292212,648.338521,704.361356,686.350792,687.334807,795.406931,835.401846,817.391282,818.375297,|8456|0|46.36|SVFLDQMK|2|981.507524|101.250546|163|Methylation(1)|NA|NA|1|0|0|0|828|49.180303|101.250546|16912|101.250546|0|0.0141507845532317|33|11162|1
28|24|0.001185,0.033700,0.958567,0.006319,0.000222,0.000008,0.000000,0.000000,0.000000,|NA|NA|b3,b3-H2O,y3,y3-NH3,y3,b4,b4-H2O,b5,b5,b5-H2O,y4,b6,b6-H2O,y5,y5-H2O,b7,b7-H2O,y6,b8,b8,y7,b9,y8,y8,b10,b10-H2O,y9,b11,y10,y11,b12,b12-H2O,y12,y12-NH3,b13,b13-H2O,y13,y13-NH3,b14,b14-H2O,|300.191776,282.181212,317.218321,300.191772,331.233971,401.239456,383.228892,444.245266,458.260916,440.250352,464.286731,515.282376,497.271812,593.329321,575.318756,628.366436,610.355872,706.413381,729.377726,743.393376,777.450491,814.430486,892.477431,892.477431,927.514546,909.503982,1005.561491,1056.557136,1062.582951,1119.604411,1203.625546,1185.614982,1220.652091,1203.625542,1316.709606,1298.699042,1333.736151,1316.709602,1373.731066,1355.720502,|17826|0|76.98|SVISGGLDALEFIGK|2|1519.838324|198.64055|537|Methylation(1)|NA|NA|1|0|0|0|1387|51.420765|198.64055|35652|198.64055|0|1.91764475480969e-32|0|607|1
28|20|0.000042,0.001193,0.033920,0.964845,|NA|NA|y1,y2,b3,b3-H2O,b4,b4-H2O,y4,b4,b4-NH3,y4,y4-NH3,b5,b5-H2O,y5,y6,y6,b6,b6-H2O,b6-NH3,y7,b8,y9,y9,y9,b9,b9-H2O,b9-NH3,b10,y10,b11,b11-NH3,y11,y11-NH3,b11,b11-H2O,b11-NH3,y11,y11-NH3,y12,b13,b14,b14-H2O,y13,y14,|189.134601,246.156061,315.166296,297.155732,386.203406,368.192842,386.214631,400.219056,383.192507,400.230281,383.203732,443.224866,425.214302,443.236091,540.288851,554.304501,557.267796,539.257232,540.241247,611.325961,711.342016,751.384531,751.384531,765.400181,768.363476,750.352912,751.336927,879.431886,879.443111,922.437696,905.411147,922.448921,905.422372,936.453346,918.442782,919.426797,936.464571,919.438022,1007.501681,1076.511916,1133.533376,1115.522812,1135.560261,1234.628671,|1557|0|23.9|SVQAGNPGGPGPGGR|2|1321.659524|138.549183|310|Methylation(1)|NA|NA|1|0|0|0|1516|51.806992|138.549183|3114|46.802148|91.747035|2.00407947294115e-11|0|4212|1
26|22|0.000000,0.000000,0.000000,0.000001,0.000790,0.119905,0.639493,0.119905,0.119905,|NA|NA|b2,b2,y2,b3,b3-H2O,y3,b5,b5-H2O,y4,y4-H2O,y4-NH3,b6,b6-H2O,y5,b6,y6,y6-NH3,b7,y7,b8,b8-H2O,b9,b9-H2O,y8,b9,b10,b10-H2O,b10-NH3,y9,y9-H2O,y9-NH3,y10,y10-NH3,b11,b11-H2O,b11-NH3,y11,b12,b12-H2O,b12-NH3,y12,y12-NH3,b13,b13-H2O,b13-NH3,|274.118616,288.134266,303.177531,375.166296,357.155732,404.225211,517.240516,499.229952,517.309271,499.298706,500.282722,632.267456,614.256892,645.367851,646.283106,716.404961,699.378412,733.315136,787.442071,804.352246,786.341682,875.389356,857.378792,888.489751,889.405006,1003.447936,985.437372,986.421387,1003.516691,985.506126,986.490142,1074.553801,1057.527252,1116.531996,1098.521432,1099.505447,1145.590911,1217.579676,1199.569112,1200.553127,1246.638591,1229.612042,1345.638256,1327.627692,1328.611707,|8590|0|46.79|SWTAADTAAQISQR|2|1519.749724|179.999613|17|Methylation(1)|NA|NA|1|0|0|0|2067|53.153405|179.999613|17180|179.999613|0|2.56140200049206e-24|0|1147|2
12|11|0.970917,0.177794,0.822206,0.029083,|NA|NA|y1,b2,y2,y2,y3,b3,b3,y4,b4,b5,y5,b6,y6,|175.118951,265.118286,274.187361,288.203011,373.255771,378.202346,392.217996,502.298361,507.244936,606.313346,615.382421,705.381756,778.445751,|6774|0|41.08|SYIDVVR|2|879.494924|99.625735|1904|Methylation(2)|NA|NA|2|0|1|0|686|48.363241|99.625735|13548|99.625735|0|0.0455475607568946|51|12072|1
33|24|0.062628,0.936966,0.936966,0.062824,0.000616,0.000000,0.000000,|NA|NA|y1,y2,b2,y3,y4,y4,y4-NH3,y5,b5,b5,y6,y6-NH3,b6,b7,y7,y7-NH3,b8,b8-H2O,b9,b9-H2O,b9-NH3,b10,b10-H2O,b10-NH3,y11,y11-NH3,b11,y5(2+),y7(2+),b8(2+),b9(2+),b10(2+),b11(2+),b11(2+),b12(2+),y13(2+),y14(2+),|175.118951,232.140411,251.102636,319.172441,376.193901,404.225201,387.198652,539.257231,565.272886,579.288536,596.278691,579.252142,636.309996,693.331456,724.337271,707.310722,808.358396,790.347832,936.416976,918.406412,919.390427,993.438436,975.427872,976.411887,1010.428591,993.402042,1128.470466,539.257231,724.337271,808.358396,936.416976,993.438436,1128.470466,1156.501766,1213.523226,1281.593031,1444.656361,|1045|0|22.22|SYSRGGGDQGYGSGR|3|1531.688048|168.079796|1298|Methylation(2)|NA|NA|2|1|0|0|1578|51.98107|168.079796|2090|72.038289|96.041507|1.59223143057248e-06|0|7106|1
24|20|0.000000,0.000000,0.000010,0.000262,0.971019,0.846612,0.182096,|NA|NA|y1,b2,b2,b3,y3,b5,y4,b6,b7,b8,b8-H2O,y7,y7-H2O,b9,y8,b10,b10-H2O,y2(2+),b4(2+),y4(2+),y5(2+),b6(2+),y6(2+),b7(2+),b8(2+),y8(2+),y9(2+),y10(2+),y11(2+),y11(2+),|147.112801,173.092066,187.107716,244.129176,416.323121,487.214696,487.360231,616.257286,763.325696,862.394106,844.383542,862.539641,844.529076,961.462516,976.582571,1074.546576,1056.536012,289.223411,373.171766,487.360231,586.428641,644.288586,733.497051,791.356996,876.409756,976.582571,1105.625161,1176.662271,1233.683731,1247.699381,|6755|0|41.02|TAAENEFVALKK|3|1348.746248|161.47427|800|Methylation(2)|NA|NA|2|1|0|0|1415|51.507564|161.47427|13510|161.47427|0|1.69258818952052e-05|1|8073|1
42|31|0.078947,0.421050,0.421050,0.078947,0.000003,0.000003,0.000006,0.000030,0.004540,0.024213,0.129136,0.688726,0.129136,0.024213,|NA|NA|y2,y3,y3-NH3,y3,y4,b5,b6,y5,b7,y6,b8,y7,y7-NH3,b9,y8,b10,b10-H2O,y9,y9-H2O,y9-NH3,y9,b11,y10,b12,b12-H2O,y11,y11-H2O,y11-NH3,b13,y12,y12,y12-NH3,y14,b17,b17-NH3,b7(2+),b8(2+),y7(2+),y8(2+),y8(2+),b10(2+),y9(2+),b11(2+),y10(2+),b12(2+),y12(2+),b15(2+),y17(2+),|310.176131,397.208161,380.181612,411.223811,526.250751,550.214356,635.267116,655.293341,748.351176,769.336271,819.388286,882.420331,865.393782,948.430876,983.468011,1061.514936,1043.504372,1098.494951,1080.484386,1081.468402,1112.510601,1176.541876,1225.594661,1277.589556,1259.578992,1340.621601,1322.611036,1323.595052,1390.673616,1397.643061,1411.658711,1394.632162,1595.779881,1849.833756,1832.807207,734.335526,819.388286,882.420331,969.452361,983.468011,1061.514936,1098.494951,1176.541876,1211.579011,1277.589556,1411.658711,1633.759136,1986.917821,|17948|0|77.41|TAFDDAIAELDTLNEDSYK|3|2158.999448|218.549991|30|Methylation(2)|NA|NA|2|0|0|0|2506|53.989811|218.549991|35896|218.549991|0|3.55251997142608e-20|0|1685|3
30|25|0.000000,0.000000,0.000020,0.002993,0.454113,0.454113,0.085146,0.002993,0.000561,0.000020,0.000020,0.000020,|NA|NA|y2,y2,b3,b3-H2O,y3,b4,b4-H2O,y4,b5,b5-H2O,y5,b6,b6-H2O,y6,y6-H2O,b6,y7,b8,y8,y8-NH3,b9,b9-H2O,y9,y9-NH3,y9,b10,b10-H2O,y10,y10-H2O,y10-NH3,b11,y11,y11-H2O,y11-NH3,b12,b12-H2O,y12,y12-H2O,y12-NH3,b13,b13-H2O,y13,y13-H2O,y13-NH3,b14,b14-H2O,b14,b14-H2O,y14,y14-H2O,y14-NH3,b15,b15-H2O,|288.203011,302.218661,338.182276,320.171712,389.250691,439.229956,421.219392,460.287801,576.288866,558.278302,589.330391,713.347776,695.337212,726.389301,708.378736,727.363426,841.416241,909.468946,928.448271,911.421722,1010.516626,992.506062,1027.516681,1010.490132,1041.532331,1125.543566,1107.533002,1138.585091,1120.574526,1121.558542,1262.602476,1275.644001,1257.633436,1258.617452,1391.645066,1373.634502,1412.702911,1394.692346,1395.676362,1462.682176,1444.671612,1513.750591,1495.740026,1496.724042,1563.729856,1545.719292,1563.729856,1545.719292,1612.819001,1594.808436,1595.792452,1676.813916,1658.803352,|1137|0|22.54|THVTHHPVSDHEATLR|2|1850.926124|200.656209|17,38|Methylation(1)|NA|NA|1|0|0|0|2812|54.490153|200.656209|2274|200.656209|0|6.95048712774782e-34|0|530|1
24|21|0.077796,0.077796,0.414909,0.414909,0.014587,0.000003,0.000000,0.000000,0.000000,0.000000,|NA|NA|y1,y1-NH3,b2,b2-NH3,y2,y3,b4,y4,b5,b5-H2O,b5-NH3,y5,b6,y6,y6-NH3,y6,y6-NH3,b7,b7-NH3,y7,b8,b8-H2O,b8-NH3,b5(2+),y5(2+),b6(2+),y6(2+),b7(2+),y7(2+),y9(2+),|147.112801,130.086252,230.149916,213.123367,234.144831,381.213241,487.251086,510.255831,600.335146,582.324582,583.308597,639.298421,713.419206,752.382481,735.355932,752.382481,735.355932,842.461796,825.435247,865.466541,971.504386,953.493822,954.477837,600.335146,639.298421,713.419206,752.382481,842.461796,865.466541,1122.567711,|7818|0|44.35|TKENILEEFSK|3|1351.711148|178.244682|621|Methylation(1)|NA|NA|1|1|0|0|1472|51.679078|178.244682|15636|178.244682|0|6.54403374078156e-11|0|4523|2
50|30|0.010127,0.045550,0.189356,0.189356,0.475090,0.715708,0.374813,0.000000,0.000000,|NA|NA|y2,y2-NH3,b3,b4,b4-H2O,y4,y4,b5,b5-H2O,b5-NH3,b5,b5-H2O,y5,y5-NH3,y5,y5-NH3,y6,y6-H2O,y6,y6,y7,y8,y8-H2O,y8-NH3,y9,y10,b9,b9-H2O,y11,y12,y13,y13-NH3,b12,b12,y14,y15,b14,y5(2+),y5(2+),y13(2+),b12(2+),b12(2+),b13(2+),y15(2+),y16(2+),b15(2+),b16(2+),b17(2+),y18(2+),b18(2+),b19(2+),y19(2+),b21(2+),y21(2+),y22(2+),b24(2+),|274.187361,257.160812,299.171376,386.203406,368.192842,442.277231,456.292881,473.235436,455.224872,456.208887,487.251086,469.240522,543.324911,526.298362,543.324911,526.298362,614.362021,596.351456,628.377671,628.377671,685.399131,756.436241,738.425676,739.409692,827.473351,898.510461,934.429866,916.419302,969.547571,1054.600331,1137.637441,1120.610892,1244.605196,1272.636496,1293.738551,1418.822611,1440.726366,543.324911,571.356211,1137.637441,1258.620846,1272.636496,1369.689256,1418.822611,1475.844071,1511.763476,1582.800586,1653.837696,1707.932241,1724.874806,1795.911916,1835.990821,1967.996706,2024.070531,2125.118211,2235.154986,|5861|0|38.17|VANTSTQTMGPRPAAAAAAATPAVR|3|2409.265148|172.09758|746|Methylation(2)|NA|NA|2|1|0|0|2678|54.278106|172.09758|11722|64.265549|107.832031|3.42828433343823e-08|0|6045|1
38|36|0.723803,0.135713,0.135713,0.004771,0.000000,0.000000,0.000000,0.000000,|NA|NA|y1,b2,y2,y2-H2O,y3,y3,y3-H2O,y4,b4,y5,y6,b7,b7-H2O,y7,b8,y8,b9,b9-H2O,y9,y9-H2O,y9-NH3,y10,b10,b11,b11-NH3,y12,b12,b13,b13-NH3,y3(2+),y5(2+),y6(2+),y7(2+),b8(2+),y8(2+),b9(2+),y9(2+),y10(2+),b10(2+),b11(2+),y11(2+),b12(2+),b13(2+),y13(2+),y13(2+),b14(2+),y14(2+),b15(2+),|161.128451,227.175396,262.139741,244.129176,375.223801,389.239451,371.228886,432.245261,470.260916,595.308591,666.345701,739.398466,721.387902,779.429761,810.435576,850.466871,881.472686,863.462122,921.503981,903.493416,904.477432,992.541091,994.556746,1065.593856,1048.567307,1190.641531,1228.657186,1285.678646,1268.652097,389.239451,595.308591,666.345701,779.429761,810.435576,850.466871,881.472686,921.503981,992.541091,994.556746,1065.593856,1093.588771,1228.657186,1285.678646,1319.684121,1333.699771,1398.762706,1433.727051,1513.789646,|12323|0|58.67|VINEPTAAALAYGLDK|3|1659.894848|332.419515|358|Methylation(1)|NA|NA|1|0|0|0|1866|52.709116|332.419515|24646|332.419515|0|3.72126604887864e-72|0|29|1
18|12|0.649916,0.183003,0.183003,0.183003,0.183003,0.638226,0.822738,0.157106,|NA|NA|y1,b2,b2,y2,y2-NH3,y3,b4,y4,y4,y4-NH3,b5,b5,b6,b6-H2O,b6-NH3,b6,b7,b8,b8,y8,b9,y9,y9-H2O,y9-NH3,|175.118951,213.159746,227.175396,276.166631,259.140082,375.235041,427.291486,446.272151,460.287801,443.261252,578.366046,578.366046,706.435856,688.425292,689.409307,734.467156,805.504266,904.572676,918.588326,953.563911,1005.620356,1080.663621,1062.653056,1063.637072,|13853|0|63.6|VISIHRGLSR|2|1179.734724|79.832889|2505|Methylation(3)|NA|NA|3|1|1|0|486|46.866363|79.832889|27706|47.642257|32.190632|0.150819925787681|94|12894|1
31|20|0.107128,0.107128,0.107128,0.107128,0.571352,0.000132,0.000001,0.000001,|NA|NA|y2,y3,y4,y5,y6,b6,b6-NH3,b7,y7,b8,y8,y8-NH3,b9,y10,b10,b11,b11,y5(2+),b7(2+),y8(2+),b8(2+),b9(2+),b9(2+),b10(2+),b11(2+),b12(2+),|261.155731,318.177191,417.245601,530.329661,629.398071,674.299146,657.272597,773.367556,774.454211,856.404666,857.491321,840.464772,1001.460806,1085.602321,1100.529216,1199.597626,1213.613276,530.329661,773.367556,857.491321,870.420316,987.445156,1001.460806,1100.529216,1213.613276,1312.681686,|8364|0|46.06|VKDSDDVPMVLVGNK|3|1629.851348|125.497638|1270|Methylation(1)|NA|NA|1|1|0|0|2050|53.117539|125.497638|16728|113.69811|11.799528|0.00157844311758467|12|10095|1
31|25|0.199998,0.199998,0.199998,0.199998,0.199998,0.000002,0.000009,0.000000,0.000000,|NA|NA|b2,y2,y3,y4,b4,b4-NH3,y5,y5,y5,y6,b6,b6-NH3,y7,y7-NH3,b7,b7,y7,y8,y8-NH3,y9,b9,b10,b11,y6(2+),b7(2+),y8(2+),b8(2+),b9(2+),b10(2+),b11(2+),b12(2+),b13(2+),|228.170646,261.155731,318.177191,417.245601,458.260916,441.234367,530.329661,544.345311,544.345311,643.413721,688.314796,671.288247,774.454211,757.427662,787.383206,787.383206,788.469861,871.506971,854.480422,970.575381,1015.476456,1128.560516,1241.644576,643.413721,787.383206,871.506971,884.435966,1015.476456,1128.560516,1241.644576,1340.712986,1397.734446,|9802|0|50.63|VKDTDDVPMILVGNK|3|1657.881248|193.96279|1292|Methylation(1)|NA|NA|1|1|0|0|2007|53.025474|193.96279|19604|184.892486|9.07030400000002|6.51113429867213e-15|0|2944|2
12|11|0.994107,0.838046,0.161754,0.005879,0.000213,|NA|NA|y1,y1-NH3,b2,b2-NH3,y2,y2-H2O,b3,y3,b4,b4-NH3,b4,y4,b5,b5,b5-NH3,y5,b6,b6-NH3,y6,|147.112801,130.086252,228.134266,211.107717,276.155391,258.144826,299.171376,389.239451,400.182666,383.156117,428.213966,518.282041,527.282376,541.298026,524.271477,589.319151,670.340616,653.314067,717.377731,|2279|0|26.29|VNADIEK|2|816.445724|99.625735|980|Methylation(2)|NA|NA|2|0|0|0|617|47.902852|99.625735|4558|99.625735|0|0.0455475607568946|51|12071|1
14|12|0.000222,0.959491,0.033732,0.006325,0.000222,0.000008,|NA|NA|y1,y1-NH3,b2,b2-H2O,y2,y2-H2O,b3,b4,y3,y3-H2O,y3,b5,y4,y4-H2O,y5,y5-H2O,b6,b6-H2O,y6,y6-H2O,y6-NH3,b7,b7-H2O,y7,y7-H2O,y7-NH3,|147.112801,130.086252,201.123366,183.112802,248.160481,230.149916,272.160476,359.192506,377.203071,359.192506,391.218721,472.276566,490.287131,472.276566,591.334811,573.324246,601.319156,583.308592,648.356271,630.345706,631.329722,702.366836,684.356272,749.403951,731.393386,732.377402,|1240|0|22.9|VTGSLETK|2|848.472324|101.250546|1797|Methylation(1)|NA|NA|1|0|0|0|395|45.965971|101.250546|2480|101.250546|0|0.0141507845532317|33|11150|1
21|15|0.837395,0.157011,0.005520,0.000036,0.000036,0.000001,|NA|NA|y1,y1-NH3,b1,y2,y4,y5,b4,y6,b5,y7,y7-H2O,y3(2+),y5(2+),b4(2+),b6(2+),y7(2+),y8(2+),y9(2+),b9(2+),|147.112801,130.086252,187.086586,298.187361,470.235761,541.272871,541.349666,669.331451,669.408246,768.399861,750.389296,341.193171,541.272871,541.349666,740.445356,782.415511,896.494821,1023.594531,1063.568316,|3909|0|32.06|WIKVQAEGHK|3|1209.675548|105.217228|2967|Methylation(1)|NA|NA|1|1|1|0|985|49.934362|105.217228|7818|88.349928|16.8673|0.16238691417605|98|12924|1
14|12|0.817036,0.153194,0.028724,0.001010,0.000036,|NA|NA|y1,y1-NH3,b1,y2,y3,b3,y4,y5,b5,b5,y6,y6-H2O,y6-NH3,b6,y7,y7-NH3,b7,|175.118951,158.092402,187.086586,278.128141,377.196551,415.197586,506.239141,619.323201,643.308586,657.324236,748.365791,730.355226,731.339242,756.392646,847.434201,830.407652,859.401836,|3593|0|30.96|WVDLEVCR|2|1033.508524|101.250546|2979|Methylation(1)|NA|NA|1|0|1|0|884|49.464523|101.250546|7186|63.442792|37.807754|0.0141507845532317|33|11153|1
14|12|0.033707,0.958787,0.006320,0.001185,|NA|NA|y1,y2,b2,y3,y4,b3,y5,y5-H2O,b4,b5,y6,y6-H2O,y7,y7-H2O,b7,b7-H2O,|147.112801,260.196861,311.139016,317.218321,388.255431,412.186696,517.298021,499.287456,541.229286,612.266396,618.345701,600.335136,765.414111,747.403546,782.371916,764.361352,|6034|0|38.72|YFTDAGLK|2|928.477124|101.250546|163|Methylation(1)|NA|NA|1|0|0|0|845|49.268567|101.250546|12068|101.250546|0|0.0141507845532317|33|11160|1
32|26|0.028600,0.152532,0.813504,0.005362,0.000001,0.000000,0.000000,0.000000,0.000000,0.000000,|NA|NA|b2,y2,y2-H2O,y3,b4,y4,y4-H2O,y5,b5,y6,b7,b8,y7,b9,b9-H2O,y8,y8-NH3,y9,y9-NH3,b10,b10-H2O,b10-NH3,y10,y11,y11-NH3,y3(2+),b7(2+),b8(2+),y7(2+),y8(2+),b10(2+),b11(2+),y12(2+),y13(2+),b14(2+),b15(2+),b15(2+),|261.123366,276.155391,258.144826,407.195881,503.250016,522.222821,504.212256,637.249761,640.308926,823.329071,824.430096,923.498506,937.372001,1024.546186,1006.535622,1038.419681,1021.393132,1137.488091,1120.461542,1138.589116,1120.578552,1121.562567,1250.572151,1307.593611,1290.567062,421.211531,824.430096,923.498506,937.372001,1038.419681,1138.589116,1324.668426,1458.668171,1587.710761,1685.762796,1800.789736,1814.805386,|10997|0|54.44|YPIEHGIVTNWDDMEK|3|1960.911848|203.065208|21|Methylation(1)|NA|NA|1|0|0|0|2485|53.953264|203.065208|21994|150.881508|52.1837|1.83504993520604e-19|0|1839|6
