# Supplementary material for: Exploring Protein Post-Translational Modifications of Breast Cancer Cells Using a Novel Combinatorial Search Algorithm
Source: Int J Mol Sci. 2024 Sep 13;25(18):9902. doi: 10.3390/ijms25189902 (PMC11432537; doi:10.3390/ijms25189902)
Supplement: Supplementary file 1 [file ijms-25-09902-s001.zip › 231_IFN_memb3.mtl]

Total|Matched|mod0_probs|mod1_probs|mod2_probs|Fragments|Masses|Scan|PrecScan|RetTime|Sequence|Charge|PrecMass|Score|Proteins|mod0|mod1|mod2|nMod|Missed|Decoy|Contam|Seq_count|score_threshold|Score_1|row_id|next_max_score|score_diff|PEP|sumDecoy|rowNum|Countb
20|17|0.024317,0.129688,0.691670,0.129688,0.024317,0.000160,0.000160,|NA|NA|b2,y1,b2,y2,b3,y3,y3-H2O,b3,y4,b4,y5,b5,y6,b6,b6-H2O,y7,b7,b7-H2O,y8,y8-NH3,b8,b8-H2O,y8,b9,b9-H2O,y9,y9-NH3,b10,|185.128446,189.134601,199.144096,246.156061,348.191776,361.183001,343.172436,362.207426,432.220111,477.234366,545.304171,578.282046,674.346761,707.324636,689.314072,775.394441,820.408696,802.398132,890.421381,873.394832,891.445806,873.435242,904.437031,1006.472746,988.462182,1067.500361,1050.473812,1077.509856,|7614|0|44.13|ALYESELADAR|2|1251.621324|140.723058|824|Methylation(1)|NA|NA|1|0|0|0|1508|51.784013|140.723058|15228|140.723058|0|9.88067091038881e-11|8|4619|1
22|19|0.000000,0.000007,0.152378,0.812683,0.028571,0.005357,0.001004,|NA|NA|b2,y2,b3,y3,b4,b4-NH3,y4,b5,b5-NH3,y5,b6,b6-NH3,y6,b7,b7-H2O,b7-NH3,y7,y7-H2O,y7-NH3,b8,b8-H2O,b8-NH3,y8,y8-H2O,y8-NH3,y8,y8-H2O,y8-NH3,b9,b9-H2O,y9,y9-H2O,y9-NH3,b10,b10-NH3,y10,y10-H2O,y10-NH3,b11,b11-NH3,|200.102966,246.156061,313.187026,360.198991,460.255436,443.228887,475.225931,531.292546,514.265997,574.294341,645.335476,628.308927,675.342021,746.383156,728.372592,729.356607,789.384951,771.374386,772.358402,845.451566,827.441002,828.425017,846.406411,828.395846,829.379862,860.422061,842.411496,843.395512,960.478506,942.467942,1007.490471,989.479906,990.463922,1074.521436,1057.494887,1120.574531,1102.563966,1103.547982,1145.558546,1128.531997,|6393|0|40.3|AQIFANSVDNAR|2|1319.671724|159.424975|1851|Methylation(1)|NA|NA|1|0|0|0|1678|52.24792|159.424975|12786|159.424975|0|2.31037619400783e-16|5|2619|1
26|18|0.491296,0.491296,0.017272,0.000114,0.000021,0.000001,0.000000,|NA|NA|y1,b3,y2,y4,y5,y6,y6-H2O,b6,b6-NH3,y7,b7,b7-NH3,b7,b7-NH3,b9,y3(2+),y5(2+),b5(2+),y6(2+),b6(2+),y7(2+),b7(2+),b8(2+),b9(2+),y10(2+),|175.118951,299.207756,304.161541,504.241241,561.262701,690.305291,672.294726,718.413386,701.386837,819.347881,847.455976,830.429427,847.455976,830.429427,1033.520026,375.198651,575.278351,575.355146,690.305291,718.413386,819.347881,847.455976,890.461786,1033.520026,1237.605881,|8217|0|46.01|AVKYLEEGEAER|3|1407.712448|121.516668|3735|Methylation(1)|NA|NA|1|1|1|0|1661|52.203696|121.516668|16434|67.902614|53.614054|0.00716232915257739|46|10742|1
28|19|0.998526,0.001234,0.000231,0.000008,0.000000,0.000000,0.000000,0.000000,|1.000000,|NA|b3,b3,y3,b4,y4,b5,b5-H2O,b6,y6,b7,b7,y7,y8,y8-H2O,y9,y9-H2O,b10,y10,y11,y11-H2O,y11-NH3,b12,y12,b14,y14,|284.196856,298.212506,361.219391,397.280916,476.246331,512.307856,494.297292,625.391916,724.329416,754.434506,754.434506,781.350876,878.403636,860.393071,1007.446226,989.435661,1009.556406,1120.530286,1235.557226,1217.546661,1218.530677,1271.618751,1334.625636,1457.719191,1560.793756,|10970|0|54.74|AVLVDLEPGTMDSVR|2|1631.832124|125.504387|1611,1637|Methylation(1)|Met_OX(1)|NA|2|0|0|0|2214|53.451776|125.504387|21940|125.504387|0|1.03097796056209e-05|20|7934|1
28|19|0.245681,0.245681,0.245681,0.245681,0.008637,0.008637,|1.000000,|NA|b2,y1,y1,b3,y2,b3,b3-NH3,y3,y3,y4,b6,b6-NH3,b6,b6-NH3,b9,y9,y9,b10,b11,b5(2+),b6(2+),b9(2+),b10(2+),b11(2+),b11(2+),b12(2+),b12(2+),y11(2+),|171.112796,175.118951,189.134601,285.155726,288.203011,299.171376,282.144827,435.238416,449.254066,506.275526,724.366446,707.339897,724.366446,707.339897,1111.535326,1155.576146,1169.591796,1182.572436,1329.607841,561.303116,724.366446,1111.535326,1182.572436,1315.592191,1329.607841,1428.676251,1442.691901,1446.698056,|21599|0|92.38|AVNYVYQRCAMLR|3|1616.799248|125.504387|2555|Methylation(1)|Met_OX(1)|NA|2|1|1|0|2329|53.671695|125.504387|43198|77.071653|48.432734|0.0147623169989758|56|11119|1
12|11|0.033747,0.959925,0.006328,|NA|NA|y1,b2,y2,b3,y3,b4,y4,y4-H2O,b5,y5,y5-H2O,y5-NH3,b6,b6-H2O,y6,|147.112801,258.123696,310.176131,387.166286,473.239461,516.208876,602.282051,584.271486,679.272206,731.324641,713.314076,714.298092,842.335536,824.324972,917.403951,|6512|0|40.67|AWEDYYK|2|988.441524|99.625735|322|Methylation(1)|NA|NA|1|0|0|0|609|47.846173|99.625735|13024|99.625735|0|0.0285690511758697|74|11599|1
12|11|0.991961,0.006539,0.001226,0.000230,0.000043,0.000002,|NA|NA|b1,y1,y1-NH3,y2,b2,y3,b3,y4,y5,b6,b6,y6,y6-H2O,y6-NH3,y6,|130.049866,147.112801,130.086252,260.196861,277.118276,347.228891,390.202336,460.312951,573.397011,703.402486,703.402486,720.465421,702.454856,703.438872,734.481071,|8681|0|47.46|DFLLSLK|2|849.508124|99.625735|801|Methylation(1)|NA|NA|1|0|0|0|181|42.576786|99.625735|17362|99.625735|0|0.0285690511758697|74|11603|1
16|14|0.004605,0.004605,0.130991,0.698617,0.130991,0.024561,0.004605,0.000863,0.000162,|NA|NA|y1,b2,b2-H2O,b2-NH3,y2,b3,b3-H2O,b3-NH3,y3,b4,b4-H2O,y4,b5,b5-H2O,y5,b6,y6,b7,b7-NH3,y7,y7-H2O,b8,|175.118951,244.129176,226.118612,227.102627,288.203011,357.213236,339.202672,340.186687,416.261591,458.260916,440.250352,529.345651,587.303506,569.292942,658.388241,700.387566,759.435921,828.446146,811.419597,872.519981,854.509416,941.530206,|6698|0|41.24|DKLSELQLR|2|1115.641324|120.059029|1704|Methylation(1)|NA|NA|1|1|0|0|848|49.283959|120.059029|13396|120.059029|0|4.89398788569432e-06|18|7545|1
18|13|0.158014,0.842000,0.855308,0.252899,0.725124,0.139826,0.026828,|NA|NA|y1,b2,y2,b3,b3-H2O,b4,b4-H2O,y3,b7,y6,y7,b8,y8,y8-H2O,y8-NH3,b9,y9,|175.118951,243.133926,288.203011,314.171036,296.160472,415.218716,397.208152,415.302721,713.382816,713.466821,814.514501,840.482526,885.551611,867.541046,868.525062,953.566586,1012.651321,|6745|0|41.38|DLASVQALLR|2|1127.679324|92.78506|1516|Methylation(3)|NA|NA|3|0|0|0|574|47.589119|92.78506|13490|47.642257|45.142803|0.000253688790023039|29|9141|1
30|16|0.998599,0.998599,0.003291,0.022124,0.117323,0.117323,0.117284,0.625456,|NA|NA|y2,y2,y2-NH3,b3,b3-H2O,y3,y3,b4,b5,b5-H2O,y5,b6,b6-H2O,y5,b8,b9,b9,y9,b11,y10,b11,y11,y11-H2O,b12,y12,b13,b13-H2O,b13-NH3,y13,b14,b15,|274.187361,288.203011,271.176462,314.171036,296.160472,387.271421,401.287071,477.234366,548.271476,530.260912,644.372591,661.355536,643.344972,672.403891,817.445406,846.435566,846.435566,984.547251,1044.536006,1055.584361,1086.582956,1168.668421,1150.657856,1201.609896,1239.705531,1329.668476,1311.657912,1312.641927,1402.768861,1442.752536,1541.820946,|22152|0|94.83|DLGYALAAATPENIVR|2|1715.932724|84.368191|2220|Methylation(3)|NA|NA|3|0|1|0|1678|52.24792|84.368191|44304|65.156063|19.212128|0.00247808230483335|38|10254|1
14|15|0.000000,0.000000,0.000000,0.000037,0.842074,0.157889,|NA|NA|y1,b2,b2,y2,y2-H2O,b3,b3-H2O,y3,y3,b4,y4,y4-NH3,b5,b5-H2O,y5,y5-H2O,y5-NH3,b6,b6-H2O,y6,y6-H2O,y6-NH3,b7,b7-H2O,b7,b7-H2O,y7,y7-H2O,y7-NH3,y7,|147.112801,229.118276,243.133926,248.160481,230.149916,357.213236,339.202672,395.228891,395.228891,472.240176,558.292221,541.265672,635.303506,617.292942,673.319161,655.308596,656.292612,782.371916,764.361352,801.414121,783.403556,784.387572,883.419596,865.409032,883.419596,865.409032,900.482531,882.471966,883.455982,914.498181,|8108|0|45.68|DLKDYFSK|2|1029.524124|140|611,1825|Methylation(1)|NA|NA|1|1|0|0|1076|50.318123|140|16216|140|0|4.65351871494272e-10|9|4927|1
16|11|0.995567,0.384291,0.722482,0.477151,0.184203,0.194527,0.027843,0.013936,|NA|NA|b2,y2,y3,y3-NH3,y3,b4,y4,b4,b4-H2O,b4,y5,b5,y6,b6,b6,b7,y7,b8,y8,y8-H2O,y8-NH3,|244.092796,244.165561,357.249621,340.223072,385.280921,472.203796,472.312951,486.219446,468.208882,500.235096,557.365711,613.319156,670.449771,672.319886,700.351186,813.435246,813.508011,910.488006,927.550941,909.540376,910.524392,|8135|0|45.75|DNDLISLPK|2|1056.592324|75.681778|1418|Methylation(3)|NA|NA|3|0|0|0|735|48.662873|75.681778|16270|67.888648|7.79312999999999|0.0747603534109674|93|12301|1
20|15|0.966036,0.033962,0.000001,0.000000,0.000000,0.000000,|NA|NA|y1,b2,b2,b2-H2O,b2-NH3,y2,y2-H2O,b3,b3-H2O,b3-NH3,y3,y3,b4,b4-H2O,y4,b6,b6-NH3,y5,y6,y7,y7-NH3,b8,y8,y8-NH3,b9,b9-H2O,b9-NH3,y9,y9-H2O,b10,b10-H2O,b10-NH3,y10,y10-H2O,|175.118951,244.092796,258.108446,240.097882,241.081897,304.161541,286.150976,357.176856,339.166292,340.150307,403.229951,417.245601,428.213966,410.203402,550.298361,615.273276,598.246727,621.335471,708.367501,822.410431,805.383882,833.378796,893.447541,876.420992,946.462856,928.452292,929.436307,992.515951,974.505386,1075.505446,1057.494882,1058.478897,1120.574531,1102.563966,|4768|0|35.15|DQVANSAFVER|2|1249.615524|110.231319|642|Methylation(1)|NA|NA|1|0|0|0|1461|51.646502|110.231319|9536|110.231319|0|0.000240618872107922|29|9118|1
36|26|0.000000,0.000000,0.000000,0.000000,0.000000,0.000007,0.000164,0.000691,0.065898,0.966620,0.966620,|NA|NA|b2,y3,y3-H2O,y4,y4-H2O,y5,b6,y6,b7,b7,y7,b8,b8,y8,y8-NH3,y9,y9-H2O,y9-NH3,b10,y10,y10-NH3,b11,y11,b11,b3(2+),b7(2+),y7(2+),b8(2+),b9(2+),y8(2+),y9(2+),b10(2+),y10(2+),b12(2+),b14(2+),y15(2+),b16(2+),|203.066246,375.223801,357.213236,490.250741,472.240176,547.272201,671.310726,675.330781,742.347836,756.363486,789.373711,813.384946,827.400596,904.400651,887.374102,961.422111,943.411546,944.395562,985.433346,1032.459221,1015.432672,1099.476276,1103.496331,1127.507576,373.183006,742.347836,789.373711,813.384946,870.406406,904.400651,961.422111,985.433346,1032.459221,1227.534856,1399.583256,1571.740811,1627.694256,|762|0|21.31|DSRPSQAAGDNQGDEAK|3|1773.800048|180.342757|1692|Methylation(2)|NA|NA|2|1|0|0|1607|52.060159|180.342757|1524|69.715635|110.627122|3.03972343074976e-08|11|5944|1
12|11|0.005213,0.027805,0.148291,0.790886,0.027805,|NA|NA|b1,y1,b2,b2-H2O,y2,b3,y3,b4,b4-H2O,y4,b5,y5,b6,|130.049866,175.118951,201.086976,183.076412,274.187361,330.129566,401.287071,417.161596,399.151032,488.319101,544.261306,617.361691,643.329716,|5355|0|36.97|EAESIVR|2|817.442324|99.625735|2487|Methylation(1)|NA|NA|1|0|1|0|757|48.790959|99.625735|10710|67.803238|31.822497|0.0285690511758697|74|11598|1
28|14|0.998423,0.992635,0.007870,0.000383,0.000127,0.000405,0.000078,0.000078,|1.000000,|NA|y2,b3,b4,b4-H2O,y4,b5,b5,b5-H2O,b7,y7,b10,y10,y10-NH3,b11,y11,y11-H2O,y13,b13,b14,y14,|260.196861,332.127466,389.148926,371.138362,448.258811,490.160216,518.191516,500.180952,728.328336,857.425956,1135.516211,1214.631186,1197.604637,1298.579541,1343.673776,1325.663211,1471.732346,1472.625841,1585.709901,1588.757186,|5118|0|36.22|ECAGEPLFMLYCAIK|2|1731.813324|69.904528|1051|Methylation(2)|Met_OX(1)|NA|3|0|0|0|2155|53.334473|69.904528|10236|65.156063|4.748465|0.150014578921153|119|12822|1
16|11|0.014725,0.014725,0.959061,0.959061,0.848831,0.203596,|NA|NA|y1,b2,y2,b3,b4,b4,b5,y4,y5,b6,b6,y6,y6-H2O,b7,y7,b8,|175.118951,245.076806,304.161541,344.145216,475.185706,503.217006,532.207166,532.308931,603.346041,645.291226,687.338176,734.386531,716.375966,774.370206,833.454941,903.412796,|3619|0|31.4|EDVMGITDR|2|1077.520124|75.681778|1678|Methylation(3)|NA|NA|3|0|0|0|1061|50.257154|75.681778|7238|75.681778|0|0.0747603534109674|93|12298|1
22|16|0.000000,0.000000,0.000000,0.000001,0.000021,0.000605,0.003226,0.017208,0.489469,0.489469,|NA|NA|b2,b2-H2O,y2,y2-H2O,b3,b3-H2O,y4,y5,b6,b6-H2O,b6-NH3,y6,y7,b8,b8,y8,y8-NH3,b9,b9-H2O,y9,y9-H2O,y9-NH3,b10,b10-H2O,b10-NH3,y10,y10-H2O,b11,b11-H2O,b11-NH3,y11,y11-NH3,|243.133926,225.123362,276.155391,258.144826,356.217986,338.207422,460.276561,575.303501,628.330056,610.319492,611.303507,662.335531,733.372641,830.389026,844.404676,847.415571,830.389022,901.426136,883.415572,934.447601,916.437036,917.421052,1014.510196,996.499632,997.483647,1047.531661,1029.521096,1143.552786,1125.542222,1126.526237,1160.615721,1143.589172,|7156|0|42.68|ELISNASDALDK|2|1289.660924|113.845072|276,659|Methylation(1)|NA|NA|1|0|0|0|1409|51.48911|113.845072|14312|113.845072|0|3.63425162500918e-05|24|8303|1
31|18|0.000005,0.000028,0.000148,0.000790,0.000148,0.119866,0.639284,0.119866,0.119866,|NA|NA|b2,b2-H2O,y3,b3,b3-H2O,y4,y6,b5,b5-H2O,b5,y7,b6,b6-H2O,b6-NH3,b6,y10,y10-H2O,b10,y6(2+),y7(2+),y8(2+),b7(2+),y9(2+),y10(2+),y11(2+),b10(2+),y12(2+),y13(2+),|229.118276,211.107712,346.183341,392.181606,374.171042,502.284451,630.343021,648.298766,630.288202,662.314416,717.375051,776.357346,758.346782,759.330797,790.372996,1051.502771,1033.492206,1211.532746,630.343021,717.375051,774.396511,904.415926,937.459841,1065.518421,1193.577001,1211.532746,1321.635581,1449.694161,|1573|0|24.29|EVYQQQQYGSGGRGNR|3|1840.867148|102.464597|1808|Methylation(1)|NA|NA|1|1|0|0|2222|53.467441|102.464597|3146|50.834417|51.63018|0.125681330217516|110|12699|1
34|25|0.000000,0.000001,0.000001,0.000004,0.000004,0.000000,0.000595,0.003172,0.016917,0.016917,0.481195,0.481195,|NA|NA|y2,y2-H2O,y3,y3,y4,y5,y6,y6,y6-NH3,b8,y7,b9,b9-H2O,y8,y9,y9-H2O,b10,b10-H2O,b10-NH3,y9,y9-H2O,y9-NH3,y11,b11,b11-H2O,b11-NH3,b11,b11-H2O,b11-NH3,b6(2+),y7(2+),y8(2+),y9(2+),b10(2+),y11(2+),b11(2+),b12(2+),y13(2+),b13(2+),b14(2+),b15(2+),b16(2+),y16(2+),|304.161541,286.150976,403.229951,417.245601,532.272541,646.315471,745.383881,759.399531,742.372982,921.394846,922.462861,992.431956,974.421392,1085.526191,1142.547651,1124.537086,1155.495286,1137.484722,1138.468737,1156.563301,1138.552736,1139.536752,1300.616791,1318.558616,1300.548052,1301.532067,1318.558616,1300.548052,1301.532067,763.325706,922.462861,1085.526191,1142.547651,1155.495286,1300.616791,1318.558616,1431.642676,1543.702311,1545.685606,1660.712546,1773.796606,1902.839196,1947.908281,|14151|0|64.99|EYQLNDSAAYYLNDLDR|3|2076.950948|176.751268|334|Methylation(1)|NA|NA|1|0|0|0|2074|53.168088|176.751268|28302|176.751268|0|5.34614342035729e-13|7|3634|2
28|15|0.964245,0.964245,0.066929,0.008197,0.025059,0.129275,0.688700,0.129137,0.024214,|NA|NA|y2,b4,b4,b4,b5,b5,y6,b6,y7,b7,b8,y9,b9,y10,y11,y11-H2O,y12,y12-NH3,y13,y13,b13,b14,|246.156061,519.244926,533.260576,547.276226,632.328986,646.344636,646.370481,775.387226,775.413071,832.408686,933.456366,933.482211,1062.498956,1062.524801,1175.608861,1157.598296,1288.692921,1271.666372,1431.751161,1445.766811,1462.713376,1533.750486,|15223|0|68.53|FDEILEASDGIMVAR|2|1707.865724|79.809361|802|Methylation(3)|NA|NA|3|0|0|0|2303|53.622939|79.809361|30446|79.809361|0|0.0132870489109493|55|11091|1
14|11|0.966579,0.060048,0.795688,0.149508,0.028177,|NA|NA|y1,y2,y2,b3,y3,y4,b4,b5,y5,y6,b6,y7,b7,b7-NH3,b7,b7-NH3,|147.112801,234.144831,262.176131,348.155386,361.244541,418.266001,518.272146,561.277956,574.367111,631.388571,674.362016,774.446811,775.409696,758.383147,775.409696,758.383147,|11669|0|56.97|FEGRGLSK|2|921.518124|85.640697|2801|Methylation(2)|NA|NA|2|1|1|0|468|46.702459|85.640697|23338|67.803238|17.837459|0.084189999814914|99|12344|1
20|14|0.085470,0.455822,0.455838,0.004231,0.998640,|NA|NA|y1,b2,y2,y3,y3-NH3,b3,y4,b4,b4-H2O,b5,b5-H2O,y5,y6,y6-NH3,b6,b6-H2O,y6,y7,y7-NH3,y8,y8,b9,y9,b10,b10-H2O,|175.118951,277.118276,286.187361,357.224471,340.197922,390.202336,454.277231,491.250016,473.239452,548.271476,530.260912,551.329991,650.398401,633.371852,661.355536,643.344972,664.414051,721.435511,704.408962,808.467541,822.483191,926.498166,935.567251,1037.566576,1019.556012,|10840|0|54.33|FELSGIPPAPR|2|1211.677324|96.666176|625,648|Methylation(2)|NA|NA|2|0|0|0|994|49.973864|96.666176|21680|96.666176|0|0.04538417165242|80|11807|10
20|12|0.043728,0.043728,0.043728,0.888122,0.967170,0.035661,0.158684,0.819178,|NA|NA|y1,y2,y2,y3,y3-H2O,y3-NH3,y3,b4,y4,b4,b4-H2O,y4,y4-H2O,y4-NH3,b4,y4,y5,b6,y6,b6,b6-H2O,b7,b7-H2O,y7,y7-H2O,y7-NH3,b7,y7,b8,b8,b8-H2O,b8,b8-H2O,b9,b10,b10-NH3,y10,y10-NH3,|189.134601,317.193181,331.208831,404.225211,386.214646,387.198662,432.256511,491.250016,491.257241,505.265666,487.255102,505.272891,487.262326,488.246342,519.281316,519.288541,634.315481,705.327616,731.368241,733.358916,715.348352,820.354556,802.343992,820.361781,802.351216,803.335232,834.370206,834.377431,907.386586,935.417886,917.407322,935.417886,917.407322,1008.434266,1150.508496,1133.481947,1191.567411,1174.540862,|1390|0|23.72|FESLMPDSSQR|2|1338.636724|72.354564|1956|Methylation(3)|NA|NA|3|0|1|0|1386|51.417632|72.354564|2780|67.888648|4.46591599999999|0.135882810612505|114|12776|1
28|15|0.006019,0.897985,0.523298,0.523298,0.024043,0.024043,0.000948,0.000183,0.000183,|NA|NA|y2,b2,y3,y3-NH3,y3,b3,b4,y4,b5,y7,y7-H2O,b8,b9,y12,y12-H2O,y12,y13,y13-H2O,y13-NH3,b13,b13-H2O,b13-NH3,y14,b14,|261.155731,261.159746,374.239791,357.213242,388.255441,389.218326,460.255436,521.308201,591.295926,898.466881,880.456316,933.486236,1080.554646,1442.734791,1424.724226,1456.750441,1570.793371,1552.782806,1553.766822,1570.797386,1552.786822,1553.770837,1683.877431,1684.840316,|13384|0|62.5|FINAMKEAFETFINK|2|1830.944724|79.809361|255|Methylation(2)|NA|NA|2|1|0|0|2495|53.970705|79.809361|26768|69.904528|9.904833|0.103675462356989|105|12426|1
22|19|0.000224,0.964628,0.033913,0.001192,0.000042,0.000001,|NA|NA|b2,b3,b3-H2O,y2,y2-NH3,b4,b4,y3,y3-NH3,b5,b5-H2O,y4,b6,b6,b6-H2O,y5,b7,y6,b8,b8-H2O,y7,b9,b9-H2O,b9-NH3,y8,b10,b10-H2O,b10-NH3,y9,y9-H2O,y9-NH3,y10,b11,b11-NH3,|187.071326,244.092786,226.082222,244.165561,227.139012,341.145546,355.161196,357.249621,340.223072,470.188136,452.177572,471.292551,555.240896,569.256546,551.245982,570.360961,684.283486,685.387901,783.351896,765.341332,784.456311,897.394826,879.384262,880.368277,913.498901,1010.478886,992.468322,993.452337,1010.551661,992.541096,993.525112,1067.573121,1107.531646,1090.505097,|7692|0|44.37|GEGPDVDVNLPK|2|1253.636924|159.424975|56|Methylation(1)|NA|NA|1|0|0|0|1370|51.367206|159.424975|15384|159.424975|0|2.31037619400783e-16|5|2621|1
31|20|0.000997,0.806746,0.151265,0.028362,0.000997,0.000997,0.005318,0.005318,|NA|NA|b2,b3,y2,b4,b5,y5,y5-NH3,b6,y6,y7,b8,b8-H2O,b8,y8,y9,y10,b6(2+),y7(2+),y7(2+),b8(2+),y8(2+),y9(2+),y10(2+),y11(2+),b13(2+),y12(2+),y13(2+),|205.097146,276.134256,276.155391,423.202666,522.271076,563.267121,546.240572,623.318756,700.326031,815.352971,885.414106,867.403542,899.429756,944.395561,1091.463971,1192.511651,637.334406,815.352971,829.368621,899.429756,944.395561,1091.463971,1192.511651,1291.580061,1438.627336,1438.648471,1509.685581,|11742|0|57.21|GFAFVTFDDHDSVDK|3|1713.773648|125.497638|1346|Methylation(1)|NA|NA|1|0|0|0|1462|51.649474|125.497638|23484|87.251093|38.246545|0.00116999659056694|35|10054|2
53|24|0.021968,0.105741,0.491628,0.491628,0.888575,0.000210,0.000210,0.000039,|NA|NA|b3,y2,b4,b5,y6,y6,y7,y8,b9,y9,y10,y12,y12-NH3,b15,b16,b16-NH3,b17,b17-NH3,b19,y4(2+),y8(2+),y9(2+),y10(2+),b15(2+),y15(2+),b16(2+),b16(2+),b17(2+),y17(2+),b19(2+),b20(2+),y19(2+),y20(2+),y20(2+),y21(2+),y22(2+),|243.108776,322.187361,376.161536,447.198646,677.336541,691.352191,748.373651,831.410761,853.347486,888.432221,1035.500631,1220.580671,1203.554122,1365.593016,1512.661426,1495.634877,1569.682886,1552.656337,1723.757106,551.293621,831.410761,888.432221,1035.500631,1365.593016,1377.629401,1484.630126,1512.661426,1569.682886,1648.793841,1723.757106,1820.809866,1820.842241,1953.895001,1967.910651,2024.932111,2157.984871,|9684|0|50.63|GGNFGFGDSRGGGGNFGPGPGSNFR|3|2400.083048|103.760193|1347|Methylation(2)|NA|NA|2|1|0|0|1913|52.81715|103.760193|19368|50.296815|53.463378|0.0549628047436466|82|12135|2
56|30|0.000000,0.001218,0.006498,0.985737,0.006498,0.000002,0.000043,0.000002,0.000002,0.000002,|NA|NA|b4,b4-H2O,b5,b5-H2O,b5,b6,b6-H2O,b8,b8-H2O,y5,y6,y8,y8,y8-H2O,y8-NH3,b11,y9,y10,y11,y11,y12,b14,y13,y13-H2O,b15,y14,b16,y17,b10(2+),b14(2+),b16(2+),y15(2+),y17(2+),y18(2+),y19(2+),y21(2+),y22(2+),y23(2+),y24(2+),b26(2+),|259.103686,241.093122,316.125146,298.114582,330.140796,373.146606,355.136042,487.189526,469.178962,489.277961,546.299421,690.352911,704.368561,686.357996,687.342012,732.290696,777.384941,834.406401,891.427861,891.427861,948.449321,1002.434726,1035.481351,1017.470786,1059.456186,1092.502811,1146.488216,1376.662491,631.243016,1002.434726,1146.488216,1262.619571,1376.662491,1463.694521,1550.726551,1664.769471,1721.790931,1778.812391,1835.833851,1862.797126,|303|0|18.55|GGSGGGGGGSSGGRGSGGGSSGGSIGGR|3|2093.930048|153.249291|788|Methylation(1)|NA|NA|1|1|0|0|1557|51.922886|153.249291|606|43.16834|110.080951|3.08893986911333e-09|11|5300|1
44|23|0.059999,0.059999,0.059999,0.059999,0.059999,0.319995,0.319995,0.059999,0.000014,0.000000,0.000000,0.000000,|NA|NA|b2,y4,y4-NH3,y6,y6-NH3,y7,y8,y8-H2O,y8-NH3,y9,y12,y12,y13,b4(2+),y4(2+),y7(2+),b6(2+),b7(2+),y10(2+),y11(2+),y12(2+),b12(2+),b13(2+),y15(2+),b14(2+),b15(2+),b16(2+),b18(2+),b20(2+),|195.087646,414.271081,397.244532,542.329651,525.303102,629.361681,758.404271,740.393706,741.377722,815.425731,1092.531981,1106.547631,1229.590891,389.168016,414.271081,629.361681,641.253866,770.296456,978.489061,1049.526171,1092.531981,1259.504876,1422.568206,1467.697481,1479.589666,1608.632256,1695.664286,1823.722856,1977.797076,|844|0|21.68|GHGHDHEHSHGGYGESGAPGIK|4|2236.987372|116.131471|1482|Methylation(1)|NA|NA|1|0|0|0|1480|51.702617|116.131471|1688|48.15749|67.973981|0.0023657578305133|37|10243|1
14|12|0.001516,0.038139,0.180212,0.818419,0.960344,0.001369,|NA|NA|y1,y1-NH3,b2,y2,y2-NH3,b3,y3,b4,y4,b5,y5,b6,y6,y6-H2O,b7,b7-H2O,b7-NH3,|147.112801,130.086252,171.112796,246.181211,229.154662,286.139736,374.239791,399.223796,475.287471,500.271476,588.371531,628.330056,703.398471,685.387906,727.398466,709.387902,710.371917,|6317|0|40.06|GLDISNVK|2|873.504124|101.250546|477|Methylation(2)|NA|NA|2|0|0|0|650|48.129134|101.250546|12634|101.250546|0|0.0280710214716062|70|11587|1
25|22|0.999936,0.999987,0.000055,0.000018,0.000005,|NA|NA|b2,y1,b2,y2,b3,b3,y3,b4,b4,y4,b5,y5,b6,y6,b7,b7-NH3,b8,b8-H2O,y3(2+),y4(2+),b5(2+),b5(2+),b6(2+),y5(2+),b6(2+),y6(2+),b7(2+),b7(2+),b8(2+),b8(2+),y8(2+),b9(2+),b9(2+),b10(2+),y9(2+),|145.060766,147.112801,159.076416,262.139741,292.129176,306.144826,375.223801,420.224136,434.239786,474.292211,611.318766,660.371521,682.355876,731.408631,868.435186,851.408637,967.503596,949.493032,375.223801,474.292211,583.287466,611.318766,654.324576,660.371521,682.355876,731.408631,840.403886,868.435186,939.472296,967.503596,1050.598221,1052.556356,1080.587656,1195.614596,1197.666631,|11141|0|55.3|GSFKYAWVLDK|3|1341.720548|187.69238|294,512|Methylation(2)|NA|NA|2|1|0|0|1292|51.112625|187.69238|22282|131.301181|56.391199|1.89197590046874e-08|11|5865|2
33|27|0.313702,0.313702,0.313702,0.058819,0.000073,0.000003,0.000000,0.000000,0.000000,0.000000,0.000000,|NA|NA|y1,y2,y3,y3-NH3,y4,y4-H2O,y4-NH3,y5,b6,y6,b8,y7,y7-H2O,b9,y8,b10,y9,y10,y10-H2O,y10-NH3,b11,b13,y3(2+),b7(2+),y6(2+),b9(2+),y8(2+),b10(2+),y10(2+),y10(2+),b11(2+),y11(2+),b12(2+),b13(2+),b14(2+),|175.118951,272.171711,385.255771,368.229222,500.282711,482.272146,483.256162,587.314741,633.371856,734.383151,843.508676,863.425741,845.415176,930.540706,964.473421,1073.598946,1077.557481,1174.610241,1156.599676,1157.583692,1220.667356,1422.726326,385.255771,730.424616,734.383151,944.556356,964.473421,1073.598946,1174.610241,1188.625891,1220.667356,1287.694301,1307.699386,1422.726326,1535.810386,|14074|0|64.73|HASPILPITEFSDIPR|3|1806.973448|212.19759|817|Methylation(1)|NA|NA|1|0|0|0|1767|52.472365|212.19759|28148|75.243467|136.954123|4.27964290055195e-22|2|1507|1
16|11|0.001560,0.042845,0.013792,0.884809,0.628652,0.628652,0.628652,0.171039,|NA|NA|b2,y1,b2,b3,b3-H2O,b5,y4,b6,b6,b6,y5,y5-H2O,y5-NH3,y6,b7,b8,y7,y8,|171.112796,175.118951,185.128446,314.171036,296.160472,528.302776,560.303841,627.371186,641.386836,655.402486,675.367171,657.356606,658.340622,774.435581,798.460726,913.487666,917.493821,974.515281,|6650|0|41.08|IGELTLEDR|2|1087.600724|75.681778|2534|Methylation(3)|NA|NA|3|0|1|0|883|49.459607|75.681778|13300|63.442792|12.238986|0.0747603534109674|93|12300|1
18|15|0.000000,0.000043,0.001218,0.006498,0.985743,0.006498,|1.000000,|NA|y1,b2,b2-H2O,y2,b3,b4,y3,y4,y4-NH3,b5,b5-H2O,y5,b6,b6-H2O,b7,y6,y6-H2O,y7,b8,b8-H2O,y8,y8-H2O,b9,b9-H2O,y9,y9-H2O,y9-NH3,|189.134601,201.123366,183.112802,322.187361,344.181606,458.224536,469.222766,540.259876,523.233327,605.292946,587.282382,641.307556,706.340626,688.330062,777.377736,788.375966,770.365401,916.434546,924.413141,906.402577,1045.477136,1027.466571,1071.481551,1053.470987,1132.509166,1114.498601,1115.482617,|8828|0|47.94|ISEQFSAMFR|2|1245.595324|122.165109|1576|Methylation(1)|Met_OX(1)|NA|2|0|0|0|1467|51.664301|122.165109|17656|122.165109|0|8.22930583853016e-05|27|8650|3
23|19|0.000000,0.000000,0.000000,0.000222,0.006326,0.033740,0.959711,|NA|NA|b1,b2,b2-H2O,y2,y2-NH3,b3,b3-H2O,y3,y4,b5,y5,b6,b6-H2O,y6,b7,y7,y8,b9,y4(2+),y5(2+),y6(2+),y8(2+),y9(2+),y10(2+),|128.106986,201.123366,183.112802,260.196861,243.170312,332.163856,314.153292,397.255771,510.339831,544.243556,625.366771,643.311966,625.301402,724.435181,758.338906,839.462121,936.514881,1008.481876,510.339831,625.366771,724.435181,936.514881,1067.555371,1154.587401,|10812|0|54.23|ISMPDVDLHVK|3|1267.671848|152.261447|56|Methylation(1)|NA|NA|1|0|0|0|1141|50.572856|152.261447|21624|152.261447|0|4.09281018201806e-07|15|6676|1
24|20|0.000000,0.000000,0.000113,0.488145,0.488145,0.017161,0.003218,0.003218,|NA|NA|b2,b2-H2O,b2-NH3,y3,b3,b3-H2O,b3-NH3,y4,y4-H2O,b4,b4-H2O,b4-NH3,b5,b5-H2O,y6,y7,b6,b7,y8,b8,b8,y9,y9-H2O,b9,b9-NH3,y10,y10-H2O,y10-NH3,b10,b10-H2O,y11,y11-H2O,y11-NH3,b11,b12,b12-H2O,b12-NH3,y12,y12-H2O,y12-NH3,|258.144826,240.134262,241.118277,305.181941,405.213236,387.202672,388.186687,406.229621,388.219056,492.245266,474.234702,475.218717,589.298026,571.287462,620.361361,677.382821,736.366436,793.387896,824.451231,880.419926,894.435576,921.503991,903.493426,1007.519636,990.493087,1008.536021,990.525456,991.509472,1108.567316,1090.556752,1155.604431,1137.593866,1138.577882,1195.599346,1266.636456,1248.625892,1249.609907,1284.647021,1266.636456,1267.620472,|8912|0|48.2|KEFSPFGSITSAK|2|1412.740924|161.47427|737|Methylation(1)|NA|NA|1|1|0|0|1534|51.858254|161.47427|17824|161.47427|0|4.48500544913819e-18|5|2188|1
35|28|0.000000,0.000000,0.000000,0.000000,0.000000,0.005324,0.151065,0.151434,0.711497,0.441801,0.439828,0.015902,0.083149,|NA|NA|y1,y2,y2-NH3,y3,y4,b4,b4-NH3,y4,y4-H2O,b6,y5,y6,y6-NH3,b7,b7-NH3,y6,b8,y7,b9,b9-NH3,y8,y8-H2O,y8-NH3,b10,y9,y9-H2O,b11,y10,y10-H2O,y10-NH3,b12,b12-NH3,b13,b13-NH3,y3(2+),b3(2+),y6(2+),y7(2+),b9(2+),y8(2+),b10(2+),y9(2+),b11(2+),b13(2+),b15(2+),y15(2+),b16(2+),|189.134601,288.203011,271.176462,375.235041,490.261981,502.338766,485.312217,504.277631,486.267066,630.397336,633.320221,720.352251,703.325702,729.465746,712.439197,734.367901,816.497776,835.415581,963.566186,946.539637,964.458171,946.447606,947.431622,1092.608776,1111.526581,1093.516016,1193.656456,1198.558611,1180.548046,1181.532062,1294.704136,1277.677587,1423.746726,1406.720177,389.250691,389.254706,734.367901,835.415581,963.566186,964.458171,1092.608776,1111.526581,1193.656456,1423.746726,1639.821346,1671.822411,1752.905406,|13910|0|64.2|KLFIGGLSFETTDDSLR|3|1927.015748|214.808903|1362|Methylation(2)|NA|NA|2|1|0|0|2260|53.541084|214.808903|27820|214.808903|0|2.51099436496387e-13|7|3491|4
18|13|0.006528,0.988270,0.226920,0.755108,0.755108,0.223317,0.044749,|NA|NA|y1,b2,y2,b3,b3-H2O,b3-NH3,y3,y3,b4,b4-H2O,b4-NH3,b4,b4-NH3,y5,y5,y6,b6,b6-H2O,b6-NH3,y6,b7,y7,b8,b8-H2O,y8,y8-H2O,y8-NH3,b9,y9,y9-H2O,y9-NH3,|175.118951,244.165566,288.203011,357.249626,339.239062,340.223077,359.240121,373.255771,458.260916,440.250352,441.234367,486.292216,469.265667,571.319821,599.351121,682.388231,698.371916,680.361352,681.345367,710.419531,809.440326,811.430821,880.477436,862.466872,924.514881,906.504316,907.488332,993.561496,1039.578211,1021.567646,1022.551662,|4714|0|34.97|KTLDPDPAIR|2|1167.670724|92.78506|1790|Methylation(3)|NA|NA|3|1|0|0|767|48.847954|92.78506|9428|75.681778|17.103282|0.0150820443732749|56|11124|1
18|14|0.016984,0.483086,0.483089,0.022706,0.899178,0.031653,0.031653,0.031653,|NA|NA|b2,b3,b3-H2O,b3,y3,y4,y4,b5,b5,y5,y5-H2O,y5-NH3,b6,b6-H2O,y6,y6-H2O,y7,y7,b8,y8,b9,y9,|185.128446,314.171036,296.160472,328.186686,388.255441,459.292551,487.323851,570.313336,570.313336,588.335141,570.324576,571.308592,699.355926,681.345362,717.377731,699.367166,830.461791,844.477441,883.477096,973.520031,1011.535676,1044.557141,|10993|0|54.81|LAELEDALQK|2|1157.641524|106.843638|1835|Methylation(2)|NA|NA|2|0|0|0|1098|50.406023|106.843638|21986|106.843638|0|0.00582595382257064|45|10686|1
30|16|0.000000,0.000000,0.000013,0.000364,0.055211,0.294459,0.294459,0.294459,0.055211,0.001941,0.001941,0.001941,|NA|NA|b2,b2,y3,y3-H2O,b5,y4,y4-H2O,y4,b6,y7,y8,y8-H2O,b9,y9,b11,y10,y10-H2O,y11,y12,y12-NH3,b13,b13-H2O,y13,y13-H2O,y14,b15,|261.159746,275.175396,375.235041,357.224476,488.286726,490.261981,472.251416,504.277631,615.386436,821.399931,950.442521,932.431956,964.513816,1097.510931,1166.609176,1184.542961,1166.532396,1297.627021,1354.648481,1337.621932,1410.678706,1392.668142,1411.669941,1393.659376,1524.754001,1610.794796,|16133|0|71.6|LFIGGLSFETTDDSLR|2|1784.906124|84.368191|1362|Methylation(1)|NA|NA|1|0|0|0|2357|53.723596|84.368191|32266|84.368191|0|0.0887746413810636|100|12351|17
16|11|0.280248,0.845842,0.845842,0.976149,0.051919,|NA|NA|b2,y1,b2,y2,y3,y3-NH3,y4,b4,b4,y5,y5,y5-NH3,y5,y5-NH3,b6,b7,b8,y8,|171.112796,175.118951,185.128446,246.156061,303.177521,286.150972,374.214631,457.229276,471.244926,503.257221,517.272871,500.246322,517.272871,500.246322,657.308976,714.330436,785.367546,846.395161,|1632|0|24.47|LGEEDAGAR|2|959.477924|75.681778|919|Methylation(3)|NA|NA|3|0|0|0|822|49.148718|75.681778|3264|67.803238|7.87854|0.0747603534109674|93|12295|1
43|30|0.000000,0.000000,0.000000,0.000000,0.000000,0.000000,0.000000,0.000000,0.000008,0.000042,0.000222,0.006326,0.033738,0.959664,|NA|NA|y2,b3,y3,y4,y5,b5,y6,b6,y7,b8,b8-H2O,y8,b9,y9,y9,y9-NH3,y10,y10-NH3,b10,b11,y11,y11-H2O,y11-NH3,b12,b13,b13-H2O,b13-NH3,y14,b5(2+),b7(2+),b8(2+),b9(2+),y9(2+),y10(2+),b10(2+),b11(2+),y11(2+),b12(2+),y12(2+),b13(2+),b19(2+),y19(2+),|232.165561,300.155386,303.202671,417.245601,530.329661,551.257226,677.398071,678.356936,805.456651,878.436636,860.426072,934.499241,991.520696,1034.526521,1048.542171,1031.515622,1105.563631,1088.537082,1120.563286,1177.584746,1234.606221,1216.595656,1217.579672,1291.627676,1420.670266,1402.659702,1403.643717,1547.769981,565.272876,779.368226,878.436636,991.520696,1048.542171,1105.563631,1120.563286,1177.584746,1234.606221,1291.627676,1347.690281,1420.670266,2064.998466,2098.019931,|11240|0|55.62|LGEHNIDVLEGNEQFINAAK|3|2225.120048|200.110268|1831|Methylation(1)|NA|NA|1|0|0|0|3089|54.898179|200.110268|22480|74.424033|125.686235|1.32951799592966e-19|3|1901|3
28|20|0.089109,0.089109,0.571279,0.549336,0.233144,0.303088,0.126773,0.035200,0.002168,0.000792,0.000001,0.000001,|NA|NA|y2,y2-H2O,y2-NH3,b4,b4,y3,b5,b5,y4,y4-H2O,y4,b6,y5,y5-H2O,y5,y6,b8,b8-NH3,y7,b9,b9,y8,b10,b10-NH3,y9,b11,b11-H2O,b11-NH3,y10,b12,b12-H2O,b12-NH3,y11,y11,y11-H2O,y11-NH3,b13,b13-NH3,b13,b13-NH3,b14,b14-H2O,|276.155391,258.144826,259.128842,356.229216,384.260516,407.195881,469.313276,497.344576,508.243561,490.232996,522.259211,584.376606,637.286151,619.275586,665.317451,765.381111,800.451226,783.424677,880.408051,915.478166,915.478166,1037.481941,1043.573126,1026.546577,1096.482671,1172.615716,1154.605152,1155.589167,1183.514701,1273.663396,1255.652832,1256.636847,1296.598761,1324.630061,1306.619496,1307.603512,1376.672586,1359.646037,1404.703886,1387.677337,1533.746476,1515.735912,|2190|0|26.33|LGGKLSSEDKETMEK|2|1679.849324|138.549183|346|Methylation(2)|NA|NA|2|2|0|0|2283|53.585059|138.549183|4380|138.549183|0|0.00545745954320239|45|10676|4
37|31|0.070862,0.070862,0.377928,0.377928,0.070862,0.013287,0.013287,0.002491,0.002491,0.000003,0.000000,0.000000,0.000000,0.000000,|NA|NA|b2,y2,y2,b3,y3,y3-NH3,b4,y4,y5,y6,y6-NH3,b7,y7,b8,y8,b9,y9,y11,y11,b12,y12,b13,b14,b15,y5(2+),y6(2+),b8(2+),y8(2+),b9(2+),b10(2+),b11(2+),b12(2+),b13(2+),b14(2+),y14(2+),b15(2+),y16(2+),b17(2+),|265.165896,338.182281,352.197931,379.208826,451.266341,434.239792,507.303786,565.309271,678.393331,791.477391,774.450842,852.472636,862.514501,939.504666,975.598561,1067.563246,1076.646241,1291.736851,1305.752501,1352.732096,1438.805261,1465.816156,1578.900216,1678.927496,678.393331,791.477391,939.504666,989.614211,1067.563246,1168.610926,1281.694986,1352.732096,1465.816156,1578.900216,1636.905701,1692.943146,1893.059241,1969.090536,|13787|0|63.81|LHNKPTFSQTIALLNIYR|3|2143.204448|248.990563|1718|Methylation(1)|NA|NA|1|1|0|0|1374|51.379867|248.990563|27574|81.163458|167.827105|8.77560985647873e-31|1|742|1
37|21|0.000000,0.000000,0.000000,0.000000,0.000002,0.055555,0.296295,0.296295,0.296295,0.055555,|NA|NA|b2,y2,b3,b4,b5,b6,b6,b8,y8,y8,y9,b10,y10,y10-H2O,b11,y8(2+),y9(2+),y10(2+),y11(2+),y13(2+),y14(2+),y16(2+),y17(2+),y18(2+),|227.175396,274.187361,342.202336,528.281646,585.303106,698.387166,712.402816,898.466866,962.469011,976.484661,1113.543571,1208.598606,1276.606901,1258.596336,1345.657516,976.484661,1113.543571,1276.606901,1423.675311,1623.755011,1736.839071,1979.939841,2094.966781,2208.050841,|15751|0|70.3|LIDWGLAEFYHPGQEYNVR|3|2321.129348|115.860904|449|Methylation(1)|NA|NA|1|0|0|0|3137|54.965145|115.860904|31502|115.860904|0|0.0057225791411199|45|10685|1
32|15|0.999998,0.000006,0.000113,0.000113,0.000604,0.000604,0.003220,0.000604,0.000604,0.017173,0.488481,0.488481,|1.000000,|NA|b3,y5,y5-H2O,b4,y6,y6-H2O,y7,y7-H2O,y7-NH3,y9,y10,b10,b10-H2O,b10-NH3,b10,y12,b11,b11-H2O,b11,b11-H2O,b11-NH3,b12,y14,y14-NH3,b14,y15,y15-H2O,b15,b15-H2O,b15-NH3,b16,b16-NH3,y16,y16-H2O,y16-NH3,y16,y16-H2O,y16-NH3,|389.185321,517.334411,499.323846,518.227911,630.418471,612.407906,757.518181,739.507616,740.491632,990.598221,1091.645901,1238.499391,1220.488827,1221.472842,1252.515041,1348.747071,1351.583451,1333.572887,1365.599101,1347.588537,1348.572552,1478.683161,1606.832251,1589.805702,1678.799251,1720.875181,1702.864616,1763.852011,1745.841447,1746.825462,1848.904771,1831.878222,1867.910586,1849.900021,1850.884037,1867.910586,1849.900021,1850.884037,|20028|0|85.79|LMNEEEQSFNLLVSVAK|2|1995.014724|69.715635|2197|Methylation(2)|Met_OX(1)|NA|3|0|1|0|2818|54.49941|69.715635|40056|60.891801|8.82383400000001|0.118941030221264|110|12649|1
39|29|0.085409,0.455513,0.455513,0.003003,0.000563,0.000001,0.000000,0.000000,0.000000,0.000000,|NA|NA|b2,y2,y3,y3,y3-NH3,y4,y4-H2O,b5,y5,y5-H2O,b6,y6,b7,b7-NH3,y7,y7-H2O,b8,b8-NH3,y8,b9,y9,y9-NH3,b10,b11,b11,b12,b13,b15,b7(2+),y7(2+),b8(2+),b9(2+),y9(2+),b10(2+),b11(2+),b12(2+),b13(2+),b14(2+),b15(2+),y15(2+),|225.159746,262.150981,361.219391,375.235041,358.208492,476.246331,458.235766,550.323506,589.330391,571.319826,621.360616,718.372981,735.403546,718.376997,817.441391,799.430826,882.471956,865.445407,930.525451,1013.512446,1058.584031,1041.557482,1141.571026,1240.639436,1254.655086,1353.723496,1482.766086,1710.877086,721.387896,817.441391,882.471956,1013.512446,1058.584031,1141.571026,1254.655086,1353.723496,1482.766086,1595.850146,1710.877086,1763.899621,|22589|0|96.79|LPPEVANFMQLVELDVSR|3|2071.089848|206.379831|1448|Methylation(1)|NA|NA|1|0|0|0|2533|54.036352|206.379831|45178|206.379831|0|6.89130056334028e-21|2|1679|2
14|13|0.000001,0.000034,0.000981,0.027894,0.793443,0.148771,0.027894,0.000981,|NA|NA|y1,y1-NH3,b2,y2,b3,b3-H2O,y3,b4,y4,y4-H2O,b5,b5-H2O,y5,y5-H2O,b6,y6,y6-NH3,b7,b7-H2O,b7-NH3,y7,y7-H2O,|175.118951,158.092402,201.123366,304.161541,329.218326,311.207762,417.245601,458.260916,546.288191,528.277626,587.303506,569.292942,675.330781,657.320216,700.387566,803.425741,786.399192,829.430156,811.419592,812.403607,890.457771,872.447206,|1391|0|23.72|LSKEDIER|2|1003.541324|118.961963|656|Methylation(1)|NA|NA|1|1|0|0|731|48.639174|118.961963|2782|118.961963|0|1.36646766110369e-05|22|8064|1
24|18|0.000002,0.000009,0.179719,0.839233,0.935060,0.038093,0.003447,0.002219,0.002219,|NA|NA|b2,y3,y4,y4-NH3,b4,b4-H2O,y5,y5-H2O,b5,b5-H2O,y6,y6-NH3,b6,b6-H2O,y7,y7,y7,b7,b7-H2O,y8,b8,b8-H2O,y9,b9,y10,y10-H2O,y10-NH3,y11,y11-H2O,y11-NH3,b11,b11-H2O,b12,y12,|215.139016,305.181941,447.256171,430.229622,477.234366,459.223802,516.277631,498.267066,578.282046,560.271482,603.309661,586.283112,679.329726,661.319162,750.378071,764.393721,778.409371,826.398136,808.387572,851.425751,913.430166,895.419602,952.473431,1010.482926,1067.500371,1049.489806,1050.473822,1214.568781,1196.558216,1197.542232,1225.573536,1207.562972,1282.594996,1315.616461,|9967|0|51.56|LTFDSSFSPNTGK|2|1428.697524|131.301181|1769|Methylation(2)|NA|NA|2|0|0|0|1792|52.53338|131.301181|19934|131.301181|0|1.90413339718997e-06|16|7120|2
26|15|0.000045,0.000010,0.034198,0.941287,0.959453,0.001670,0.012665,0.012665,0.019004,0.019004,|NA|NA|y2,y2-NH3,y3,y3,b4,b5,b5-H2O,y6,y6,y6,b6,b6-H2O,y7,y8,y8-H2O,y8-NH3,b8,b8-H2O,y9,y9-H2O,y10,y10-NH3,y11,y11-H2O,y11-NH3,b11,b11,y12,y12-NH3,b13,y13,y13-H2O,y13,|289.223411,272.196862,332.229221,346.244871,477.234366,578.282046,560.271482,644.372591,672.403891,672.403891,679.329726,661.319162,731.404621,878.473031,860.462466,861.446482,913.430166,895.419602,979.520711,961.510146,1080.568391,1063.541842,1195.595331,1177.584766,1178.568782,1211.557886,1225.573536,1342.663741,1325.637192,1410.689956,1429.695771,1411.685206,1443.711421,|8081|0|45.58|LTFDSSFSPNTGKK|2|1556.791124|85.812729|1769|Methylation(2)|NA|NA|2|1|0|0|1968|52.940251|85.812729|16162|85.812729|0|0.0390909044034|75|11760|1
16|11|0.914785,0.547546,0.547546,0.831441,0.158683,|NA|NA|y1,y2,y3,b3,b3,b3,b4,b5,b6,b7,b7,b8,y8,|175.118951,303.177531,360.198991,428.229226,428.229226,442.244876,525.281986,652.381696,709.403156,752.408966,766.424616,894.483196,941.495161,|3250|0|30.14|LYHPIGGNR|2|1068.595924|75.681778|2256|Methylation(3)|NA|NA|3|0|1|0|683|48.344207|75.681778|6500|47.642257|28.039521|0.0747603534109674|93|12296|1
22|14|0.000000,0.000000,0.000000,0.000000,0.157895,0.614035,0.614035,0.614035,|NA|NA|b2,b2,b2-H2O,y3,y4,y4-H2O,y4-NH3,b5,b5-H2O,b5,y5,y6,y7,y7-H2O,y7-NH3,b8,b8-H2O,b9,y8,y8-H2O,y8-NH3,y9,y9-H2O,y9,y10,y10,b11,y11,y11-NH3,|247.074706,261.090356,243.079792,459.303791,546.335821,528.325256,529.309272,564.197006,546.186442,592.228306,709.399151,806.451911,903.504671,885.494106,886.478122,921.365856,903.355292,1008.397886,1032.547261,1014.536696,1015.520712,1105.563641,1087.553076,1133.594941,1206.611321,1220.626971,1292.582726,1335.653911,1318.627362,|1947|0|25.49|MDSTEPPYSQKR|2|1466.694724|88.349928|512|Methylation(2)|NA|NA|2|1|0|0|1681|52.255677|88.349928|3894|88.349928|0|0.0304820563190278|74|11642|2
22|20|0.000000,0.000021,0.000113,0.003228,0.017216,0.489710,0.489710,|1.000000,|NA|y2,y2-NH3,b2,y3,b3,y4,b4,b5,b6,y5,b7,b7-H2O,y6,y7,y8,y8-NH3,b8,b8-H2O,y9,y9,y9-H2O,y9-NH3,b9,y10,y10-H2O,b10,b10-H2O,y11,y11-H2O,y11-NH3,b11,b11-H2O,|248.160481,231.133932,295.111091,349.208161,408.195151,464.235101,465.216611,522.238071,635.322131,650.314411,722.354161,704.343597,737.346441,850.430501,907.451961,890.425412,908.433471,890.422907,950.457771,964.473421,946.462856,947.446872,1023.460411,1077.557481,1059.546916,1124.508091,1106.497527,1224.625891,1206.615326,1207.599342,1225.555771,1207.545207,|11983|0|58|MFIGGLSWDTSK|2|1371.660524|177.233085|608|Methylation(1)|Met_OX(1)|NA|2|0|0|0|1695|52.291697|177.233085|23966|177.233085|0|8.43474038183745e-16|5|2737|3
24|20|0.000000,0.000005,0.000148,0.004200,0.119478,0.637214,0.119478,0.119478,|NA|NA|y2,b2,y3,b3,y4,y4-NH3,b5,y5,y5,y5-H2O,b6,b7,b7,b7,y6,y7,y7-H2O,y8,y8,b9,y9,y10,y10-H2O,b10,y11,y11-H2O,b11,b11-H2O,b12,y12,y12-H2O,y12-NH3,|275.207761,279.116176,376.255441,392.200236,477.303121,460.276572,506.243156,578.314411,592.330061,574.319496,619.327216,706.359246,720.374896,720.374896,778.409371,865.441401,847.430836,964.509811,978.525461,1007.465496,1035.546921,1092.568381,1074.557816,1108.513176,1205.652441,1187.641876,1209.560856,1191.550292,1337.655816,1352.720851,1334.710286,1335.694302,|11644|0|56.9|MFIGGLSWDTSKK|2|1483.762124|161.47427|608|Methylation(1)|NA|NA|1|1|0|0|1855|52.683439|161.47427|23288|161.47427|0|4.48500544913819e-18|5|2189|1
41|22|0.615170,0.149197,0.149197,0.149197,0.149197,0.390368,0.390368,0.002600,0.002600,0.000494,0.000494,0.000503,0.000104,0.000511,|NA|NA|y2,y3,b3,y4,y7,b6,b6,b7,b8,y9,y11,b12,y14,b13,b14,y6(2+),y6(2+),y6(2+),y11(2+),b11(2+),b12(2+),y14(2+),y14(2+),b13(2+),b14(2+),b17(2+),y18(2+),b19(2+),b19(2+),y20(2+),|246.156061,360.235371,445.226786,517.309261,815.473361,816.370886,816.370886,917.418566,974.440026,1029.605101,1259.714001,1444.732696,1556.919231,1557.816756,1644.848786,701.430431,715.446081,729.461731,1259.714001,1313.692206,1444.732696,1542.903581,1556.919231,1557.816756,1630.833136,1985.059836,2029.111011,2228.181736,2242.197386,2342.290031,|21925|0|93.85|MIWEQNTGIIVMITNLVEKGR|3|2473.335248|114.394097|1155|Methylation(2)|NA|NA|2|1|0|0|2086|53.193143|114.394097|43850|96.956506|17.437591|0.0236723048387912|65|11360|1
30|15|0.969662,0.137830,0.633382,0.561042,0.224557,0.224557,0.224557,0.012780,0.003877,0.003877,0.003877,|NA|NA|b3,b5,b5-H2O,y5,b6,b6-H2O,y6,y6-H2O,b7,b7,b8,y7,b8,b9,b10,b10,b10-H2O,y10,y10-H2O,y10,b11,y11,y12,y12,y13,y13,y13-H2O,y13-NH3,y14,y14-H2O,b15,b15-H2O,|374.210806,574.290506,556.279942,575.358521,689.317446,671.306882,690.385461,672.374896,774.370206,788.385856,847.386586,847.459351,861.402236,1002.517596,1089.513236,1117.544536,1099.533972,1118.612551,1100.601986,1146.643851,1232.571476,1233.639491,1362.682081,1376.697731,1433.719191,1447.734841,1429.724276,1430.708292,1560.818901,1542.808336,1660.817196,1642.806632,|15172|0|68.37|MTLADDVTLDDLIMAK|2|1806.922924|74.486135|1099|Methylation(3)|NA|NA|3|0|0|0|2425|53.847117|74.486135|30344|65.156063|9.330072|0.0488845364531248|81|12103|1
14|12|0.970937,0.189025,0.779198,0.882201,0.083392,0.079609,0.015637,|NA|NA|y1,b2,b2-H2O,y2,b2,y2,b3,b3,y3,b3,y3,b4,b4-H2O,y4,y4-H2O,b5,y5,b5,y5,b6,y6,b6,b6-H2O,y6,y6-H2O,y6,b7,y7,y7-H2O,|147.112801,244.092796,226.082232,244.165561,258.108446,258.181211,343.161206,357.176856,357.249621,371.192506,371.265271,444.208886,426.198322,444.281651,426.271086,559.272216,559.344981,573.287866,573.360631,672.356276,672.429041,686.371926,668.361362,686.444691,668.434126,700.460341,783.424686,801.471631,783.461066,|6200|0|39.69|NDLTSIPK|2|929.529724|101.250546|2353|Methylation(3)|NA|NA|3|0|1|0|614|47.881684|101.250546|12400|71.649175|29.601371|6.90344275679363e-06|20|7743|1
16|11|0.998600,0.838136,0.165534,0.309447,0.309447,0.309456,0.058373,0.011008,|NA|NA|y1,b2,y2,b3,b4,b4-H2O,b4-NH3,b4,y3,b6,y5,y5,b6,y6,y7,b8,y8,y8-H2O,y8-NH3,|175.118951,272.124096,288.203011,329.145556,416.177586,398.167022,399.151037,430.193236,445.276901,658.304236,659.372251,659.372251,686.335536,760.419931,845.472691,914.446536,960.499631,942.489066,943.473082,|3294|0|30.29|NEGTELDIR|2|1088.553724|75.681778|2709|Methylation(3)|NA|NA|3|0|1|0|947|49.7635|75.681778|6588|63.442792|12.238986|0.0747603534109674|93|12297|1
28|23|0.000000,0.000000,0.000008,0.000042,0.006320,0.958739,0.033706,0.001185,0.000001,0.000000,|NA|NA|y2,y2-NH3,b4,b4-H2O,b4-NH3,y3,b5,b5-H2O,b5-NH3,y4,y4-H2O,y5,b6,b6-H2O,b6-NH3,b6,b6-NH3,b7,b7-H2O,b7-NH3,y6,b8,b8-NH3,y7,y7-H2O,b9,b9-H2O,b9-NH3,y8,y8-H2O,y9,y9-H2O,y9-NH3,b10,b10-NH3,b11,b11-NH3,y10,y10-H2O,y10-NH3,b12,b12-H2O,b12-NH3,y11,y11-H2O,y11,y11-H2O,y11-NH3,y12,y12-H2O,y12-NH3,b13,b13-H2O,b13-NH3,y13,y13-NH3,b14,b14-NH3,|310.176131,293.149582,442.156846,424.146282,425.130297,457.244541,555.240906,537.230342,538.214357,586.287131,568.276566,643.308591,656.288586,638.278022,639.262037,670.304236,653.277687,784.347166,766.336602,767.320617,806.371921,913.389756,896.363207,935.414511,917.403946,1042.432346,1024.421782,1025.405797,1064.457101,1046.446536,1192.515681,1174.505116,1175.489132,1205.495676,1188.469127,1262.517136,1245.490587,1293.563361,1275.552796,1276.536812,1391.559726,1373.549162,1374.533177,1392.631771,1374.621206,1406.647421,1388.636856,1389.620872,1521.674361,1503.663796,1504.647812,1538.628136,1520.617572,1521.601587,1636.701301,1619.674752,1701.691466,1684.664917,|9609|0|50.41|NPDDITNEEYGEFYK|2|1847.793124|182.262069|642|Methylation(1)|NA|NA|1|0|0|0|977|49.898946|182.262069|19218|182.262069|0|1.16069921120377e-25|1|1092|1
12|11|0.479963,0.479963,0.016874,0.003164,0.016874,0.003164,|NA|NA|b1,y1,b2,b2-NH3,y2,y2,y2-NH3,b3,y3,y4,b5,b5-H2O,y5,b6,b6,y6,y6,|129.065856,175.118951,216.097886,199.071337,262.150981,276.166631,259.140082,363.166296,375.235041,488.319101,589.334416,571.323852,635.387511,662.350796,676.366446,722.419541,736.435191,|2567|0|27.74|NSFLISR|2|850.477924|99.625735|3587|Methylation(1)|NA|NA|1|0|1|0|580|47.63428|99.625735|5134|82.632052|16.993683|0.0285690511758697|74|11596|1
30|19|0.000034,0.000977,0.027776,0.005208,0.027776,0.790087,0.148141,|NA|NA|y1,b2,y3,y3,b4,b5,y6,y7,y7-H2O,y7,b8,b8-H2O,y8,b10,y10,b11,y11,y12,b12,b4(2+),y8(2+),b9(2+),y12(2+),b12(2+),b15(2+),|175.118951,197.128446,415.229951,415.229951,473.239446,572.307856,699.414781,798.483191,780.472626,812.498841,829.445406,811.434842,941.541431,1071.572056,1141.657521,1184.656116,1184.663331,1297.747391,1298.735426,487.255096,941.541431,958.487996,1297.747391,1298.735426,1595.867886,|19233|0|82.5|PVEFVGVTELVKGEPR|3|1769.979248|117.387781|2629|Methylation(1)|NA|NA|1|1|1|0|1516|51.806992|117.387781|38466|102.464597|14.923184|0.00846245305450929|49|10785|1
24|14|0.000000,0.000000,0.000000,0.000013,0.001949,0.055447,0.055447,0.295715,0.295715,0.295715,|NA|NA|b2,b3,b4,y4,b5,y6,y6,y7,y7-H2O,y7-NH3,b8,b8,b9,b10,b10-H2O,b10-NH3,y10,y10-H2O,y10-NH3,b12,b12-H2O,b12-NH3,y12,y12-H2O,|258.108446,387.151036,486.219446,518.256891,614.314406,776.342071,776.342071,904.437031,886.426466,887.410482,942.489066,956.504716,1071.531656,1200.574246,1182.563682,1183.547697,1202.637511,1184.626946,1185.610962,1414.669596,1396.659032,1397.643047,1460.722691,1442.712126,|5288|0|36.77|QEEVKAKEEEEAR|2|1588.778524|81.320366|2065|Methylation(1)|NA|NA|1|2|1|0|2086|53.193143|81.320366|10576|66.087035|15.233331|0.118701492494357|109|12647|1
24|19|0.000010,0.000041,0.005452,0.152820,0.812795,0.102889,0.423154,0.423154,0.079685,|NA|NA|y1,y1-NH3,y2,b3,b3-NH3,b3,b4,b4-NH3,y4,b5,y5,y5,b6,b6,b6,y6,b7,b7-NH3,b8,y8,b3(2+),y6(2+),b7(2+),b7(2+),y7(2+),b8(2+),y8(2+),y9(2+),y10(2+),b10(2+),y11(2+),y11(2+),b12(2+),y12(2+),|175.118951,158.092402,246.156061,389.148936,372.122387,403.164586,460.186046,443.159497,530.315751,575.249376,617.347781,617.347781,618.255186,618.255186,632.270836,718.395461,719.302866,702.276317,820.350546,848.433301,389.148936,690.364161,719.302866,733.318516,805.427491,806.334896,876.464601,963.496631,1034.533741,1035.441156,1137.542931,1165.574231,1234.548076,1294.616821,|397|0|19.28|QEMASASSSQRGR|3|1422.675248|145.882063|1346|Methylation(2)|NA|NA|2|1|0|0|1649|52.172207|145.882063|794|63.30147|82.580593|0.000418794174731911|30|9321|1
14|13|0.000000,0.000001,0.000222,0.001185,0.033700,0.958573,0.006319,|NA|NA|b1,y1,y2,y2-NH3,b2,b2-NH3,y3,y3-H2O,b3,b3-NH3,b3,y4,y4-NH3,b4,y5,b5,b5-NH3,y6,y6-H2O,y6-NH3,b6,b6-NH3,b7,b7-H2O,b7-NH3,y7,y7-H2O,y7-NH3,|143.081506,147.112801,204.134261,187.107712,242.149916,225.123367,333.176851,315.166286,370.208496,353.181947,384.224146,446.260911,429.234362,483.292556,559.344971,596.376616,579.350067,687.403551,669.392986,670.377002,725.419206,708.392657,782.440666,764.430102,765.414117,800.487611,782.477046,783.461062,|3625|0|31.44|QLQIIDGK|2|928.545524|118.961963|3415|Methylation(1)|NA|NA|1|0|1|0|586|47.678976|118.961963|7250|118.961963|0|2.67517444978111e-05|24|8188|1
58|25|0.863609,0.863609,0.272719,0.000032,0.000032,0.000000,0.000000,0.000000,|NA|NA|y2,b3,y3,y3-NH3,y4,y4-H2O,b6,b6-NH3,y5,y5-H2O,y6,y8,y9,y10,b12,b12,y11,y11,y12,b13,y12,y12-H2O,y12-NH3,y13,b14,b14-H2O,b14-NH3,y14,b17,b17,b17-NH3,b8(2+),y10(2+),y12(2+),b13(2+),y13(2+),b14(2+),b16(2+),y15(2+),b18(2+),b21(2+),|290.145891,299.182606,377.177921,360.151372,434.199381,416.188816,562.273206,545.246657,581.267791,563.257226,638.289251,858.374041,973.400981,1087.443911,1188.506836,1202.522486,1250.507241,1278.538541,1307.528701,1317.549426,1335.560001,1317.549436,1318.533452,1364.550161,1480.612756,1462.602192,1463.586207,1527.613491,1729.687706,1757.719006,1740.692457,782.357996,1087.443911,1307.528701,1317.549426,1364.550161,1480.612756,1594.655676,1642.640431,1871.761936,2178.842366,|9322|0|49.49|RGAYGGGYGGYDDYGGYNDGYGFGSDR|3|2844.150548|102.028853|609|Methylation(2)|NA|NA|2|1|0|0|214|43.304138|102.028853|18644|56.937756|45.091097|0.0527642115401498|82|12129|1
32|27|0.000000,0.000000,0.000994,0.005300,0.028268,0.150764,0.804073,0.005300,0.005300,|NA|NA|y2,y2-H2O,b4,b4-NH3,y4,y5,b5,b5-NH3,b6,b7,b7-H2O,b8,b8-NH3,y8,y8-H2O,y8-NH3,b9,y9,b10,y10,y10-H2O,y11,b11,b11-H2O,b12,b3(2+),y3(2+),y6(2+),b7(2+),b7(2+),y7(2+),y9(2+),y10(2+),b13(2+),y13(2+),b14(2+),y15(2+),b15(2+),|262.139741,244.129176,432.235366,415.208817,462.255831,577.282771,579.303776,562.277227,678.372186,779.419866,761.409302,926.488276,909.461727,944.395561,926.384996,927.369012,1041.515216,1091.463971,1156.542156,1192.511651,1174.501086,1291.580061,1293.601066,1275.590502,1408.628006,361.198256,361.208151,714.341681,779.419866,793.435516,829.368621,1091.463971,1192.511651,1509.675686,1509.685581,1608.744096,1699.759801,1723.771036,|10181|0|52.21|RGFAFVTFDDHDSVDK|3|1869.876848|219.161162|1346|Methylation(1)|NA|NA|1|1|0|0|2259|53.539162|219.161162|20362|219.161162|0|2.24839569650729e-21|2|1627|1
16|12|0.000006,0.000006,0.005213,0.027804,0.027804,0.148289,0.790876,|NA|NA|b1,y1,b2,b2-H2O,b2-NH3,y2,y3,b3,y4,b4,y6,b6,b7,y7,y7-NH3,y7,y7-NH3,|157.108386,175.118951,244.140416,226.129852,227.113867,260.171711,357.224471,357.224476,458.272151,458.272156,687.414791,687.414796,784.467556,800.498851,783.472302,800.498851,783.472302,|6227|0|39.77|RSLTKTPAR|2|1043.635924|89.080123|1005|Methylation(1)|NA|NA|1|2|0|0|613|47.874605|89.080123|12454|42.994664|46.085459|0.0621428445355526|87|12214|1
28|19|0.119902,0.119902,0.639476,0.119902,0.000790,0.000028,0.000000,0.000000,0.000000,0.000000,0.000000,|NA|NA|b3,b3-H2O,y3,b4,b4-H2O,y4,b5,b5-H2O,y5,y5-H2O,y5-NH3,b6,b6,b6-H2O,y7,y7-NH3,b7,b7-H2O,y8,b9,y9,y9-NH3,b10,b10-H2O,y10,y10-H2O,y10-NH3,b11,y11,y11-H2O,b12,b12-H2O,y12,b13,y13,b14,b14-H2O,|288.155396,270.144832,333.176851,401.239456,383.228892,420.208881,514.323516,496.312952,533.292941,515.282376,516.266392,615.334806,629.350456,611.339892,703.398461,686.371912,716.382486,698.371922,800.451221,870.456706,887.483251,870.456702,983.540766,965.530202,1002.510191,984.499626,985.483642,1096.624826,1115.594251,1097.583686,1183.656856,1165.646292,1228.678311,1240.678316,1315.710341,1369.720906,1351.710342,|12506|0|59.67|SISVIDSPGILSGEK|2|1515.827724|125.504387|302|Methylation(1)|NA|NA|1|0|0|0|1438|51.577589|125.504387|25012|56.014281|69.490106|2.89500636764598e-08|11|5940|1
30|20|0.795151,0.149240,0.029076,0.029076,0.996131,0.001231,0.000043,0.000043,0.000008,0.000000,|NA|NA|y1,y1-NH3,b2,y2,y3,b5,y4,b5,b6,y5,y5-H2O,y5-NH3,b7,y6,y6-H2O,y7,b9,y8,y8-H2O,y8-NH3,y3(2+),y3(2+),b6(2+),b7(2+),y7(2+),b9(2+),y8(2+),y8(2+),b11(2+),y12(2+),y13(2+),|175.118951,158.092402,215.139016,262.150981,377.177921,488.253726,492.241251,502.269376,559.290836,577.294011,559.283446,560.267462,674.354166,692.320951,674.310386,855.384281,952.444436,970.447611,952.437046,953.421062,391.193571,405.209221,559.290836,674.354166,855.384281,952.444436,970.447611,984.463261,1152.560526,1314.599431,1427.683491,|788|0|21.42|SLCIGATYDVTDSR|3|1528.735448|129.563808|1027|Methylation(2)|NA|NA|2|0|0|0|1986|52.979792|129.563808|1576|106.926053|22.637755|0.00444123556923991|41|10580|1
22|20|0.992005,0.006539,0.001226,0.000230,0.000000,0.000000,0.000000,|NA|NA|b2,y2,y2-NH3,b3,y3,b4,y4,y4-H2O,b5,b5-H2O,y5,b6,b6-H2O,y6,b7,b7-H2O,y7,b8,b8-H2O,y8,b9,b9-H2O,y9,b10,b10-H2O,y10,y10-NH3,b11,b11-H2O,b11,b11-H2O,|233.095446,274.187361,257.160812,332.163856,387.271421,447.190796,516.314011,498.303446,576.233386,558.222822,587.351121,689.317446,671.306882,734.419531,836.385856,818.375292,847.503591,907.422966,889.412402,976.546181,1036.465556,1018.454992,1091.573121,1149.549616,1131.539052,1190.641531,1173.614982,1248.618026,1230.607462,1248.618026,1230.607462,|19548|0|83.75|SMVDELFAEIVR|2|1422.731324|177.233085|1259|Methylation(1)|NA|NA|1|0|0|0|1713|52.337574|177.233085|39096|177.233085|0|2.13253412080688e-22|2|1488|1
16|12|0.000034,0.000034,0.027803,0.148281,0.790832,0.027803,0.005213,|NA|NA|y1,b2,b2-H2O,b2-NH3,y2,b4,y3,b5,b5,y4,y5,b7,y7,y7-H2O,y7,y7-H2O,b8,|175.118951,202.082236,184.071672,185.055687,303.213911,360.151376,400.266671,489.193966,503.209616,529.309261,658.351851,715.289316,816.420991,798.410426,816.420991,798.410426,843.384276,|4260|0|33.52|SNGTEDPKR|2|1017.500924|89.080123|3732|Methylation(1)|NA|NA|1|1|1|0|911|49.595184|89.080123|8520|89.080123|0|0.108075057375227|107|12437|1
12|11|0.000031,0.000872,0.004649,0.132226,0.705205,0.132226,0.024792,|NA|NA|b2,b2-H2O,y1,y1-NH3,b2,b2-H2O,y1,b3,y2,b4,y3,b5,b5-H2O,y4,y4-H2O,b6,y5,b6,b6-H2O,y5,y5-H2O,y6,y6-H2O,|175.071336,157.060772,175.118951,158.092402,189.086986,171.076422,189.134601,288.155396,288.203011,401.239456,431.261251,544.297696,526.287132,544.345311,526.334746,643.366106,643.413721,657.381756,639.371192,657.429371,639.418806,744.461401,726.450836,|6632|0|41.05|SSLIELR|2|831.493324|99.625735|2468|Methylation(1)|NA|NA|1|0|1|0|353|45.477747|99.625735|13264|99.625735|0|0.0285690511758697|74|11600|1
12|12|0.002955,0.448333,0.448333,0.084062,0.015762,0.000554,|NA|NA|y1,y1-NH3,b2,y2,b3,b3-H2O,y3,b4,y4,b5,y4,b5,b5,y5,y5-H2O,b6,b6-H2O,y6,|175.118951,158.092402,187.107716,288.203011,316.150306,298.139742,389.250691,445.192896,518.293281,532.224926,532.308931,546.240576,546.240576,647.335871,629.325306,659.324636,641.314072,746.404281,|2431|0|27.21|SVDETLR|2|833.437324|120|1106|Methylation(1)|NA|NA|1|0|0|0|582|47.64923|120|4862|120|0|2.59915535333526e-05|23|8180|1
14|13|0.000032,0.136237,0.726597,0.136237,0.000898,|NA|NA|y1,b2,b2-H2O,y2,y2-NH3,b3,y3,b4,b4-H2O,y4,b5,b5-H2O,y5,b6,b6-H2O,b6-NH3,y6,y6-H2O,y6-NH3,b7,b7-H2O,b7-NH3,y7,|147.112801,187.107716,169.097152,278.153291,261.126742,334.176126,406.211871,447.260186,429.249622,535.254461,576.302776,558.292212,648.338521,704.361356,686.350792,687.334807,795.406931,777.396366,778.380382,835.401846,817.391282,818.375297,894.475341,|8395|0|46.57|SVFLDQMK|2|981.508324|118.961963|167|Methylation(1)|NA|NA|1|0|0|0|848|49.283959|118.961963|16790|118.961963|0|2.67517444978111e-05|24|8197|1
28|21|0.001034,0.005515,0.156861,0.836591,|NA|NA|b2,y1,y2,y3,b3,b3-H2O,b4,b4-H2O,y4,b4,b4-H2O,y4,b4,b4-NH3,y4,y4-NH3,b5,b5-H2O,y5,y6,y6,b6,b6-H2O,b6-NH3,y7,b8,y9,y9,b9,b9-H2O,b9-NH3,b10,b10-NH3,y10,y10-NH3,b11,b11-NH3,y11,y11-NH3,b11,y11,y12,b13,b14,y13,b14,|187.107716,189.134601,246.156061,289.161871,315.166296,297.155732,386.203406,368.192842,386.214631,386.203406,368.192842,386.214631,400.219056,383.192507,400.230281,383.203732,443.224866,425.214302,443.236091,540.288851,554.304501,557.267796,539.257232,540.241247,611.325961,711.342016,751.384531,765.400181,768.363476,750.352912,751.336927,879.431886,862.405337,879.443111,862.416562,922.437696,905.411147,922.448921,905.422372,936.453346,936.464571,1007.501681,1076.511916,1133.533376,1135.560261,1147.549026,|1481|0|24|SVQAGNPGGPGPGGR|2|1321.659124|152.314076|307|Methylation(1)|NA|NA|1|0|0|0|1421|51.525941|152.314076|2962|46.835449|105.478627|2.66075302630672e-15|6|2957|1
12|11|0.970917,0.177794,0.822206,0.029083,|NA|NA|y1,b2,y2,y2,y3,b3,y4,b4,b5,y5,b6,y6,|175.118951,265.118286,274.187361,288.203011,373.255771,378.202346,502.298361,507.244936,606.313346,615.382421,705.381756,778.445751,|6687|0|41.2|SYIDVVR|2|879.494724|99.625735|1877|Methylation(2)|NA|NA|2|0|1|0|661|48.202015|99.625735|13374|99.625735|0|0.0455475607568946|81|11987|1
33|27|0.262718,0.841837,0.841837,0.053100,0.000509,0.000000,0.000000,|NA|NA|y1,y2,b2,y3,y4,y4,y4,y5,b5,b5,b5,y6,y6-H2O,y6-NH3,b6,b7,y7,y7-NH3,b8,b8-H2O,b8-NH3,b9,b9-H2O,b10,b10-H2O,b10-NH3,y11,y11-NH3,y3(2+),b4(2+),y5(2+),y6(2+),y7(2+),b8(2+),b9(2+),b10(2+),b11(2+),b11(2+),b12(2+),y13(2+),|175.118951,232.140411,251.102636,319.172441,376.193901,390.209551,404.225201,539.257231,565.272886,579.288536,579.288536,596.278691,578.268126,579.252142,636.309996,693.331456,724.337271,707.310722,808.358396,790.347832,791.331847,936.416976,918.406412,993.438436,975.427872,976.411887,1010.428591,993.402042,319.172441,522.267076,539.257231,596.278691,724.337271,808.358396,936.416976,993.438436,1128.470466,1156.501766,1213.523226,1281.593031,|1028|0|22.48|SYSRGGGDQGYGSGR|3|1531.688348|212.19759|1276|Methylation(2)|NA|NA|2|1|0|0|1436|51.571544|212.19759|2056|93.560795|118.636795|1.39061949911027e-12|7|3811|1
41|31|0.024927,0.132942,0.709025,0.132942,0.000164,0.000000,0.000000,0.000000,0.000000,0.000000,0.000000,0.000000,0.000000,0.000000,|NA|NA|y2,y3,b4,y4,b5,b5-H2O,y5,b7,b7-H2O,y6,b8,b8-H2O,y7,b9,y8,b10,b10-H2O,y9,y9-H2O,y9-NH3,b11,b11-H2O,y10,y10-H2O,y10-NH3,b12,b12-H2O,b13,y12,y12-H2O,y12-NH3,b14,b14,y13,b5(2+),y6(2+),b9(2+),y8(2+),b10(2+),y10(2+),b12(2+),b13(2+),y12(2+),b15(2+),y15(2+),b16(2+),y17(2+),|310.176131,397.208161,435.187416,512.235101,564.230006,546.219442,655.293341,748.351176,730.340612,755.320621,819.388286,801.377722,868.404681,948.430876,969.452361,1061.514936,1043.504372,1084.479301,1066.468736,1067.452752,1176.541876,1158.531312,1197.563361,1179.552796,1180.536812,1277.589556,1259.578992,1390.673616,1397.643061,1379.632496,1380.616512,1490.700896,1504.716546,1510.727121,550.214356,769.336271,948.430876,969.452361,1061.514936,1197.563361,1277.589556,1390.673616,1397.643061,1633.759136,1710.806821,1748.786076,1972.902171,|17780|0|77.23|TAFDDAIAELDTLNEDSYK|3|2144.989448|223.926538|27|Methylation(1)|NA|NA|1|0|0|0|2196|53.416323|223.926538|35560|223.926538|0|1.53336535531595e-26|1|1018|3
30|15|0.156817,0.836057,0.042682,0.071856,0.047730,0.892324,0.892324,0.060210,|NA|NA|b4,b4-H2O,y3,y3-NH3,y5,b7,b7-H2O,y5,y5-H2O,y5-NH3,y6,b9,y7,b10,y8,y8-H2O,y8,b11,y9,b12,b12,b13,y11,y11-H2O,b14,y13,y13-H2O,y13-NH3,b15,b15-H2O,b15-NH3,y15,|387.169666,369.159102,432.260521,415.233972,646.392261,674.300026,656.289462,674.423561,656.412996,657.397012,760.435191,860.364076,902.509421,974.407006,1017.536361,999.525796,1031.552011,1088.449936,1088.573471,1217.528916,1217.528916,1330.612976,1332.698021,1314.687456,1429.681386,1446.740941,1428.730376,1429.714392,1615.760696,1597.750132,1598.734147,1660.818541,|10974|0|54.75|TCPAGVMGENNTLVWK|2|1761.863524|74.486135|498|Methylation(3)|NA|NA|3|0|0|0|2382|53.769418|74.486135|21948|65.312569|9.17356600000001|0.0488845364531248|81|12102|1
73|30|0.000000,0.000000,0.000000,0.000002,0.000000,0.000002,0.000050,0.037757,0.037757,0.914975,0.486575,0.486575,0.018154,0.018154,|NA|NA|y3,b4,b4-H2O,y4,b8,b8-H2O,b8-NH3,y7,y7,y8,y10,y10-NH3,b12,b13,b13-H2O,b14,b14-NH3,b16,y15,b17,b17-H2O,y16,y17,b21,b7(2+),b13(2+),b16(2+),y16(2+),y17(2+),y18(2+),y19(2+),y20(2+),b22(2+),y21(2+),y22(2+),b24(2+),y23(2+),y26(2+),y27(2+),b28(2+),y29(2+),y31(2+),y32(2+),y33(2+),b34(2+),b35(2+),y34(2+),|358.208491,375.151036,357.140472,415.229951,772.347166,754.336602,755.320617,819.399531,819.399531,862.405341,1075.516681,1058.490132,1144.493906,1243.562316,1225.551752,1300.583776,1283.557227,1496.704946,1565.745501,1583.736976,1565.726412,1636.782611,1679.788421,1851.854116,715.325706,1243.562316,1510.720596,1636.782611,1693.804071,1790.856831,1847.878291,1904.899751,1908.875576,1991.931781,2076.984541,2126.981096,2188.052951,2401.164281,2488.196311,2569.209926,2716.289561,2901.369601,2998.422361,3113.485691,3130.428236,3227.480996,3242.528281,|9080|0|48.73|TGSETPQAPMSGVGPVSGGPGGFGRGSQGGNFEGPNK|3|3487.617848|114.50118|1160|Methylation(2)|NA|NA|2|1|0|0|2058|53.134454|114.50118|18160|43.17674|71.32444|0.00165020226471991|35|10156|1
32|23|0.226737,0.226737,0.042513,0.042513,0.226737,0.226737,0.007971,0.000053,0.000000,0.000000,0.000000,0.000000,|NA|NA|y1,y1-NH3,b2,b2-H2O,y2,y2-NH3,b3,y3,b4,b5,y5,y5-H2O,b6,y6,y6-H2O,b6,b7,y7,y7-NH3,b8,y8,y8-H2O,y8-NH3,b9,y9,y9,y9-NH3,b10,y3(2+),y5(2+),b5(2+),b6(2+),y6(2+),b6(2+),y8(2+),b9(2+),b10(2+),y10(2+),b11(2+),y11(2+),y13(2+),b15(2+),|175.118951,158.092402,239.113866,221.103302,288.203011,271.176462,338.182276,389.250691,453.245606,576.288866,589.330391,571.319826,713.347776,726.389301,708.378736,727.363426,824.416186,841.416241,824.389692,923.484596,928.448271,910.437706,911.421722,996.500976,1027.516681,1041.532331,1024.505782,1125.543566,389.250691,589.330391,590.304516,713.347776,726.389301,727.363426,942.463921,1010.516626,1125.543566,1138.585091,1262.602476,1275.644001,1499.734941,1662.798266,|1152|0|22.94|THVTHHPVSDHEATLR|4|1850.926172|159.455382|35|Methylation(1)|NA|NA|1|0|0|0|2599|54.148063|159.455382|2304|154.70697|4.74841199999997|3.58373499547745e-09|11|5315|1
23|20|0.077788,0.077788,0.414869,0.414869,0.014585,0.000096,0.000003,0.000001,0.000000,0.000000,|NA|NA|y1,y2,y3,b4,y4,b5,b5-H2O,b5-NH3,y5,b6,y6,y6-H2O,b7,y7,b8,b3(2+),b5(2+),y5(2+),b6(2+),y6(2+),b7(2+),y7(2+),y9(2+),|147.112801,234.144831,381.213241,487.251086,510.255831,600.335146,582.324582,583.308597,639.298421,713.419206,752.382481,734.371916,842.461796,865.466541,971.504386,373.208156,600.335146,639.298421,713.419206,752.382481,842.461796,865.466541,1122.567711,|7772|0|44.62|TKENILEEFSK|3|1351.706948|168.821456|612|Methylation(1)|NA|NA|1|1|0|0|1519|51.815578|168.821456|15544|152.261447|16.560009|3.52883630891015e-09|11|5312|2
16|13|0.002894,0.002894,0.015436,0.082324,0.439061,0.439061,0.015436,0.002894,|NA|NA|y1,b2,b2-H2O,y2,y2-NH3,b3,b3-H2O,b4,y4,y4,b5,y5,b6,y6,b7,y7,b8,b8-H2O,b8-NH3,|147.112801,215.139016,197.128452,260.196861,243.170312,328.223076,310.212512,456.281656,476.271481,490.287131,527.318766,561.324241,642.345706,689.382821,757.409036,802.466881,870.493096,852.482532,853.466547,|9052|0|48.65|TLIQADTLK|2|1016.597524|103.787146|3157|Methylation(1)|NA|NA|1|0|1|0|538|47.307823|103.787146|18104|59.028937|44.758209|0.0048559292899522|45|10661|1
49|31|0.004877,0.004877,0.018968,0.075329,0.275724,0.810112,0.810112,0.000000,0.000000,|NA|NA|y2,b3,b3-NH3,y3,y3,b4,y4,y4,b5,b5-H2O,b5-NH3,y5,y5-NH3,b6,y6,y6-H2O,y6,y7,y7-H2O,y8,y8-H2O,y8-NH3,y9,y9,y10,b9,y11,y12,y13,y13-H2O,y13-NH3,b12,y14,y8(2+),b10(2+),y11(2+),b11(2+),y13(2+),b12(2+),b13(2+),y15(2+),y16(2+),b15(2+),b16(2+),b17(2+),y18(2+),b18(2+),b19(2+),y19(2+),y20(2+),b21(2+),y21(2+),b24(2+),y23(2+),|274.187361,285.155726,268.129177,345.224471,359.240121,386.203406,442.277231,456.292881,473.235436,455.224872,456.208887,543.324911,526.298362,574.283116,614.362021,596.351456,628.377671,685.399131,667.388566,756.436241,738.425676,739.409692,827.473351,855.504651,898.510461,934.429866,969.547571,1054.600331,1137.637441,1119.626876,1120.610892,1272.636496,1321.769851,784.467541,991.451326,997.578871,1088.504086,1137.637441,1272.636496,1369.689256,1418.822611,1475.844071,1511.763476,1582.800586,1653.837696,1707.932241,1724.874806,1795.911916,1835.990821,1937.038501,1967.996706,2024.070531,2235.154986,2239.161141,|5798|0|38.37|VANTSTQTMGPRPAAAAAAATPAVR|3|2409.269648|187.33024|736|Methylation(2)|NA|NA|2|1|0|0|2515|54.00538|187.33024|11596|86.242511|101.087729|2.8612394962533e-10|9|4859|1
34|20|0.337968,0.337968,0.337968,0.136557,0.683759,0.128213,0.024041,0.004509,0.004509,0.004509,|NA|NA|b2,b2,b3,y3,y3,y3,y4,y4,b7,y6,b10,y9,y9,y10,b11,y10,b11,y10,y10-H2O,y10-NH3,b12,b12,y12,y13,y3(2+),y4(2+),y5(2+),y8(2+),y10(2+),y11(2+),y11(2+),y13(2+),y13(2+),y14(2+),y14(2+),y17(2+),|215.102626,229.118276,328.186686,397.255771,411.271421,425.287071,583.335081,611.366381,753.377726,795.414781,1066.541486,1079.563231,1093.578881,1194.590171,1194.600066,1194.590171,1194.600066,1208.605821,1190.595256,1191.579272,1237.605876,1251.621526,1422.701171,1505.738281,397.255771,597.350731,726.393321,980.494821,1222.621471,1293.658581,1307.674231,1505.738281,1519.753931,1590.791041,1604.806691,1946.960621,|12933|0|61.04|VDINAPDVDVQGPDWHLK|3|2046.026948|114.638574|56|Methylation(2)|NA|NA|2|0|0|0|2924|54.659774|114.638574|25866|103.803909|10.834665|0.0351350841086677|74|11677|1
30|24|0.965821,0.033955,0.000224,0.000000,0.000000,0.000000,0.000000,0.000000,|NA|NA|y2,y2-H2O,y2-NH3,b3,y4,b4,b4-NH3,b5,y5,b6,b6-NH3,y6,y6,b7,y7,y7,b8,b8-NH3,y8,b9,y9,y10,b10,b10-H2O,b10-NH3,b11,y11,y12,y12-H2O,y12-NH3,b12,b12-H2O,b12-NH3,b13,b13-NH3,y13,y13-H2O,y13-NH3,b14,b14-NH3,y14,y14-NH3,b15,b15-NH3,|262.139741,244.129176,245.113192,341.218326,432.245261,470.260916,453.234367,567.313676,595.308591,654.345706,637.319157,666.345701,680.361351,739.398466,779.429761,793.445411,810.435576,793.409027,850.466871,881.472686,921.503981,992.541091,994.556746,976.546182,977.530197,1065.593856,1093.588771,1190.641531,1172.630966,1173.614982,1228.657186,1210.646622,1211.630637,1285.678646,1268.652097,1319.684121,1301.673556,1302.657572,1398.762706,1381.736157,1433.727051,1416.700502,1513.789646,1496.763097,|12339|0|59.14|VINEPTAAALAYGLDK|2|1659.893924|184.892486|352|Methylation(1)|NA|NA|1|0|0|0|1741|52.407988|184.892486|24678|184.892486|0|3.39104635826289e-27|1|965|3
28|19|0.000871,0.024785,0.132187,0.704996,0.132187,0.004647,0.000163,0.000163,|NA|NA|y2,y2-NH3,y2,y2-NH3,y3,b3,y4,b4,y5,b5,b6,b7,b7-H2O,y7,y8,y9,b9,y10,y10-H2O,y10-NH3,y10,y10,b10,b10,y11,b11,y12,b12,b13,b13-H2O,y13,y13-H2O,b14,|261.155731,244.129182,275.171381,258.144832,318.177191,343.197586,417.245601,444.245266,530.329661,559.272206,674.299146,773.367556,755.356992,774.454211,857.491321,956.559731,987.445156,1071.586671,1053.576106,1054.560122,1085.602321,1085.602321,1086.513566,1100.529216,1200.629261,1213.613276,1287.661291,1312.681686,1369.703146,1351.692582,1402.688231,1384.677666,1483.746076,|8320|0|46.33|VKDSDDVPMVLVGNK|2|1629.854124|125.504387|1168|Methylation(1)|NA|NA|1|1|0|0|1916|52.823955|125.504387|16640|125.504387|0|8.05174579383903e-09|11|5683|1
28|18|0.004518,0.024097,0.128516,0.685420,0.128516,0.024097,0.004518,0.000159,0.000159,|NA|NA|y3,b3,y4,b4,b4,y5,b5,b6,b6-H2O,b6-NH3,b7,y8,y9,y9,y10,b10,y11,b11,y12,b12,b13,y13,y13,y13-NH3,b14,|318.177191,343.197586,417.245601,444.245266,458.260916,530.329661,573.287856,688.314796,670.304232,671.288247,787.383206,871.506971,970.575381,984.591031,1085.602321,1128.560516,1214.644911,1241.644576,1315.692591,1340.712986,1383.718796,1416.703881,1430.719531,1413.692982,1511.777376,|9884|0|51.27|VKDTDDVPMILVGNK|2|1657.882724|113.136051|1269|Methylation(1)|NA|NA|1|1|0|0|1832|52.629255|113.136051|19768|113.136051|0|3.12806197105143e-06|17|7494|3
16|16|0.998491,0.001234,0.000231,0.000043,0.000000,|NA|NA|y1,b2,y2,y2-NH3,y3,b3,y4,b4,y5,b5,b5,y6,b6,b7,y7,y7-NH3,y7,y7-NH3,b8,y8,y8-H2O,|147.112801,227.175396,244.165561,227.139012,301.187021,340.259456,372.224131,453.343516,501.266721,568.370456,582.386106,614.350781,653.423216,710.444676,727.434841,710.408292,727.434841,710.408292,807.497436,854.534551,836.523986,|10101|0|51.96|VLLLEAGPK|2|953.602924|160|228|Methylation(1)|NA|NA|1|0|0|0|350|45.44068|160|20202|160|0|1.70941798149149e-15|6|2879|1
16|14|0.841066,0.157700,0.001040,0.000195,|NA|NA|y1,b2,y2,y3,y4,b4,y5,b5,b6,y6,y6,y7,b8,b8-NH3,y8,|147.112801,197.128446,261.155731,318.177191,417.245601,423.296566,530.329661,536.380626,635.449036,657.429371,657.429371,756.497781,806.513426,789.486877,853.550541,|9663|0|50.57|VPVILVGNK|2|952.617324|120.059029|1270|Methylation(1)|NA|NA|1|0|0|0|270|44.313638|120.059029|19326|120.059029|0|1.0933197607546e-05|22|8021|1
14|12|0.999955,0.000043,0.000002,0.000000,0.000000,|NA|NA|y1,y1-NH3,y1,b2,b2-NH3,y3,y3-NH3,b3,b3-NH3,b4,y4,y5,y5-H2O,b5,b5-H2O,b5-NH3,b6,y6,y6-H2O,y6-NH3,y6,y6-H2O,y6-NH3,b7,b7-H2O,b7-NH3,|175.118951,158.092402,189.134601,270.192446,253.165897,387.198651,370.172102,399.235036,382.208487,528.277626,550.261981,679.304571,661.294006,691.340956,673.330392,674.314407,788.393716,808.347161,790.336596,791.320612,808.347161,790.336596,791.320612,903.420656,885.410092,886.394107,|1408|0|23.78|VREEYPDR|2|1077.532324|101.250546|1610|Methylation(1)|NA|NA|1|1|0|0|1136|50.553783|101.250546|2816|101.250546|0|0.00738315297712111|46|10755|1
25|18|0.000001,0.000100,0.000459,0.002007,0.041810,0.164493,0.519690,0.818802,0.452638,|NA|NA|y1,b2,y2,b5,y4,b7,y5,b8,b9,y8,y8,b10,y9,y9-NH3,b4(2+),b4(2+),y3(2+),b7(2+),y5(2+),b7(2+),y6(2+),b10(2+),y9(2+),|175.118951,187.107716,340.209161,444.245266,567.336151,674.299146,682.363091,789.326086,903.369016,983.454081,1011.485381,1016.453076,1112.533061,1095.506512,345.176856,373.208156,453.293221,674.299146,682.363091,702.330446,797.390031,1016.453076,1112.533061,|8275|0|46.19|VSGTVDDDNLHR|3|1355.658848|126.204201|3612|Methylation(2)|NA|NA|2|0|1|0|1499|51.758016|126.204201|16550|122.541937|3.66226399999999|0.0156484079819598|59|11216|1
18|17|0.000008,0.000222,0.001185,0.033700,0.958567,0.006319,|NA|NA|y1,y2,b2,y3,y4,y4,b3,b3-H2O,y5,y5-H2O,b4,b4-H2O,y6,y6-NH3,b5,b5-H2O,b5-NH3,y7,b6,b6,b6-H2O,b6-NH3,b7,b7-H2O,b7-NH3,y8,y8-NH3,b8,b8-H2O,b8-NH3,b9,y9,|175.118951,232.140411,293.113196,303.177521,404.225201,418.240851,422.155786,404.145222,517.309261,499.298696,535.239846,517.229282,645.367841,628.341292,663.298426,645.287862,646.271877,758.451901,762.366836,776.382486,758.371922,759.355937,877.430166,859.419602,860.403617,887.494491,870.467942,948.467276,930.456712,931.440727,1005.488736,1016.537081,|6794|0|41.55|YEELQVTAGR|2|1179.600524|157.878124|790|Methylation(1)|NA|NA|1|0|0|0|1290|51.105897|157.878124|13588|157.878124|0|3.48389338989433e-15|6|2994|1
18|15|0.000215,0.006120,0.928388,0.032639,0.032639,|NA|NA|y2,b2,y3,b3,y4,y4-NH3,b4,y5,b4,y5,b5,y6,b6,y7,b7,y8,b8,y9,b9,|276.155391,277.154666,333.176851,348.191776,434.224531,417.197982,477.234366,491.245991,491.250016,505.261641,576.302776,604.330051,647.339886,733.372641,734.371916,804.409751,805.409026,917.493811,934.451616,|4423|0|34.05|YLAEVASGEK|2|1080.557324|122.165109|16|Methylation(1)|NA|NA|1|0|0|0|1034|50.145205|122.165109|8846|122.165109|0|2.68952347212057e-06|17|7436|1
12|11|0.000020,0.456876,0.456876,0.085664,0.000565,|1.000000,|NA|y1,b2,y2,y2-NH3,b3,y3,b4,y4,y4,b5,y5,y5-H2O,y5-NH3,y5,y5-H2O,y5-NH3,b6,b6-H2O,|147.112801,277.154666,294.148206,277.121657,406.197256,407.232266,535.239846,536.274856,550.290506,648.323906,665.317446,647.306881,648.290897,665.317446,647.306881,648.290897,795.359311,777.348747,|7954|0|45.19|YLDELMK|2|941.462124|99.625735|786|Methylation(1)|Met_OX(1)|NA|2|0|0|0|552|47.419391|99.625735|15908|99.625735|0|0.0455475607568946|81|11988|1
37|26|0.027945,0.027945,0.794879,0.149040,0.000184,0.000006,0.000000,0.000000,0.000000,0.000000,|1.000000,|NA|b2,y2,y3,y4,y5,b6,b7,y6,b8,y7,b9,y8,y8-NH3,b10,b10-H2O,b10-NH3,y9,y10,y11,y11-NH3,y12,b6(2+),b7(2+),b8(2+),y7(2+),b9(2+),y8(2+),b10(2+),y12(2+),b13(2+),b14(2+),y14(2+),b15(2+),|261.123366,290.171041,423.190796,538.217736,653.244676,711.346036,824.430096,839.323986,923.498506,953.366916,1024.546186,1054.414596,1037.388047,1138.589116,1120.578552,1121.562567,1153.483006,1280.582716,1323.588526,1306.561977,1474.663086,711.346036,824.430096,923.498506,953.366916,1024.546186,1054.414596,1138.589116,1474.663086,1554.722306,1701.757711,1716.789736,1816.784651,|9089|0|48.77|YPIEHGIVTNWDDMEK|3|1976.903648|175.513706|20|Methylation(1)|Met_OX(1)|NA|2|0|0|0|2115|53.253104|175.513706|18178|122.435517|53.078189|6.96343384945049e-10|9|5024|6
