# Supplementary material for: Exploring Protein Post-Translational Modifications of Breast Cancer Cells Using a Novel Combinatorial Search Algorithm
Source: Int J Mol Sci. 2024 Sep 13;25(18):9902. doi: 10.3390/ijms25189902 (PMC11432537; doi:10.3390/ijms25189902)
Supplement: Supplementary file 1 [file ijms-25-09902-s001.zip › 231_ifn_sol1.mtl]

Total|Matched|mod0_probs|mod1_probs|mod2_probs|Fragments|Masses|Scan|PrecScan|RetTime|Sequence|Charge|PrecMass|Score|Proteins|mod0|mod1|mod2|nMod|Missed|Decoy|Contam|Seq_count|score_threshold|Score_1|row_id|next_max_score|score_diff|PEP|sumDecoy|rowNum|Countb
24|19|0.000000,0.000001,0.000018,0.002688,0.014338,0.076470,0.407839,0.407839,0.076470,0.014338,|NA|NA|b3,y2,b4,b4-H2O,b4-NH3,y3,b5,b5-H2O,b5-NH3,y4,y4,b6,b6-H2O,b6-NH3,y5,b7,b7-H2O,b7-NH3,y6,b8,b8-H2O,b8-NH3,y7,b9,b9-H2O,b9-NH3,y8,y8-H2O,y8-NH3,b10,y9,y9-NH3,b11,b11-H2O,b11-NH3,y10,y10-H2O,y10-NH3,b12,b12-H2O,b12-NH3,|230.113526,322.187361,358.172106,340.161542,341.145557,437.214301,471.256166,453.245602,454.229617,566.256891,580.272541,600.298756,582.288192,583.272207,695.299481,714.341686,696.331122,697.315137,808.383541,827.425746,809.415182,810.399197,922.426471,956.468336,938.457772,939.441787,1051.469061,1033.458496,1034.442512,1085.510926,1164.553121,1147.526572,1200.537866,1182.527302,1183.511317,1292.611701,1274.601136,1275.585152,1347.606276,1329.595712,1330.579727,|11924|0|57.04|AGTQIENIDEDFR|2|1521.716924|145.882063|56|Methylation(1)|NA|NA|1|0|0|0|1557|51.922886|145.882063|23848|145.882063|0|1.00149521420381e-12|16|3094|1
18|12|0.072948,0.072948,0.389055,0.389055,0.072948,0.002565,0.000481,|NA|NA|y1,b2,b2-NH3,y2,b3,y3,b4,y4,b7,b7-H2O,b7-NH3,y7,b8,b8,b9,|175.118951,200.139346,183.112797,288.203011,328.234306,359.240121,385.255766,473.283051,742.420606,724.410042,725.394057,773.426421,813.457716,813.457716,926.541776,|14639|0|65.96|AKKGQTNALR|2|1100.649924|79.832889|1778|Methylation(1)|NA|NA|1|2|1|0|492|46.919651|79.832889|29278|67.888648|11.944241|0.220656121526523|102|12469|1
12|8|0.045810,0.194531,0.805469,0.839639,0.839639,0.274912,|NA|NA|y1,b2,b3,y3,y4,b5,y5,b6,y6,|147.112801,185.128446,341.229556,460.287801,603.346041,640.388906,759.447151,797.462796,872.531211,|5041|0|34.79|ALREREK|2|943.571724|54.667963|2562|Methylation(3)|NA|NA|3|2|1|0|572|47.57396|54.667963|10082|47.642257|7.025706|0.222276340846158|110|12478|1
22|19|0.000000,0.000035,0.153165,0.816882,0.028718,0.001010,0.000189,|NA|NA|b2,y2,b3,y3,y3-NH3,b4,b4-NH3,y4,b5,b5-NH3,y5,b6,b6-NH3,y6,b7,b7-NH3,y7,y7-H2O,y7-NH3,b8,b8-H2O,b8-NH3,y8,y8-H2O,y8-NH3,y8,y8-NH3,b9,b9-NH3,y9,y9-H2O,y9-NH3,b10,b10-NH3,y10,y10-H2O,y10-NH3,b11,b11-NH3,|200.102966,246.156061,313.187026,360.198991,343.172442,460.255436,443.228887,475.225931,531.292546,514.265997,574.294341,645.335476,628.308927,675.342021,746.383156,729.356607,789.384951,771.374386,772.358402,845.451566,827.441002,828.425017,846.406411,828.395846,829.379862,860.422061,843.395512,960.478506,943.451957,1007.490471,989.479906,990.463922,1074.521436,1057.494887,1120.574531,1102.563966,1103.547982,1145.558546,1128.531997,|6973|0|41.07|AQIFANSVDNAR|2|1319.669524|159.424975|1574|Methylation(1)|NA|NA|1|0|0|0|1354|51.316187|159.424975|13946|159.424975|0|2.31037619400783e-16|14|2018|1
16|12|0.383806,0.383806,0.071964,0.071964,0.071964,0.013493,0.002530,0.000474,|NA|NA|y1,b2,b3,b3-H2O,y2,b4,b4-H2O,b4,b4-H2O,y3,b6,y5,y5,b7,y6,y7,y7,b8,|147.112801,159.076416,260.124096,242.113532,260.196861,359.192506,341.181942,373.208156,355.197592,373.280921,573.324246,573.397011,587.412661,686.408306,686.481071,773.513101,787.528751,799.492366,|11659|0|56.15|ASSLISLLK|2|945.597524|89.080123|628|Methylation(1)|NA|NA|1|0|0|0|181|42.576786|89.080123|23318|89.080123|0|0.20565285201412|96|12272|2
16|12|0.508636,0.508636,0.982537,0.842133,0.158059,|NA|NA|y1,b2,b3,b3-H2O,y3,y3-NH3,b4,y4,b4,y4,b5,b5-H2O,y5,y5-H2O,b6,y6,b7,y7,b8,b8-H2O,b8-NH3,|147.112801,233.059056,290.080516,272.069952,361.244541,344.217992,418.139096,418.266001,432.154746,432.281651,517.207506,499.196942,517.334411,499.323846,588.244616,659.408641,687.313026,716.430101,802.376356,784.365792,785.349807,|2495|0|25.59|CDGQVGVTK|2|948.482324|89.080123|1886|Methylation(3)|NA|NA|3|0|1|0|641|48.06858|89.080123|4990|54.667963|34.41216|0.00122006752506233|27|9275|1
28|15|0.343374,0.167314,0.719662,0.705578,0.832336,0.055575,0.055575,0.055575,0.053764,0.010493,0.000377,0.000377,|NA|NA|y2,y3,b3,b3-H2O,y4,y4-NH3,y4,y5,y5,b5,b6,b6-H2O,b6-NH3,b8,y9,y9-NH3,b8,y10,y10-NH3,y10,b10,y11,b11,y12,y12-NH3,b12,b12,y13,b13,b14,b14-H2O,|275.207761,332.229221,377.145556,359.134992,445.313281,428.286732,459.328931,558.397341,572.412991,655.319826,783.378406,765.367842,766.351857,969.442456,986.624431,969.597882,997.473756,1114.683011,1097.656462,1142.714311,1211.605496,1213.751421,1324.689556,1392.857281,1375.830732,1423.757966,1437.773616,1492.884561,1494.795076,1622.890036,1604.879472,|16190|0|71.19|DFNHINVELSLLGKK|2|1768.995724|79.809361|1150|Methylation(3)|NA|NA|3|1|0|0|1168|50.674428|79.809361|32380|69.715635|10.093726|0.0667021953913098|46|11538|1
30|20|0.988377,0.988377,0.014815,0.004317,0.001364,0.001364,0.001364,0.000011,0.000002,0.000003,0.000003,0.000003,|1.000000,|NA|y2,b2,b2-H2O,b3,b3-H2O,b3-NH3,y3,y3-H2O,y3-NH3,b3,b3-H2O,b4,b4-NH3,y4,y4-NH3,b4,b4-H2O,y4,y4-H2O,y5,b5,b5-H2O,b6,y6,b6,y6,y7,y7,b7,y7,b8,b10(2+),y10(2+),y11(2+),b12(2+),y12(2+),y13(2+),b13(2+),y14(2+),|234.144831,272.160476,254.149912,391.164581,373.154017,374.138032,391.218721,373.208156,374.192172,419.195881,401.185317,462.201691,445.175142,462.255831,445.229282,490.232991,472.222427,490.287131,472.276566,575.339891,618.291571,600.281007,731.375631,731.441001,731.375631,731.441001,830.509411,830.509411,832.386921,844.525061,983.461481,1197.593221,1197.658591,1310.742651,1438.747091,1438.801231,1509.838341,1565.846801,1656.873746,|12484|0|58.86|DKMAQLEHTVRLVESK|3|1928.023148|129.563808|3138|Methylation(2)|Met_OX(1)|NA|3|2|1|0|2040|53.096302|129.563808|24968|49.159832|80.403976|0.0859442311565892|54|11650|1
10|9|0.975700,0.975700,0.923750,0.061530,0.061026,0.002295,|NA|NA|b1,y1,y1-NH3,y2,b2,y2,y3,y3,b3,y4,b4,b4-H2O,b5,b5-H2O,|130.049866,147.112801,130.086252,260.196861,272.160476,274.212511,397.255771,397.255771,400.219056,539.330001,551.293616,533.283052,664.377676,646.367112,|2236|0|24.73|DKQHLK|2|810.483724|80.409586|184|Methylation(3)|NA|NA|3|1|0|0|293|44.668676|80.409586|4472|59.028937|21.380649|0.268107290606564|125|12730|1
12|10|0.981066,0.160205,0.786444,0.534063,0.534063,0.004159,|NA|NA|b1,y1,y1-NH3,y2,b3,b4,y4,b5,y5,y5,y5-H2O,y5-NH3,b6,y6,y6-H2O,y6-NH3,|130.049866,147.112801,130.086252,246.181211,360.158766,489.201356,490.287131,604.264686,607.311971,621.327621,603.317056,604.301072,703.333096,720.396031,702.385466,703.369482,|4116|0|31.59|DLCETVK|2|849.438924|82.632052|1563|Methylation(3)|NA|NA|3|0|0|0|273|44.361626|82.632052|8232|67.803238|14.828814|0.012441141640456|31|10359|1
42|21|0.075390,0.075390,0.402081,0.402081,0.014136,0.014136,0.014136,0.002650,0.000000,0.000000,0.000000,|NA|NA|b2,y3,b3,y5,y6,b7,y7,y8,b9,y9,b10,b14,y14,b14,y14,b15,b15-H2O,b4(2+),b4(2+),b5(2+),y6(2+),b6(2+),y8(2+),b15(2+),y18(2+),b19(2+),|243.133926,361.183001,392.181606,531.288521,628.341281,791.393386,791.404611,922.445101,977.493826,1023.492781,1034.515286,1424.672596,1424.683821,1424.672596,1424.683821,1587.735926,1569.725362,463.218716,477.234366,577.261646,628.341281,692.324976,922.445101,1587.735926,1823.895601,1925.931316,|24427|0|105.79|DLYANTVLSGGSTMYPGIADR|3|2215.068248|101.817521|59|Methylation(1)|NA|NA|1|0|0|0|2665|54.256972|101.817521|48854|83.437568|18.379953|0.0796266263086091|49|11623|41
12|9|0.033253,0.939557,0.196628,0.829686,0.826407,0.174469,|NA|NA|y1,b2,y2,y3,b4,b4-H2O,b5,b5,y4,y4-NH3,y5,y6,|175.118951,213.086976,345.235711,446.283391,470.235766,452.225202,571.283446,585.299096,602.384501,585.357952,703.432181,800.484941,|11660|0|56.15|DPSRSRR|2|915.510924|67.803238|2683|Methylation(3)|NA|NA|3|2|1|0|635|48.027737|67.803238|23320|59.028937|8.77430099999999|0.216840472850504|98|12298|1
20|15|0.966029,0.033962,0.000008,0.000001,0.000000,0.000000,|NA|NA|y1,b2,b2-H2O,b2-NH3,y2,y2-NH3,b3,b3-H2O,b3-NH3,y3,y3-H2O,y4,b6,b6-NH3,y5,b7,y6,y7,y7-NH3,y8,y8-NH3,b9,b9-H2O,b9-NH3,y9,b10,b10-H2O,b10-NH3,y10,y10-NH3,|175.118951,258.108446,240.097882,241.081897,304.161541,287.134992,357.176856,339.166292,340.150307,403.229951,385.219386,550.298361,615.273276,598.246727,621.335471,700.326036,708.367501,822.410431,805.383882,893.447541,876.420992,946.462856,928.452292,929.436307,992.515951,1075.505446,1057.494882,1058.478897,1120.574531,1103.547982,|5237|0|35.43|DQVANSAFVER|2|1249.617524|110.231319|570|Methylation(1)|NA|NA|1|0|0|0|1256|50.989896|110.231319|10474|110.231319|0|0.000240618872107922|25|8308|1
31|23|0.000000,0.000000,0.000000,0.000000,0.000001,0.005362,0.152532,0.813504,0.028600,|NA|NA|y1,y1-NH3,b2,y2,y3,y4,b5,y5,y5-H2O,b6,y6,b7,y7,b8,b8-H2O,b9,b10,b10-H2O,y3(2+),y4(2+),b5(2+),y5(2+),y6(2+),b7(2+),y7(2+),b11(2+),b12(2+),|175.118951,158.092402,272.135326,304.161541,441.220451,528.252481,543.252136,585.273941,567.263376,672.294726,698.358001,729.316186,755.379461,842.400246,824.389682,899.421706,986.453736,968.443172,441.220451,528.252481,543.252136,585.273941,698.358001,729.316186,755.379461,1123.512646,1252.555236,|1524|0|22.23|DREAAEGLGSHDR|3|1426.667048|164.527639|138|Methylation(1)|NA|NA|1|1|0|0|1272|51.044871|164.527639|3048|84.698889|79.82875|9.95981848439741e-09|17|4941|1
10|7|0.854339,0.267694,0.614239,0.615484,0.615484,0.032759,|NA|NA|b1,y1,y1-NH3,b2,b3,b3,y3,b4,y4,y4,y4-H2O,y4,y5,|130.049866,175.118951,158.092402,300.166626,399.235036,413.250686,460.299041,500.282716,545.351801,559.367451,541.356886,573.383101,715.468561,|3131|0|27.87|DRLSRR|2|844.507924|50.39929|712|Methylation(3)|NA|NA|3|2|0|0|252|44.014005|50.39929|6262|50.39929|0|0.218930982408432|101|12304|1
14|11|0.993494,0.013004,0.992233,0.001226,0.000043,|NA|NA|b1,y1,y1-NH3,y2,y2-NH3,b3,y3,b5,b5-H2O,y5,b6,b6-H2O,y6,y6-H2O,y6-NH3,b7,b7-H2O,y7,y7-H2O,y7-NH3,|130.049866,147.112801,130.086252,275.207761,258.181212,346.124486,346.244871,544.261306,526.250742,544.381691,615.298416,597.287852,673.424281,655.413716,656.397732,743.393376,725.382812,760.456311,742.445746,743.429762,|1902|0|23.57|DSDVVAKK|2|889.498924|85.640697|1985|Methylation(2)|NA|NA|2|1|1|0|452|46.551384|85.640697|3804|85.640697|0|0.084189999814914|53|11642|1
20|16|0.119883,0.119883,0.119883,0.639378,0.000790,0.000148,0.000001,0.000005,0.000028,|NA|NA|y1,y1,y1-NH3,b2,b2-H2O,y3,y3,b4,b4,b4-NH3,y4,y4-NH3,b5,y5,b6,b6-H2O,b6-NH3,y6,y6-H2O,y6-NH3,y3(2+),b4(2+),y4(2+),b6(2+),y6(2+),b7(2+),y7(2+),y8(2+),y8(2+),|175.118951,189.134601,172.108052,217.081896,199.071332,383.214971,397.230621,482.235766,496.251416,479.224867,496.299031,479.272482,583.283446,625.341621,712.326036,694.315472,695.299487,712.373651,694.363086,695.347102,397.230621,496.251416,496.299031,712.326036,712.373651,825.410096,854.484261,977.527521,991.543171,|389|0|14.84|DTHKSEIAHR|3|1207.617548|124.863207|1562|Methylation(1)|NA|NA|1|1|0|0|1093|50.386202|124.863207|778|49.058201|75.805006|0.00481364686514851|29|9889|1
20|17|0.000000,0.000000,0.000007,0.000209,0.001117,0.031760,0.903387,0.031760,0.031760,|NA|NA|y2,y2-NH3,b2,y3,y3-H2O,b3,y4,y4-H2O,b4,b4,b5,b5-H2O,y5,b6,y6,y7,b7,b7-H2O,y8,y8-H2O,b8,b8-H2O,y9,y9-H2O,y9-NH3,b9,b9-H2O,b10,b10-H2O,|260.196861,243.170312,279.097546,389.239451,371.228886,408.140136,476.271481,458.260916,509.187816,523.203466,580.224926,562.214362,589.355541,681.272606,690.403221,761.440331,794.356666,776.346102,862.488011,844.477446,881.388696,863.378132,991.530601,973.520036,974.504052,1010.431286,992.420722,1123.515346,1105.504782,|9372|0|48.76|DYETATLSDIK|2|1269.620924|140.723058|56|Methylation(1)|NA|NA|1|0|0|0|1254|50.982975|140.723058|18744|140.723058|0|9.88067091038881e-11|16|3869|1
16|13|0.999759,0.000232,0.000008,0.000002,0.000000,0.000000,|NA|NA|y2,b2,b2-H2O,y3,y3-NH3,b3,b3-H2O,y4,y5,b5,b5-H2O,b5-NH3,y6,y6-H2O,b6,b6-H2O,b6-NH3,y7,y7-NH3,b7,b7-H2O,b8,b8-H2O,b8-NH3,y8,y8-H2O,y8-NH3,|246.181211,293.113196,275.102632,360.224141,343.197592,421.171776,403.161212,491.264631,604.348691,663.298426,645.287862,646.271877,733.391281,715.380716,794.338916,776.328352,777.312367,861.449861,844.423312,908.381846,890.371282,1007.450256,989.439692,990.423707,1024.513191,1006.502626,1007.486642,|7486|0|42.7|DYQELMNVK|2|1153.554324|103.787146|697|Methylation(1)|NA|NA|1|0|0|0|889|49.489018|103.787146|14972|103.787146|0|0.0048559292899522|29|9909|1
20|19|0.000000,0.000001,0.000188,0.005361,0.028594,0.813351,0.152503,|NA|NA|y1,b2,b2-H2O,b3,b3-H2O,y2,y2-NH3,b4,b4-H2O,y3,y4,y4,y5,b6,y5,y5-H2O,y5-NH3,b6,b6-H2O,b7,b7-H2O,y6,b8,b8-H2O,y7,y7-H2O,b9,b9-H2O,b9,y8,y8-H2O,y9,b10,b10-H2O,b10,b10-H2O,y10,y10-H2O,y10-NH3,|175.118951,201.086976,183.076412,272.124086,254.113522,304.161541,287.134992,401.166676,383.156112,441.220451,514.236831,528.252481,571.258291,571.272196,585.273941,567.263376,568.247392,585.287846,567.277282,628.293656,610.283092,698.358001,715.325686,697.315122,755.379461,737.368896,852.384596,834.374032,866.400246,884.422051,866.411486,955.459161,981.427186,963.416622,981.427186,963.416622,1026.496271,1008.485706,1009.469722,|1426|0|21.83|EAAEGLGSHDR|2|1155.538124|177.423214|138|Methylation(1)|NA|NA|1|0|0|0|826|49.1698|177.423214|2852|75.681778|101.741436|4.79697552057766e-22|9|1103|1
14|11|0.000356,0.008782,0.222376,0.840080,0.570943,0.851877,0.505587,|NA|NA|y1,b2,y2,b2,y2,b3,y3,y4,y4,y4,b5,y5,b5,b5-NH3,y5,y5-NH3,b6,b6,b6-NH3,y6,y6-NH3,b7,b7-H2O,y7,y7,y7-H2O,y7-NH3,|147.112801,259.092456,260.196861,273.108106,288.228161,387.151036,387.296571,444.318031,472.349331,472.349331,575.212986,575.358521,589.228636,572.202087,589.374171,572.347622,688.297046,702.312696,685.286147,703.417101,686.390552,815.396756,797.386192,818.444041,832.459691,814.449126,815.433142,|4693|0|33.57|EENCAILK|2|961.504324|85.640697|1374|Methylation(3)|NA|NA|3|0|0|0|461|46.637009|85.640697|9386|67.803238|17.837459|0.00450270134113152|27|9822|1
10|9|0.007340,0.963331,0.840555,0.181434,0.007340,|NA|NA|b1,y1,y1-NH3,y2,b2,y3,y3,y3,y3,b4,y4,b5,y5,y5-NH3,|130.049866,147.112801,130.086252,261.155731,277.118276,389.250691,403.266341,403.266341,417.281991,534.255826,546.324581,676.330056,693.392991,676.366442,|3250|0|28.36|EFEKNK|2|822.434924|80.409586|2351|Methylation(2)|NA|NA|2|1|1|0|497|46.963564|80.409586|6500|64.275931|16.133655|0.209474292792683|97|12283|1
12|11|0.038452,0.942994,0.862041,0.288851,0.861762,0.005901,|NA|NA|b1,y1,y1-NH3,y2,y3,b3,y4,b4,b4,y5,b5,b5,b6,b6-NH3,y6,y6-NH3,|130.049866,147.112801,130.086252,246.181211,374.239791,408.224136,487.323851,507.292546,521.308196,614.423561,635.351126,649.366776,748.435186,731.408637,765.498121,748.471572,|14582|0|65.76|EHLLNVK|2|894.543924|99.625735|2429|Methylation(3)|NA|NA|3|0|1|0|228|43.579348|99.625735|29164|99.625735|0|1.66234623868763e-05|21|7342|1
22|17|0.000000,0.000000,0.000000,0.000000,0.000000,0.000004,0.000607,0.017264,0.491063,0.491063,|NA|NA|b2,b2-H2O,y2,y2-H2O,b3,b3-H2O,b3,y3,y4,b5,b5-H2O,b5,y5,y5-H2O,y5-NH3,b6,b6-H2O,b6-NH3,y6,b7,y7,y7-H2O,b8,y8,y8-NH3,y9,y9-H2O,y9-NH3,b10,b10-H2O,b10-NH3,y10,b11,b11-H2O,b11-NH3,|243.133926,225.123362,276.155391,258.144826,356.217986,338.207422,370.233636,389.239451,460.276561,557.292946,539.282382,571.308596,575.303501,557.292936,558.276952,628.330056,610.319492,611.303507,662.335531,715.362086,733.372641,715.362076,830.389026,847.415571,830.389022,934.447601,916.437036,917.421052,1014.510196,996.499632,997.483647,1047.531661,1143.552786,1125.542222,1126.526237,|7682|0|43.33|ELISNASDALDK|2|1289.660524|127.9476|231,584|Methylation(1)|NA|NA|1|0|0|0|1147|50.595634|127.9476|15364|127.9476|0|5.61060782113911e-08|17|5455|1
12|10|0.000112,0.016925,0.481432,0.481432,0.016925,0.003174,|1.000000,|NA|b1,y1,b2,b2-H2O,y2,y2-NH3,b3,b3-H2O,b4,y4,y5,b6,y6,y6-H2O,y6-NH3,|130.049866,147.112801,243.133926,225.123362,260.196861,243.170312,390.169331,372.158767,519.211921,559.356211,706.391616,802.412741,819.475676,801.465111,802.449127,|13251|0|61.35|ELMERLK|2|948.521924|82.632052|32|Methylation(1)|Met_OX(1)|NA|2|1|0|0|589|47.701153|82.632052|26502|63.442792|19.18926|0.146767024549677|68|12089|1
20|17|0.491352,0.491352,0.017274,0.000021,0.000001,0.000000,0.000000,|NA|NA|y1,b2,y2,b3,y3,b4,b4-H2O,b4,y4,b5,y5,b6,b6,b6-H2O,y6,y6-H2O,y6,b7,b7-H2O,y7,y7-H2O,b8,b8-H2O,b8-NH3,y8,y8-H2O,y8-NH3,y8,y9,y9-H2O,b10,|175.118951,245.113196,276.166631,373.171776,373.219391,430.193236,412.182672,444.208886,444.256501,557.292946,557.340561,642.345706,656.361356,638.350792,656.408971,638.398406,670.424621,769.445416,751.434852,769.493031,751.482466,840.482526,822.471962,823.455977,840.530141,822.519576,823.503592,854.545791,968.588721,950.578156,1038.582966,|8663|0|46.47|ETQALVLAPTR|2|1212.694524|140.723058|588|Methylation(1)|NA|NA|1|0|0|0|782|48.932068|140.723058|17326|72.354564|68.368494|9.88067091038881e-11|16|3866|1
16|14|0.993178,0.006547,0.000230,0.000043,0.000002,0.000000,0.000000,|NA|NA|y2,b2,y3,b3,b3-H2O,y4,b4,y5,b5,b5-NH3,y6,y6-H2O,b6,b6,b6-H2O,b6-NH3,y7,y7-H2O,y7-NH3,b7,b7-H2O,b7-NH3,y8,y8-H2O,y8-NH3,b8,b8-H2O,b8-NH3,|260.196861,277.118276,373.280921,392.145216,374.134652,520.349331,521.187806,634.392261,635.230736,618.204187,763.434851,745.424286,768.283496,782.299146,764.288582,765.272597,878.461791,860.451226,861.435242,895.383206,877.372642,878.356657,1007.504381,989.493816,990.477832,1008.467266,990.456702,991.440717,|11323|0|55.09|FDDENFILK|2|1154.573724|120.059029|941|Methylation(1)|NA|NA|1|0|0|0|955|49.800034|120.059029|22646|120.059029|0|1.0933197607546e-05|19|7274|2
20|14|0.084380,0.450009,0.450025,0.022158,0.993428,|NA|NA|y1,y1,b2,y2,b3,b3-H2O,b4,b4-H2O,b5,b5,y5,y5-NH3,b6,b6-H2O,y6,y7,y8,y8,b9,y9,b10,|175.118951,189.134601,277.118276,286.187361,390.202336,372.191772,491.250016,473.239452,534.255826,548.271476,551.329991,534.303442,661.355536,643.344972,664.414051,721.435511,808.467541,822.483191,926.498166,935.567251,1023.550926,|12045|0|57.43|FELSGIPPAPR|2|1211.679524|96.666176|558|Methylation(2)|NA|NA|2|0|0|0|792|48.987252|96.666176|24090|96.666176|0|0.04538417165242|45|11111|16
36|16|0.047438,0.012977,0.012977,0.139842,0.139842,0.139842,0.891147,0.807968,0.807968,|NA|NA|y2,b3,b4,b5,b5-H2O,y5,y5-H2O,y5-NH3,b6,b6-H2O,y8,y8,y8-H2O,y8-NH3,b9,y11,y11,b11,b11-NH3,y12,b11,b12,b15,y15,b17,b17-NH3,b17,b17-NH3,b18,b18,b18-H2O,b18-NH3,|288.203011,342.181206,399.202666,542.260906,524.250342,559.356211,541.345646,542.329662,689.329316,671.318752,862.426471,876.442121,858.431556,859.415572,978.471946,1150.515701,1164.531351,1195.524066,1178.497517,1221.552811,1223.555366,1324.566656,1583.647086,1658.747871,1769.747526,1752.720977,1769.747526,1752.720977,1868.815936,1882.831586,1864.821022,1865.805037,|15921|0|70.27|FPPGEFFAACNDDSGTALR|2|2056.944724|69.914812|3088|Methylation(3)|NA|NA|3|0|1|0|1927|52.848817|69.914812|31842|46.032763|23.882049|0.0811476711080165|50|11634|1
52|26|0.000000,0.000000,0.000001,0.000006,0.000031,0.000167,0.000891,0.000891,0.135143,0.720765,0.135143,0.004751,0.000891,0.000891,0.000167,0.000167,0.000031,0.000031,0.000031,|NA|NA|b2,y3,y3-H2O,y3,b3,b4,b4,y5,y7,y9,b9,y10,b11,b11,b12,y15,y15-H2O,y8(2+),y13(2+),y15(2+),b16(2+),y18(2+),y19(2+),y20(2+),b20(2+),y21(2+),y22(2+),b22(2+),y23(2+),b23(2+),y24(2+),y25(2+),b25(2+),|334.154996,417.245601,399.235036,431.261251,463.197586,562.265996,576.281646,658.388241,860.447211,1032.495611,1143.510526,1169.554521,1313.616046,1327.631696,1428.642986,1688.787431,1670.776866,975.474151,1490.686991,1688.787431,1770.796916,1973.919891,2110.978801,2240.021391,2256.983206,2355.048331,2442.080361,2459.042176,2555.164421,2558.110586,2654.232831,2783.275421,2813.268876,|13555|0|62.34|FWEVISDEHGIDPTGSYHGDSDLQLER|3|3116.413748|124.455798|1329|Methylation(1)|NA|NA|1|0|0|0|1592|52.019431|124.455798|27110|124.455798|0|3.92743012151062e-05|24|7556|4
53|34|0.000000,0.000000,0.000000,0.000000,0.000000,0.000000,0.000000,0.000000,0.000001,0.000091,0.013781,0.392001,0.073500,0.073500,0.392001,0.013781,0.013781,0.013781,0.013781,|NA|NA|b2,b3,y4,y4-NH3,b4,b4,y5,b5,b5-H2O,y7,y7,y7,y8,b8,b8-H2O,y9,b9,y10,b11,b11,b12,b12-H2O,y13,y13-H2O,y15,y15-NH3,b16,y16,y16-H2O,y16-NH3,b17,b17-H2O,y18,y10(2+),b11(2+),y11(2+),y13(2+),y15(2+),y16(2+),y18(2+),y20(2+),b20(2+),y21(2+),b22(2+),y23(2+),y24(2+),y25(2+),|334.154996,463.197586,531.288531,514.261982,562.265996,576.281646,658.388241,675.350056,657.339492,846.431561,846.431561,860.447211,975.474151,1006.451616,988.441052,1032.495611,1143.510526,1169.554521,1313.616046,1327.631696,1428.642986,1410.632422,1490.686991,1472.676426,1688.787431,1671.760882,1784.812566,1803.814371,1785.803806,1786.787822,1947.875896,1929.865332,1973.919891,1169.554521,1313.616046,1332.617851,1490.686991,1688.787431,1803.814371,1973.919891,2240.021391,2256.983206,2355.048331,2459.042176,2555.164421,2654.232831,2783.275421,|13179|0|61.13|FWEVISDEHGIDPTGTYHGDSDLQLDR|3|3116.417648|207.668478|1371|Methylation(1)|NA|NA|1|0|0|0|1670|52.227165|207.668478|26358|195.798419|11.870059|1.07066015150611e-23|8|947|1
40|20|0.000426,0.000426,0.000426,0.000426,0.012104,0.012104,0.064552,0.000426,0.012104,0.000426,0.002269,0.012104,0.064552,0.064552,0.064552,0.344278,0.344278,|NA|NA|y2,b4,b6,b7,b7,y7,y9,y9-H2O,b12,y11,y12,y12-H2O,b14,b17,y15,b6(2+),y6(2+),y8(2+),y10(2+),y12(2+),y13(2+),b15(2+),b17(2+),y15(2+),b18(2+),b20(2+),y19(2+),|289.223411,357.176846,559.272206,673.315136,673.315136,850.445121,1062.597591,1044.587026,1158.600076,1260.734411,1333.750791,1315.740226,1384.768196,1689.872746,1689.956761,559.272206,763.413091,963.529181,1189.697301,1333.750791,1448.814121,1471.800226,1689.872746,1689.956761,1817.931326,2088.100516,2106.147471,|17385|0|75.36|GADLTSQLTSALLLSSMQQKK|3|2234.202248|97.277271|2500|Methylation(1)|NA|NA|1|1|1|0|1836|52.638727|97.277271|34770|49.159832|48.117439|0.133844045767967|64|12042|1
16|14|0.997804,0.666983,0.666981,0.666981,0.001240,0.000011,|NA|NA|b2,y1,y1-NH3,b3,y2,y2-NH3,y2,b4,y3,y3-NH3,b4,y3,y3-NH3,b6,b6-H2O,b6,y5,b6,y5,b7,b7-NH3,y6,y6-NH3,b8,y7,|175.053576,175.118951,158.092402,246.090686,246.156061,229.129512,260.171711,359.174746,359.240121,342.213572,359.174746,359.240121,342.213572,574.265356,556.254792,588.281006,588.346381,602.296656,602.362031,715.380716,698.354167,715.446091,698.419542,786.417826,786.483201,|9798|0|50.12|GCALSQLAR|2|960.529324|120.059029|1963|Methylation(3)|NA|NA|3|0|1|0|481|46.821451|120.059029|19596|118.961963|1.097066|1.06092295836143e-10|17|3886|1
26|19|0.999955,0.000043,0.000002,0.000000,0.000000,0.000000,|NA|NA|b3,b3-H2O,b4,b4-H2O,b5,b5-H2O,y3,y3-NH3,y4,b7,y5,b8,y6,b9,y7,b10,b11,b11-H2O,y9,y9-H2O,y10,b12,y11,y12,b13,|272.124086,254.113522,329.145546,311.134982,428.213956,410.203392,462.245941,445.219392,575.330001,596.303826,662.362031,725.346416,809.430441,872.414826,938.473031,959.446856,1072.530916,1054.520352,1106.562901,1088.552336,1205.631311,1258.610226,1262.652771,1333.689881,1359.657906,|14740|0|66.3|GEAGVPAEFSIWTR|2|1533.770724|134.851104|496|Methylation(1)|NA|NA|1|0|0|0|1678|52.24792|134.851104|29480|134.851104|0|3.67342290252672e-10|17|4148|1
22|17|0.001189,0.962375,0.033833,0.001189,0.001189,0.000223,|NA|NA|b2,b3,b3-H2O,y2,y2-NH3,b3,y2,b4,y3,y3,b5,b5-H2O,y4,b6,b6-H2O,y5,b7,b7-H2O,y6,b8,b8-H2O,y7,y8,b10,b10-H2O,b10-NH3,y9,y9-H2O,y9-NH3,y10,y10,b11,|187.071326,244.092786,226.082222,244.165561,227.139012,258.108436,258.181211,355.161196,357.249621,371.265271,470.188136,452.177572,471.292551,569.256546,551.245982,570.360961,684.283486,666.272922,685.387901,783.351896,765.341332,784.456311,913.498901,1010.478886,992.468322,993.452337,1010.551661,992.541096,993.525112,1053.557471,1067.573121,1107.531646,|8259|0|45.18|GEGPDVDVNLPK|2|1253.637924|127.9476|47|Methylation(1)|NA|NA|1|0|0|0|1163|50.655797|127.9476|16518|127.9476|0|5.61060782113911e-08|17|5456|2
28|18|0.000010,0.001559,0.008313,0.044334,0.236446,0.236446,0.236446,0.236446,|NA|NA|y2,b3,y2,y2-NH3,y3,y3-H2O,y3,b4,b5,y5,b6,b6-H2O,y6,y7,y8,y8-H2O,y9,y10,y10-H2O,b11,y11,b12,b13,y12,b13,b13-H2O,b14,b14-H2O,|262.139741,276.134256,276.155391,259.128842,361.208151,343.197586,375.223801,423.202666,522.271076,577.282771,623.318756,605.308192,714.341681,829.368621,944.395561,926.384996,1091.463971,1192.511651,1174.501086,1252.526896,1291.580061,1353.574576,1438.627336,1438.648471,1452.642986,1434.632422,1567.669926,1549.659362,|12526|0|59|GFAFVTFDDHDSVDK|2|1713.777924|113.136051|1168|Methylation(1)|NA|NA|1|0|0|0|1450|51.61368|113.136051|25052|113.136051|0|9.89110288123509e-06|19|7034|1
55|31|0.000003,0.078938,0.421001,0.421001,0.078938,0.000098,0.000018,0.000003,0.000001,0.000000,|NA|NA|y3,b5,b5-H2O,b6,b6-H2O,y4,y5,b10,b10-H2O,y8,b11,y9,b13,y11,b14,y14,b16,b16,b17,y16,b10(2+),b12(2+),y10(2+),y12(2+),b16(2+),y15(2+),y18(2+),b21(2+),y19(2+),y20(2+),y21(2+),y22(2+),b25(2+),y24(2+),b26(2+),y25(2+),y26(2+),|289.161871,316.125146,298.114582,373.146606,355.136042,402.245931,489.277961,631.243016,613.232452,690.352911,732.290696,777.384941,832.317966,891.427861,1002.434726,1092.502811,1132.472566,1146.488216,1203.509676,1305.625381,631.243016,789.312156,834.406401,948.449321,1146.488216,1262.619571,1463.694521,1491.616656,1550.726551,1607.748011,1664.769471,1721.790931,1805.775666,1835.833851,1862.797126,1892.855311,1979.887341,|876|0|18.85|GGSGGGGGGSSGGRGSGGGSSGGSIGGR|3|2093.927348|166.64687|702|Methylation(1)|NA|NA|1|1|0|0|1285|51.089031|166.64687|1752|43.734213|122.912657|9.6460578080213e-12|16|3426|1
20|16|0.000000,0.000004,0.000104,0.015769,0.448533,0.448533,0.084100,0.002957,|NA|NA|b3,b3-H2O,y2,y2-NH3,b4,b4-H2O,b4,y3,b5,b5-H2O,b5-NH3,y4,y4-NH3,y4,b6,b6-NH3,y5,b7,b7-H2O,b7-NH3,y6,y6-NH3,b8,b8-H2O,b8-NH3,y7,y7-H2O,y7-NH3,b9,b9-H2O,b9-NH3,y8,y8-NH3,b10,b10,b10-H2O,b10-NH3,y9,y9-H2O,y9-NH3,|258.144826,240.134262,322.187361,305.160812,386.203406,368.192842,400.219056,451.229951,515.245996,497.235432,498.219447,565.272881,548.246332,579.288531,643.304576,626.278027,710.329021,774.345066,756.334502,757.318517,838.387601,821.361052,902.403646,884.393082,885.377097,967.430191,949.419626,950.403642,1031.446236,1013.435672,1014.419687,1095.488771,1078.462222,1164.498996,1178.514646,1160.504082,1161.488097,1182.520801,1164.510236,1165.494252,|7152|0|41.64|GISQEQMNEFR|2|1352.626124|124.863207|19|Methylation(1)|NA|NA|1|0|0|0|1090|50.374265|124.863207|14304|124.863207|0|4.55000603594699e-07|17|5964|1
29|17|0.000017,0.000090,0.000482,0.000482,0.073092,0.389826,0.389826,0.073092,0.073092,|NA|NA|b2,y2,b3,b6,y5,y6,y6-H2O,b9,y7,b9,y7,b10,b11,b7(2+),b8(2+),b9(2+),y7(2+),b10(2+),y12(2+),b13(2+),y13(2+),|171.112796,284.171711,284.196856,568.381686,654.393321,783.435911,765.425346,838.514486,840.457371,852.530136,854.473021,967.557076,1066.625486,710.455916,767.477376,838.514486,854.473021,967.557076,1337.753541,1337.778686,1450.837601,|15231|0|67.93|GLIKVGQAAEVEKHK|3|1620.949748|98.00888|2162|Methylation(1)|NA|NA|1|2|1|0|771|48.870544|98.00888|30462|75.243467|22.765413|0.112626191038414|62|11959|1
20|13|0.999955,0.999955,0.000087,0.000001,0.000001,|NA|NA|y2,y2-H2O,y2-NH3,y3,y3-H2O,b4,y4,b6,y5,b6,y6,b7,y7,b8,b8-H2O,y8,b9,b9,b9-H2O,b10,b10-H2O,y9,|262.139741,244.129176,245.113192,375.223801,357.213236,448.255436,474.292211,654.324576,660.371521,682.355876,731.408631,868.435186,894.471961,967.503596,949.493032,1036.582571,1052.556356,1080.587656,1062.577092,1195.614596,1177.604032,1197.666631,|12149|0|57.77|GSFKYAWVLDK|2|1341.720724|84.063567|225|Methylation(2)|NA|NA|2|1|0|0|1131|50.534626|84.063567|24298|84.063567|0|0.0786393143022368|49|11620|5
14|14|0.000035,0.000184,0.149036,0.794857,0.027944,0.027944,|NA|NA|b1,y1,y1,b2,y2,y2-NH3,y2,b3,y3,b4,y4,b5,b5-H2O,y5,y5-H2O,y5-NH3,b6,y6,b7,b7-H2O,y7,|138.066186,175.118951,189.134601,251.150246,290.145891,273.119342,304.161541,322.187356,361.183001,451.229946,490.225591,580.272536,562.261972,619.268181,601.257616,602.241632,651.309646,690.305291,766.336586,748.326022,803.389351,|786|0|18.07|HIAEDADR|2|940.448124|140|1529|Methylation(1)|NA|NA|1|0|0|0|571|47.566361|140|1572|140|0|9.68509704699841e-10|17|4379|1
24|13|0.992181,0.006840,0.009852,0.245854,0.245854,0.245854,0.245854,0.025588,0.491062,0.491062,|NA|NA|y2,y2-NH3,b3,b3,y3,b4,b5,b6,b6,y5,b6,b9,y9,y9-H2O,b10,y10,y10-H2O,y10,b11,b12,y12,y12-H2O,y12-NH3,|275.171381,258.144832,314.171036,328.186686,388.255441,415.182326,528.266386,670.340616,670.340616,682.392261,684.356266,1005.488736,1111.614611,1093.604046,1152.557146,1226.641551,1208.630986,1240.657201,1265.641206,1393.699786,1412.705601,1394.695036,1395.679052,|12075|0|57.52|IADDINTSFFLNK|2|1539.804324|70.669682|3031|Methylation(3)|NA|NA|3|0|1|0|1432|51.55943|70.669682|24150|66.087035|4.58264699999999|0.160078725279859|74|12118|1
34|16|0.157737,0.840961,0.263877,0.263862,0.341321,0.575003,0.185746,0.185746,0.185746,|NA|NA|b3,b4,b5,b5,b5-H2O,b6,b6-H2O,b6,b8,y7,y7-NH3,y7,b9,b9,y8,y9,y9,y10,b12,y11,y12,b14,y13,y13-H2O,y14,y14,b15,y16,|328.186686,427.255096,498.292206,512.307856,494.297292,613.319146,595.308582,627.334796,813.398846,879.435911,862.409362,921.482861,969.499956,969.499956,1024.492051,1167.550291,1181.565941,1323.651401,1380.657596,1380.672861,1495.699801,1626.794416,1638.758041,1620.747476,1709.795151,1709.795151,1711.847176,1951.921801,|22865|0|96.94|IAEVADEAREMHVFAYDK|2|2136.034924|74.268716|2703|Methylation(3)|NA|NA|3|1|1|0|2518|54.010557|74.268716|45730|39.03883|35.229886|0.109611857913666|60|11751|1
12|11|0.000189,0.001010,0.816911,0.153171,0.028720,|NA|NA|y1,b2,y2,y3,y3-NH3,b3,y4,b4,b4,b5,y5,b6,y6,|147.112801,227.175396,261.155731,389.214311,372.187762,390.238726,486.267071,487.291486,501.307136,615.350066,649.330401,729.392996,762.414461,|8396|0|45.62|ILYPNNK|2|875.499724|99.625735|3067|Methylation(1)|NA|NA|1|0|1|0|423|46.263404|99.625735|16792|82.632052|16.993683|0.0285690511758697|43|10887|1
18|13|0.000042,0.000222,0.001185,0.006318,0.958535,0.033698,|NA|NA|y1,y1,b2,b2-H2O,y2,y3,b4,b5,b5-H2O,y5,y5-NH3,y6,y7,b8,y8,b9,y9,|175.118951,189.134601,201.123366,183.112802,322.187361,453.227851,458.224536,605.292946,587.282382,625.312641,608.286092,772.381051,900.439631,908.418226,1029.482221,1055.486636,1116.514251,|17791|0|76.76|ISEQFSAMFR|2|1229.599324|92.78506|1330|Methylation(1)|NA|NA|1|0|0|0|1361|51.338581|92.78506|35582|92.78506|0|0.0781961287003879|48|11615|11
26|21|0.000000,0.000000,0.000000,0.000014,0.000402,0.002141,0.011421,0.324867,0.324867,0.324867,0.011421,|NA|NA|y2,y2-NH3,y3,y3,b5,y4,y4,b6,y5,y5,b7,b7-H2O,y6,y6,y6-H2O,y7,b9,y8,y8-H2O,b10,y9,y9-NH3,b11,y10,y10,y10-H2O,y10-NH3,b12,b12-H2O,b12-NH3,y11,y12,y12-H2O,y12-NH3,b13,y13,y13-H2O,y13-NH3,|322.187361,305.160812,437.214301,451.229951,486.267066,566.256891,580.272541,599.351126,695.299481,695.299481,728.393716,710.383152,794.367891,808.383541,790.372976,922.426471,955.520706,1051.469061,1033.458496,1084.563296,1164.553121,1147.526572,1213.605886,1278.596051,1292.611701,1274.601136,1275.585152,1328.632826,1310.622262,1311.606277,1393.659381,1450.680841,1432.670276,1433.654292,1475.701236,1521.717951,1503.707386,1504.691402,|10139|0|51.22|KAGTQIENIDEDFR|2|1649.808124|163.996532|56|Methylation(1)|NA|NA|1|1|0|0|1883|52.748503|163.996532|20278|163.996532|0|2.35401360190507e-19|12|1438|1
12|8|0.071376,0.993665,0.967152,0.967152,0.000656,|NA|NA|b1,y1,y1-NH3,b2,b2-H2O,y2,y3,y3-NH3,b3,b5,y5,b6,y6,y6-H2O,y6-NH3,|129.102236,175.118951,158.092402,272.160476,254.149912,274.187361,371.240121,354.213572,400.255436,598.355876,600.382761,697.424286,743.441001,725.430436,726.414452,|1715|0|22.91|KDKSPVR|2|871.535924|54.667963|1107|Methylation(3)|NA|NA|3|2|0|0|438|46.414741|54.667963|3430|54.667963|0|0.222276340846158|110|12472|1
45|27|0.000037,0.000037,0.000037,0.000007,0.000007,0.000007,0.000037,0.841957,0.157867,0.000007,0.000001,0.000001,|NA|NA|y3,b3,b4,y5,y5,b5,y6,y6-H2O,y7,b8,b8-NH3,b8,y8,y8-NH3,b9,y9,b10,y10,y10-NH3,b11,y11,y12,y12-H2O,y12-NH3,b13,b14,y14,b15,b15-H2O,b15-NH3,b15,b15-H2O,b15-NH3,y6(2+),b6(2+),b8(2+),b10(2+),y10(2+),y11(2+),b13(2+),y13(2+),b14(2+),y14(2+),b15(2+),b16(2+),y18(2+),b20(2+),|361.183001,371.228886,520.276566,531.288521,545.304171,591.313676,628.341281,610.330716,791.404611,905.472696,888.446147,919.488346,922.445101,905.418552,1018.556756,1023.492781,1105.588786,1124.540461,1107.513912,1162.610246,1167.546271,1238.583381,1220.572816,1221.556832,1320.679386,1421.727066,1424.683821,1552.767556,1534.756992,1535.741007,1552.767556,1534.756992,1535.741007,628.341281,719.372256,919.488346,1105.588786,1124.540461,1181.561921,1320.679386,1325.615411,1421.727066,1438.699471,1538.751906,1715.830886,1809.879951,2040.010626,|12127|0|57.7|KDLYANTVLSGGSTMYPGIADR|3|2343.164348|155.571843|59|Methylation(1)|NA|NA|1|1|0|0|2878|54.590908|155.571843|24254|155.571843|0|1.33397305849663e-08|17|5019|3
41|21|0.003273,0.003273,0.003273,0.953226,0.811209,0.179173,0.038728,0.009205,0.964684,0.033955,|NA|NA|y2,y3,y4,b5,y6,y6-H2O,y6-NH3,b7,b8,y9,y9,y9-H2O,b9,b9,y10,y10,b10,y11,b11,y13,y13-NH3,y13,y13,y13-H2O,y13-NH3,b13,b13-H2O,b13-NH3,b14,y5(2+),y7(2+),b7(2+),y10(2+),y10(2+),y12(2+),y12(2+),y13(2+),b13(2+),b14(2+),b15(2+),b16(2+),b18(2+),b19(2+),|232.140411,289.161871,446.235761,589.298026,694.301091,676.290526,677.274542,835.434846,908.451226,992.501571,1020.532871,1002.522306,1021.535286,1049.566586,1079.533601,1107.564901,1136.598616,1180.581281,1223.630646,1380.697371,1363.670822,1394.713021,1422.744321,1404.733756,1405.717772,1422.762716,1404.752152,1405.736167,1507.815476,577.276251,793.369501,793.387896,1079.533601,1093.549251,1279.649691,1307.680991,1422.744321,1422.762716,1521.831126,1638.855966,1769.896456,1983.991806,2041.013266,|22210|0|94.06|KEFSPFGTITSAKVMMEGGR|3|2215.125548|104.394297|654|Methylation(3)|NA|NA|3|2|0|0|2896|54.617986|104.394297|44420|61.47999|42.914307|0.251576274751689|119|12674|1
14|13|0.000000,0.000006,0.000977,0.005208,0.148145,0.790109,0.027777,0.027777,|NA|NA|y1,y1,b2,b2-NH3,y2,y2-NH3,b3,b3-H2O,b3-NH3,y3,b4,y4,y4-NH3,b5,b5-H2O,y5,b6,b6-H2O,y6,y6-H2O,y6-NH3,b7,y7,y7-H2O,y7-NH3,|175.118951,189.134601,242.186296,225.159747,289.161881,272.135332,371.228886,353.218322,354.202337,418.204471,484.312946,505.236501,488.209952,571.344976,553.334412,618.320561,700.387566,682.377002,747.363151,729.352586,730.336602,814.430496,860.447211,842.436646,843.420662,|2614|0|26.01|KLELSDNR|2|988.541524|118.961963|87|Methylation(1)|NA|NA|1|1|0|0|630|47.993405|118.961963|5228|118.961963|0|1.36646766110369e-05|19|7306|1
12|10|0.000051,0.993196,0.964893,0.040231,0.001629,|NA|NA|b1,y1,y1-NH3,b2,b2-NH3,y2,y2-NH3,b3,y3,b5,b5-H2O,b5-NH3,y5,y5-H2O,y5-NH3,b6,b6-H2O,y6,y6-H2O,y6-NH3,|129.102236,147.112801,130.086252,260.142726,243.116177,260.196861,243.170312,403.200966,403.255101,617.296316,599.285752,600.269767,617.350451,599.339886,600.323902,730.380376,712.369812,748.390941,730.380376,731.364392,|5068|0|34.87|KMEAELK|2|876.486124|82.632052|2861|Methylation(2)|NA|NA|2|1|1|0|446|46.493349|82.632052|10136|82.632052|0|0.146767024549677|68|12087|1
12|8|0.509185,0.509185,0.946059,0.817564,0.179984,0.038022,|NA|NA|b1,y1,b2,y2,b3,b3,y3,y4,y4-NH3,b6,|143.117886,147.112801,271.176466,303.213911,328.197926,342.213576,430.313621,573.371861,556.345312,768.472636,|15112|0|67.53|KQAEIRK|2|914.574524|54.667963|3064|Methylation(3)|NA|NA|3|2|1|0|417|46.201361|54.667963|30224|54.667963|0|0.222276340846158|110|12482|1
14|11|0.000041,0.033534,0.006288,0.953850,0.006288,|NA|NA|b1,y1,y1-NH3,b2,b2-NH3,b2,b2-NH3,y2,b3,b3-NH3,y4,y4-H2O,y4-NH3,y5,y5,y5,b6,b6-NH3,y6,y6,y6-H2O,b7,b7-H2O,y7,y7-H2O,y7-NH3,|129.102236,147.112801,130.086252,228.170646,211.144097,242.186296,225.159747,246.181211,341.254706,324.228157,418.266001,400.255436,401.239452,517.334411,517.334411,531.350061,626.423556,609.397007,630.418471,644.434121,626.423556,725.491966,707.481402,743.502531,725.491966,726.475982,|6987|0|41.1|KVLLSAVK|2|871.597124|85.640697|2141|Methylation(1)|NA|NA|1|1|1|0|186|42.695129|85.640697|13974|82.632052|3.008645|0.242565083289082|114|12534|1
16|12|0.000006,0.135712,0.723799,0.135712,0.004771,|NA|NA|y1,b2,y2,b3,y3,b4,y5,b6,b6-H2O,b6-NH3,y6,y6-H2O,y6-NH3,y7,y7-NH3,b8,y8,|175.118951,185.128446,246.156061,256.165556,374.214641,384.224136,588.309991,598.319486,580.308922,581.292937,716.368571,698.358006,699.342022,787.405681,770.379132,797.415176,858.442791,|2652|0|26.14|LAAQEAQAR|2|971.526724|89.080123|2512|Methylation(1)|NA|NA|1|0|1|0|645|48.095597|89.080123|5304|54.667963|34.41216|0.20565285201412|96|12262|1
30|22|0.000000,0.000000,0.000004,0.000101,0.000537,0.002865,0.015278,0.434587,0.434587,0.081485,0.015278,0.015278,|NA|NA|b2,y2,b3,y3,b4,b5,y4,y4,b6,y5,y5-H2O,b7,b7-H2O,y6,y7,b8,b8,y8,y8,y9,b11,y10,y10-H2O,b12,y12,y12-H2O,y12-NH3,b13,y13,y13-H2O,y14,y14-H2O,y14-NH3,b15,|261.159746,288.203011,374.243806,375.235041,445.280916,488.286726,490.261981,504.277631,601.370786,619.304571,601.294006,688.402816,670.392252,720.352251,821.399931,835.471226,849.486876,936.426871,950.442521,1097.510931,1166.609176,1184.542961,1166.532396,1281.636116,1354.648481,1336.637916,1337.621932,1410.678706,1411.669941,1393.659376,1524.754001,1506.743436,1507.727452,1610.794796,|24415|0|105.73|LFIGGLSFETTDDSLR|2|1784.909724|155.816812|1178,3185|Methylation(1)|NA|NA|1|0|1|0|2131|53.285834|155.816812|48830|155.816812|0|8.89728027342834e-17|14|1879|3
40|25|0.000000,0.000000,0.000000,0.000000,0.000000,0.000000,0.000000,0.000000,0.000156,0.000695,0.014364,0.273559,0.855613,0.855613,|NA|NA|y4,y5,y6,b6,y7,y7-NH3,b8,b8,y8,b9,y9,y9-NH3,y10,y10-NH3,b10,b10-H2O,b10-NH3,b11,y11,y11-NH3,b12,b12,y12,y12-H2O,b13,b13-H2O,b13-NH3,b14,b7(2+),y8(2+),b9(2+),y10(2+),b10(2+),b11(2+),y11(2+),y12(2+),b13(2+),b15(2+),|431.261251,544.345311,691.413721,692.372586,819.472301,802.445752,878.436636,906.467936,948.514891,991.520696,1062.557821,1045.531272,1119.579281,1102.552732,1120.563286,1102.552722,1103.536737,1177.584746,1248.621871,1231.595322,1291.627676,1319.658976,1361.705931,1343.695366,1420.670266,1402.659702,1403.643717,1548.728846,779.368226,920.483591,991.520696,1119.579281,1120.563286,1177.584746,1248.621871,1361.705931,1420.670266,1695.797256,|11985|0|57.23|LGEHNIDVLEGNEQFINAAK|3|2239.137248|150.532932|1547|Methylation(2)|NA|NA|2|0|0|0|2654|54.239009|150.532932|23970|88.180729|62.352203|1.38313841198594e-06|17|6257|1
29|18|0.734000,0.734000,0.734000,0.375760,0.174250,0.174250,0.048306,0.012885,0.005055,0.007226,0.000260,0.000009,|NA|NA|y1,y1-NH3,b2,b2,b3,y2,y3,y4,y4,y4,y5,y5-H2O,b8,b9,b5(2+),b5(2+),y5(2+),b7(2+),y6(2+),b8(2+),y7(2+),b9(2+),y9(2+),y10(2+),b12(2+),b13(2+),|147.112801,130.086252,171.112796,185.128446,242.149906,276.155391,407.195881,508.243561,522.259211,522.259211,637.286151,619.275586,814.466876,929.493816,483.328926,511.360226,665.317451,685.424286,765.381111,814.466876,880.408051,929.493816,1096.482671,1183.514701,1273.663396,1418.719536,|2783|0|26.61|LGGKLSSEDKETMEK|4|1693.860572|109.356871|277|Methylation(3)|NA|NA|3|2|0|0|1915|52.821688|109.356871|5566|60.708655|48.648216|0.210430374086481|97|12290|5
36|21|0.000000,0.000001,0.000001,0.000160,0.000160,0.024316,0.691668,0.129688,0.129688,0.024316,|NA|NA|b2,y2,b3,b3-H2O,b4,b5,y5,b6,b6-H2O,b6,b8,y8,b9,b10,b11,b14,y16,y8(2+),y9(2+),y10(2+),b11(2+),y11(2+),b13(2+),y15(2+),b16(2+),y16(2+),y18(2+),|227.175396,274.187361,342.202336,324.191772,528.281646,585.303106,680.336211,698.387166,680.376602,712.402816,898.466866,976.484661,1045.535276,1208.598606,1345.657516,1627.790316,1979.939841,976.484661,1113.543571,1276.606901,1359.673166,1423.675311,1513.747386,1793.860531,1919.896236,1979.939841,2208.050841,|16513|0|72.31|LIDWGLAEFYHPGQEYNVR|3|2321.133848|119.067619|364|Methylation(1)|NA|NA|1|0|0|0|2773|54.429499|119.067619|33026|119.067619|0|0.00246970222973533|27|9467|1
22|20|0.000031,0.000163,0.004629,0.024690,0.131681,0.702301,0.131681,0.004629,0.000163,0.000031,|NA|NA|y2,b2,b2-NH3,b3,b3-NH3,y3,y3-NH3,b4,b4-NH3,y4,y4-NH3,b5,b5-NH3,y5,y5-NH3,y5,y5-NH3,y6,b6,b7,b7,b7-NH3,y7,b8,b8-H2O,b8-NH3,y8,y8-NH3,y8,y8-H2O,y8-NH3,b9,b9-NH3,y9,y10,y10-NH3,b10,b11,b11-H2O,b11-NH3,y11,|218.149911,228.134266,211.107717,343.161206,326.134657,346.208491,329.181942,456.245266,439.218717,474.267071,457.240522,585.287856,568.261307,587.351131,570.324582,601.366781,584.340232,658.388241,714.330446,771.351906,785.367556,768.341007,787.430831,898.451616,880.441052,881.425067,902.457771,885.431222,916.473421,898.462856,899.446872,1026.510196,1009.483647,1029.557481,1144.584421,1127.557872,1154.568776,1225.605886,1207.595322,1208.579337,1258.627351,|11230|0|54.78|LNDLEDALQQAK|2|1371.710924|177.233085|702|Methylation(1)|NA|NA|1|0|0|0|1591|52.016702|177.233085|22460|177.233085|0|2.13253412080688e-22|9|1069|1
22|16|0.883989,0.604720,0.645060,0.645060,0.207465,0.012598,0.000756,0.000211,0.000064,0.000064,0.000014,|NA|NA|y1,b2,b2-NH3,y3,b4,y5,y6,y6-H2O,b7,y7,b8,y4(2+),b5(2+),y5(2+),b6(2+),b7(2+),b9(2+),b10(2+),y10(2+),b11(2+),y11(2+),|147.112801,242.149916,225.123367,403.266341,469.313286,647.335871,762.362811,744.352246,811.467216,876.405741,940.509806,518.293281,582.397346,647.335871,696.440276,797.451566,1055.536746,1183.631706,1216.653171,1311.690286,1330.696101,|893|0|18.97|LQGKINDEDKQK|3|1457.795048|113.845072|582|Methylation(3)|NA|NA|3|2|0|0|1280|51.0721|113.845072|1786|66.087035|47.758037|0.176012578474371|86|12162|1
16|13|0.489594,0.489594,0.018156,0.028409,0.030882,0.794411,0.148955,|NA|NA|y1,b2,y2,b3,y3,b4,y4,b4,y4,b5,y5,b5,y5,b5,b5-H2O,y5,y5-H2O,y6,y6-H2O,y7,y7-H2O,b8,y8,y8-H2O,y8,y8-H2O,|147.112801,215.139016,289.187031,330.165956,360.224141,417.197986,417.245601,431.213636,431.261251,504.230016,504.277631,518.245666,518.293281,532.261316,514.250752,532.308931,514.298366,619.340961,601.330396,734.367901,716.357336,802.394116,821.399931,803.389366,835.415581,817.405016,|3889|0|30.83|LSDTSAAQK|2|948.499524|103.787146|1582|Methylation(2)|NA|NA|2|0|0|0|511|47.084209|103.787146|7778|101.250546|2.53660000000001|0.0139077818931534|32|10383|1
20|13|0.996944,0.000231,0.001232,0.001232,0.000231,0.000043,0.000043,0.000043,|1.000000,|NA|b2,b3,y3,b5,y5,b6,b7,b8,b8,y8,b9,y9,y9-H2O,y9,y9-H2O,b10,b10,y10,y10-H2O,y10,|227.175396,328.186686,375.235041,568.297686,637.297386,710.383146,839.425736,986.461141,986.461141,1033.509496,1073.493171,1134.520786,1116.510221,1134.520786,1116.510221,1186.577231,1186.577231,1233.589196,1215.578631,1247.604846,|20045|0|85.02|LVDPERDMSLR|2|1360.686124|84.063567|193|Methylation(1)|Met_OX(1)|NA|2|1|0|0|1295|51.122698|84.063567|40090|56.090781|27.972786|0.0786393143022368|49|11621|1
18|16|0.000001,0.000020,0.000104,0.000556,0.449606,0.449606,0.084301,0.015806,|NA|NA|y1,b2,b2,y2,b3,b4,b4,y4,y4-H2O,y4-NH3,b5,y5,b6,y6,y6,y6-H2O,b7,y7,b8,b8-H2O,y8,b9,y9,|175.118951,213.159746,227.175396,304.161541,326.243806,439.327866,453.343516,546.288191,528.277626,529.261642,568.370456,603.309651,625.391916,718.336591,732.352241,714.341676,754.434506,845.436301,867.518566,849.508002,958.520361,996.561156,1057.588771,|11591|0|55.94|LVIIEGDLER|2|1170.673124|139.011487|1533|Methylation(1)|NA|NA|1|0|0|0|737|48.674675|139.011487|23182|139.011487|0|5.06648636373683e-10|17|4240|1
32|18|0.999932,0.998458,0.001288,0.000250,0.000049,0.000010,0.000002,0.000010,0.000002,0.000000,|NA|NA|y2,y3,b5,b5,y4,y4,y4-H2O,b6,b6,b6-H2O,y5,b7,y6,b8,b8-NH3,y8,y9,b11,b11,b11-H2O,y10,y11,y11-H2O,y11-NH3,b13,b13-NH3,b13,b13-NH3,y12,y12-NH3,b15,b16,|294.181211,407.265271,522.238076,536.253726,536.307861,550.323511,532.312946,635.322136,663.353436,645.342872,664.366441,720.374896,777.450501,834.417826,817.391277,949.535291,1036.567321,1065.503346,1093.534646,1075.524082,1150.610251,1207.631711,1189.621146,1190.605162,1320.661636,1303.635087,1334.677286,1317.650737,1334.731421,1317.704872,1576.803936,1723.872346,|24335|0|105.35|MAATFIGNSTAIQELFK|2|1869.985324|99.304811|1384|Methylation(2)|NA|NA|2|0|0|0|2009|53.029799|99.304811|48670|99.304811|0|0.0155718944064071|33|10501|2
22|13|0.000002,0.000008,0.000038,0.000163,0.499947,0.499947,0.499947,0.499947,|1.000000,|NA|b2,b2-H2O,b3,y4,b5,b5-H2O,y6,y7,y7-H2O,y7-NH3,b8,b9,y8,y9,y10,b11,y11,|263.069621,245.059057,350.101651,546.335821,580.191921,562.181357,806.451911,903.504671,885.494106,886.478122,937.360771,1024.392801,1032.547261,1133.594941,1220.626971,1308.577641,1335.653911,|1890|0|23.53|MDSTEPPYSQKR|2|1482.688924|76.833322|225|Methylation(2)|Met_OX(1)|NA|3|1|0|0|1448|51.607686|76.833322|3780|76.833322|0|0.163051044417732|76|12121|2
22|19|0.000000,0.000387,0.002063,0.058679,0.312957,0.312957,0.312957,|NA|NA|b2,y3,b3,b4,y4,b5,b6,y5,b7,y6,y7,b8,y8,y9,y9-H2O,b9,y10,y10-H2O,b10,b10-H2O,b11,b11-H2O,y11,|279.116176,349.208161,392.200236,449.221696,464.235101,506.243156,619.327216,650.314411,706.359246,737.346441,850.430501,892.438556,907.451961,964.473421,946.462856,1007.465496,1077.557481,1059.546916,1108.513176,1090.502612,1209.560856,1191.550292,1224.625891,|14620|0|65.9|MFIGGLSWDTSK|2|1355.666724|159.424975|538|Methylation(1)|NA|NA|1|0|0|0|1407|51.482941|159.424975|29240|159.424975|0|2.31037619400783e-16|14|2026|2
16|11|0.987832,0.957307,0.820865,0.189381,0.044615,|NA|NA|y1,b3,y2,b4,b4-H2O,b4,y3,y4,b5,b6,y5,b7,b8,y8,y8-NH3,|175.118951,246.090686,288.203011,375.133276,357.122712,389.148926,459.292551,502.298361,532.207166,603.244276,645.356601,746.302516,859.386576,902.457761,885.431212,|5609|0|36.68|MGGEEAEIR|2|1033.497524|75.681778|410|Methylation(3)|NA|NA|3|0|0|0|831|49.19601|75.681778|11218|47.642257|28.039521|0.0747603534109674|48|11597|1
12|9|0.030496,0.604877,0.604877,0.604877,0.154873,|1.000000,|NA|y1,b2,b3,b4,b4,b4-NH3,y4,y5,y6,b6,b6,|147.112801,261.126741,360.195151,516.296261,544.327561,527.301012,590.355511,689.423921,802.507981,803.437861,803.437861,|5528|0|36.42|MIVRCRK|2|949.546724|67.803238|1479|Methylation(2)|Met_OX(1)|NA|3|2|0|0|472|46.73942|67.803238|11056|67.803238|0|0.216840472850504|98|12296|1
28|14|0.574404,0.574404,0.574404,0.194777,0.076705,0.001517,0.000852,0.001468,0.001468,|1.000000,|NA|b2,y3,b3,y4,y4-NH3,b4,b4-NH3,y5,b6,b6-NH3,y7,b7,b7-NH3,y8,y8-NH3,b8,y9,y10,y10,b10,b11,y14,b14,|275.142391,374.251021,417.216621,485.319431,468.292882,580.279951,563.253402,608.362691,768.341901,751.315352,868.515161,924.431781,907.405232,925.536621,908.510072,981.453241,1053.595201,1166.679261,1194.710561,1241.605711,1364.648971,1701.925721,1702.855601,|17103|0|74.35|MLQYCLQGLFHPARK|2|1848.959324|69.904528|1259|Methylation(2)|Met_OX(1)|NA|3|1|0|0|2096|53.213913|69.904528|34206|65.156063|4.748465|0.251813559780352|122|12680|1
20|16|0.000001,0.000195,0.001040,0.841065,0.157700,|NA|NA|b3,b3-NH3,y2,b4,b4-H2O,y3,b5,y4,y5,b7,b7-H2O,b7-NH3,y6,b8,b8-H2O,b8-NH3,y7,b9,b9-NH3,y8,y8,y8-H2O,y8-NH3,y9,y9,b10,b10-NH3,y10,|285.155726,268.129177,322.187361,414.198316,396.187752,451.229951,543.240906,614.293281,713.361691,805.372646,787.362082,788.346097,876.425021,968.435976,950.425412,951.409427,1005.467611,1097.478566,1080.452017,1120.494551,1134.510201,1116.499636,1117.483652,1219.562961,1233.578611,1244.546976,1227.520427,1304.615721,|13341|0|61.66|NAVEEYVYDFR|2|1418.660124|124.863207|562|Methylation(1)|NA|NA|1|0|0|0|1334|51.251558|124.863207|26682|124.863207|0|4.55000603594699e-07|17|5976|1
32|22|1.000000,1.000000,0.000000,0.000000,|NA|NA|b1,y1,y1-NH3,y3,y4,y4-NH3,y5,y5-NH3,y6,b6,b6-NH3,y7,b7,y8,b8,b9,b9,b10,y5(2+),y6(2+),y7(2+),b7(2+),b7(2+),y8(2+),b8(2+),y9(2+),b9(2+),b10(2+),y11(2+),|129.065856,175.118951,158.092402,333.188091,390.209551,373.183002,447.231011,430.204462,504.252471,541.284106,524.257557,561.273931,688.352516,708.342341,745.373976,788.379786,802.395436,859.416896,447.231011,504.252471,561.273931,660.321216,688.352516,708.342341,745.373976,779.379451,802.395436,859.416896,893.422371,|1663|0|22.73|NRGAGGFGGGGGTR|3|1248.616448|146.265798|1386|Methylation(2)|NA|NA|2|1|0|0|1184|50.733517|146.265798|3326|69.093176|77.172622|0.000319145706257167|25|8476|2
28|16|0.084264,0.001752,0.001752,0.023943,0.065732,0.906485,0.953965,0.953965,0.004070,0.004070,|NA|NA|y2,y2-NH3,y3,y3-NH3,b4,b5,b5-H2O,b5-NH3,b6,b6-H2O,y6,b7,b7-H2O,b7-NH3,y8,b8,y9,y10,y10-NH3,y11,b12,b12-H2O,b12-NH3,y12,y12-H2O,y12,y12-NH3,b13,b13-NH3,b14,b14-H2O,b14-NH3,b14,b14-H2O,b14-NH3,y14,y14-H2O,y14-NH3,|275.171381,258.144832,346.208491,329.181942,459.183406,530.220516,512.209952,513.193967,617.252546,599.241982,660.367511,748.293036,730.282472,731.266487,886.462861,887.392746,1017.503351,1104.535381,1087.508832,1175.572491,1288.547406,1270.536842,1271.520857,1289.615421,1271.604856,1303.631071,1286.604522,1359.584516,1342.557967,1487.643096,1469.632532,1470.616547,1487.643096,1469.632532,1470.616547,1505.690041,1487.679476,1488.663492,|3627|0|29.78|NTDQASMPDNTAAQK|2|1633.750724|90.308424|800|Methylation(3)|NA|NA|3|0|0|0|1501|51.763807|90.308424|7254|90.308424|0|0.000316348879645635|25|8453|1
52|21|0.000000,0.000000,0.000000,0.000000,0.000000,0.000000,0.000000,0.000001,0.000001,0.000038,0.001076,0.005739,0.870701,0.030611,0.030611,0.030611,0.030611,|NA|NA|y5,y6,b6,b6-H2O,y7,y7,b7,b7-NH3,b8,b8-NH3,y8,y8-H2O,y8-NH3,y9,y10,y10-H2O,b12,y11,y11-H2O,b13,y13,b15,y14,b16,b16-H2O,b16-NH3,y15,b17,b17-H2O,b18,b18-H2O,y17,y18,y18-NH3,|649.391921,692.397731,702.382086,684.371522,807.424671,807.424671,815.466146,798.439597,872.487606,855.461057,936.467261,918.456696,919.440712,1049.551321,1150.599001,1132.588436,1234.646616,1263.683061,1245.672496,1349.673556,1463.799151,1535.773996,1562.867561,1648.858056,1630.847492,1631.831507,1677.894501,1761.942116,1743.931552,1862.989796,1844.979232,1926.010591,1983.032051,1966.005502,|24538|0|106.28|NVLIFDLGGGTFDVSILTIDDGIFEVK|2|2911.545524|80.623136|558|Methylation(1)|NA|NA|1|0|0|0|1893|52.771506|80.623136|49076|80.623136|0|0.000793861096893525|25|8849|1
23|16|0.000008,0.000040,0.000040,0.000216,0.001152,0.001152,0.032761,0.931870,0.032761,|NA|NA|b1,y1,y2,b3,y3,b4,b4-H2O,b4-NH3,y4,y4-NH3,y5,b7,b7-H2O,b3(2+),y3(2+),y5(2+),y6(2+),b8(2+),y8(2+),b9(2+),b10(2+),y10(2+),|157.108386,175.118951,246.156061,357.188086,373.255771,486.230676,468.220112,469.204127,486.339831,469.313282,615.382421,842.411486,824.400922,371.203736,373.255771,601.366771,771.483531,971.454076,971.563231,1084.538136,1211.637846,1229.648411,|18693|0|79.95|RAEEAERELLAR|3|1456.779548|109.107054|1665|Methylation(1)|NA|NA|1|2|1|0|1289|51.102529|109.107054|37386|100.754906|8.352148|0.023843570971783|37|10646|1
12|12|0.991962,0.006539,0.001226,0.000230,0.000043,|NA|NA|y1,b1,y2,b2,b3,b3,y3,b4,y4,y5,b5,y6,b6,b6-H2O,|147.112801,171.124036,262.139741,318.192446,361.198256,375.213906,375.223801,490.240846,490.250741,547.272201,603.324906,694.340611,718.351846,700.341282,|7064|0|41.34|RFGDLDK|2|864.458324|120|3057|Methylation(1)|NA|NA|1|1|1|0|602|47.795965|120|14128|67.803238|52.196762|1.53525837701299e-05|20|7324|1
10|7|0.996818,0.530732,0.530732,0.783673,0.158045,|NA|NA|b1,b1,y1,y2,b2,y4,y4-NH3,b4,b4-NH3,y5,|157.108386,171.124036,175.118951,318.177191,318.192446,603.320891,586.294342,603.336146,586.309597,750.389301,|769|0|17.99|RFRDER|2|920.508924|50.39929|1810|Methylation(3)|NA|NA|3|2|1|0|415|46.180481|50.39929|1538|47.642257|2.757033|0.218930982408432|101|12299|1
28|17|0.000419,0.002233,0.011885,0.002362,0.002362,0.327039,0.327039,0.327039,0.328500,0.328500,0.328500,0.011803,0.002319,|NA|NA|b1,y1,b2,y2,y2-NH3,y2,b3,b5,y5,b7,b7-H2O,b7-NH3,b9,y9,b9,y9,b4(2+),b5(2+),y5(2+),b9(2+),y9(2+),b11(2+),b11(2+),y11(2+),y12(2+),y13(2+),|171.124036,175.118951,271.151316,288.203011,271.176462,316.234311,428.225206,630.284176,630.393331,873.369696,855.359132,856.343147,1045.454486,1045.563641,1045.454486,1045.563641,543.252146,630.284176,630.393331,1045.454486,1045.563641,1245.570576,1259.586226,1261.638261,1404.696501,1518.739431,|12319|0|58.31|RNEETNETGISQLR|3|1674.838748|101.411889|1660|Methylation(2)|NA|NA|2|1|1|0|2109|53.240766|101.411889|24638|56.014281|45.397608|0.198482931194727|91|12243|1
10|7|0.993459,0.024465,0.500111,0.500111,0.981854,|NA|NA|b1,y1,y1-NH3,y3,y4,b4,b4-H2O,b5,y5,y5-H2O,y5-NH3,|171.124036,189.134601,172.108052,417.281991,580.345321,605.351806,587.341242,718.435866,736.446431,718.435866,719.419882,|23850|0|101.61|RRYTLR|2|906.562724|50.39929|2748|Methylation(3)|NA|NA|3|2|1|0|275|44.393327|50.39929|47700|38.329705|12.069585|0.218930982408432|101|12307|1
10|9|0.007764,0.993231,0.997543,0.001462,|NA|NA|y1,y1-NH3,b1,b2,y2,y2-NH3,b3,y3,b4,b4-NH3,y5,y5-H2O,y5-NH3,b5,b5-NH3,|147.112801,130.086252,157.108386,256.176796,294.181211,277.154662,385.219386,423.223801,514.261976,497.235427,651.334801,633.324236,634.308252,661.330386,644.303837,|1624|0|22.6|RVDDFK|2|807.437924|80.409586|1016|Methylation(2)|NA|NA|2|1|0|0|403|46.05305|80.409586|3248|80.409586|0|0.209474292792683|97|12282|1
18|15|0.000043,0.993180,0.006547,0.000230,|NA|NA|b2,b2,y2,y2-NH3,b3,b4,b4-H2O,y3,y3-NH3,b5,y4,b6,y5,b7,y6,y6-NH3,y7,b8,y8,y8-NH3,b9,|159.076416,173.092066,204.134261,187.107712,258.144826,315.166286,297.155722,332.192841,315.166292,462.234696,495.256171,591.277286,624.298761,754.340616,771.367171,754.340622,828.388631,882.399196,927.457041,910.430492,939.420656,|5681|0|36.91|SAVGFDYQGK|2|1085.526524|122.165109|1281|Methylation(1)|NA|NA|1|0|0|0|1016|50.068937|122.165109|11362|122.165109|0|2.68952347212057e-06|17|6644|1
12|11|0.002955,0.448333,0.448333,0.084062,0.015762,0.000554,|NA|NA|y1,y1-NH3,b2,y2,b3,b3-H2O,y3,b4,y4,b5,y4,b5,y5,y5-H2O,b6,y6,|175.118951,158.092402,187.107716,288.203011,316.150306,298.139742,389.250691,445.192896,518.293281,532.224926,532.308931,546.240576,647.335871,629.325306,659.324636,746.404281,|3011|0|27.41|SVDETLR|2|833.436524|99.625735|967,1002|Methylation(1)|NA|NA|1|0|0|0|415|46.180481|99.625735|6022|99.625735|0|0.0285690511758697|43|10884|1
32|22|0.156070,0.607432,0.607432,0.615340,0.013725,0.000000,0.000000,|NA|NA|y2,b2,y3,b3,y4,y5,b5,b5,y6,y6-NH3,b6,y7,y7-NH3,b8,b8-H2O,b9,b9-NH3,b10,b10-H2O,b10-NH3,y11,y3(2+),y5(2+),y7(2+),b8(2+),b9(2+),b10(2+),b11(2+),b11(2+),b12(2+),y13(2+),b13(2+),|232.140411,251.102636,319.172441,338.134666,376.193901,539.257231,565.272886,579.288536,596.278691,579.252142,608.278696,724.337271,707.310722,808.358396,790.347832,936.416976,919.390427,993.438436,975.427872,976.411887,1038.459891,319.172441,539.257231,724.337271,808.358396,936.416976,993.438436,1128.470466,1156.501766,1213.523226,1281.593031,1300.555256,|1608|0|22.54|SYSRGGGDQGYGSGR|3|1531.687748|146.265798|1105|Methylation(2)|NA|NA|2|1|0|0|1217|50.852906|146.265798|3216|53.679231|92.586567|0.000261919840424915|25|8328|1
37|20|0.054978,0.293218,0.293218,0.293218,0.054979,0.010309,0.000157,0.000488,0.013527,0.072140,0.384745,0.384745,0.072140,0.072140,|NA|NA|y3,y4,y4,b6,y5,b7,y6,y7,b9,b9-H2O,b10,y9,y9-H2O,y9-NH3,b11,b6(2+),b7(2+),y7(2+),y8(2+),b10(2+),y10(2+),y10(2+),b12(2+),b13(2+),b13(2+),y12(2+),b15(2+),y17(2+),|397.208161,512.235101,526.250751,635.267116,655.293341,748.351176,769.336271,882.420331,948.430876,930.420312,1061.514936,1098.494951,1080.484386,1081.468402,1176.541876,649.282766,734.335526,882.420331,983.468011,1061.514936,1197.563361,1211.579011,1277.589556,1390.673616,1404.689266,1411.658711,1633.759136,1986.917821,|18391|0|78.89|TAFDDAIAELDTLNEDSYK|3|2159.006948|105.358189|25|Methylation(2)|NA|NA|2|0|0|0|2144|53.312248|105.358189|36782|105.358189|0|0.129220521961608|63|12038|4
22|18|0.000000,0.000000,0.000006,0.000898,0.726615,0.136240,0.136240,|NA|NA|b2,y2,y2,b3,b4,b4-H2O,y3,b5,b5-H2O,y4,y4-H2O,y5,b6,b6-H2O,b6,y6,b7,b7-H2O,b8,b8-H2O,y7,y7-H2O,y7-NH3,b9,y8,y9,b10,y10,b11,b11-H2O,y11,|187.107716,246.181211,260.196861,286.176126,357.213236,339.202672,359.265271,470.297296,452.286732,488.307861,470.297296,545.329321,599.339886,581.329322,613.355536,644.397731,698.408296,680.397732,755.429756,737.419192,773.440321,755.429756,756.413772,884.472346,886.524381,957.561491,997.556406,1070.645551,1096.624816,1078.614252,1127.667011,|14752|0|66.32|TALALEVGDIVK|2|1242.731324|143.086065|362|Methylation(1)|NA|NA|1|0|0|0|722|48.585372|143.086065|29504|143.086065|0|1.20233012423474e-11|16|3483|1
12|12|0.033954,0.965814,0.000224,0.000008,0.000000,|NA|NA|y1,y2,b2,b2-H2O,b2,b2-H2O,y3,y3-H2O,b3,b3-H2O,b3,b3-H2O,y4,y4-H2O,y4-NH3,b4,b4,b4-H2O,y5,y5-H2O,b5,b6,y6,y6-H2O,|147.112801,204.134261,217.081896,199.071332,231.097546,213.086982,319.161201,301.150636,417.176856,399.166292,417.176856,399.166292,432.245261,414.234696,415.218712,516.245266,530.260916,512.250352,618.324571,600.314006,645.287856,702.309316,747.367161,729.356596,|6022|0|38.04|TDWLDGK|2|848.414324|120|941,942|Methylation(1)|NA|NA|1|0|0|0|530|47.242759|120|12044|120|0|2.59915535333526e-05|22|7414|1
14|12|0.000034,0.000183,0.000976,0.005207,0.027771,0.027771,0.789942,0.148114,|NA|NA|y1,b2,b2-H2O,y2,y2-H2O,b3,b4,y4,b5,b5-H2O,y5,b6,b6-H2O,y6,b7,b7-H2O,y7,|147.112801,215.139016,197.128452,276.155391,258.144826,330.165956,445.192896,518.282041,558.276956,540.266392,633.308981,687.319546,669.308982,748.335921,816.362136,798.351572,861.419981,|3912|0|30.9|TIDDLEDK|2|962.467524|101.250546|1533|Methylation(1)|NA|NA|1|0|0|0|507|47.05008|101.250546|7824|101.250546|0|0.0141507845532317|32|10395|1
20|13|0.831507,0.155912,0.005655,0.006398,0.138918,0.138918,0.717257,0.502718,0.502718,|NA|NA|b2,b2-H2O,y2,y2-NH3,b3,b3-H2O,b4,b5,b5-H2O,b5,b5-H2O,y4,b6,b7,b7-H2O,y6,y6-NH3,y7,y7,y7-NH3,y8,b9,y8,y9,y9-NH3,b10,y10,|215.139016,197.128452,345.235711,328.209162,358.197256,340.186692,487.239846,570.276956,552.266392,570.276956,552.266392,572.362701,713.335196,798.387956,780.377392,800.473701,783.447152,897.526461,911.542111,894.515562,1012.553401,1025.514946,1026.569051,1141.595991,1124.569442,1195.631706,1254.680051,|7519|0|42.79|TLEDPDLNVRR|2|1369.738724|84.063567|161|Methylation(3)|NA|NA|3|1|0|0|1197|50.780942|84.063567|15038|76.833322|7.23024500000001|0.0665850019130551|46|11536|1
14|12|0.000183,0.000976,0.005207,0.027772,0.789969,0.148119,0.027772,|NA|NA|y1,b2,y2,b3,y3,b4,y4,b5,y5,y6,b7,y7,|175.118951,215.139016,262.150981,329.181946,391.193571,458.224536,577.272881,644.303846,706.315471,820.358401,860.378466,933.442461,|4220|0|31.98|TLNEWDSR|2|1034.492324|101.250546|218|Methylation(1)|NA|NA|1|0|0|0|718|48.561244|101.250546|8440|59.028937|42.221609|0.0141507845532317|32|10396|1
48|20|0.236842,0.236842,0.236842,0.236842,0.236842,0.407895,0.407895,0.000000,0.000000,|NA|NA|y3,b4,b4-H2O,y4,y4-NH3,y5,y5-H2O,b6,y6,y7,y7-H2O,y8,y8-H2O,y9,y9-NH3,y10,y11,b10,b10-H2O,b10-NH3,b10,y12,y13,b12,b16,b17,b17,y18,b18,b18-NH3,b19,b19,b21,b21-NH3,|345.224471,386.203406,368.192842,442.277231,425.250682,543.324911,525.314346,574.283116,614.362021,685.399131,667.388566,756.436241,738.425676,827.473351,810.446802,898.510461,969.547571,991.451326,973.440762,974.424777,1005.466976,1054.600331,1137.637441,1272.636496,1582.800586,1625.806396,1653.837696,1707.932241,1724.874806,1707.848257,1767.880616,1795.911916,1967.996706,1950.970157,|6353|0|39.08|VANTSTQTMGPRPAAAAAAATPAVR|2|2409.265124|79.889294|654|Methylation(2)|NA|NA|2|1|0|0|2247|53.516031|79.889294|12706|79.889294|0|0.0300272250359293|43|10920|2
14|10|0.485103,0.485103,0.373505,0.391125,0.395023,0.728834,0.141306,|NA|NA|y1,b2,b2-H2O,y2,y2,y2-H2O,b3,b3-H2O,y3,y3-H2O,y4,b4,y4,y5,y5-H2O,b6,b6-H2O,y6,y6,b7,b7-H2O,y7,|147.112801,243.133926,225.123362,262.139741,276.155391,258.144826,356.217986,338.207422,391.218721,373.208156,462.255831,471.244926,504.302781,605.314071,587.303506,685.376666,667.366102,718.398131,732.413781,814.419256,796.408692,861.456371,|8226|0|45.07|VEIDLSDK|2|960.524524|71.649175|1590,2667|Methylation(3)|NA|NA|3|0|1|0|474|46.757783|71.649175|16452|71.649175|0|0.17302445253273|86|12156|1
20|14|0.719725,0.134948,0.134948,0.004744,0.004744,0.000890,|NA|NA|y2,b2,b3,b3,b4,b5,y6,y7,b6,b7,y8,y8,b8,y9,b9,b10,b10-H2O,y10,y10-NH3,|204.134261,227.175396,326.243806,340.259456,453.343516,510.364976,562.283101,619.304561,625.391916,712.423946,732.388621,746.404271,755.429756,845.472681,868.513816,925.535276,907.524712,972.572391,955.545842,|11008|0|54.06|VIILGDSGVGK|2|1071.640524|96.666176|1088,1542|Methylation(1)|NA|NA|1|0|0|0|576|47.604225|96.666176|22016|96.666176|0|0.0215908272473294|36|10619|1
39|35|0.456885,0.085666,0.456885,0.000565,0.000000,0.000000,0.000000,0.000000,|NA|NA|b2,y2,y2-H2O,y2-NH3,b3,y3,y4,b4,y5,y6,b7,y7,b8,y8,y8-NH3,y8,b9,b9-NH3,y9,y9,y10,y10-H2O,y10-NH3,b10,b11,y11,y12,y12-H2O,y12-NH3,b13,b13-NH3,y5(2+),y6(2+),b6(2+),b7(2+),y7(2+),b8(2+),y8(2+),b9(2+),y9(2+),b10(2+),b11(2+),b11(2+),b12(2+),b13(2+),y13(2+),b14(2+),y14(2+),b15(2+),|227.175396,262.139741,244.129176,245.113192,327.202676,375.223801,432.245261,470.260916,595.308591,666.345701,739.398466,779.429761,810.435576,850.466871,833.440322,864.482521,881.472686,864.446137,921.503981,935.519631,992.541091,974.530526,975.514542,994.556746,1065.593856,1093.588771,1190.641531,1172.630966,1173.614982,1285.678646,1268.652097,595.308591,666.345701,668.361356,739.398466,779.429761,810.435576,850.466871,881.472686,921.503981,994.556746,1051.578206,1065.593856,1228.657186,1285.678646,1333.699771,1398.762706,1433.727051,1513.789646,|12833|0|59.98|VINEPTAAALAYGLDK|3|1659.890348|302.62512|287|Methylation(1)|NA|NA|1|0|0|0|1576|51.975562|302.62512|25666|302.62512|0|4.4334407375126e-57|0|25|1
14|11|0.992182,0.006540,0.001226,0.000043,0.000008,|NA|NA|y1,b2,b2-NH3,y3,y3-NH3,b3,b3-NH3,y3,b4,b4-H2O,y4,y5,y5-H2O,b5,b5-NH3,y5,b6,y6,y6-H2O,y6-NH3,b7,b7-NH3,|175.118951,270.192446,253.165897,387.198651,370.172102,399.235036,382.208487,401.214301,528.277626,510.267062,550.261981,679.304571,661.294006,691.340956,674.314407,693.320221,788.393716,808.347161,790.336596,791.320612,903.420656,886.394107,|2077|0|24.18|VREEYPDR|2|1077.532724|85.640697|1360|Methylation(1)|NA|NA|1|1|0|0|947|49.7635|85.640697|4154|85.640697|0|0.242565083289082|114|12531|2
16|12|0.000021,0.017274,0.491352,0.491352,|NA|NA|b2,y2,y2-NH3,b5,y4,b6,b6-H2O,b6,b6-H2O,y5,y5-H2O,y6,b7,y7,b8,b8-NH3,y8,|199.144096,289.187031,272.160482,531.328926,567.277301,646.355866,628.345302,646.355866,628.345302,714.345711,696.335146,771.367171,809.419196,899.462131,951.493426,934.466877,998.530541,|6099|0|38.29|VVKGFDYQK|2|1097.595324|89.080123|2915|Methylation(1)|NA|NA|1|1|1|0|902|49.552065|89.080123|12198|89.080123|0|0.108075057375227|59|11739|1
42|20|0.000167,0.000167,0.000031,0.000031,0.000031,0.000031,0.000031,0.000889,0.719373,0.134882,0.134882,0.004742,0.004742,|NA|NA|y2,b2,b2-H2O,y3,y7,b7,y8,y8-NH3,y9,y10,y11,b12,b12-NH3,b12,b12-NH3,b13,b13,y6(2+),b6(2+),b7(2+),y8(2+),y11(2+),b13(2+),b16(2+),b17(2+),y18(2+),b18(2+),b19(2+),b20(2+),|261.155731,288.134266,270.123702,360.224141,809.499181,906.399196,986.578161,969.551612,1057.615271,1204.683681,1305.731361,1480.747066,1463.720517,1494.762716,1477.736167,1551.784176,1565.799826,681.404221,778.340616,892.383546,986.578161,1305.731361,1551.784176,1994.017026,2065.054136,2121.185481,2178.138196,2277.206606,2391.249536,|14767|0|66.38|WTDLFDNKVLTFAYKHALVNK|3|2537.355548|92.427784|1412|Methylation(1)|NA|NA|1|2|0|0|2021|53.055663|92.427784|29534|63.211613|29.216171|0.129262354536082|63|12039|1
18|16|0.000001,0.001153,0.933228,0.032809,0.032809,|NA|NA|y2,b2,y3,b3,y4,y4-NH3,b4,b4-H2O,y5,b5,y6,b6,y7,b7,b7,b7-H2O,y8,y8-H2O,y8-NH3,b8,b8-H2O,y9,b9,b9-H2O,|276.155391,277.154666,333.176851,348.191776,434.224531,417.197982,477.234366,459.223802,505.261641,576.302776,604.330051,647.339886,733.372641,734.371916,748.387566,730.377002,804.409751,786.399186,787.383202,805.409026,787.398462,917.493811,934.451616,916.441052,|4929|0|34.42|YLAEVASGEK|2|1080.557724|139.011487|14|Methylation(1)|NA|NA|1|0|0|0|873|49.410142|139.011487|9858|139.011487|0|5.06648636373683e-10|17|4234|1
22|17|0.000000,0.000000,0.000017,0.073169,0.390237,0.390237,0.073169,0.073169,|1.000000,|NA|y2,b2,b2-NH3,b3,b3-NH3,b4,b4-NH3,b5,b5-NH3,b6,y6,b7,b7-H2O,y7,y7-NH3,b8,b8,y8,y8-H2O,y8-NH3,b9,b9-H2O,y9,y9-H2O,y9-NH3,y10,y10-H2O,y10-NH3,b10,b10-H2O,b10-NH3,y11,b11,b11-NH3,|262.139741,278.113536,261.086987,391.197596,374.171047,504.281656,487.255107,561.303116,544.276567,662.350796,721.354896,790.409376,772.398812,822.402576,805.376027,847.430836,861.446486,879.424036,861.413471,862.397487,974.530546,956.519982,992.508096,974.497531,975.481547,1105.592156,1087.581591,1088.565607,1121.565951,1103.555387,1104.539402,1219.635086,1236.592891,1219.566342,|11666|0|56.19|YNILGTNAIMDK|2|1382.698324|127.9476|540|Methylation(1)|Met_OX(1)|NA|2|0|0|0|1314|51.185954|127.9476|23332|113.845072|14.102528|7.84963364638161e-06|19|7007|1
30|17|0.027894,0.148768,0.793429,0.027894,0.000981,0.000981,0.000034,0.000006,0.000006,0.000006,|1.000000,|NA|y4,y5,b5,b6,b7,y6,b8,b9,y8,y9,y10,y11,b11,b12,b12-H2O,y12,b13,b13-NH3,y13,b15,b15-H2O,|538.217736,653.244676,654.324576,711.346036,824.430096,839.323986,923.498506,1010.530536,1054.414596,1153.483006,1266.567066,1323.588526,1324.668426,1439.695366,1421.684802,1474.663086,1554.722306,1537.695757,1603.705676,1830.800301,1812.789737,|9763|0|50|YPIEHGIVTNWDDMEK|2|1976.902124|94.806097|18|Methylation(1)|Met_OX(1)|NA|2|0|0|0|1734|52.390491|94.806097|19526|48.15749|46.648607|0.0427285982023032|45|11096|9
