# Supplementary material for: Exploring Protein Post-Translational Modifications of Breast Cancer Cells Using a Novel Combinatorial Search Algorithm
Source: Int J Mol Sci. 2024 Sep 13;25(18):9902. doi: 10.3390/ijms25189902 (PMC11432537; doi:10.3390/ijms25189902)
Supplement: Supplementary file 1 [file ijms-25-09902-s001.zip › 231_ifn_sol2.mtl]

Total|Matched|mod0_probs|mod1_probs|mod2_probs|Fragments|Masses|Scan|PrecScan|RetTime|Sequence|Charge|PrecMass|Score|Proteins|mod0|mod1|mod2|nMod|Missed|Decoy|Contam|Seq_count|score_threshold|Score_1|row_id|next_max_score|score_diff|PEP|sumDecoy|rowNum|Countb
24|19|0.000000,0.000006,0.000030,0.004519,0.024104,0.128553,0.685613,0.128553,0.024104,0.004519,|NA|NA|b3,b3,y2,b4,b4-H2O,b4-NH3,y3,b5,b5-H2O,b5-NH3,y4,b6,b6-H2O,b6-NH3,y5,b7,b7-H2O,b7-NH3,b7,y6,b8,b8-H2O,b8-NH3,y7,b9,b9-H2O,b9,b9-H2O,b9-NH3,y8,y8-H2O,y8-NH3,b10,b10-H2O,b10-NH3,y9,b11,b11-H2O,b11-NH3,y10,y10-NH3,b12,b12-H2O,b12-NH3,|230.113526,244.129176,322.187361,358.172106,340.161542,341.145557,437.214301,471.256166,453.245602,454.229617,566.256891,600.298756,582.288192,583.272207,695.299481,714.341686,696.331122,697.315137,728.357336,808.383541,827.425746,809.415182,810.399197,922.426471,942.452686,924.442122,956.468336,938.457772,939.441787,1051.469061,1033.458496,1034.442512,1085.510926,1067.500362,1068.484377,1164.553121,1200.537866,1182.527302,1183.511317,1292.611701,1275.585152,1347.606276,1329.595712,1330.579727,|11678|0|57.48|AGTQIENIDEDFR|2|1521.718324|145.882063|59|Methylation(1)|NA|NA|1|0|0|0|1477|51.693805|145.882063|23356|145.882063|0|1.00149521420381e-12|18|3045|1
20|13|0.000365,0.295611,0.295611,0.055427,0.295611,0.055427,0.001949,|NA|NA|y1,b2,y2,b4,b5,b5,y3,b6,y4,y5,b8,b8,y6,y6,y7,y7-NH3,y9,y9-H2O,b10,b10-H2O,|175.118951,185.128446,274.187361,313.187016,416.196206,430.211856,430.288471,543.295916,559.331061,659.358341,758.350136,772.365786,772.442401,786.458051,889.467241,872.440692,1017.525811,999.515246,1027.535306,1009.524742,|10175|0|52.6|ALAGCINDRVR|2|1201.643524|84.063567|2173|Methylation(1)|NA|NA|1|1|1|0|971|49.872192|84.063567|20350|51.456391|32.607176|0.165975393463551|77|11878|1
22|19|0.000000,0.000001,0.152503,0.813351,0.028594,0.005361,0.000188,|NA|NA|b2,y2,y2-NH3,b3,y3,b4,b4-NH3,y4,b5,b5-NH3,y5,b6,y6,b7,b7-H2O,b7-NH3,y7,y7-NH3,b8,b8-H2O,b8-NH3,y8,y8-NH3,b9,b9-NH3,y9,y9-H2O,y9-NH3,b10,b10-NH3,y10,y10-H2O,y10-NH3,b11,|200.102966,246.156061,229.129512,313.187026,360.198991,460.255436,443.228887,475.225931,531.292546,514.265997,574.294341,645.335476,675.342021,746.383156,728.372592,729.356607,789.384951,772.358402,845.451566,827.441002,828.425017,860.422061,843.395512,960.478506,943.451957,1007.490471,989.479906,990.463922,1074.521436,1057.494887,1120.574531,1102.563966,1103.547982,1145.558546,|6754|0|41.67|AQIFANSVDNAR|2|1319.669924|159.424975|1532|Methylation(1)|NA|NA|1|0|0|0|1247|50.958665|159.424975|13508|159.424975|0|2.31037619400783e-16|15|1955|1
16|14|0.005040,0.139612,0.727111,0.156505,0.817800,0.153931,|NA|NA|y1,b2,b2-NH3,y2,b3,y3,y4,y4,b4,b4-H2O,y5,b5,b5-H2O,b5,b6,b6-H2O,y6,b7,y7,b8,b8-NH3,|175.118951,200.102966,183.076417,303.177531,363.166296,374.214641,473.283051,487.298701,492.208886,474.198322,616.341291,621.251476,603.240912,635.267126,734.335536,716.324972,745.383881,805.372646,908.447211,933.431226,916.404677,|3581|0|31.06|AQYEDIANR|2|1107.547324|120.059029|686|Methylation(2)|NA|NA|2|0|0|0|698|48.438554|120.059029|7162|120.059029|0|0.000196019025764564|22|8022|2
16|12|0.151533,0.808178,0.028413,0.005327,0.005327,0.000999,0.000187,0.000035,|NA|NA|y1,b2,b3,y2,b4,b4,b4-H2O,y3,b6,y5,b7,b7-H2O,y6,y6-H2O,y7,b8,|147.112801,159.076416,260.124096,260.196861,359.192506,373.208156,355.197592,373.280921,573.324246,573.397011,686.408306,668.397742,686.481071,668.470506,787.528751,799.492366,|11014|0|55.32|ASSLISLLK|2|945.598324|89.080123|620|Methylation(1)|NA|NA|1|0|0|0|222|43.46353|89.080123|22028|75.681778|13.398345|0.20565285201412|86|11994|1
28|19|0.992190,0.006540,0.001226,0.000043,0.000000,0.000000,0.000000,0.000000,|1.000000,|NA|y2,b3,y3,b4,b4,b5,b5,y5,b6,y6,b7,y7,y8,y8-H2O,y9,y9-H2O,b10,b10-H2O,y10,y11,y11-H2O,b12,y12,b13,b14,b14-H2O,|274.187361,298.212506,361.219391,383.265266,397.280916,498.292206,512.307856,623.281736,625.391916,724.329416,754.434506,781.350876,878.403636,860.393071,1007.446226,989.435661,1009.556406,991.545842,1120.530286,1235.557226,1217.546661,1271.618751,1334.625636,1358.650781,1457.719191,1439.708627,|13308|0|62.77|AVLVDLEPGTMDSVR|2|1631.833724|125.504387|1321,1343|Methylation(1)|Met_OX(1)|NA|2|0|0|0|1809|52.574386|125.504387|26616|125.504387|0|1.03097796056209e-05|20|7001|1
16|11|0.508792,0.508792,0.977407,0.842548,0.162461,|NA|NA|y1,b2,b2-H2O,b3,b3-H2O,y3,y3-NH3,b4,y4,y5,b5,y5,b6,y6,b7,y7,b8,b8-H2O,|147.112801,233.059056,215.048492,290.080516,272.069952,361.244541,344.217992,432.154746,432.281651,503.318761,517.207506,517.334411,588.244616,659.408641,687.313026,716.430101,802.376356,784.365792,|2256|0|25.99|CDGQVGVTK|2|948.482124|75.681778|1847|Methylation(3)|NA|NA|3|0|1|0|588|47.693773|75.681778|4512|54.667963|21.013815|0.0747603534109674|59|11387|1
42|21|0.016363,0.016363,0.465447,0.465447,0.000575,0.003068,0.016363,0.016363,0.000001,0.000004,0.000004,|NA|NA|b2,b2,y3,b3,b4,y4,b4,b5,b5-H2O,y6,b7,y7,b8,y8,b10,b10-H2O,b13,b14,b14-NH3,y14,y14-NH3,b14,b14-NH3,y14,y14-NH3,b15,b15-H2O,b15-NH3,y6(2+),b7(2+),y7(2+),b11(2+),y11(2+),y13(2+),b15(2+),y18(2+),y19(2+),|229.118276,243.133926,375.198651,392.181606,463.218716,474.267061,477.234366,591.277296,573.266732,628.341281,791.393386,791.404611,890.461796,922.445101,1034.515286,1016.504722,1293.632106,1424.672596,1407.646047,1424.683821,1407.657272,1424.672596,1407.646047,1424.683821,1407.657272,1587.735926,1569.725362,1570.709377,628.341281,791.393386,791.404611,1091.536746,1181.561921,1325.615411,1587.735926,1823.895601,1986.958931,|24004|0|105.64|DLYANTVLSGGSTMYPGIADR|3|2215.065248|101.817521|62|Methylation(1)|NA|NA|1|0|0|0|2484|53.951516|101.817521|48008|101.817521|0|0.0796266263086091|59|11416|40
46|17|0.000000,0.000000,0.000000,0.000551,0.083568,0.445699,0.445699,0.015669,0.002938,0.002938,0.002938,|NA|NA|y5,y6,y6-H2O,y7,y8,b7,b7-NH3,y9,b8,b8-H2O,b8-NH3,b9,b9-H2O,y10,y11,b11,y13,y13-NH3,b13,y14,b14,y15,y16,y16-H2O,y16-NH3,b15,b15-H2O,b15-NH3,y17,|547.272201,660.356261,642.345696,775.383201,846.420311,879.388296,862.361747,959.504371,978.456706,960.446142,961.430157,1075.509466,1057.498902,1122.567701,1236.610631,1275.625556,1512.721631,1495.695082,1551.736556,1611.790041,1665.779486,1712.837721,1809.890481,1791.879916,1792.863932,1828.842816,1810.832252,1811.816267,1908.958891,|21846|0|94.26|DQFPEVYVPTVFENYVADIEVDGK|2|2787.343724|59.999965|1081|Methylation(1)|NA|NA|1|0|0|0|2698|54.310419|59.999965|43692|23.148673|36.851292|0.286947748046848|114|12507|1
20|15|0.499987,0.499987,0.000022,0.000004,0.000000,0.000000,|NA|NA|y1,b2,b2-H2O,y2,b3,b3-H2O,b3-NH3,y3,b4,b4-H2O,b4-NH3,y4,b6,y5,b7,y6,y7,y7-NH3,y8,y8-NH3,b9,b9-H2O,b9-NH3,y9,y9-NH3,b10,b10-H2O,b10-NH3,|175.118951,258.108446,240.097882,304.161541,357.176856,339.166292,340.150307,403.229951,428.213966,410.203402,411.187417,550.298361,615.273276,621.335471,700.326036,708.367501,822.410431,805.383882,893.447541,876.420992,946.462856,928.452292,929.436307,992.515951,975.489402,1075.505446,1057.494882,1058.478897,|4974|0|35.84|DQVANSAFVER|2|1249.615524|110.231319|563|Methylation(1)|NA|NA|1|0|0|0|1185|50.737184|110.231319|9948|110.231319|0|0.000240618872107922|22|8109|1
29|25|0.000000,0.000000,0.000000,0.000000,0.000001,0.004771,0.135713,0.723802,0.135713,|NA|NA|y1,b2,b2-NH3,y2,y3,y4,b5,y5,y5-H2O,b6,y6,b7,b7-H2O,b7-NH3,y7,b8,y8,y8-H2O,b9,b10,b10-H2O,y3(2+),y4(2+),b5(2+),y5(2+),y6(2+),y6(2+),b7(2+),y7(2+),y8(2+),b11(2+),b11(2+),b12(2+),|175.118951,272.135326,255.108777,304.161541,441.220451,528.252481,543.252136,585.273941,567.263376,672.294726,698.358001,729.316186,711.305622,712.289637,755.379461,842.400246,884.422051,866.411486,899.421706,986.453736,968.443172,441.220451,528.252481,543.252136,585.273941,684.342351,698.358001,729.316186,755.379461,884.422051,1123.512646,1137.528296,1252.555236,|1244|0|22.55|DREAAEGLGSHDR|3|1426.666748|207.998961|142|Methylation(1)|NA|NA|1|1|0|0|1253|50.979511|207.998961|2488|67.902614|140.096347|8.33934494130012e-18|12|1618|1
23|16|0.023077,0.023077,0.123076,0.656404,0.023077,0.123076,0.004327,0.023077,0.000811,|NA|NA|y1,y1-NH3,y3,y3,b4,y4,y5,b6,y6,b8,y3(2+),b4(2+),y4(2+),b6(2+),y6(2+),b7(2+),y7(2+),b8(2+),y8(2+),b9(2+),|175.118951,158.092402,383.214971,397.230621,496.251416,496.299031,639.357271,712.326036,712.373651,896.447206,397.230621,496.251416,496.299031,712.326036,712.373651,825.410096,854.484261,896.447206,991.543171,1033.506116,|168|0|15.08|DTHKSEIAHR|3|1207.616348|109.107054|1517|Methylation(1)|NA|NA|1|1|0|0|1054|50.228406|109.107054|336|56.090781|53.016273|0.0953516373912281|61|11449|1
20|17|0.000000,0.000000,0.000007,0.000208,0.005926,0.031607,0.899038,0.031607,0.031607,|NA|NA|y2,y2-NH3,b2,y3,y3-H2O,b3,b3-H2O,y4,b4,b4-H2O,b5,b5-H2O,y5,y5-H2O,b6,b6-H2O,y6,y7,b7,b7-H2O,y8,y8-H2O,y8-NH3,b8,b8-H2O,y9,y9-H2O,y9-NH3,b9,b9-H2O,b10,b10-H2O,|260.196861,243.170312,279.097546,389.239451,371.228886,408.140136,390.129572,476.271481,509.187816,491.177252,580.224926,562.214362,589.355541,571.344976,681.272606,663.262042,690.403221,761.440331,794.356666,776.346102,862.488011,844.477446,845.461462,881.388696,863.378132,991.530601,973.520036,974.504052,1010.431286,992.420722,1123.515346,1105.504782,|9147|0|49.32|DYETATLSDIK|2|1269.620924|140.723058|59|Methylation(1)|NA|NA|1|0|0|0|1224|50.877814|140.723058|18294|140.723058|0|9.88067091038881e-11|18|3808|1
20|18|0.000000,0.000006,0.004653,0.024815,0.132345,0.705838,0.132345,|NA|NA|y1,b2,b2-H2O,b3,b3-H2O,y2,b4,b4-H2O,y3,b5,b5-H2O,y4,y4,y5,b6,b7,b7-H2O,y6,b8,b8-H2O,y7,y7-H2O,y7-NH3,b9,b9-H2O,y8,y8-NH3,y9,b10,b10-H2O,y10,|175.118951,201.086976,183.076412,272.124086,254.113522,304.161541,401.166676,383.156112,441.220451,458.188136,440.177572,514.236831,528.252481,585.273941,585.287846,628.293656,610.283092,698.358001,715.325686,697.315122,755.379461,737.368896,738.352912,852.384596,834.374032,884.422051,867.395502,955.459161,981.427186,963.416622,1026.496271,|1153|0|22.19|EAAEGLGSHDR|2|1155.538324|158.076835|142|Methylation(1)|NA|NA|1|0|0|0|752|48.762178|158.076835|2306|52.273613|105.803222|1.37654656297525e-15|15|2168|1
22|14|0.000187,0.000999,0.808206,0.151539,0.028414,0.005328,0.005328,|NA|NA|b2,b2-H2O,y3,b3,b3-H2O,y4,b4,b4-H2O,y5,b5,b5-H2O,y6,y7,b7,b7-H2O,y8,y9,y10,b11,|277.118276,259.107712,305.181941,364.150306,346.139742,406.229621,461.203066,443.192502,519.313681,608.271476,590.260912,620.361361,677.382821,766.340616,748.330052,824.451231,921.503991,1008.536021,1138.541496,|11862|0|58.07|EFSPFGSITSAK|2|1284.647724|88.349928|648|Methylation(1)|NA|NA|1|0|0|0|1150|50.606978|88.349928|23724|88.349928|0|0.125845120234382|65|11762|1
18|13|0.000006,0.000871,0.000871,0.004645,0.132114,0.704608,0.132114,0.024771,|NA|NA|b2,y2,y3,b4,b4-H2O,b5,b5-H2O,y4,b6,b6-H2O,y5,y5-H2O,y6,y7,y7,b8,b8-H2O,b9,b9-H2O,y9,y9-H2O,y9-NH3,|187.071326,278.153291,391.237351,403.145946,385.135382,516.230006,498.219442,520.279941,645.272596,627.262032,649.322531,631.311966,762.406591,835.422971,849.438621,887.399246,869.388682,1018.439736,1000.429172,1035.502671,1017.492106,1018.476122,|11391|0|56.52|EGESLEDLMK|2|1164.545724|92.78506|882|Methylation(1)|NA|NA|1|0|0|0|682|48.337844|92.78506|22782|92.78506|0|0.0781961287003879|59|11408|1
22|18|0.000000,0.000000,0.000000,0.000000,0.000000,0.000021,0.000607,0.017264,0.491054,0.491054,|NA|NA|b2,b2-H2O,y2,y2-H2O,b3,b3-H2O,y3,y4,b5,b5-H2O,y5,y5-H2O,b6,b6-H2O,b6-NH3,y6,b7,b7-H2O,y7,y7-H2O,b8,y8,y8,y8-NH3,b9,b9-H2O,y9,y9-H2O,y9-NH3,b10,b10-H2O,b10-NH3,y10,b11,b11-H2O,b11-NH3,|243.133926,225.123362,276.155391,258.144826,356.217986,338.207422,389.239451,460.276561,557.292946,539.282382,575.303501,557.292936,628.330056,610.319492,611.303507,662.335531,715.362086,697.351522,733.372641,715.362076,830.389026,833.399921,847.415571,830.389022,901.426136,883.415572,934.447601,916.437036,917.421052,1014.510196,996.499632,997.483647,1047.531661,1143.552786,1125.542222,1126.526237,|7472|0|43.98|ELISNASDALDK|2|1289.662524|143.086065|234,577|Methylation(1)|NA|NA|1|0|0|0|1084|50.350293|143.086065|14944|143.086065|0|1.20233012423474e-11|18|3441|1
12|12|0.000383,0.010883,0.309551,0.309551,0.309551,0.058041,0.002040,|NA|NA|b1,y1,y1-NH3,b2,b2-H2O,y2,y3,b3,y3,y4,b4,y4,b5,y5,y5-NH3,b6,b6-H2O,y6,y6-NH3,|130.049866,147.112801,130.086252,243.133926,225.123362,248.160481,361.244541,371.192506,375.260191,490.287131,500.235096,504.302781,613.319156,618.345711,601.319162,714.366836,696.356272,731.429771,714.403222,|2470|0|26.76|ELNELTK|2|860.471924|120|1981|Methylation(1)|NA|NA|1|0|1|0|469|46.711728|120|4940|120|0|2.59915535333526e-05|22|7230|1
14|12|0.000039,0.005683,0.857348,0.268442,0.838185,0.030304,|NA|NA|b1,y1,y1-NH3,y2,b3,b4,b4-H2O,y3,y3-H2O,y3,y4,b5,b5-H2O,y4,y5,y5,b6,b6,y6,y6,y6-NH3,b7,b7-H2O,y7,y7-H2O,y7-NH3,|130.049866,147.112801,130.086252,248.160481,288.119006,359.156116,341.145552,361.244541,343.233976,375.260191,476.271481,502.214356,484.203792,504.302781,547.308591,575.339891,601.282766,629.314066,632.361351,646.377001,629.350452,716.346096,698.335532,733.409031,715.398466,716.382482,|2834|0|28.07|ESAAELSK|2|862.449324|101.250546|2936|Methylation(2)|NA|NA|2|0|1|0|327|45.145478|101.250546|5668|85.640697|15.609849|0.0280710214716062|49|10682|1
20|18|0.491296,0.491296,0.017272,0.000114,0.000021,0.000001,0.000000,|NA|NA|y1,b2,y2,b3,b3-H2O,b3,y3,y3,b4,b4-H2O,b4,y4,b5,b5-H2O,b5,y5,y5,b6,b6,b6-H2O,y6,y6-H2O,y6,b7,b7-H2O,b7-NH3,y7,y7-H2O,y7-NH3,y7,b8,b8-H2O,b8,b8-H2O,y8,y8-H2O,y8,y9,y9-NH3,b10,|175.118951,245.113196,276.166631,359.156126,341.145562,373.171776,373.219391,387.235041,430.193236,412.182672,444.208886,444.256501,543.277296,525.266732,557.292946,557.340561,571.356211,642.345706,656.361356,638.350792,656.408971,638.398406,670.424621,769.445416,751.434852,752.418867,769.493031,751.482466,752.466482,783.508681,840.482526,822.471962,840.482526,822.471962,840.530141,822.519576,854.545791,968.588721,951.562172,1038.582966,|8396|0|46.91|ETQALVLAPTR|2|1212.692324|158.076835|581|Methylation(1)|NA|NA|1|0|0|0|718|48.561244|158.076835|16792|124.863207|33.213628|1.37654656297525e-15|15|2176|1
31|18|0.000003,0.000018,0.000018,0.000098,0.000098,0.078929,0.420954,0.420954,0.078929,|NA|NA|y1,b2,b2-H2O,y3,y3,b3,b3-H2O,y4,y4-NH3,b4,y6,b5,y7,y10,b8,b8-H2O,b8-NH3,b9,b9-H2O,b9-NH3,y12,y4(2+),y6(2+),y7(2+),y8(2+),y9(2+),y10(2+),y11(2+),b10(2+),y12(2+),y13(2+),|175.118951,229.118276,211.107712,346.183341,360.198991,392.181606,374.171042,502.284451,485.257902,534.255836,630.343021,662.314416,717.375051,1051.502771,1067.479256,1049.468692,1050.452707,1124.500716,1106.490152,1107.474167,1307.619931,516.300101,630.343021,717.375051,774.396511,937.459841,1065.518421,1193.577001,1211.532746,1321.635581,1449.694161,|1974|0|25.02|EVYQQQQYGSGGRGNR|3|1840.865048|102.464597|1489|Methylation(1)|NA|NA|1|1|0|0|1906|52.801229|102.464597|3948|56.378338|46.086259|0.125681330217516|65|11750|1
20|13|0.080239,0.427580,0.427940,0.213967,0.850274,|NA|NA|y1,y1,b2,y2,y3,b3,b4,y5,b6,b6-H2O,y6,y7,y7,y8,y8,b9,y9,b9,y10,|175.118951,189.134601,277.118276,286.187361,343.208821,390.202336,491.250016,551.329991,661.355536,643.344972,664.414051,721.435511,735.451161,808.467541,822.483191,926.498166,935.567251,940.513816,1064.609841,|12149|0|58.99|FELSGIPPAPR|2|1211.677724|84.063567|553,568|Methylation(2)|NA|NA|2|0|0|0|822|49.148718|84.063567|24298|84.063567|0|0.281533671781832|114|12501|19
52|19|0.000000,0.000000,0.000000,0.000000,0.000000,0.000000,0.000001,0.000224,0.033914,0.964668,0.001192,0.000000,0.000000,0.000000,0.000000,0.000000,0.000000,0.000000,0.000000,|NA|NA|b4,y5,b5,y7,b7,b7-H2O,y8,y8,y9,y9-H2O,y9-NH3,b9,y10,b10,b11,y11,y11-H2O,y11-NH3,b12,b12-H2O,y13,y13-H2O,y15,y15-H2O,y15-NH3,b16,y16,y16-H2O,y16-NH3,y17,y18,y18-NH3,|576.281646,658.388241,675.350056,860.447211,877.409026,859.398462,975.474151,975.474151,1032.495611,1014.485046,1015.469062,1143.510526,1169.554521,1200.531986,1313.616046,1332.617851,1314.607286,1315.591302,1428.642986,1410.632422,1490.686991,1472.676426,1688.787431,1670.776866,1671.760882,1784.812566,1803.814371,1785.803806,1786.787822,1916.898431,1973.919891,1956.893342,|13034|0|61.86|FWEVISDEHGIDPTGSYHGDSDLQLER|2|3116.430724|65.407529|1289,1327|Methylation(1)|NA|NA|1|0|0|0|1812|52.581582|65.407529|26068|65.407529|0|0.0350967354801457|51|10769|5
22|15|0.727127,0.136336,0.136336,0.000169,0.000032,|NA|NA|b2,y2,b3,y3,y3-NH3,b4,y5,y6,b5,y6,y6-NH3,y7,b6,b7,y8,b9,y10,b11,b11-H2O,|175.053576,204.134261,288.137636,305.181941,288.155392,401.221696,459.256161,556.308921,564.285026,570.324571,553.298022,613.330381,621.306486,718.359246,776.393711,872.433466,1002.561831,1030.502606,1012.492042,|8113|0|46.02|GCLLYGPPGTGK|2|1176.609524|100.670378|951|Methylation(1)|NA|NA|1|0|0|0|918|49.628427|100.670378|16226|100.670378|0|0.0045328293998129|30|9651|1
16|11|0.961950,0.060363,0.157079,0.815228,0.005380,|NA|NA|b2,y1,y1-NH3,y1,b3,y2,y2-NH3,b4,y4,y5,b7,y6,b7,y6,|175.053576,175.118951,158.092402,189.134601,274.121986,274.187361,257.160812,375.169666,515.341231,628.425291,729.407596,729.472971,729.407596,729.472971,|9040|0|48.99|GCVTIRAVR|2|1002.582924|75.681778|2258|Methylation(2)|NA|NA|2|1|1|0|492|46.919651|75.681778|18080|52.273613|23.408165|0.279853139856196|113|12491|2
26|15|0.992908,0.006545,0.000230,0.000230,0.000043,0.000043,|NA|NA|b3,b4,b4-H2O,b5,b5-H2O,y3,b7,y5,y6,b9,y7,b11,b11-H2O,y9,y10,b12,y11,y12,b13,|272.124086,329.145546,311.134982,428.213956,410.203392,462.245941,596.303826,662.362031,809.430441,872.414826,952.488681,1072.530916,1054.520352,1106.562901,1205.631311,1258.610226,1262.652771,1333.689881,1359.657906,|14534|0|66.87|GEAGVPAEFSIWTR|2|1533.770324|85.812729|497|Methylation(1)|NA|NA|1|0|0|0|1569|51.956229|85.812729|29068|85.812729|0|0.1233522698813|65|11739|1
16|13|0.999953,0.999758,0.000277,0.000011,0.000000,|NA|NA|y1,b2,b2-H2O,y2,b3,y3,y4,b4,b5,y5,y5-NH3,b5,b5-H2O,b6,y6,y6-H2O,y6-NH3,b7,y7,y7-H2O,y7,b8,|175.118951,201.086976,183.076412,274.187361,330.129566,361.219391,418.240851,429.197976,514.250736,531.324911,514.298362,542.282036,524.271472,571.272196,630.393321,612.382756,613.366772,686.335526,759.435911,741.425346,773.451561,785.403936,|4888|0|35.54|GEDVLGSVR|2|959.517124|103.787146|1302|Methylation(2)|NA|NA|2|0|0|0|849|49.289077|103.787146|9776|101.250546|2.53660000000001|0.0139077818931534|41|10177|1
22|19|0.000224,0.964447,0.033906,0.001192,0.000224,0.000008,|NA|NA|b2,b3,b3-H2O,y2,y2-NH3,b4,y3,b5,b5-H2O,y4,b6,b6-H2O,y5,b7,y6,b8,b8-H2O,y7,b9,b9-NH3,y8,b10,b10-H2O,b10-NH3,b10,b10-H2O,b10-NH3,y9,y9-H2O,y9-NH3,y10,b11,|187.071326,244.092786,226.082222,244.165561,227.139012,355.161196,357.249621,470.188136,452.177572,471.292551,569.256546,551.245982,570.360961,684.283486,685.387901,783.351896,765.341332,784.456311,897.394826,880.368277,913.498901,1010.478886,992.468322,993.452337,1010.478886,992.468322,993.452337,1010.551661,992.541096,993.525112,1067.573121,1107.531646,|8055|0|45.83|GEGPDVDVNLPK|2|1253.636524|159.424975|51|Methylation(1)|NA|NA|1|0|0|0|1125|50.511525|159.424975|16110|159.424975|0|2.31037619400783e-16|15|1961|1
28|22|0.000000,0.000020,0.000106,0.000563,0.003002,0.085398,0.455456,0.455456,|NA|NA|y2,b3,y2,y2-NH3,y3,y3,b4,y4,y4,b5,y5,b6,y6,y7,y8,y8-NH3,b9,y9,y9-H2O,b10,y10,y10-H2O,b11,y11,y11-NH3,b12,b12-H2O,b13,y12,b13,b13-H2O,b14,|262.139741,276.134256,276.155391,259.128842,361.208151,375.223801,423.202666,462.255831,462.255831,522.271076,577.282771,623.318756,714.341681,829.368621,944.395561,927.369012,1000.441046,1091.463971,1073.453406,1137.499956,1192.511651,1174.501086,1252.526896,1291.580061,1274.553512,1353.574576,1335.564012,1438.627336,1438.648471,1452.642986,1434.632422,1567.669926,|12323|0|59.56|GFAFVTFDDHDSVDK|2|1713.775124|166.858058|1136|Methylation(1)|NA|NA|1|0|0|0|1308|51.166077|166.858058|24646|166.858058|0|5.28593318670347e-20|12|1307|1
54|24|0.000000,0.005360,0.028587,0.813136,0.152463,0.000188,0.000188,0.000035,0.000035,0.000007,|NA|NA|b4,b4,y3,b7,b7-H2O,b8,b8-H2O,b10,b11,b12,b12-H2O,y9,y10,y11,y12,y13,b18,y6(2+),b17(2+),y15(2+),y17(2+),y18(2+),b22(2+),b22(2+),y19(2+),y21(2+),y22(2+),y23(2+),b25(2+),y24(2+),y25(2+),|259.103686,273.119336,289.161871,430.168066,412.157502,487.189526,469.178962,631.243016,732.290696,775.296506,757.285942,777.384941,834.406401,891.427861,948.449321,1035.481351,1260.531136,546.299421,1189.494026,1262.619571,1376.662491,1463.694521,1534.622466,1548.638116,1550.726551,1664.769471,1721.790931,1778.812391,1805.775666,1835.833851,1892.855311,|562|0|19.17|GGSGGGGGGSSGGRGSGGGSSGGSIGGR|3|2093.928548|101.643245|696|Methylation(1)|NA|NA|1|1|0|0|1250|50.9691|101.643245|1124|37.591132|64.052113|0.0176790469913259|43|10337|1
20|14|0.000000,0.000001,0.000004,0.000104,0.015816,0.449863,0.449863,0.084349,|1.000000,|NA|b3,b3,y2,b4,b4-H2O,y3,y3,y4,y5,b7,y6,y6-H2O,y6-NH3,b8,b8,y7,y7-NH3,b9,b9-NH3,y8,b10,b10-H2O,y9,|258.144826,272.160476,322.187361,386.203406,368.192842,451.229951,465.245601,579.288531,726.323936,790.339981,854.382516,836.371951,837.355967,904.382911,918.398561,983.425106,966.398557,1047.441151,1030.414602,1111.483686,1194.509561,1176.498997,1198.515716,|4100|0|32.88|GISQEQMNEFR|2|1368.618124|96.666176|22|Methylation(1)|Met_OX(1)|NA|2|0|0|0|923|49.652017|96.666176|8200|96.666176|0|0.04538417165242|52|10915|2
20|13|0.999992,0.999765,0.000240,0.000002,0.000002,|NA|NA|y2,y2-H2O,y2-NH3,y3,y3-H2O,b4,y4,b6,b6,y6,b7,b7-H2O,b7,y7,b8,b8,b8-H2O,b8-NH3,y8,b9,b9,y9,b10,b10-H2O,b10-NH3,|262.139741,244.129176,245.113192,375.223801,357.213236,448.255436,474.292211,654.324576,682.355876,731.408631,840.403886,822.393322,868.435186,894.471961,939.472296,967.503596,949.493032,950.477047,1036.582571,1052.556356,1080.587656,1183.650981,1195.614596,1177.604032,1178.588047,|11902|0|58.2|GSFKYAWVLDK|2|1341.720724|84.063567|229|Methylation(2)|NA|NA|2|1|0|0|1024|50.103|84.063567|23804|61.494391|22.569176|0.0786393143022368|59|11414|5
14|14|0.000006,0.000168,0.135689,0.723677,0.135689,0.004770,|NA|NA|b1,y1,y1-NH3,b2,y2,y2,b3,y3,b4,y4,b5,b5-H2O,y5,b6,y6,y6-H2O,y6-NH3,b7,y7,y7-H2O,|138.066186,175.118951,158.092402,251.150246,290.145891,304.161541,322.187356,361.183001,451.229946,490.225591,580.272536,562.261972,619.268181,651.309646,690.305291,672.294726,673.278742,766.336586,803.389351,785.378786,|479|0|18.49|HIAEDADR|2|940.447924|140|1482|Methylation(1)|NA|NA|1|0|0|0|542|47.339993|140|958|140|0|9.68509704699841e-10|18|4272|1
61|25|0.007015,0.007015,0.007015,0.007015,0.005187,0.005187,0.024007,0.027663,0.093379,0.093379,0.259009,0.259009,0.121766,0.327318,0.327318,0.327318,0.082068,0.018637,0.000681,0.000005,0.000005,0.000001,0.000001,0.000001,|NA|NA|y2,b3,y3,y5,b5,b6,y7,y8,y9,b8,b8-H2O,b9,y10,b10,b11,b11,b4(2+),b4(2+),y7(2+),y8(2+),y9(2+),y9(2+),b8(2+),b11(2+),b14(2+),y14(2+),y15(2+),b16(2+),y17(2+),b17(2+),b18(2+),y19(2+),y20(2+),y20(2+),y21(2+),b21(2+),b23(2+),y26(2+),b28(2+),|290.182281,328.223076,376.193911,590.325651,590.366046,690.393326,758.415521,845.447551,932.479581,951.504666,933.494102,1008.526126,1045.563641,1108.553406,1209.601086,1237.632386,465.281986,493.313286,758.415521,845.447551,932.479581,946.495231,951.504666,1209.601086,1551.755016,1558.898511,1643.951271,1779.866016,1901.052441,1910.906506,2023.990566,2129.163441,2216.195471,2230.211121,2344.254051,2406.284946,2580.349006,2845.451241,3048.582246,|16390|0|73.19|IITHPNFNGNTLDNDIMLIKLSSPATLNSR|4|3337.759372|96.312762|1503|Methylation(2)|NA|NA|2|1|0|0|1702|52.309596|96.312762|32780|38.839276|57.473486|0.0705321356958472|57|11378|1
14|10|0.018368,0.504205,0.506194,0.491351,0.814590,0.511860,0.153431,|NA|NA|y1,y2,b3,b4,b4,b4,y4,b5,y5,b6,b6,y6,y6,b7,b7-H2O,y7,y7-NH3,|175.118951,290.145891,355.233976,470.260916,484.276566,498.292216,545.304181,583.344976,660.331121,697.387906,725.419206,774.374051,788.389701,840.446146,822.435582,901.473761,884.447212,|6984|0|42.39|ILNDVQDR|2|1014.558124|71.649175|437,440|Methylation(3)|NA|NA|3|0|0|0|733|48.65104|71.649175|13968|59.028937|12.620238|0.17302445253273|82|11900|1
18|13|0.001003,0.005352,0.028542,0.152226,0.811873,0.001003,|NA|NA|y1,y2,y3,b4,y4,b5,y5,y6,y6,y7,b8,b8-H2O,y8,b9,b9-H2O,b9-NH3,y9,|175.118951,322.187361,453.227851,458.224536,524.264961,605.292946,625.312641,758.365401,772.381051,900.439631,908.418226,890.407662,1029.482221,1055.486636,1037.476072,1038.460087,1116.514251,|13363|0|62.96|ISEQFSAMFR|2|1229.597524|92.78506|1290|Methylation(1)|NA|NA|1|0|0|0|1191|50.759118|92.78506|26726|92.78506|0|0.0781961287003879|59|11409|8
16|12|0.958527,0.033698,0.006318,0.001185,0.000222,0.000042,0.000008,|NA|NA|y1,b2,b3,y3,b4,y4,b5,y5,y6,y7,y7-NH3,y7,b8,y8,y8-H2O,y8,|175.118951,227.175396,340.259456,360.198991,468.318036,475.225931,581.402096,588.309991,716.368571,829.452631,812.426082,843.468281,881.509076,928.521041,910.510476,942.536691,|9038|0|48.96|IVLQIDNAR|2|1055.620324|89.080123|615,1532|Methylation(1)|NA|NA|1|0|0|0|494|46.937269|89.080123|18076|37.414555|51.665568|0.20565285201412|86|11990|1
14|10|0.003286,0.498260,0.498269,0.495290,0.495290,0.455098,0.461483,0.093025,|NA|NA|y1,y1-NH3,y1,b2,b2,b2-H2O,b2,y2,b3,b3-H2O,b3-NH3,y3,y3,y3,b5,b5-H2O,y5,y5-H2O,y5-NH3,b6,y6,y6,y7,y7-H2O,y7-NH3,|175.118951,158.092402,189.134601,244.129176,258.144826,240.134262,272.160476,331.245211,371.228886,353.218322,354.202337,431.272491,431.272491,459.303791,600.335146,582.324582,660.378751,642.368186,643.352202,714.378076,773.462811,787.478461,902.505401,884.494836,885.478852,|5260|0|36.8|KDISQNKR|2|1030.601924|71.649175|553|Methylation(3)|NA|NA|3|2|0|0|476|46.77607|71.649175|10520|63.442792|8.206383|0.291793620675649|120|12534|1
45|32|0.001182,0.001182,0.001182,0.000222,0.000222,0.000042,0.006302,0.956057,0.033611,0.000000,0.000000,0.000000,|NA|NA|y2,y2-NH3,b3,y3,y4,b4,y5,b5,y6,y6-NH3,y7,b7,b8,y8,y8-NH3,b9,b9-H2O,b9-NH3,y9,b10,y10,b11,y11,b12,b12-NH3,y12,y12-H2O,b13,y13,y13-H2O,y13-NH3,b14,b14-H2O,b14-NH3,y14,y15,b15,b15-H2O,b15-NH3,b16,b16-NH3,y5(2+),b6(2+),y7(2+),y9(2+),y11(2+),b14(2+),y15(2+),b15(2+),b16(2+),y18(2+),b17(2+),b19(2+),b20(2+),|290.145891,273.119342,357.213236,361.183001,474.267061,520.276566,531.288521,591.313676,628.341281,611.314732,791.404611,806.404286,905.472696,922.445101,905.418552,1018.556756,1000.546192,1001.530207,1023.492781,1105.588786,1124.540461,1162.610246,1167.546271,1219.631706,1202.605157,1238.583381,1220.572816,1320.679386,1325.615411,1307.604846,1308.588862,1421.727066,1403.716502,1404.700517,1424.683821,1523.752231,1552.767556,1534.756992,1535.741007,1715.830886,1698.804337,545.304171,719.372256,791.404611,1023.492781,1181.561921,1421.727066,1537.767881,1538.751906,1715.830886,1809.879951,1812.883646,1982.989166,2040.010626,|11900|0|58.2|KDLYANTVLSGGSTMYPGIADR|3|2343.164948|217.12143|62|Methylation(1)|NA|NA|1|1|0|0|2794|54.462264|217.12143|23800|217.12143|0|2.49795829877538e-22|10|1032|2
12|10|0.951674,0.951674,0.071495,0.019379,0.004721,0.001057,|1.000000,|NA|b1,y1,b2,b3,b3,y3,b4,y4,y5,y5,b6,|143.117886,147.112801,286.176126,371.228886,399.260186,407.232266,512.344246,520.316326,633.400386,633.400386,772.463711,|16817|0|74.66|KELILMK|2|918.565724|82.632052|3096|Methylation(2)|Met_OX(1)|NA|3|1|1|0|336|45.263393|82.632052|33634|67.803238|14.828814|0.178467444951458|83|11911|1
14|9|0.006913,0.443943,0.440956,0.197951,0.193205,0.689319,0.513857,0.513857,|NA|NA|b2,y2,b3,b3-NH3,y3,b3,y3,y4,b4,b4-H2O,b5,b5-NH3,y5,y6,y6-H2O,b7,y7,y7-H2O,y7-NH3,|258.144826,289.223411,400.219056,383.192507,416.323121,428.250356,430.338771,517.334411,529.261646,511.251082,658.304236,641.277687,674.408301,788.451231,770.440666,927.514556,945.525121,927.514556,928.498572,|6493|0|40.82|KEQEELKK|2|1073.619524|59.028937|1262|Methylation(3)|NA|NA|3|2|0|0|484|46.848454|59.028937|12986|42.123592|16.905345|0.244901582653875|102|12263|1
12|8|0.036110,0.965041,0.966113,0.966113,0.066623,|NA|NA|b1,b1,y1,y1-NH3,b3,y3,y4,b5,y5,b6,b6-H2O,b6-NH3,y6,y6-H2O,y6-NH3,|129.102236,143.117886,147.112801,130.086252,328.234306,403.255101,502.323511,556.345306,630.418471,683.445016,665.434452,666.418467,701.455581,683.445016,684.429032,|1789|0|24.4|KGKVDLK|2|829.550124|54.667963|2451|Methylation(3)|NA|NA|3|2|1|0|225|43.521825|54.667963|3578|54.667963|0|0.222276340846158|94|12198|1
10|10|0.000306,0.040088,0.965784,0.992374,0.001448,|NA|NA|b1,y1,y1-NH3,b2,b2-NH3,y2,y2-NH3,b3,y3,b4,b4-H2O,b4-NH3,y4,y4-H2O,b5,b5-H2O,b5-NH3,y5,y5-H2O,y5-NH3,|129.102236,147.112801,130.086252,242.186296,225.159747,310.176131,293.149582,371.228886,439.218721,500.271476,482.260912,483.244927,568.261311,550.250746,663.334806,645.324242,646.308257,681.345371,663.334806,664.318822,|1076|0|21.89|KIDDYK|2|809.440724|100|1813|Methylation(2)|NA|NA|2|1|1|0|470|46.720979|100|2152|100|0|0.0052119235355885|34|9720|1
24|15|0.000000,0.000006,0.000006,0.000898,0.136194,0.726366,0.136194,0.000168,0.000168,|NA|NA|b3,b3-H2O,y3,y3,b4,b4-H2O,y4,y4-H2O,y5,y5,b5,y6,b6,y8,b9,y9,y9-H2O,y9-NH3,b10,y10,y10-H2O,y10-NH3,b12,b12-NH3,y12,y12-H2O,y12-NH3,|357.213236,339.202672,373.208151,387.223801,470.297296,452.286732,472.276561,454.265996,569.329321,569.329321,585.324236,698.371911,698.408296,926.482911,1039.530586,1041.509851,1023.499286,1024.483302,1138.598996,1154.593911,1136.583346,1137.567362,1364.694346,1347.667797,1382.704911,1364.694346,1365.678362,|12528|0|60.22|KLDLDVDEPVEPK|2|1510.793924|92.676521|2286|Methylation(1)|NA|NA|1|1|1|0|1487|51.72311|92.676521|25056|88.349928|4.32659299999999|0.0127707245630845|41|10158|1
14|13|0.000000,0.000034,0.005208,0.027776,0.148141,0.790087,0.027776,0.000977,|NA|NA|y1,y1-NH3,b2,b2-NH3,y2,y2-NH3,b3,b3-H2O,b3-NH3,y3,b4,y4,b5,y5,b6,b6-H2O,b6-NH3,y6,y6-H2O,y6-NH3,b7,y7,y7-H2O,y7-NH3,|175.118951,158.092402,242.186296,225.159747,289.161881,272.135332,371.228886,353.218322,354.202337,418.204471,484.312946,505.236501,571.344976,618.320561,700.387566,682.377002,683.361017,747.363151,729.352586,730.336602,814.430496,860.447211,842.436646,843.420662,|2422|0|26.59|KLELSDNR|2|988.541724|118.961963|88|Methylation(1)|NA|NA|1|1|0|0|610|47.853298|118.961963|4844|118.961963|0|1.36646766110369e-05|20|7126|1
55|33|0.108351,0.108351,0.108351,0.108351,0.108351,0.108351,0.020316,0.108351,0.108351,0.108351,0.003809,0.000714,0.000000,0.000000,0.000000,0.000000,0.000000,0.000000,0.000000,0.000000,0.000000,|NA|NA|y2,b3,y4,y5,y6,y6,y7,y7-H2O,y8,b9,b9-NH3,y9,y9-NH3,y10,y10-H2O,y11,y11-H2O,y11-NH3,b12,b12-H2O,b12,y13,y13-H2O,b13,b13-NH3,y14,y14-H2O,b14,b14,y15,y15,b15,b15-H2O,b15-NH3,b16,b17,b18,b5(2+),y8(2+),y9(2+),y12(2+),b12(2+),b15(2+),b16(2+),b17(2+),y17(2+),b18(2+),b19(2+),y19(2+),b21(2+),b22(2+),b24(2+),|288.203011,327.202676,500.282711,614.325641,729.352581,743.368231,816.384611,798.374046,931.411551,1026.546586,1009.520037,1059.470131,1042.443582,1160.517811,1142.507246,1231.554921,1213.544356,1214.528372,1367.716506,1349.705942,1381.732156,1431.671011,1413.660446,1494.816216,1477.789667,1544.755071,1526.744506,1567.832596,1581.848246,1657.839131,1657.839131,1694.932306,1676.921742,1677.905757,1765.969416,1867.017096,1995.075676,557.292946,931.411551,1073.485781,1344.638981,1381.732156,1694.932306,1765.969416,1867.017096,1913.956291,1995.075676,2110.102616,2112.093111,2312.161586,2426.204516,2638.284216,|19603|0|84.86|KPSETQELVQQVLSLATQDSDNPDLR|3|2925.487148|188.602198|113|Methylation(1)|NA|NA|1|1|0|0|2626|54.192947|188.602198|39206|188.602198|0|4.75553300296867e-16|15|2005|1
12|10|0.959638,0.321047,0.321047,0.321047,0.063685,0.013536,|NA|NA|b1,y1,y2,y2,b2,b2,b3,b3,y5,b5,b5,b5-NH3,b6,b6-H2O,b6,b6-H2O,y6,|143.117886,147.112801,260.196861,288.228161,315.181546,329.197196,444.224136,472.255436,633.308981,688.293666,702.309316,685.282767,815.393376,797.382812,815.393376,797.382812,819.388291,|4457|0|34.1|KWEDDLK|2|961.501724|82.632052|791|Methylation(2)|NA|NA|2|1|0|0|488|46.884198|82.632052|8914|71.649175|10.982877|0.146767024549677|71|11838|1
16|12|0.000035,0.028599,0.813477,0.152527,0.005362,|NA|NA|y1,b2,y2,b3,y3,b4,y5,y5-H2O,b6,b6-H2O,b6-NH3,y6,y7,y7-NH3,b8,y8,|175.118951,185.128446,246.156061,256.165556,374.214641,384.224136,588.309991,570.299426,598.319486,580.308922,581.292937,716.368571,787.405681,770.379132,797.415176,858.442791,|2412|0|26.54|LAAQEAQAR|2|971.526524|89.080123|2440|Methylation(1)|NA|NA|1|0|1|0|624|47.951846|89.080123|4824|67.803238|21.276885|0.20565285201412|86|11982|1
10|9|0.001486,0.993418,0.971184,0.847436,0.186476,|NA|NA|y1,b2,y2,b3,y3,b4,b4-H2O,b4,y4,b5,y5,y5-H2O,y5-NH3,|147.112801,261.159746,298.187361,390.202336,425.287071,517.302046,499.291482,531.317696,554.329661,668.376606,701.398071,683.387506,684.371522,|8707|0|47.93|LFDIHK|2|814.485124|80.409586|284|Methylation(3)|NA|NA|3|0|0|0|131|41.172713|80.409586|17414|67.803238|12.606348|0.0242693054414811|48|10459|1
30|21|0.000000,0.000000,0.000029,0.000155,0.004412,0.023533,0.004412,0.125508,0.669376,0.125508,0.023533,0.023533,|NA|NA|b2,y2,y3,b5,y4,b6,y5,y5-H2O,b7,y6,y6-H2O,y6,y7,b8,b8,y8,b9,y9,y10,y11,y12,y12-NH3,b13,b13-H2O,y13,y14,b15,|261.159746,288.203011,375.235041,488.286726,504.277631,601.370786,619.304571,601.294006,688.402816,706.336601,688.326036,720.352251,821.399931,835.471226,849.486876,950.442521,964.513816,1097.510931,1184.542961,1297.627021,1354.648481,1337.621932,1410.678706,1392.668142,1411.669941,1524.754001,1610.794796,|24032|0|105.76|LFIGGLSFETTDDSLR|2|1784.903124|142.362057|1144,3102|Methylation(1)|NA|NA|1|0|1|0|1944|52.886963|142.362057|48064|142.362057|0|8.4917205455922e-13|18|3023|5
41|25|0.000000,0.000000,0.000000,0.000000,0.000000,0.000000,0.000000,0.000035,0.000162,0.000701,0.014369,0.273556,0.855588,0.855588,|NA|NA|b3,y4,y5,b5,y6,b6,y7,b8,b8,y8,b9,y10,y10,y10-NH3,b10,b10-H2O,b10-NH3,b11,y11,y11-NH3,b12,b12-NH3,b12,y12,b13,b13-NH3,y7(2+),b10(2+),y11(2+),b12(2+),y12(2+),b13(2+),b14(2+),b15(2+),b16(2+),y19(2+),|300.155386,431.261251,544.345311,551.257226,691.413721,692.372586,819.472301,878.436636,906.467936,948.514891,991.520696,1105.563631,1119.579281,1102.552732,1120.563286,1102.552722,1103.536737,1177.584746,1248.621871,1231.595322,1291.627676,1274.601127,1305.643326,1347.690281,1420.670266,1403.643717,819.472301,1120.563286,1248.621871,1291.627676,1361.705931,1420.670266,1548.728846,1695.797256,1808.881316,2126.051231,|11783|0|57.81|LGEHNIDVLEGNEQFINAAK|3|2239.136648|146.884198|1503|Methylation(2)|NA|NA|2|0|0|0|2546|54.058584|146.884198|23566|90.761202|56.122996|4.64719136777119e-06|19|6630|3
32|20|0.304208,0.716552,0.716552,0.596210,0.545051,0.116335,0.004865,0.000206,0.000010,0.000010,0.000000,0.000000,|NA|NA|y2,y2-H2O,b4,b4,b4-NH3,b6,b6,y5,y5-H2O,b7,y6,b8,y7,b9,b9,b9-H2O,b9-NH3,y8,b10,y9,y10,b11,b11-H2O,b12,b5(2+),b6(2+),y6(2+),y7(2+),b9(2+),y9(2+),b12(2+),b12(2+),b13(2+),y13(2+),|276.155391,258.144826,370.244866,384.260516,367.233967,556.345306,556.345306,637.286151,619.275586,671.408636,765.381111,814.466876,880.408051,887.446866,929.493816,911.483252,912.467267,1009.450641,1057.588776,1096.482671,1183.514701,1186.631366,1168.620802,1287.679046,497.344576,598.392256,765.381111,880.408051,929.493816,1110.498321,1273.663396,1287.679046,1418.719536,1523.762131,|2746|0|27.74|LGGKLSSEDKETMEK|3|1693.867448|121.671351|283|Methylation(3)|NA|NA|3|2|0|0|1777|52.496874|121.671351|5492|70.669682|51.001669|0.127182242990085|66|11767|4
36|20|0.000000,0.000000,0.000002,0.000058,0.000011,0.001645,0.249571,0.249571,0.249571,0.249571,|NA|NA|b2,b2,b3,b4,b5,b5,b6,b6,b8,y8,b9,b10,y10,y11,y12,y7(2+),y8(2+),y9(2+),b10(2+),y10(2+),y11(2+),b13(2+),y14(2+),y15(2+),b17(2+),y17(2+),y18(2+),|227.175396,241.191046,342.202336,528.281646,585.303106,599.318756,698.387166,712.402816,898.466866,976.484661,1045.535276,1208.598606,1276.606901,1409.659661,1538.702251,879.431901,976.484661,1113.543571,1222.614256,1276.606901,1423.675311,1513.747386,1736.839071,1793.860531,2033.939166,2094.966781,2208.050841,|16346|0|73.04|LIDWGLAEFYHPGQEYNVR|3|2321.136548|108.302929|368|Methylation(1)|NA|NA|1|0|0|0|2662|54.252081|108.302929|32692|108.302929|0|0.0337334953698629|51|10759|1
14|14|0.862616,0.272264,0.862616,0.002000,0.000406,0.000082,0.000016,|NA|NA|y1,b2,b2,y2,b3,b3-NH3,b3,y3,b4,b4,y4,y4-H2O,y4-NH3,b5,y5,y5-H2O,y5,b6,b6,y6,y6,y6-H2O,b7,y7,|175.118951,241.191046,255.206696,304.161541,355.233976,338.207427,369.249626,432.220121,440.286736,468.318036,561.262711,543.252146,544.236162,597.360626,660.331121,642.320556,674.346771,725.419206,725.419206,788.389701,802.405351,784.394786,854.461796,901.473761,|5609|0|37.95|LINVEQER|2|1028.573324|140|2337|Methylation(2)|NA|NA|2|0|1|0|653|48.149132|140|11218|120.059029|19.940971|2.52020754585942e-07|19|5685|1
24|17|0.374959,0.374959,0.799395,0.600987,0.489382,0.176271,0.176271,0.007437,0.000316,0.000016,0.000005,|NA|NA|y1,b2,b2-NH3,y2,y2-NH3,y3,b4,y4,y6,y6-H2O,b7,b7-NH3,y7,y8,b9,b9-H2O,y2(2+),y3(2+),y4(2+),b6(2+),y6(2+),b7(2+),b8(2+),b9(2+),y9(2+),b10(2+),y10(2+),b11(2+),y11(2+),y11(2+),|147.112801,242.149916,225.123367,275.171381,258.144832,403.266341,469.313286,518.293281,762.362811,744.352246,811.467216,794.440667,876.405741,989.489801,1055.536746,1037.526182,303.202681,403.266341,518.293281,696.440276,776.378461,797.451566,898.462856,1055.536746,1159.631711,1183.631706,1216.653171,1311.690286,1330.696101,1344.711751,|604|0|19.48|LQGKINDEDKQK|3|1457.794748|117.620755|575|Methylation(3)|NA|NA|3|2|0|0|1226|50.884905|117.620755|1208|88.349928|29.270827|0.150583886088614|73|11847|1
30|15|0.254670,0.254670,0.254670,0.416575,0.280996,0.280996,0.290189,0.027688,0.071630,0.336674,0.177081,0.177081,0.177081,|NA|NA|b3,b3-H2O,y3,y3,y3-NH3,y3,b4,y4,y4,y5,b6,y5,y6,y6,y6-H2O,y7,y7-NH3,y7,y7-NH3,b8,b9,b9,b10,b10-NH3,b11,y10,b12,b12,b13,y13,b14,b14,b14,b15,b15-H2O,b15-NH3,|372.212906,354.202342,412.266671,426.282321,409.255772,440.297971,485.296966,525.350731,553.382031,654.393321,681.418136,682.424621,767.477381,795.508681,777.498116,881.520311,864.493762,923.567261,906.540712,947.519636,1002.525446,1044.572396,1158.615326,1141.588777,1243.668086,1244.674571,1372.710676,1400.741976,1513.826036,1567.895451,1622.853646,1636.869296,1650.884946,1778.979906,1760.969342,1761.953357,|17690|0|77.74|LTEVIPHDPNIELHKK|2|1925.087324|74.486135|2129|Methylation(3)|NA|NA|3|1|1|0|1043|50.182843|74.486135|35380|48.15749|26.328645|0.133412001812826|67|11803|1
22|16|0.001182,0.006279,0.951479,0.033620,0.007234,0.006369,0.148280,0.790006,0.027776,0.027776,|NA|NA|b2,b2-H2O,y2,y3,b4,b4-H2O,y4,b5,y5,y5-NH3,y5,b6,b6-H2O,y6,b7,y7,y8,y8-NH3,y8,y8-H2O,y9,y9-H2O,b10,y10,y10-NH3,y10,b11,b11-H2O,y11,|215.139016,197.128452,260.196861,317.218321,415.255106,397.244542,418.266001,488.271486,547.308591,530.282042,561.324241,615.371196,597.360632,675.367171,743.429776,788.451231,861.467611,844.441062,875.483261,857.472696,976.530941,958.520376,1030.541506,1047.568051,1030.541502,1075.599351,1143.625566,1125.615002,1176.647031,|9199|0|49.47|LTVSSLQESGLK|2|1289.737124|113.845072|503|Methylation(2)|NA|NA|2|0|0|0|691|48.39478|113.845072|18398|113.845072|0|0.000671196110921724|23|8581|1
18|17|0.000001,0.000035,0.000999,0.005328,0.808329,0.151562,0.028418,0.005328,|NA|NA|y1,b2,b2,y2,b3,y3,b4,b4,y4,y4-NH3,b5,b5-H2O,y5,b6,y6,b7,y7,y7-H2O,b8,b8-H2O,y8,y8-H2O,b9,y9,y9,|175.118951,213.159746,227.175396,304.161541,326.243806,417.245601,439.327866,453.343516,546.288191,529.261642,568.370456,550.359892,603.309651,625.391916,732.352241,754.434506,845.436301,827.425736,867.518566,849.508002,958.520361,940.509796,996.561156,1043.573121,1057.588771,|11424|0|56.64|LVIIEGDLER|2|1170.672924|157.878124|1486|Methylation(1)|NA|NA|1|0|0|0|739|48.686444|157.878124|22848|157.878124|0|3.48389338989433e-15|15|2281|1
18|16|0.000000,0.001034,0.156830,0.836428,0.005514,0.000194,|NA|NA|b2,y2,b3,y3,b4,b4-NH3,b4,b4,y4,y4-H2O,y4-NH3,b5,b5-NH3,y5,b6,b6,b6-H2O,b6-NH3,y6,y6-H2O,b7,b7-NH3,y7,y7-H2O,y7-NH3,b8,b8-NH3,y8,y8-H2O,y8-NH3,b9,b9-H2O,b9-NH3,y9,y9-NH3,|213.159746,218.149911,327.202676,365.218321,456.245266,439.218717,470.260916,470.260916,494.260911,476.250346,477.234362,569.329326,552.302777,595.308591,656.361356,670.377006,652.366442,653.350457,708.392651,690.382086,799.419596,782.393047,837.435241,819.424676,820.408692,946.488006,929.461457,951.478171,933.467606,934.451622,1017.525116,999.514552,1000.498567,1050.546581,1033.520032,|10839|0|54.77|LVNEVTEFAK|2|1163.631324|139.011487|78|Methylation(1)|NA|NA|1|0|0|0|821|49.143432|139.011487|21678|139.011487|0|5.06648636373683e-10|18|4146|1
32|17|0.993612,0.965980,0.040071,0.000274,0.000053,0.000010,0.000000,0.000000,0.000000,0.000000,|NA|NA|y2,y3,b5,y4,b6,b6,y5,y5-NH3,b7,b7-H2O,y5,y5-H2O,y6,y6,b8,b8-NH3,y7,y8,y9,y9-H2O,y9-NH3,b11,b11,b11-H2O,y10,b12,b12-NH3,y11,y11-H2O,y11-NH3,b13,b13-NH3,b13,y12,b14,y15,b16,b16-H2O,b16-NH3,|294.181211,407.265271,536.253726,536.307861,635.322136,663.353436,664.366441,647.339892,692.343596,674.333032,692.397741,674.387176,777.450501,791.466151,806.386526,789.359977,848.487611,949.535291,1036.567321,1018.556756,1019.540772,1065.503346,1093.534646,1075.524082,1164.625901,1206.618706,1189.592157,1207.631711,1189.621146,1190.605162,1320.661636,1303.635087,1334.677286,1334.731421,1435.688576,1667.900271,1723.872346,1705.861782,1706.845797,|23899|0|105|MAATFIGNSTAIQELFK|2|1869.973524|88.920671|1343|Methylation(2)|NA|NA|2|0|0|0|2090|53.201463|88.920671|47798|79.058688|9.861983|0.117885508090226|64|11713|2
22|13|0.000233,0.001235,0.000280,0.000406,0.499461,0.499461,0.499461,0.499461,|1.000000,|NA|b2,b2-H2O,b3,b3-H2O,b3,b4,b4-H2O,y4,b5,b5-H2O,b5,y6,y7,y7-H2O,y7-NH3,y8,b9,y9,y9,y9-H2O,y9-NH3,y9,y10,b11,y11,y11-NH3,|263.069621,245.059057,350.101651,332.091087,364.117301,451.149331,433.138767,546.335821,580.191921,562.181357,608.223221,806.451911,903.504671,885.494106,886.478122,1032.547261,1038.408451,1105.563641,1119.579291,1101.568726,1102.552742,1133.594941,1220.626971,1308.577641,1335.653911,1318.627362,|1628|0|23.87|MDSTEPPYSQKR|2|1482.688924|76.833322|229|Methylation(2)|Met_OX(1)|NA|3|1|0|0|1340|51.271048|76.833322|3256|66.087035|10.746287|0.163051044417732|74|11865|3
14|11|0.000021,0.003226,0.489470,0.489470,0.017208,0.000605,|NA|NA|y1,y1-NH3,b2,y2,y2-NH3,b3,b3-H2O,b4,b4,y4,y5,y5-NH3,b6,b6-NH3,y6,y6-H2O,y6-NH3,b7,b7-NH3,|175.118951,158.092402,261.090356,303.213911,286.187362,390.132946,372.122382,461.170056,461.170056,573.383101,644.420211,627.393662,731.339246,714.312697,773.462801,755.452236,756.436252,859.434206,842.407657,|4129|0|32.98|MEEAQKKR|2|1033.542324|85.640697|1797|Methylation(1)|NA|NA|1|2|1|0|742|48.704039|85.640697|8258|85.640697|0|0.138041505758352|70|11823|1
22|19|0.000013,0.002041,0.010887,0.058062,0.309665,0.309665,0.309665,|NA|NA|b2,y3,b3,b4,y4,y4,b5,b6,y5,b7,y6,y7,b8,y8,y9,b9,y10,y10-H2O,y10-NH3,b10,b11,b11-H2O,y11,|279.116176,349.208161,392.200236,449.221696,450.219451,464.235101,506.243156,619.327216,650.314411,706.359246,737.346441,850.430501,892.438556,907.451961,964.473421,1007.465496,1077.557481,1059.546916,1060.530932,1108.513176,1209.560856,1191.550292,1224.625891,|14432|0|66.53|MFIGGLSWDTSK|2|1355.666724|159.424975|534|Methylation(1)|NA|NA|1|0|0|0|1320|51.205739|159.424975|28864|159.424975|0|2.31037619400783e-16|15|1967|2
40|24|0.030086,0.160461,0.160461,0.160461,0.160461,0.160461,0.160461,0.005641,0.001058,0.000198,0.000198,0.000037,0.000007,0.000007,|NA|NA|y2,b3,y3,y4,b4,b5,y5,y7,y8,b8,y9,y9-H2O,y9,b9,b10,y10,y11,b11,y12,b12,b12-H2O,b6(2+),y9(2+),b10(2+),y10(2+),b11(2+),b12(2+),b16(2+),b17(2+),y17(2+),b17(2+),y17(2+),y18(2+),b19(2+),|260.196861,373.190406,373.280921,474.328601,502.232996,559.254456,559.381361,717.414111,831.457041,859.397816,932.504721,914.494156,946.520371,958.466226,1045.498256,1045.588781,1160.652111,1172.597966,1245.704871,1273.645646,1255.635082,673.333766,932.504721,1059.513906,1059.604431,1172.597966,1273.645646,1630.774086,1717.806116,1717.896631,1731.821766,1731.912281,1859.970861,1957.989886,|15584|0|70.41|MIQDGKGDVTITNDGATILK|3|2104.088048|139.020094|1324|Methylation(1)|NA|NA|1|1|0|0|2342|53.695869|139.020094|31168|97.277271|41.742823|9.43428280037489e-06|20|6881|1
26|17|0.745502,0.745502,0.745502,0.731096,0.030639,0.001394,0.000346,0.000018,0.000001,0.000000,0.000000,|NA|NA|y2,y2-NH3,b3,y3,y3-NH3,y4,y4-NH3,b5,y5,b6,y6,y6-NH3,b6,y7,y7,y8,b8,b8-H2O,y9,y9,b10,b10-H2O,b11,b11-H2O,b12,b12-H2O,y12,b13,b13-H2O,y13,|289.161881,272.135332,332.109716,402.245941,385.219392,515.330001,498.303452,604.246936,628.414061,691.242576,715.446091,698.419542,719.273876,828.530151,870.577101,991.593481,995.421266,977.410702,1106.620421,1120.636071,1195.537356,1177.526792,1308.621416,1290.610852,1421.705476,1403.694912,1481.766831,1535.748406,1517.737842,1578.819591,|18706|0|81.46|MPCTEDYLSLILNR|2|1709.856924|108.92438|1517|Methylation(3)|NA|NA|3|0|0|0|2071|53.161801|108.92438|37412|85.812729|23.111651|3.94617668847153e-08|18|5226|1
33|19|0.019125,0.099840,0.519006,0.110071,0.109782,0.109782,0.109782,0.648273,0.193618,0.193618,0.193618,0.693484,|NA|NA|b2,b3,y2,b4,b6,b6-NH3,b7,b7,y7,b9,y8,b10,b11,b11-H2O,b12,b12-H2O,y11,y5(2+),b10(2+),b12(2+),y13(2+),y13(2+),b15(2+),y14(2+),y15(2+),|260.106346,375.133286,375.213911,502.232996,702.312696,685.286147,830.407656,844.423306,1019.545491,1044.539396,1116.598251,1141.592156,1284.650396,1266.639832,1415.690886,1397.680322,1430.793651,745.446761,1141.592156,1415.690886,1644.889001,1658.904651,1785.923736,1786.004361,1901.031301,|21117|0|91.08|MQDLEAKLTPEMLTRWR|3|2160.137948|106.926053|1515|Methylation(3)|NA|NA|3|2|0|0|2136|53.296012|106.926053|42234|57.032354|49.893699|0.230094753196972|94|12217|1
10|7|0.268096,0.859005,0.838937,0.033962,|1.000000,|NA|b1,y1,y2,y3,y3,y4,b5,y5,|148.042681,175.118951,274.187361,402.282321,416.297971,559.356211,688.381051,715.457321,|1057|0|21.8|MREKVR|2|862.489524|50.39929|1049|Methylation(2)|Met_OX(1)|NA|3|2|0|0|346|45.390761|50.39929|2114|50.39929|0|0.218930982408432|89|12023|1
20|15|0.000007,0.000007,0.000037,0.842063,0.157887,|NA|NA|b3,b3-NH3,y2,b4,b4-H2O,y3,b5,y4,y4-NH3,y5,y5-H2O,b7,b7-NH3,y6,b8,b8-H2O,b8-NH3,y7,b9,b9,y8,y9,y9-NH3,y9,b10,|285.155726,268.129177,322.187361,414.198316,396.187752,451.229951,543.240906,614.293281,597.266732,713.361691,695.351126,805.372646,788.346097,876.425021,968.435976,950.425412,951.409427,1005.467611,1083.462916,1097.478566,1134.510201,1219.562961,1202.536412,1233.578611,1244.546976,|13165|0|62.31|NAVEEYVYDFR|2|1418.659524|110.231319|556|Methylation(1)|NA|NA|1|0|0|0|1316|51.192559|110.231319|26330|110.231319|0|0.000240618872107922|22|8119|1
10|9|0.999739,0.817903,0.153540,0.028818,|NA|NA|b1,y1,y2,b2,y3,b4,y4,b4,b5,y5,y5-H2O,|129.065856,147.112801,275.207761,276.134266,404.250351,540.208886,567.313681,568.240186,696.335146,714.382091,696.371526,|2092|0|25.46|NFYDKK|2|842.437124|80.409586|1283|Methylation(2)|NA|NA|2|1|0|0|449|46.522463|80.409586|4184|50.39929|30.010296|0.209474292792683|87|12004|1
20|12|0.994485,0.163343,0.842947,0.962764,0.034042,0.001210,0.001210,|NA|NA|b2,y2,y2-H2O,y5,y5-H2O,b4,b4-H2O,b5,b6,y7,y7-H2O,y7-NH3,b6,b6-H2O,b6-NH3,b8,b8,y8,b8,b8-NH3,b9,b9,b10,b10-NH3,y10,y10-H2O,y10-NH3,|257.160816,276.155391,258.144826,533.256551,515.245986,533.271816,515.261252,632.340226,719.335866,761.367551,743.356986,744.341002,761.382816,743.372252,744.356267,875.425736,889.441386,890.410141,903.457036,886.430487,990.452676,1018.483976,1147.526566,1130.500017,1165.573511,1147.562946,1148.546962,|5199|0|36.6|NKFDVDAADEK|2|1293.631924|72.354564|1459|Methylation(3)|NA|NA|3|1|0|0|1187|50.744507|72.354564|10398|56.890426|15.464138|0.289879657257629|119|12517|2
20|14|0.000607,0.017253,0.490754,0.490754,0.000607,0.000021,0.000004,|NA|NA|y1,y2,b3,b3-NH3,y3,y4,y5,y6,b7,b7-H2O,b7,b7-H2O,y7,b9,y9,y9-H2O,b10,y10,y10-H2O,|175.118951,288.203011,341.218326,324.191777,359.240121,474.267061,573.335471,630.356931,697.387896,679.377332,697.387896,679.377332,701.394041,883.451946,943.520691,925.510126,996.536006,1056.604751,1038.594186,|13146|0|62.24|NLIDAGVDALR|2|1170.646124|96.666176|601|Methylation(1)|NA|NA|1|0|0|0|783|48.937618|96.666176|26292|67.888648|28.777528|0.0215908272473294|43|10419|1
31|22|1.000000,1.000000,0.000001,0.000000,|NA|NA|b1,y1,y2,b4,y5,y5-NH3,y6,b6,y7,b7,y8,y8,y8-H2O,b8,b9,y11,y11,b2(2+),y3(2+),y6(2+),y7(2+),y7(2+),y7(2+),b7(2+),b7(2+),y8(2+),b8(2+),b9(2+),b10(2+),y11(2+),|129.065856,175.118951,276.166631,399.209886,447.231011,430.204462,504.252471,541.284106,561.273931,688.352516,708.342341,722.357991,704.347426,745.373976,802.395436,893.422371,921.453671,299.182616,333.188091,504.252471,561.273931,575.289581,589.305231,660.321216,688.352516,708.342341,745.373976,802.395436,859.416896,893.422371,|1420|0|23.18|NRGAGGFGGGGGTR|3|1248.618548|150.881508|1344|Methylation(2)|NA|NA|2|1|0|0|1043|50.182843|150.881508|2840|58.686813|92.194695|0.000121047920510081|22|7773|2
52|18|0.000005,0.000005,0.000005,0.000005,0.000005,0.000005,0.000825,0.000825,0.000825,0.004402,0.004402,0.023478,0.667820,0.125216,0.125216,0.023478,0.023478,|NA|NA|y4,b5,y5,y6,b6,y7,b7,b7-NH3,b8,b8-NH3,y8,y8-H2O,y9,b11,b11-NH3,y10,y10,y11,b13,b13-NH3,y13,y13-H2O,y14,y14-NH3,b16,b16-NH3,y15,y15-NH3,b17,b17-H2O,b17-NH3,y16,b19,b19-H2O,b19-NH3,|522.292211,601.370796,649.391921,692.397731,702.382086,807.424671,815.466146,798.439597,872.487606,855.461057,936.467261,918.456696,1049.551321,1087.578206,1070.551657,1136.583351,1150.599001,1263.683061,1349.673556,1332.647007,1463.799151,1445.788586,1548.851911,1531.825362,1648.858056,1631.831507,1677.894501,1660.867952,1761.942116,1743.931552,1744.915567,1824.962911,1976.073856,1958.063292,1959.047307,|24084|0|106.02|NVLIFDLGGGTFDVSILTIDDGIFEVK|2|2911.542124|58.312868|553|Methylation(1)|NA|NA|1|0|0|0|1856|52.68578|58.312868|48168|58.312868|0|0.112349286658212|64|11567|1
12|10|0.046079,0.966251,0.992504,0.992504,0.002663,|NA|NA|y1,b2,b2-NH3,y2,y2-NH3,y3,b3,b3,b4,b5,y5,b6,y6,y6-H2O,|175.118951,246.090696,229.064147,246.156061,229.129512,345.224471,389.148936,403.164586,532.207176,631.275586,631.340951,702.312696,748.365791,730.355226,|5470|0|37.48|QCEEVAR|2|876.423324|82.632052|258|Methylation(3)|NA|NA|3|0|0|0|425|46.283889|82.632052|10940|82.632052|0|0.012441141640456|40|10145|1
25|16|0.000160,0.000828,0.120317,0.120469,0.434656,0.434656,0.434656,0.434656,0.019602,|NA|NA|y1,y1-NH3,b2,b2-H2O,b2-NH3,b2,b3,b3-H2O,b3-NH3,b3,y4,y4,b5,b7,b8,b8,b8-H2O,b8-NH3,y8,y8-H2O,b3(2+),y4(2+),y6(2+),b7(2+),y7(2+),y7(2+),b8(2+),y8(2+),y9(2+),y10(2+),y11(2+),b12(2+),y12(2+),|175.118951,158.092402,258.108446,240.097882,241.081897,272.124096,389.148936,371.138372,372.122387,403.164586,516.300101,530.315751,575.249376,705.287216,806.334896,820.350546,802.339982,803.323997,862.448951,844.438386,389.148936,544.331401,718.395461,719.302866,777.396191,805.427491,806.334896,876.464601,963.496631,1034.533741,1165.574231,1248.563726,1294.616821,|678|0|19.98|QEMASASSSQRGR|3|1422.674048|100.754906|1136|Methylation(2)|NA|NA|2|1|0|0|1332|51.245042|100.754906|1356|63.30147|37.453436|0.222645794790927|94|12207|1
14|10|0.021328,0.906179,0.526095,0.526095,0.103406,0.458448,0.458448,|NA|NA|y1,y1,b2,y2,b3,b3-H2O,y3,y3-H2O,b4,b5,y5,y5-H2O,b6,y6,b6,b6-H2O,b7,y7,y7-H2O,y7-NH3,|147.112801,161.128451,272.124096,274.212511,385.208156,367.197592,403.255101,385.244536,500.235096,628.293676,646.340621,628.330056,757.336266,759.424681,771.351916,753.341352,884.435976,902.482921,884.472356,885.456372,|2246|0|25.95|QEVENELK|2|1030.540324|71.649175|2937|Methylation(3)|NA|NA|3|0|1|0|704|48.475727|71.649175|4492|59.028937|12.620238|0.17302445253273|82|11897|1
28|14|0.480359,0.973700,0.499930,0.046171,0.019506,0.290450,0.290450,0.290445,0.054494,0.054494,|NA|NA|b2,b2,y3,b3,b3,y4,y5,y5,b5,b5-H2O,b5-NH3,y8,y9,y10,y10-NH3,y11,y11,b11,b11-H2O,b11-NH3,y11,b12,y12,y12-H2O,b12,y13,y13-H2O,y13-NH3,b14,b14-H2O,b14-NH3,y14,y14-H2O,y14-NH3,|266.124766,294.156066,406.211871,407.240126,407.240126,533.311581,618.364341,646.395641,664.377676,646.367112,647.351127,1005.521991,1076.559101,1207.599591,1190.573042,1322.626531,1336.642181,1352.681336,1334.670772,1335.654787,1364.673481,1451.749746,1464.737141,1446.726576,1465.765396,1577.821201,1559.810636,1560.794652,1724.864466,1706.853902,1707.837917,1742.911411,1724.900846,1725.884862,|19418|0|84.17|QHLKEMGQMQVLQMK|2|1870.964924|69.904528|1028|Methylation(3)|NA|NA|3|1|0|0|2045|53.106933|69.904528|38836|51.863966|18.040562|0.251813559780352|106|12393|1
20|16|0.000183,0.027799,0.790740,0.148264,0.027799,0.005212,0.000001,|NA|NA|y1,y2,y2-NH3,b2,y3,b3,b3-H2O,b3-NH3,y4,y4-NH3,b4,y4,y5,y6,b6,b6-H2O,b6-NH3,y7,y7-NH3,b7,b7-H2O,b7-NH3,y8,y9,y9-NH3,b9,b9-NH3,b10,b10-NH3,y10,y10-H2O,y10-NH3,|175.118951,232.140411,215.113862,242.149916,331.208821,343.197596,325.187032,326.171047,428.261581,411.235032,442.266006,442.277231,541.345641,656.372581,685.351526,667.340962,668.324977,770.415511,753.388962,798.435586,780.425022,781.409037,883.499571,984.547251,967.520702,994.556756,977.530207,1051.578216,1034.551667,1097.631311,1079.620746,1080.604762,|10986|0|55.24|QITVNDLPVGR|2|1225.690524|124.863207|940,979|Methylation(1)|NA|NA|1|0|0|0|819|49.132839|124.863207|21972|124.863207|0|4.55000603594699e-07|19|5856|1
28|14|0.001806,0.051072,0.051072,0.051072,0.268351,0.268351,0.268351,0.076555,0.826737,0.251318,0.742812,0.142504,|NA|NA|y2,y3,y4,b4,b4-H2O,b5,b5-H2O,b5,y6,y6,b6,y7,b10,b10,y10,b11,b12,b12-H2O,b12-NH3,b13,b13-H2O,b13-NH3,y13,y13,y13-H2O,b14,y14,|272.171711,387.235041,474.267071,498.255836,480.245272,543.240916,525.230352,585.287866,674.346771,674.346771,714.330456,761.378801,1044.447996,1072.479296,1132.548041,1201.521886,1288.553916,1270.543352,1271.527367,1403.617246,1385.606682,1386.590697,1435.654691,1449.670341,1431.659776,1500.670006,1546.723101,|6422|0|40.59|QPETSEIDSGESTPR|2|1674.777324|69.904528|2275|Methylation(3)|NA|NA|3|0|1|0|1481|51.705551|69.904528|12844|43.734213|26.170315|0.150014578921153|73|11846|1
24|15|0.000000,0.000006,0.027804,0.148290,0.790881,0.027804,0.005213,|NA|NA|y2,b4,y4,y4-NH3,y5,b7,y6,y7,y7-NH3,b9,b9-H2O,b9-NH3,y8,b10,y9,b10,y10,y10,y11,b12,b12-H2O,b12-NH3,y12,y12-H2O,y12-NH3,|322.187361,436.182676,532.324181,515.297632,674.434791,678.284176,775.482471,903.541051,886.514502,921.442466,903.431902,904.415917,960.562511,1004.479576,1017.583971,1018.495226,1166.631651,1180.647301,1237.668761,1278.647696,1260.637132,1261.621147,1324.700791,1306.690226,1307.674242,|4821|0|35.32|QSGYGGQTKPIFR|2|1452.759924|92.676521|1126|Methylation(1)|NA|NA|1|1|0|0|1317|51.195858|92.676521|9642|51.456391|41.22013|0.0127707245630845|41|10155|1
14|12|0.016927,0.481485,0.481485,0.016927,0.003174,0.000001,0.000000,|NA|NA|y1,b1,b1,y2,y2-H2O,b2,b2,y3,y3-H2O,y3-NH3,y4,b4,b4,b4-NH3,y5,y5-NH3,b5,b5-NH3,b6,y7,y7-NH3,b7,b7-H2O,b7-NH3,|147.112801,157.108386,171.124036,248.160481,230.149916,271.151316,285.166966,345.213241,327.202676,328.186692,458.297301,459.231026,473.246676,456.220127,559.344981,542.318432,586.330736,569.304187,683.383496,774.435591,757.409042,784.431176,766.420612,767.404627,|958|0|21.36|RNSTIPTK|2|930.536524|101.250546|553|Methylation(1)|NA|NA|1|1|0|0|646|48.102325|101.250546|1916|101.250546|0|0.00738315297712111|35|9810|1
18|14|0.000043,0.992190,0.006540,0.001226,|NA|NA|b2,y2,b3,b4,b4-H2O,y3,y3-NH3,b5,y4,y5,b7,y6,y6-NH3,y7,b8,y8,y8-NH3,b9,|159.076416,204.134261,258.144826,315.166286,297.155722,332.192841,315.166292,462.234696,495.256171,624.298761,754.340616,771.367171,754.340622,828.388631,882.399196,927.457041,910.430492,939.420656,|5451|0|37.42|SAVGFDYQGK|2|1085.526124|106.843638|1245|Methylation(1)|NA|NA|1|0|0|0|986|49.938769|106.843638|10902|106.843638|0|0.00123612204017323|25|9097|1
59|27|0.000000,0.000000,0.000000,0.000000,0.000000,0.000000,0.000000,0.000001,0.000001,0.000007,0.000035,0.150907,0.804838,0.028295,0.005305,0.005305,0.005305,|NA|NA|y4,b6,b6-H2O,b6-NH3,y6,y6-NH3,y7,b8,b9,b9-H2O,b9-NH3,y8,y8-H2O,y9,y9-H2O,b10,y10,y10-H2O,b12,y12,y13,b16,b16-H2O,b16-NH3,y15,y15-H2O,y18,b20,y11(2+),b18(2+),b18(2+),b19(2+),b20(2+),b20(2+),b22(2+),y22(2+),b23(2+),b24(2+),y24(2+),b27(2+),y27(2+),b28(2+),b29(2+),|444.318031,616.308926,598.298362,599.282377,670.413381,653.386832,771.461061,842.477046,899.498506,881.487942,882.471957,900.503651,882.493086,971.540761,953.530196,1000.546186,1042.577871,1024.567306,1210.621476,1256.673221,1385.715811,1551.791386,1533.780822,1534.764837,1612.842801,1594.832236,1825.954131,1993.997736,1127.630631,1779.902386,1793.918036,1894.929326,1993.997736,2008.013386,2136.071956,2194.098561,2265.114546,2366.162226,2420.266681,2663.294686,2673.409311,2776.378746,2889.462806,|15984|0|71.8|SFQGPVLIGSSHGGVNIEDVAAESPEAIIK|3|3035.566448|117.209692|1279|Methylation(1)|NA|NA|1|0|0|0|2434|53.863206|117.209692|31968|46.068296|71.141396|0.000124898324249974|22|7775|1
28|19|0.000000,0.000000,0.000004,0.000565,0.085666,0.456883,0.456883,|NA|NA|y2,y2,y4,b5,y5,b6,b6-H2O,b6,b7,b7-H2O,y7,b8,y8,b9,y9,b10,b10-H2O,y10,y11,b13,b13,y13,y13-NH3,b14,b14-NH3,b14,b14-NH3,y14,|246.181211,260.196861,494.297301,559.218076,608.340231,630.255186,612.244622,644.270836,743.339246,725.328682,778.445751,874.379736,909.486241,945.416846,1022.570301,1044.485256,1026.474692,1093.607411,1224.647901,1392.628626,1406.644276,1436.727601,1419.701052,1505.712686,1488.686137,1505.712686,1488.686137,1564.786181,|15622|0|70.53|SQPDMAIMAVNSFVK|2|1651.817124|125.504387|113|Methylation(1)|NA|NA|1|0|0|0|1890|52.764618|125.504387|31244|125.504387|0|2.89500636764598e-08|18|5092|1
20|13|0.993432,0.993432,0.013021,0.000067,0.000047,|NA|NA|y1,b2,b2-NH3,y4,y4-NH3,b4,b4,b5,b6,b6,y6,y6,y7,b7,y7,b7,b8,y8,y8-NH3,b9,y9,b10,b10-H2O,|175.118951,272.171716,255.145167,417.220451,400.193902,429.220456,457.251756,486.241916,649.305246,677.336546,679.352191,707.383491,736.373651,748.373656,764.404951,776.404956,833.426416,864.432231,847.405682,890.447876,921.453691,1018.506456,1000.495892,|1062|0|21.82|SRGQGYVGGQR|2|1192.617724|84.063567|540|Methylation(2)|NA|NA|2|1|0|0|966|49.849771|84.063567|2124|84.063567|0|0.0786393143022368|59|11412|1
12|11|0.017794,0.470415,0.470415,0.149443,0.445966,0.445966,|NA|NA|b2,b2-H2O,y1,y1-NH3,b2,b2-H2O,y1,y2,b3,b3-H2O,y3,b4,y4,y4,b5,b5-H2O,y5,b6,y5,b6,y5,y6,y6-H2O,|175.071336,157.060772,175.118951,158.092402,189.086986,171.076422,189.134601,288.203011,318.129576,300.119012,401.287071,431.213636,500.355481,514.371131,544.297696,526.287132,629.398071,643.366106,643.413721,657.381756,657.429371,744.461401,726.450836,|7015|0|42.5|SSELLVR|2|831.493724|99.625735|688|Methylation(2)|NA|NA|2|0|0|0|323|45.092025|99.625735|14030|99.625735|0|0.0455475607568946|52|11099|1
20|15|0.992223,0.958792,0.039756,0.007496,0.001413,0.000266,0.000050,0.000002,0.000002,|NA|NA|b2,b2,b3,b3-H2O,y2,y2,y2,y3,y3-NH3,b4,b4-H2O,b5,y4,b5,b5-H2O,b6,y5,y6,y7,b8,b8-H2O,b8-NH3,b9,b9-H2O,b9-NH3,y8,y8-H2O,y8-NH3,y8,y9,y9,b10,b10-H2O,b10-NH3,y10,|175.071336,189.086986,260.124096,242.113532,260.196861,274.212511,288.228161,331.233971,314.207422,347.156126,329.145562,432.208886,445.276901,460.240186,442.229622,559.308596,559.319831,672.403891,785.487951,801.410106,783.399542,784.383557,872.447216,854.436652,855.420667,872.519981,854.509416,855.493432,886.535631,929.541441,943.557091,985.531276,967.520712,968.504727,1030.589121,|7645|0|44.51|SSGSLLNNAIK|2|1131.638324|110.231319|1030|Methylation(2)|NA|NA|2|0|0|0|638|48.048207|110.231319|15290|96.666176|13.565143|0.00211229805029768|27|9236|1
40|27|0.238735,0.238735,0.238735,0.238735,0.044763,0.000295,0.000006,0.000030,0.000854,0.024303,0.129614,0.691276,0.129614,0.024303,|NA|NA|y2,b3,y3,y4,b5,b5,y5,b7,y6,y6-NH3,b8,b8,y7,b9,y8,y8,b10,y9,y9-H2O,y9-NH3,b11,y10,y10-NH3,b12,b12-H2O,b13,b13-H2O,b13,y7(2+),b9(2+),b10(2+),y9(2+),y10(2+),y10(2+),b12(2+),b13(2+),y12(2+),b16(2+),|310.176131,320.160476,397.208161,526.250751,550.214356,564.230006,655.293341,748.351176,769.336271,752.309722,819.388286,819.388286,882.420331,948.430876,983.468011,997.483661,1061.514936,1098.494951,1080.484386,1081.468402,1176.541876,1211.579011,1194.552462,1277.589556,1259.578992,1390.673616,1372.663052,1404.689266,882.420331,948.430876,1061.514936,1098.494951,1197.563361,1211.579011,1277.589556,1390.673616,1411.658711,1734.770426,|18154|0|79.42|TAFDDAIAELDTLNEDSYK|3|2159.003648|174.916004|29|Methylation(2)|NA|NA|2|0|0|0|1946|52.891428|174.916004|36308|174.916004|0|1.9019976790063e-10|18|3883|2
34|24|0.639902,0.119982,0.119982,0.119982,0.000148,0.000005,0.000000,0.000000,0.000000,0.000000,0.000000,0.000000,|NA|NA|b2,b2,y2,y2-NH3,y2,y3,y4,y5,y6,b6,b6-H2O,b6,y7,y7-H2O,b7,y8,b8,y9,y9-H2O,y9-NH3,b9,b9-H2O,b9-NH3,y10,b10,b10-H2O,y3(2+),y7(2+),b7(2+),y8(2+),b8(2+),b9(2+),b10(2+),b11(2+),b12(2+),y14(2+),|173.092066,187.107716,218.149911,201.123362,232.165561,331.233971,418.266001,531.350061,632.397741,651.346036,633.335472,665.361686,760.456321,742.445756,796.402176,888.514901,925.444766,1017.557491,999.546926,1000.530942,1053.503346,1035.492782,1036.476797,1148.597981,1181.561926,1163.551362,345.249621,760.456321,796.402176,888.514901,925.444766,1053.503346,1181.561926,1282.609606,1395.693666,1626.851951,|10914|0|54.99|TAIHEVMEQQTISIAK|3|1812.953048|163.202594|766|Methylation(1)|NA|NA|1|0|0|0|1927|52.848817|163.202594|21828|163.202594|0|6.57819724317876e-10|18|4246|2
22|18|0.000001,0.000007,0.000036,0.001010,0.817030,0.153193,0.028724,|NA|NA|b2,y2,b3,b4,b4-H2O,y3,b5,b5-H2O,y4,y4-H2O,y5,b6,b6-H2O,b6,y6,b7,b8,b8-H2O,y7,y7-H2O,b9,y8,y9,y9,b10,y10,b11,b11-H2O,|187.107716,246.181211,286.176126,357.213236,339.202672,359.265271,470.297296,452.286732,488.307861,470.297296,545.329321,599.339886,581.329322,613.355536,644.397731,698.408296,755.429756,737.419192,773.440321,755.429756,884.472346,886.524381,943.545841,957.561491,997.556406,1070.645551,1096.624816,1078.614252,|14543|0|66.89|TALALEVGDIVK|2|1242.731524|143.086065|366|Methylation(1)|NA|NA|1|0|0|0|676|48.299467|143.086065|29086|143.086065|0|1.20233012423474e-11|18|3451|1
32|26|0.000000,0.000000,0.000000,0.000000,0.000000,0.000035,0.001010,0.028718,0.816875,0.153164,0.000189,0.000007,0.000001,0.000000,0.000000,|NA|NA|y2,y3,y4,y4-H2O,b5,y5,b6,b6-H2O,y6,y6,b7,b7-H2O,y7,b7,y8,b8,y9,y9-NH3,b9,b9-H2O,b10,y10,y10-H2O,b11,b11-H2O,y11,y11-NH3,b12,b12-H2O,y12,y12-H2O,y12-NH3,b13,y13,b14,b14-H2O,y14,b15,b15-H2O,b15-NH3,y15,b16,b16-H2O,b16-NH3,|288.203011,417.245601,545.304181,527.293616,588.251136,673.362761,689.298816,671.288252,744.399871,744.399871,802.382876,784.372312,815.436981,816.398526,916.484661,917.409816,1017.532341,1000.505792,1018.457496,1000.446932,1119.505176,1132.559281,1114.548716,1190.542286,1172.531722,1245.643341,1228.616792,1261.579396,1243.568832,1346.691021,1328.680456,1329.664472,1389.637976,1461.717961,1517.696556,1499.685992,1590.760551,1646.739146,1628.728582,1629.712597,1689.828961,1759.823206,1741.812642,1742.796657,|10352|0|53.19|TELEDTLDSTAAQQELR|2|1933.930724|203.065208|785|Methylation(1)|NA|NA|1|0|0|0|2289|53.596458|203.065208|20704|203.065208|0|1.52370694907703e-35|2|280|1
20|17|0.000000,0.000018,0.000097,0.000519,0.002766,0.419621,0.419621,0.078679,0.078679,|NA|NA|y2,b2,b3,b4,b4-H2O,y4,y4-H2O,y5,b5,b5-H2O,b5-NH3,y6,b6,b6-H2O,b7,y7,y8,y8,y8-NH3,b8,b8-H2O,y9,y9-H2O,y9-NH3,b9,b9-H2O,b9,b9-H2O,b10,b10-NH3,y10,|234.144831,249.123366,364.150306,492.208886,474.198322,492.230011,474.219446,589.282771,605.292946,587.282382,588.266397,690.330451,706.340626,688.330062,803.393386,803.414511,917.457441,931.473091,914.446542,932.435976,914.425412,1046.500031,1028.489466,1029.473482,1047.462916,1029.452352,1061.478566,1043.468002,1148.510596,1131.484047,1193.568441,|6085|0|39.5|TFDQLTPDESK|2|1294.615724|140.723058|1060|Methylation(1)|NA|NA|1|0|0|0|1231|50.902581|140.723058|12170|140.723058|0|9.88067091038881e-11|18|3803|1
14|12|0.000174,0.000930,0.026441,0.026441,0.026441,0.026441,0.752110,0.141021,|NA|NA|y1,b2,y2,y2-H2O,b3,b4,y4,y4,b5,y5,y5,b6,b6-H2O,y6,y6-H2O,b7,y7,|147.112801,215.139016,276.155391,258.144826,330.165956,445.192896,504.266391,518.282041,558.276956,619.293331,633.308981,687.319546,669.308982,748.335921,730.325356,816.362136,861.419981,|3649|0|31.27|TIDDLEDK|2|962.466124|101.250546|1486|Methylation(1)|NA|NA|1|0|0|0|534|47.275413|101.250546|7298|101.250546|0|0.0141507845532317|41|10183|1
50|30|0.035792,0.035792,0.160872,0.160872,0.160872,0.587813,0.857986,0.000000,0.000000,|NA|NA|y2,b3,b3,y3,b4,b4-H2O,y4,y4,b5,b5-H2O,b5-NH3,y5,y5,y6,y6-H2O,y6-NH3,y6,y7,y8,y8-H2O,y8-NH3,y9,y9-H2O,y10,b9,b9-NH3,y11,y12,y13,y13-H2O,y13-NH3,b12,b12,y14,b14,b15,b5(2+),y6(2+),y11(2+),y12(2+),b11(2+),y13(2+),b12(2+),b13(2+),b15(2+),b16(2+),b17(2+),y18(2+),b18(2+),b19(2+),b21(2+),y21(2+),b24(2+),y23(2+),|274.187361,285.155726,299.171376,359.240121,386.203406,368.192842,442.277231,456.292881,473.235436,455.224872,456.208887,543.324911,557.340561,614.362021,596.351456,597.335472,628.377671,685.399131,756.436241,738.425676,739.409692,827.473351,809.462786,898.510461,934.429866,917.403317,969.547571,1054.600331,1137.637441,1119.626876,1120.610892,1244.605196,1272.636496,1307.754201,1440.726366,1511.763476,487.251086,642.393321,997.578871,1054.600331,1088.504086,1137.637441,1272.636496,1369.689256,1511.763476,1582.800586,1653.837696,1707.932241,1724.874806,1795.911916,1967.996706,2024.070531,2235.154986,2239.161141,|6120|0|39.62|VANTSTQTMGPRPAAAAAAATPAVR|3|2409.267248|172.09758|647|Methylation(2)|NA|NA|2|1|0|0|2153|53.33044|172.09758|12240|61.47999|110.61759|3.42828433343823e-08|18|5220|1
18|12|0.966191,0.039307,0.848082,0.251338,0.722598,0.142536,0.029948,|NA|NA|y1,y2,y2,b3,y3,y5,b6,y6,b7,b7,y7,y7-NH3,b8,y8,y8-NH3,b9,b9-H2O,y9,|175.118951,288.203011,316.234311,358.160866,415.302721,615.418811,689.317446,716.466491,790.365126,804.380776,847.506981,830.480432,889.433536,976.549571,959.523022,1030.548896,1012.538332,1105.592161,|7994|0|45.64|VDEMSVTIIR|2|1204.657324|79.832889|2395|Methylation(3)|NA|NA|3|0|1|0|871|49.400182|79.832889|15988|56.890426|22.942463|0.0241212081370216|46|10447|1
12|10|0.506007,0.506007,0.833727,0.181130,0.939153,0.033976,|NA|NA|y1,y1-NH3,b2,y2,y2-NH3,y2,y3,b4,y4,y4-NH3,b5,y5,y5,b6,y6,|147.112801,130.086252,229.118276,274.212511,257.185962,288.228161,375.260191,486.219446,503.318771,486.292222,587.267126,632.361361,646.377011,714.366836,761.403951,|5558|0|37.78|VDENTLK|2|860.468324|82.632052|1698|Methylation(3)|NA|NA|3|0|1|0|469|46.711728|82.632052|11116|82.632052|0|0.012441141640456|40|10146|1
16|13|0.845207,0.178199,0.820780,0.154595,0.001026,0.000193,|NA|NA|y1,b2,b2-NH3,b3,y3,b3,y4,y4-NH3,b4,y5,b5,b5-H2O,b6,y6,y6-NH3,y7,b8,y8,|175.118951,242.186296,225.159747,370.244876,375.198651,384.260526,474.267061,457.240512,512.319106,603.309651,641.361696,623.351132,740.430106,745.383881,728.357332,873.442461,940.509806,1015.553071,|9352|0|49.97|VKQQEVAER|2|1114.625524|103.787146|2698|Methylation(2)|NA|NA|2|1|1|0|737|48.674675|103.787146|18704|75.681778|28.105368|0.00102301473328934|25|8919|1
14|11|0.969400,0.265495,0.251507,0.251507,0.251507,0.008906,0.001678,|NA|NA|y1,b2,b2-NH3,y2,y2-NH3,b3,b3-H2O,b4,b4-H2O,b4,b4-H2O,y5,y5,b6,y6,y6-H2O,b7,b7-H2O,b7-NH3,y7,|147.112801,242.149916,225.123367,275.171381,258.144832,371.192506,353.181942,499.287466,481.276902,499.287466,481.276902,631.377341,645.392991,741.414116,774.435581,756.425016,869.472696,851.462132,852.446147,916.509811,|1766|0|24.3|VQEKDLQK|2|1015.577724|85.640697|2661|Methylation(2)|NA|NA|2|1|1|0|556|47.450748|85.640697|3532|85.640697|0|0.084189999814914|60|11425|1
14|11|0.992225,0.006541,0.001226,0.000008,0.000000,|NA|NA|y1,y1-NH3,b2,b2-NH3,y3,y3-NH3,b3,b3-H2O,b3-NH3,b4,b4-NH3,y4,y5,y5-H2O,b5,b5-NH3,y5,b6,y6,y6-H2O,y6-NH3,b7,b7-NH3,|175.118951,158.092402,270.192446,253.165897,387.198651,370.172102,399.235036,381.224472,382.208487,528.277626,511.251077,550.261981,679.304571,661.294006,691.340956,674.314407,693.320221,788.393716,808.347161,790.336596,791.320612,903.420656,886.394107,|1817|0|24.51|VREEYPDR|2|1077.531724|85.640697|1320|Methylation(1)|NA|NA|1|1|0|0|850|49.294189|85.640697|3634|85.640697|0|0.242565083289082|98|12252|2
12|11|0.708520,0.132848,0.132848,0.024909,0.000876,|NA|NA|y1,y1-NH3,b2,y2,b3,y3,y3,b4,y4,b5,y5,b6,b6-NH3,y6,|147.112801,130.086252,199.144096,261.155731,326.243806,374.239791,388.255441,439.327866,487.323851,552.411926,614.423561,666.454856,649.428307,713.491971,|9939|0|51.83|VVLILNK|2|812.559924|99.625735|1869|Methylation(1)|NA|NA|1|0|1|0|105|40.211893|99.625735|19878|99.625735|0|0.0285690511758697|51|10696|1
12|11|0.152532,0.813505,0.028600,0.005362,|NA|NA|y1,b1,b2,y2,y2-NH3,y3,b3,y3,y4,b5,y5,y6,b6,b6-NH3,|147.112801,187.086586,244.108046,260.196861,243.170312,359.265271,372.166626,373.280921,486.364981,598.334746,614.423561,671.445021,711.418806,694.392257,|10193|0|52.66|WGQIVLK|2|857.525524|99.625735|79|Methylation(1)|NA|NA|1|0|0|0|117|40.681859|99.625735|20386|54.667963|44.957772|0.0285690511758697|51|10697|1
34|19|0.300521,0.300521,0.065356,0.065372,0.292988,0.379209,0.379209,0.379209,0.826668,0.005473,0.005473,|NA|NA|y2,y2-NH3,y3,b4,y4,b4,b5,y5,b5,y5,y6,b6,b6-NH3,b9,y9,b9,y10,y11,y11,b11,y12,b13,b14,b14,b14-H2O,b14-NH3,y4(2+),y6(2+),b6(2+),b9(2+),y9(2+),y12(2+),y13(2+),y14(2+),b14(2+),|260.196861,243.170312,357.249621,473.214306,485.308201,487.229956,601.309266,602.333041,643.356216,644.379991,699.385801,746.365406,729.338857,1059.529166,1085.602331,1087.560466,1156.639441,1255.707851,1283.739151,1302.687456,1384.750441,1528.782806,1645.807646,1659.823296,1641.812732,1642.796747,485.308201,713.401451,732.349756,1059.529166,1085.602331,1398.766091,1543.822231,1657.901541,1659.823296,|19471|0|84.36|WTNAKMEIATKEPMNPIK|3|2144.119748|103.803909|591|Methylation(3)|NA|NA|3|2|0|0|2288|53.59456|103.803909|38942|92.427784|11.376125|0.25468280012583|106|12418|1
18|18|0.000040,0.006121,0.928550,0.032644,0.032644,|NA|NA|b1,y2,b2,b2,y3,b3,y4,b4,b4-H2O,y5,b5,y6,b6,y7,y7-NH3,b7,b7-H2O,b7,y8,b8,y9,b9,|164.070606,276.155391,277.154666,277.154666,333.176851,348.191776,434.224531,477.234366,459.223802,505.261641,576.302776,604.330051,647.339886,733.372641,716.346092,734.371916,716.361352,748.387566,804.409751,805.409026,917.493811,934.451616,|4683|0|34.9|YLAEVASGEK|2|1080.559124|180|17|Methylation(1)|NA|NA|1|0|0|0|780|48.920946|180|9366|180|0|1.4291453443455e-22|10|1013|1
36|27|0.249920,0.249920,0.249920,0.249920,0.000309,0.000011,0.000000,0.000000,0.000000,0.000000,|1.000000,|NA|b2,y2,y3,y4,b5,y5,b5,b7,y6,b8,b8,y7,b9,y8,y8-NH3,b10,b10-NH3,y9,b11,b13,b5(2+),b7(2+),b8(2+),y7(2+),b9(2+),y8(2+),b10(2+),b12(2+),b13(2+),y14(2+),y15(2+),b15(2+),|261.123366,276.155391,423.190796,538.217736,640.308926,653.244676,654.324576,824.430096,839.323986,909.482856,923.498506,953.366916,1024.546186,1054.414596,1037.388047,1138.589116,1121.562567,1153.483006,1324.668426,1554.722306,654.324576,824.430096,923.498506,953.366916,1024.546186,1054.414596,1138.589116,1439.695366,1554.722306,1716.789736,1813.842496,1816.784651,|9460|0|50.33|YPIEHGIVTNWDDMEK|3|1976.906648|194.223172|21|Methylation(1)|Met_OX(1)|NA|2|0|0|0|1695|52.291697|194.223172|18920|146.03042|48.192752|1.43512545295983e-13|17|2716|4
36|23|0.272639,0.863427,0.863427,0.000375,0.000009,0.000044,0.000044,0.000018,0.000018,|NA|NA|b2,y3,y5,b5,b6,b7,b7-H2O,y6,b7,y6,b8,y7,y7-NH3,b9,y8,y8-NH3,y8,y9,b10,b10-NH3,y10,b13,b13-NH3,y5(2+),b7(2+),y6(2+),b8(2+),b8(2+),y7(2+),b9(2+),y8(2+),b10(2+),b11(2+),b13(2+),y13(2+),y14(2+),y15(2+),b15(2+),|261.123366,407.195881,637.249761,640.308926,711.346036,796.398796,778.388232,823.329071,824.430096,851.360371,923.498506,937.372001,920.345452,1024.546186,1038.419681,1021.393132,1066.450981,1137.488091,1138.589116,1121.562567,1236.556501,1554.722306,1537.695757,665.281061,824.430096,851.360371,895.467206,923.498506,937.372001,996.514886,1038.419681,1138.589116,1296.637126,1554.722306,1587.710761,1700.794821,1797.847581,1814.805386,|10388|0|53.31|YPIEHGVVTNWDDMEK|3|1960.913348|142.043281|62|Methylation(2)|NA|NA|2|0|0|0|1917|52.826221|142.043281|20776|142.043281|0|9.312922932262e-05|22|7724|1
