# Supplementary material for: Exploring Protein Post-Translational Modifications of Breast Cancer Cells Using a Novel Combinatorial Search Algorithm
Source: Int J Mol Sci. 2024 Sep 13;25(18):9902. doi: 10.3390/ijms25189902 (PMC11432537; doi:10.3390/ijms25189902)
Supplement: Supplementary file 1 [file ijms-25-09902-s001.zip › 231_ifn_sol3.mtl]

Total|Matched|mod0_probs|mod1_probs|mod2_probs|Fragments|Masses|Scan|PrecScan|RetTime|Sequence|Charge|PrecMass|Score|Proteins|mod0|mod1|mod2|nMod|Missed|Decoy|Contam|Seq_count|score_threshold|Score_1|row_id|next_max_score|score_diff|PEP|sumDecoy|rowNum|Countb
22|14|0.133510,0.710370,0.144174,0.445806,0.094573,0.454787,0.016391,0.000194,0.000194,|NA|NA|y2,y2-H2O,y2-NH3,b3,y2,y3,y3-H2O,b4,y3,y4,y4,y4-H2O,y4,y4-NH3,y5,b6,y6,y6-NH3,y6,b7,y7,b8,b9,y8,b9,b10,y9,b11,y11,|262.139741,244.129176,245.113192,290.149906,290.171041,391.182331,373.171766,419.192496,419.213631,504.266391,518.282041,500.271476,532.297691,515.271142,619.293331,674.387166,762.351571,745.325022,776.367221,803.429756,875.435631,918.456696,1017.525106,1017.546241,1031.540756,1146.567696,1146.588831,1289.625936,1364.694351,|7063|0|42.58|AFAEKLEDLEDK|2|1435.729324|88.349928|2361|Methylation(2)|NA|NA|2|1|1|0|1395|51.445742|88.349928|14126|66.087035|22.262893|0.0304820563190278|20|10696|1
28|14|0.161064,0.838446,0.841133,0.241694,0.635773,0.030283,0.125803,0.125803,|NA|NA|y2,y3,y3-NH3,b5,b6,b7,y4,b7,b8,b8-NH3,y5,b9,b9-NH3,y6,b10,b10,y7,y7-H2O,y7-NH3,b11,b11,b11-H2O,b11-NH3,y8,y9,y11,y11,b13,y12,b14,b14-H2O,|248.160481,390.245941,373.219392,413.214296,484.251406,527.257216,533.304181,541.272866,640.341276,623.314727,646.388241,739.409686,722.383137,761.451571,840.457366,854.473016,860.519981,842.509416,843.493432,953.541426,967.557076,949.546512,950.530527,973.604041,1002.594201,1116.637121,1144.668421,1252.700776,1257.752481,1353.748456,1335.737892,|15803|0|71.17|AGNLGGGVVTIERSK|2|1499.850924|69.904528|1051|Methylation(3)|NA|NA|3|1|0|0|911|49.595184|69.904528|31606|38.322084|31.582444|0.251813559780352|97|12410|1
24|18|0.000000,0.000000,0.000030,0.004536,0.024193,0.129027,0.688144,0.129027,0.024193,0.000851,|NA|NA|b3,y2,y2-NH3,b4,b4-H2O,b4-NH3,y3,b5,b5-H2O,b5-NH3,y4,b6,b6-H2O,b6-NH3,y5,b7,b7-H2O,b7-NH3,y6,b8,b8-H2O,b8-NH3,y7,b9,b9-H2O,b9-NH3,y8,y8-H2O,y8-NH3,b10,b10-H2O,b10-NH3,y9,y9-H2O,y9-NH3,b11,b11-H2O,b11-NH3,b12,b12-H2O,b12-NH3,|230.113526,322.187361,305.160812,358.172106,340.161542,341.145557,437.214301,471.256166,453.245602,454.229617,566.256891,600.298756,582.288192,583.272207,695.299481,714.341686,696.331122,697.315137,808.383541,827.425746,809.415182,810.399197,922.426471,956.468336,938.457772,939.441787,1051.469061,1033.458496,1034.442512,1085.510926,1067.500362,1068.484377,1164.553121,1146.542556,1147.526572,1200.537866,1182.527302,1183.511317,1347.606276,1329.595712,1330.579727,|11827|0|57.92|AGTQIENIDEDFR|2|1521.718124|131.301181|57|Methylation(1)|NA|NA|1|0|0|0|1459|51.640553|131.301181|23654|131.301181|0|5.19504753848082e-09|0|4767|1
14|13|0.000035,0.005333,0.028441,0.808986,0.151685,0.005333,0.000187,|NA|NA|y1,y1-NH3,b2,y2,y2-H2O,b3,b4,y3,b5,b5-H2O,y4,y4-H2O,y5,b6,y6,y6-H2O,y6-NH3,b7,b7-NH3,y7,|175.118951,158.092402,185.128446,304.161541,286.150976,314.171036,427.255096,432.220121,556.297686,538.287122,561.262711,543.252146,674.346771,684.356266,803.389361,785.378796,786.362812,813.398856,796.372307,916.473421,|4773|0|35.13|ALELDQER|2|987.510324|118.961963|979|Methylation(1)|NA|NA|1|0|0|0|876|49.425041|118.961963|9546|118.961963|0|2.67517444978111e-05|2|7216|1
14|10|0.971246,0.846645,0.182109,|1.000000,|NA|y1,y1,b2,y2,y3,b4,b5,b5,b6,b6,y6,b7,|175.118951,189.134601,219.079791,232.140411,360.198991,389.185311,518.227901,518.227901,632.270831,646.286481,659.347101,703.307941,|814|0|20.26|AMVADNGR|2|877.417124|71.649175|1506|Methylation(2)|Met_OX(1)|NA|3|0|1|0|464|46.66518|71.649175|1628|59.028937|12.620238|0.17302445253273|65|11907|1
22|19|0.000000,0.000000,0.135592,0.723156,0.135592,0.004767,0.000894,|NA|NA|b2,y2,b3,y3,y3-NH3,b4,b4-NH3,y4,y4,b5,b5-NH3,b5,y5,b6,b6-NH3,y6,b7,b7-H2O,y7,y7-H2O,y7-NH3,b8,b8-H2O,b8-NH3,y8,y8-H2O,y8-NH3,b9,b9-H2O,y9,y9-H2O,y9-NH3,b10,b10-H2O,b10-NH3,y10,y10-NH3,b11,b11-NH3,|200.102966,246.156061,313.187026,360.198991,343.172442,460.255436,443.228887,475.225931,489.241581,531.292546,514.265997,545.308196,574.294341,645.335476,628.308927,675.342021,746.383156,728.372592,789.384951,771.374386,772.358402,845.451566,827.441002,828.425017,860.422061,842.411496,843.395512,960.478506,942.467942,1007.490471,989.479906,990.463922,1074.521436,1056.510872,1057.494887,1120.574531,1103.547982,1145.558546,1128.531997,|6911|0|42.11|AQIFANSVDNAR|2|1319.669724|159.424975|1475|Methylation(1)|NA|NA|1|0|0|0|1259|51.000257|159.424975|13822|159.424975|0|2.31037619400783e-16|0|1960|1
16|13|0.024793,0.132230,0.705227,0.132230,0.004649,0.000872,|NA|NA|y1,b2,b2-NH3,y2,y3,b3,y4,b4,y5,b5,y6,y6-H2O,y6,b6,b6-NH3,b7,y7,y7-NH3,|175.118951,200.102966,183.076417,289.161881,360.198991,363.166296,473.283051,492.208886,602.325641,621.251476,717.352581,699.342016,731.368231,734.335536,717.308987,805.372646,894.431561,877.405012,|3600|0|31.05|AQYEDIANR|2|1093.532524|103.787146|659|Methylation(1)|NA|NA|1|0|0|0|653|48.149132|103.787146|7200|103.787146|0|0.0048559292899522|8|9713|3
14|11|0.466095,0.466095,0.238477,0.850497,0.940621,0.038215,|NA|NA|b2,b2-H2O,y1,y1-NH3,b3,y2,b3,y2,y3,y3,b4,b4,y4,b5,b6,b6-H2O,y5,y5-H2O,b6,y5,b7,|173.092066,155.081502,175.118951,158.092402,288.119006,288.203011,302.134656,302.218661,373.255771,387.271421,403.182336,417.197986,502.298361,532.224926,603.262036,585.251472,603.346041,585.335476,617.277686,617.361691,730.361746,|5226|0|36.61|ASETDALR|2|904.469524|85.640697|560|Methylation(3)|NA|NA|3|0|0|0|401|46.031444|85.640697|10452|85.640697|0|0.00450270134113152|8|9657|1
16|12|0.104574,0.557729,0.104574,0.104574,0.104574,0.019608,0.003676,0.000689,|NA|NA|y1,b2,b2,b3,b3-H2O,y2,b4,b4,b4-H2O,y3,b6,y5,y5,b7,y6,y7,b8,|147.112801,159.076416,173.092066,260.124096,242.113532,260.196861,359.192506,373.208156,355.197592,373.280921,573.324246,573.397011,587.412661,686.408306,686.481071,787.528751,799.492366,|11370|0|56.4|ASSLISLLK|2|945.597124|89.080123|591|Methylation(1)|NA|NA|1|0|0|0|170|42.304489|89.080123|22740|89.080123|0|0.20565285201412|71|12022|1
28|23|0.000000,0.000000,0.000000,0.000020,0.003004,0.455760,0.085455,0.455760,|NA|NA|y2,b3,y3,y3-H2O,y3,b4,y4,y4-H2O,y4-NH3,b5,b5-H2O,b5,b5-H2O,y5,y5-H2O,b6,b6-H2O,y6,b7,b7-H2O,y7,y7-NH3,y8,y8-H2O,b9,y9,y9-H2O,y9-NH3,b10,b10-H2O,y10,y10-H2O,b11,b11-H2O,y11,y11-H2O,y11-NH3,b12,b12-H2O,y12,y12-H2O,b13,b14,b14,b14-H2O,y13,y13-H2O,|288.203011,318.181206,403.229951,385.219386,417.245601,417.249616,532.272541,514.261976,515.245992,532.276556,514.265992,546.292206,528.281642,645.356601,627.346036,645.360616,627.350052,744.425011,774.403206,756.392642,845.472691,828.446142,942.525451,924.514886,972.503646,1071.568041,1053.557476,1054.541492,1071.572056,1053.561492,1184.652101,1166.641536,1184.656116,1166.645552,1299.679041,1281.668476,1282.652492,1299.683056,1281.672492,1398.747451,1380.736886,1428.725646,1527.794056,1541.809706,1523.799142,1545.815861,1527.805296,|17054|0|75.52|AVFVDLEPTVIDEVR|2|1715.921724|182.262069|1255,1272|Methylation(1)|NA|NA|1|0|0|0|1484|51.714339|182.262069|34108|182.262069|0|1.16069921120377e-25|0|730|2
28|17|0.927513,0.032608,0.032608,0.006114,0.001146,0.000008,0.000001,0.000001,|NA|NA|b3,b3,y3,b4,y4,b5,b5,b5-H2O,y5,y5-NH3,b6,b6-H2O,b7,y8,y9,b10,b10-H2O,y10,y10,b11,y11,y11-H2O,y11,b12,y12,b14,|284.196856,298.212506,361.219391,397.280916,476.246331,498.292206,512.307856,494.297292,607.286821,590.260272,625.391916,607.381352,754.434506,862.408721,991.451311,1009.556406,991.545842,1104.535371,1118.551021,1140.596896,1219.562311,1201.551746,1233.577961,1255.623836,1318.630721,1441.724276,|13698|0|64.05|AVLVDLEPGTMDSVR|2|1615.837724|101.411889|1265,1286|Methylation(1)|NA|NA|1|0|0|0|1792|52.53338|101.411889|27396|101.411889|0|0.00095728975739255|4|8866|2
20|13|0.962774,0.100898,0.387107,0.387107,0.014576,0.073769,0.073769,|NA|NA|b2,y2,y2,b3,y3,y3-H2O,b4,b5,b6,y6,b7,b7,y7,y7-H2O,b8,b8-NH3,b8,b8,b10,y10,|171.112796,274.212511,288.228161,313.187026,361.244541,343.233976,412.255436,525.339496,582.360956,674.383161,682.388236,696.403886,787.467221,769.456656,824.462466,807.435917,838.478116,838.478116,1052.609856,1127.678271,|15895|0|71.47|AVQVIGNQTLK|2|1198.714924|84.063567|2986|Methylation(2)|NA|NA|2|0|1|0|568|47.543483|84.063567|31790|42.228739|41.834828|0.281533671781832|112|12514|1
12|11|0.157731,0.841230,0.001040,|NA|NA|y1,b2,y2,b3,b3-H2O,y3,y3-NH3,b4,y4,b5,y5,y5-H2O,y5-NH3,b6,y6,|147.112801,258.123696,310.176131,387.166286,369.155722,473.239461,456.212912,516.208876,602.282051,679.272206,731.324641,713.314076,714.298092,842.335536,917.403951,|6952|0|42.24|AWEDYYK|2|988.441124|99.625735|256|Methylation(1)|NA|NA|1|0|0|0|443|46.464037|99.625735|13904|99.625735|0|0.0285690511758697|19|10662|1
16|12|0.508589,0.508589,0.977398,0.842897,0.162528,|NA|NA|y1,b2,b2-H2O,b3,b3-H2O,y3,b4,y4,b4,y4,b5,y5,b6,y6,b7,y7,b8,b8-H2O,|147.112801,233.059056,215.048492,290.080516,272.069952,361.244541,418.139096,418.266001,432.154746,432.281651,517.207506,517.334411,588.244616,659.408641,687.313026,716.430101,802.376356,784.365792,|2361|0|26.3|CDGQVGVTK|2|948.482324|89.080123|1775|Methylation(3)|NA|NA|3|0|1|0|568|47.543483|89.080123|4722|59.028937|30.051186|0.00122006752506233|6|9096|1
28|14|0.290360,0.290360,0.709678,0.709678,0.965906,0.033967,0.000042,0.000008,|NA|NA|y2,b3,y3,y4,b4,b4-H2O,b5,b6,y6,y6-NH3,b7,b7-H2O,y7,y8,y10,y10-NH3,y11,y11-H2O,y11-NH3,b13,y13,b14,|244.165561,344.181606,357.249621,456.318031,473.224196,455.213632,544.261306,617.277686,690.418471,673.391922,744.377396,726.366832,805.445411,952.513821,1152.629911,1135.603362,1223.667021,1205.656456,1206.640472,1452.725656,1467.772941,1549.778416,|8412|0|46.91|DISEASVFDAYVLPK|2|1695.882924|69.904528|1109|Methylation(3)|NA|NA|3|0|0|0|1729|52.37795|69.904528|16824|43.734213|26.170315|0.150014578921153|48|11856|1
40|17|0.000036,0.000036,0.000036,0.001030,0.000193,0.005496,0.833752,0.156328,0.001030,0.001030,0.001030,|NA|NA|y4,y5,y6,b6,b7,y7,b8,b8-H2O,b8-NH3,y8,y9,b11,y11,y11-H2O,b12,b12-H2O,y12,y13,y13-NH3,b14,b14-H2O,b14-NH3,y14,y14-H2O,y14-NH3,y14,y14-NH3,b15,b15-H2O,b15-NH3,y16,y16-H2O,b18,|488.282711,531.288521,628.341281,678.309326,791.393386,791.404611,890.461796,872.451232,873.435247,922.445101,1023.492781,1091.536746,1181.561921,1163.551356,1192.584426,1174.573862,1238.583381,1325.615411,1308.588862,1424.672596,1406.662032,1407.646047,1424.683821,1406.673256,1407.657272,1438.699471,1421.672922,1587.735926,1569.725362,1570.709377,1638.815561,1620.804996,1854.894206,|24439|0|107.8|DLYANTVLSGGSTMYPGIADR|2|2215.068924|70.389019|60|Methylation(1)|NA|NA|1|0|0|0|2542|54.051755|70.389019|48878|70.389019|0|0.208904226502936|71|12033|52
20|13|0.498113,0.498113,0.490534,0.490534,0.018933,0.003774,|NA|NA|b2,b2-H2O,y2,b2,y2,y3,y4,b4,y5,b5,b6,b6,b7,b8,b9,y9,b10,b10-H2O,|244.092796,226.082232,244.165561,258.108446,258.181211,343.233971,499.335081,559.214696,646.403491,696.273606,845.321286,859.336936,1006.405346,1162.506456,1261.574866,1261.647631,1358.627626,1340.617062,|11352|0|56.34|DNWDHYFRVPK|2|1504.726724|84.063567|2122|Methylation(2)|NA|NA|2|1|1|0|1519|51.815578|84.063567|22704|72.354564|11.709003|0.0786393143022368|38|11416|1
10|9|0.998892,0.969449,0.841559,0.182643,0.007456,|NA|NA|b1,y1,y1-NH3,b2,y2,b3,y3,b4,b4-H2O,b4-NH3,b5,b5-NH3,y5,y5-H2O,|130.049866,175.118951,158.092402,227.102626,288.203011,342.165956,458.319771,512.282716,494.272152,495.256167,625.366776,608.340227,670.435861,652.425296,|3510|0|30.65|DPTRLR|2|799.478324|80.409586|454|Methylation(3)|NA|NA|3|1|0|0|192|42.833012|80.409586|7020|67.803238|12.606348|0.268107290606564|100|12461|1
20|15|0.966029,0.033962,0.000008,0.000001,0.000000,0.000000,|NA|NA|y1,y1,b2,b2-H2O,b2-NH3,y2,b3,b3-H2O,b3-NH3,y3,b4,b4-H2O,b4-NH3,y4,b6,b6-NH3,y5,b7,y6,y7,y7-NH3,y8,y8-NH3,y9,b10,b10-H2O,b10-NH3,y10,y10-NH3,|175.118951,189.134601,258.108446,240.097882,241.081897,304.161541,357.176856,339.166292,340.150307,403.229951,428.213966,410.203402,411.187417,550.298361,615.273276,598.246727,621.335471,700.326036,708.367501,822.410431,805.383882,893.447541,876.420992,992.515951,1075.505446,1057.494882,1058.478897,1120.574531,1103.547982,|5213|0|36.58|DQVANSAFVER|2|1249.619524|110.231319|539|Methylation(1)|NA|NA|1|0|0|0|1236|50.920185|110.231319|10426|110.231319|0|0.000240618872107922|2|8137|1
30|24|0.000000,0.000000,0.000000,0.000000,0.000001,0.003004,0.085457,0.455769,0.455769,|NA|NA|y1,y1,b2,y2,y3,y4,b5,b5,y5,y5-H2O,b6,y6,b7,b7-H2O,y7,b8,b8-H2O,y8,b9,b10,b10-H2O,y11,y3(2+),y4(2+),b5(2+),y5(2+),y6(2+),b7(2+),y7(2+),b11(2+),b12(2+),|175.118951,189.134601,272.135326,304.161541,441.220451,528.252481,543.252136,557.267786,585.273941,567.263376,672.294726,698.358001,729.316186,711.305622,755.379461,842.400246,824.389682,884.422051,899.421706,986.453736,968.443172,1141.523211,441.220451,528.252481,543.252136,585.273941,698.358001,729.316186,755.379461,1123.512646,1252.555236,|1408|0|22.98|DREAAEGLGSHDR|3|1426.667348|184.892486|137|Methylation(1)|NA|NA|1|1|0|0|1228|50.891984|184.892486|2816|63.30147|121.591016|1.41471477412572e-12|0|3060|1
22|17|0.026397,0.026397,0.140783,0.750845,0.026397,0.026397,0.000928,0.000928,0.000928,|NA|NA|y1,y1,y3,y3,y3,b4,y4,b6,y6,b7,y3(2+),b4(2+),y4(2+),b5(2+),b6(2+),y6(2+),b7(2+),y7(2+),b8(2+),y8(2+),b9(2+),|175.118951,189.134601,383.214971,397.230621,397.230621,496.251416,496.299031,712.326036,712.373651,825.410096,383.214971,496.251416,496.299031,569.267796,712.326036,712.373651,825.410096,854.484261,896.447206,991.543171,1033.506116,|285|0|15.47|DTHKSEIAHR|3|1207.617248|127.9476|1459|Methylation(1)|NA|NA|1|1|0|0|1024|50.103|127.9476|570|49.406473|78.541127|0.00235279795727766|6|9257|1
12|11|0.961878,0.059756,0.153645,0.796682,0.028040,|NA|NA|y1,y1-NH3,b2,b2-H2O,y2,b3,b4,b4,y4,b5,y5,y5,b6,|175.118951,158.092402,229.118276,211.107712,345.235711,358.160866,459.208546,459.208546,577.323881,590.249036,706.366471,706.366471,760.365796,|11272|0|56.08|DVETMRR|2|934.480724|99.625735|568|Methylation(2)|NA|NA|2|1|0|0|496|46.954817|99.625735|22544|99.625735|0|0.00479225050717349|8|9704|1
20|17|0.000000,0.000000,0.000001,0.000164,0.000876,0.024905,0.708403,0.132826,0.132826,|NA|NA|y2,b2,b2-H2O,y3,y3-H2O,b3,b3-H2O,y4,y4-H2O,b4,b5,b5-H2O,y5,b6,b6-H2O,y6,y7,y7-NH3,b7,b7-H2O,y8,y8-H2O,b8,b8-H2O,y9,y9-H2O,y9-NH3,b10,b10-H2O,b10,b10-H2O,|260.196861,279.097546,261.086982,389.239451,371.228886,408.140136,390.129572,476.271481,458.260916,509.187816,580.224926,562.214362,589.355541,681.272606,663.262042,690.403221,761.440331,744.413782,794.356666,776.346102,862.488011,844.477446,881.388696,863.378132,991.530601,973.520036,974.504052,1123.515346,1105.504782,1123.515346,1105.504782,|9256|0|49.62|DYETATLSDIK|2|1269.619324|140.723058|57|Methylation(1)|NA|NA|1|0|0|0|1123|50.503798|140.723058|18512|140.723058|0|9.88067091038881e-11|0|3791|1
16|13|0.991008,0.001225,0.006533,0.001225,0.000008,0.000002,|NA|NA|y2,b2,b2-H2O,y3,y3-NH3,y4,b4,b4-H2O,b4-NH3,y5,b5,b5-H2O,b5-NH3,y6,y6,y6-H2O,b6,b6-H2O,y7,y7-NH3,b7,b7-H2O,b8,b8-H2O,y8,y8-NH3,|246.181211,293.113196,275.102632,360.224141,343.197592,491.264631,550.214366,532.203802,533.187817,604.348691,663.298426,645.287862,646.271877,733.391281,747.406931,729.396366,794.338916,776.328352,861.449861,844.423312,908.381846,890.371282,1007.450256,989.439692,1024.513191,1007.486642,|7340|0|43.46|DYQELMNVK|2|1153.556524|103.787146|664|Methylation(1)|NA|NA|1|0|0|0|806|49.06335|103.787146|14680|103.787146|0|0.0048559292899522|8|9721|1
20|18|0.000000,0.000103,0.015569,0.015569,0.083036,0.442861,0.442861,|NA|NA|y1,y1,b2,b2-H2O,b3,b3-H2O,y2,b4,b4-H2O,y3,y4,y4,y5,y5-H2O,b6,b6-H2O,y5,y5-H2O,b6,b6-H2O,b7,b7-H2O,b7,y6,b8,b8-H2O,y7,y7-H2O,b9,b9-H2O,b9,y8,y8-H2O,y8-NH3,y9,b10,b10-H2O,y10,y10-H2O,y10-NH3,|175.118951,189.134601,201.086976,183.076412,272.124086,254.113522,304.161541,401.166676,383.156112,441.220451,514.236831,528.252481,571.258291,553.247726,571.272196,553.261632,585.273941,567.263376,585.287846,567.277282,628.293656,610.283092,642.309306,698.358001,715.325686,697.315122,755.379461,737.368896,852.384596,834.374032,866.400246,884.422051,866.411486,867.395502,955.459161,981.427186,963.416622,1026.496271,1008.485706,1009.469722,|1305|0|22.59|EAAEGLGSHDR|2|1155.538124|158.076835|137|Methylation(1)|NA|NA|1|0|0|0|766|48.842288|158.076835|2610|61.494391|96.582444|1.37654656297525e-15|0|2140|1
22|15|0.000188,0.001003,0.811720,0.152198,0.028537,0.005351,0.001003,|NA|NA|y2,b2,b2-H2O,y3,b3,b3-H2O,y4,b4,b4-H2O,y5,y6,y7,b7,b7-H2O,y8,y9,b9,b9-H2O,y10,b11,b11-H2O,|218.149911,277.118276,259.107712,305.181941,364.150306,346.139742,406.229621,461.203066,443.192502,519.313681,620.361361,677.382821,766.340616,748.330052,824.451231,921.503991,980.472356,962.461792,1008.536021,1138.541496,1120.530932,|12049|0|58.64|EFSPFGSITSAK|2|1284.647724|100.670378|617|Methylation(1)|NA|NA|1|0|0|0|1163|50.655797|100.670378|24098|100.670378|0|0.0045328293998129|8|9670|1
18|15|0.000000,0.000031,0.000167,0.004748,0.135042,0.720223,0.135042,0.004748,|NA|NA|b2,b2,y2,y2-NH3,y3,b4,b4-H2O,b5,b5-H2O,y4,b6,b6-H2O,y5,y5-H2O,y6,y6-NH3,y7,b8,b9,b9-H2O,b9,b9-H2O,y9,y9-H2O,y9-NH3,y9,y9-H2O,y9-NH3,|187.071326,201.086976,278.153291,261.126742,391.237351,403.145946,385.135382,516.230006,498.219442,520.279941,645.272596,627.262032,649.322531,631.311966,762.406591,745.380042,849.438621,887.399246,1018.439736,1000.429172,1018.439736,1000.429172,1035.502671,1017.492106,1018.476122,1035.502671,1017.492106,1018.476122,|11561|0|57.02|EGESLEDLMK|2|1164.546124|122.165109|844|Methylation(1)|NA|NA|1|0|0|0|680|48.325089|122.165109|23122|106.843638|15.321471|2.68952347212057e-06|1|6494|1
22|15|0.000000,0.000000,0.000000,0.000004,0.000104,0.000556,0.015807,0.084303,0.449614,0.449614,|NA|NA|b2,b2-H2O,y2,b3,b3-H2O,b3,y3,b5,b5-H2O,y5,y5-H2O,b6,b6-H2O,b6-NH3,y6,y7,y7,b8,y8,y8-NH3,b9,y9,y9-H2O,y9-NH3,b10,b10-H2O,b10,y10,y10-H2O,b11,b11-H2O,b11-NH3,|243.133926,225.123362,276.155391,356.217986,338.207422,370.233636,389.239451,557.292946,539.282382,575.303501,557.292936,628.330056,610.319492,611.303507,662.335531,719.356991,733.372641,830.389026,847.415571,830.389022,915.441786,934.447601,916.437036,917.421052,1014.510196,996.499632,1028.525846,1047.531661,1029.521096,1143.552786,1125.542222,1126.526237,|7591|0|44.29|ELISNASDALDK|2|1289.663524|100.670378|224,552|Methylation(1)|NA|NA|1|0|0|0|982|49.921115|100.670378|15182|100.670378|0|0.0045328293998129|8|9664|1
16|12|0.449613,0.449613,0.084302,0.015807,0.000556,0.000104,0.000001,0.000004,|NA|NA|y1,y2,y2-H2O,b2,b2-H2O,b3,b3-H2O,y3,b4,b4,b4-H2O,y4,b5,b5-H2O,y5,y5-H2O,y6,y7,b7,b7-H2O,b8,b8-H2O,|161.128451,234.144831,216.134266,258.108446,240.097882,371.192506,353.181942,381.213241,470.260916,484.276566,466.266002,510.255831,613.319156,595.308592,639.298421,621.287856,752.382481,865.466541,889.430156,871.419592,976.462186,958.451622,|9941|0|51.8|ENILEEFSK|2|1122.567724|89.080123|519|Methylation(1)|NA|NA|1|0|0|0|849|49.289077|89.080123|19882|89.080123|0|0.20565285201412|71|12021|1
20|12|0.000024,0.014571,0.276717,0.855918,0.855918,0.961258,0.035594,|NA|NA|b2,y2,y2-NH3,b3,b3-NH3,y3,y3-NH3,b4,b5,y7,b7,b8,y8,y8-H2O,b9,b9,y9,b10,y10,y10-H2O,y10-NH3,|227.102626,246.181211,229.154662,355.161206,338.134657,373.280921,356.254372,498.219446,668.336206,956.603981,967.499576,1067.526856,1085.646571,1067.636006,1180.610916,1194.626566,1213.705151,1293.694976,1310.757911,1292.747346,1293.731362,|5606|0|37.85|EPQERVWNLVK|2|1439.802724|72.354564|1703|Methylation(3)|NA|NA|3|1|1|0|956|49.804579|72.354564|11212|51.456391|20.898173|0.289879657257629|120|12534|1
20|15|0.333195,0.333195,0.333195,0.000412,0.000003,0.000000,0.000000,|NA|NA|y1,b2,b2,b2-H2O,b3,b3-H2O,b3-NH3,b3,y3,b4,y4,b5,b5-H2O,b5,y5,b6,b6,b6-H2O,b6-NH3,y6,y6-H2O,y6-NH3,y6,b7,b7-H2O,b7-NH3,y7,y7-H2O,y7-NH3,y7,b8,b8-H2O,b8-NH3,y8,y8-H2O,y8-NH3,y8,b10,|175.118951,231.097546,245.113196,227.102632,359.156126,341.145562,342.129577,373.171776,373.219391,444.208886,444.256501,543.277296,525.266732,557.292946,557.340561,642.345706,656.361356,638.350792,639.334807,656.408971,638.398406,639.382422,670.424621,769.445416,751.434852,752.418867,769.493031,751.482466,752.466482,783.508681,840.482526,822.471962,823.455977,840.530141,822.519576,823.503592,854.545791,1038.582966,|8563|0|47.41|ETQALVLAPTR|2|1212.694924|110.231319|556|Methylation(1)|NA|NA|1|0|0|0|713|48.530895|110.231319|17126|96.666176|13.565143|0.000240618872107922|2|8143|1
30|15|0.000000,0.000000,0.000005,0.000790,0.000790,0.119810,0.638986,0.119810,0.119810,|NA|NA|y3,b3,b3-H2O,y4,y6,y6-NH3,b5,b5-H2O,y7,y8,y8-NH3,b7,b7-H2O,b8,b8-H2O,b8-NH3,y11,y11-H2O,y11-NH3,b10,b10-H2O,y12,y12-NH3,b12,b13,b13-NH3,b14,b15,b15-H2O,b15-NH3,|346.183341,392.181606,374.171042,502.284451,630.343021,613.316472,648.298766,630.288202,717.375051,774.396511,757.369962,904.415926,886.405362,1067.479256,1049.468692,1050.452707,1193.577001,1175.566436,1176.550452,1211.532746,1193.522182,1321.635581,1304.609032,1325.575666,1495.692426,1478.665877,1552.713886,1666.756816,1648.746252,1649.730267,|2087|0|25.3|EVYQQQQYGSGGRGNR|2|1840.866924|74.486135|1434|Methylation(1)|NA|NA|1|1|0|0|1822|52.605484|74.486135|4174|34.931365|39.55477|0.255296123765154|98|12432|2
20|12|0.541040,0.541040,0.909171,0.033463,0.133041,0.709256,0.132988,|NA|NA|y1,y1,y2,y3,b4,b4,y4,y4-H2O,y4,y4-H2O,y4-NH3,b5,b5,y5,y5-NH3,b6,y6,y6,y7,y7,b9,b10,y10,|175.118951,189.134601,274.187361,389.250691,459.180896,473.196546,488.319101,470.308536,502.334751,484.324186,485.308202,560.228576,588.259876,589.366781,572.340232,645.281336,646.388241,660.403891,761.451571,775.467221,960.460756,1059.529166,1086.572431,|5682|0|38.12|FACHSASLTVR|2|1233.641324|72.354564|802|Methylation(3)|NA|NA|3|0|0|0|905|49.566486|72.354564|11364|56.890426|15.464138|0.135882810612505|42|11817|1
20|14|0.000002,0.000008,0.000043,0.001234,0.998713,|NA|NA|y2,b2,y2,y3,y3-NH3,b3,b3-H2O,y4,b4,b4-H2O,b5,b5-H2O,y5,y5,y5-NH3,b6,b6-H2O,b6,y6,y6-NH3,y7,y7,b7,y8,b9,y9,|272.171711,277.118276,286.187361,357.224471,340.197922,390.202336,372.191772,454.277231,477.234366,459.223802,534.255826,516.245262,537.314341,551.329991,534.303442,647.339886,629.329322,661.355536,664.414051,647.387502,707.419861,721.435511,758.408296,808.467541,912.482516,921.551601,|11317|0|56.24|FELSGIPPAPR|2|1197.662124|96.666176|531,544|Methylation(1)|NA|NA|1|0|0|0|871|49.400182|96.666176|22634|42.228739|54.437437|0.0215908272473294|14|10389|14
16|11|0.012947,0.980010,0.980010,0.793043,0.162326,0.035832,0.035832,|NA|NA|y2,b2,y3,y4,y4-H2O,b5,b5,b6,y7,y7-H2O,y7-NH3,b7,b7-H2O,y8,y8-NH3,b8,b8-H2O,b8-NH3,|261.155731,261.159746,348.187761,463.251091,445.240526,652.334076,652.334076,767.397406,854.425421,836.414856,837.398872,854.429436,836.418872,967.509481,950.482932,968.472366,950.461802,951.445817,|7870|0|45.17|FIESFTSNK|2|1114.576924|75.681778|2817|Methylation(3)|NA|NA|3|0|1|0|940|49.731279|75.681778|15740|75.681778|0|0.0747603534109674|36|11387|1
20|15|0.005484,0.832002,0.156000,0.005484,0.001028,|NA|NA|y1,b2,y2,y2-NH3,y3,b4,b4-H2O,b5,b5,b5-H2O,b6,b6,y6,y7,b8,b8-H2O,y8,y8,b9,b9-H2O,y9,b10,b10-H2O,y10,|175.118951,235.107716,288.203011,271.176462,375.235041,403.197586,385.187022,460.219046,474.234696,456.224132,557.271806,571.287456,698.455921,755.477381,783.439926,765.429362,812.498841,826.514491,870.471956,852.461392,923.567251,983.556016,965.545452,1010.599281,|12628|0|60.53|FSPAGPVLSIR|2|1157.667324|110.231319|617|Methylation(1)|NA|NA|1|0|0|0|741|48.698182|110.231319|25256|110.231319|0|0.000240618872107922|2|8150|1
52|23|0.001593,0.045302,0.045302,0.045302,0.045302,0.045302,0.241610,0.241610,0.241610,0.045302,0.001593,0.000056,0.000056,0.000056,0.000002,0.000000,0.000000,0.000000,0.000000,|NA|NA|b2,b3,y4,b4,b4-H2O,b4,y5,y5-NH3,b5,b5-H2O,b6,b7,y9,y10,y10,b11,b11,y11,y11-H2O,b12,b3(2+),b7(2+),y8(2+),y10(2+),y11(2+),b12(2+),y13(2+),b13(2+),b16(2+),b17(2+),y18(2+),b20(2+),y23(2+),y24(2+),b25(2+),|334.154996,463.197586,545.304181,562.265996,544.255432,576.281646,658.388241,641.361692,675.350056,657.339492,762.382086,877.409026,1032.495611,1169.554521,1183.570171,1313.616046,1327.631696,1332.617851,1314.607286,1428.642986,463.197586,891.424676,975.474151,1169.554521,1346.633501,1428.642986,1476.671341,1525.695746,1770.796916,1947.875896,1973.919891,2242.967556,2555.164421,2654.232831,2799.253226,|13346|0|62.89|FWEVISDEHGIDPTGSYHGDSDLQLER|4|3116.422572|97.174762|1270|Methylation(1)|NA|NA|1|0|0|0|1676|52.24274|97.174762|26692|88.733877|8.44088499999999|0.0470640519715449|28|11199|4
16|11|0.841368,0.248652,0.154561,0.729634,0.025785,|NA|NA|b2,y1,y1-NH3,b3,y2,y2,b4,b4,b5,y4,y5,y5,b6,b7,y6,|175.053576,175.118951,158.092402,274.121986,274.187361,288.203011,375.169666,389.185316,488.253726,515.341231,614.409641,628.425291,658.370486,729.407596,729.472971,|9009|0|48.82|GCVTIRAVR|2|1002.583324|75.681778|2173|Methylation(2)|NA|NA|2|1|1|0|585|47.671559|75.681778|18018|59.028937|16.652841|0.279853139856196|111|12505|1
26|19|0.999955,0.000043,0.000002,0.000000,0.000000,0.000000,|NA|NA|b3,y2,b4,b4-H2O,b5,b5-H2O,y3,y4,b7,y5,y6,b9,y7,y7,y8,y8-NH3,b11,y9,y10,b12,y11,y12,b13,|272.124086,276.166631,329.145546,311.134982,428.213956,410.203392,462.245941,575.330001,596.303826,662.362031,809.430441,872.414826,938.473031,952.488681,1009.510141,992.483592,1072.530916,1106.562901,1205.631311,1258.610226,1262.652771,1333.689881,1359.657906,|14707|0|67.44|GEAGVPAEFSIWTR|2|1533.771724|134.851104|477|Methylation(1)|NA|NA|1|0|0|0|1599|52.038485|134.851104|29414|134.851104|0|3.67342290252672e-10|0|4054|1
22|19|0.964881,0.818035,0.175780,0.033746,0.006360,0.001198,|NA|NA|b2,b3,b3-H2O,y2,y2-NH3,b3,y2,b4,y3,y4,b5,b5-H2O,y5,b6,b6-H2O,y5,y6,b7,y7,b8,b8-H2O,y7,b9,y8,y8-NH3,b10,y9,b10,b10-H2O,b10-NH3,y9,y9-H2O,y9-NH3,y10,b11,b11-H2O,|201.086976,244.092786,226.082222,244.165561,227.139012,258.108436,258.181211,355.161196,357.249621,471.292551,484.203786,466.193222,570.360961,583.272196,565.261632,584.376611,685.387901,698.299136,784.456311,797.367546,779.356982,798.471961,911.410476,913.498901,896.472352,1010.478886,1010.551661,1024.494536,1006.483972,1007.467987,1024.567311,1006.556746,1007.540762,1067.573121,1121.547296,1103.536732,|8212|0|46.27|GEGPDVDVNLPK|2|1267.652924|159.424975|47|Methylation(2)|NA|NA|2|0|0|0|1149|50.6032|159.424975|16424|159.424975|0|1.27366991183065e-11|0|3452|2
28|24|0.000000,0.000021,0.000113,0.000605,0.003226,0.017206,0.489414,0.489414,|NA|NA|y2,b3,y2,y2-H2O,y2-NH3,y3,y3,b4,y4,b5,y5,b6,b6-H2O,y6,y7,y8,y8-H2O,y8,y8-H2O,b9,y9,y9-H2O,y9,y9-H2O,b10,y10,y10-H2O,y10-NH3,b11,y11,y11-H2O,y11-NH3,b12,b13,y12,b13,y13,b14,|262.139741,276.134256,276.155391,258.144826,259.128842,361.208151,375.223801,423.202666,462.255831,522.271076,577.282771,623.318756,605.308192,714.341681,829.368621,944.395561,926.384996,944.395561,926.384996,1000.441046,1091.463971,1073.453406,1091.463971,1073.453406,1137.499956,1192.511651,1174.501086,1175.485102,1252.526896,1291.580061,1273.569496,1274.553512,1353.574576,1438.627336,1438.648471,1452.642986,1509.685581,1567.669926,|12541|0|60.23|GFAFVTFDDHDSVDK|2|1713.775524|198.64055|1088|Methylation(1)|NA|NA|1|0|0|0|1271|51.041456|198.64055|25082|198.64055|0|1.91764475480969e-32|0|392|1
54|22|0.000035,0.005355,0.028562,0.812444,0.152333,0.001004,0.000188,0.000035,0.000035,0.000007,|NA|NA|b3,y3,b7,b7-H2O,y6,y7,b10,b10-H2O,y8,b11,b12,b12-H2O,y9,y11,y12,y14,b18,b8(2+),y5(2+),b14(2+),y15(2+),y17(2+),y18(2+),b22(2+),y20(2+),y22(2+),y23(2+),b25(2+),|202.082226,289.161871,430.168066,412.157502,546.299421,603.320881,631.243016,613.232452,690.352911,732.290696,775.296506,757.285942,777.384941,891.427861,948.449321,1092.502811,1260.531136,501.205176,503.293611,1002.434726,1262.619571,1376.662491,1463.694521,1548.638116,1607.748011,1721.790931,1778.812391,1805.775666,|697|0|19.53|GGSGGGGGGSSGGRGSGGGSSGGSIGGR|3|2093.928248|84.999236|668|Methylation(1)|NA|NA|1|1|0|0|1233|50.909631|84.999236|1394|37.145815|47.853421|0.223892847033438|87|12243|1
20|13|0.000000,0.000001,0.000006,0.000184,0.027945,0.794878,0.149040,0.027945,|1.000000,|NA|b3,y2,b4,b4-H2O,y3,y4,y5,b7,b7-H2O,b7-NH3,y6,y6-H2O,y6-NH3,b8,b8,b8-NH3,y7,y7-H2O,b9,b9-H2O,b9-NH3,y8,b10,b10-H2O,b10-NH3,y9,|272.160476,322.187361,386.203406,368.192842,451.229951,579.288531,726.323936,790.339981,772.329417,773.313432,854.382516,836.371951,837.355967,904.382911,918.398561,901.372012,983.425106,965.414541,1047.441151,1029.430587,1030.414602,1111.483686,1194.509561,1176.498997,1177.483012,1198.515716,|4202|0|33.19|GISQEQMNEFR|2|1368.620124|84.063567|20|Methylation(1)|Met_OX(1)|NA|2|0|0|0|952|49.786369|84.063567|8404|84.063567|0|0.281533671781832|112|12511|2
23|18|0.999916,0.999973,0.000061,0.000025,0.000025,|NA|NA|b2,b2,y2,b3,b3-H2O,y3,y4,b5,y5,b6,y6,b7,b7-H2O,y7,y4(2+),b5(2+),b6(2+),y5(2+),b6(2+),y6(2+),b7(2+),b7(2+),b8(2+),b8(2+),y8(2+),b9(2+),b10(2+),b10(2+),y9(2+),|145.060766,159.076416,262.139741,292.129176,274.118612,375.223801,474.292211,611.318766,660.371521,682.355876,731.408631,868.435186,850.424622,894.471961,474.292211,583.287466,654.324576,660.371521,682.355876,731.408631,840.403886,868.435186,939.472296,967.503596,1050.598221,1080.587656,1181.598946,1195.614596,1197.666631,|12154|0|58.98|GSFKYAWVLDK|3|1341.719648|136.890203|218|Methylation(2)|NA|NA|2|1|0|0|1051|50.216027|136.890203|24308|58.686813|78.20339|0.00321429748461655|7|9368|4
14|13|0.000020,0.000556,0.084310,0.449653,0.449653,0.015808,|NA|NA|b1,y1,y1-NH3,b2,y2,b3,y3,b4,b4,y4,b5,y5,y5-H2O,b6,y6,b7,y7,y7-NH3,|138.066186,175.118951,158.092402,251.150246,304.161541,322.187356,361.183001,451.229946,465.245596,490.225591,580.272536,619.268181,601.257616,651.309646,690.305291,766.336586,803.389351,786.362802,|600|0|18.77|HIAEDADR|2|940.447524|118.961963|1427|Methylation(1)|NA|NA|1|0|0|0|494|46.937269|118.961963|1200|118.961963|0|2.67517444978111e-05|2|7214|1
41|22|0.000068,0.000068,0.000068,0.000068,0.000013,0.000013,0.000002,0.000013,0.000361,0.001928,0.010282,0.054840,0.054840,0.292479,0.292479,0.292479,|NA|NA|y2,y2,y3,b4,y6,b7,y7,y8,b9,b9-H2O,b9-NH3,y9,b10,y10,y10,y10-NH3,b11,b11-H2O,y11,b8(2+),y9(2+),b10(2+),y10(2+),y10(2+),b11(2+),b12(2+),b13(2+),b15(2+),y15(2+),b16(2+),b19(2+),|260.196861,274.212511,387.296571,465.281986,746.448061,823.446086,860.490991,975.517931,994.510476,976.499912,977.483927,1088.601991,1108.553406,1175.634021,1189.649671,1172.623122,1209.601086,1191.590522,1289.676951,937.489016,1088.601991,1108.553406,1175.634021,1189.649671,1209.601086,1322.685146,1437.712086,1666.781956,1721.852681,1779.866016,2137.074626,|14638|0|67.19|IITHPNFNGNTLDNDIMLIK|3|2297.195648|114.394097|1446|Methylation(1)|NA|NA|1|0|0|0|2318|53.651134|114.394097|29276|57.292801|57.101296|0.00640976805095917|10|9785|1
60|25|0.150704,0.150704,0.150704,0.150704,0.150704,0.029739,0.013996,0.052030,0.052030,0.052030,0.069147,0.069147,0.028708,0.109921,0.341340,0.360386,0.031716,0.030341,0.005947,0.000002,0.000002,0.000000,0.000000,0.000000,|NA|NA|y2,y3,y3-NH3,y5,b5,y6,y6-H2O,y7,y9,y9,b8,b8-H2O,b9,b9-H2O,b9-NH3,y10,y10-H2O,b10,y11,b11,y12,y12-H2O,b13,b14,b14-H2O,b17,y7(2+),y8(2+),b8(2+),b10(2+),y11(2+),b11(2+),y12(2+),b12(2+),y13(2+),b14(2+),y15(2+),y17(2+),y20(2+),y20(2+),y21(2+),b21(2+),b22(2+),b23(2+),y24(2+),b28(2+),|262.150981,376.193911,359.167362,590.325651,590.366046,661.362761,643.352196,758.415521,932.479581,946.495231,951.504666,933.494102,1008.526126,990.515562,991.499577,1045.563641,1027.553076,1108.553406,1201.689901,1209.601086,1300.758311,1282.747746,1437.712086,1551.755016,1533.744452,1924.922156,758.415521,845.447551,951.504666,1108.553406,1201.689901,1209.601086,1314.773961,1322.685146,1427.858021,1551.755016,1643.951271,1901.052441,2216.195471,2230.211121,2330.238401,2406.284946,2493.316976,2580.349006,2648.371201,3048.582246,|16729|0|74.37|IITHPNFNGNTLDNDIMLIKLSSPATLNSR|4|3337.758572|98.166881|1446|Methylation(2)|NA|NA|2|1|0|0|1754|52.440296|98.166881|33458|45.183471|52.98341|0.0572340276484749|31|11275|1
18|18|0.000000,0.000001,0.000001,0.000164,0.004652,0.024811,0.705725,0.132323,0.132323,|NA|NA|b2,y2,b3,y3,y3-NH3,b4,b4,y4,b5,b5-H2O,b5,y5,y5-NH3,b6,b6-H2O,b6,b6-H2O,y6,y6-H2O,y6-NH3,b7,b7-H2O,b8,b8-H2O,b8-NH3,y8,y8-H2O,y8,y8-NH3,b9,b9-H2O,b9-NH3,b9,b9-H2O,b9-NH3,y9,y9-H2O,|227.175396,260.196861,298.212506,388.255441,371.228892,411.296566,411.296566,517.298031,540.339156,522.328592,554.354806,630.382091,613.355542,653.423216,635.412652,653.423216,635.412652,759.424681,741.414116,742.398132,782.465806,764.455242,910.524386,892.513822,893.497837,929.530201,911.519636,943.545851,926.519302,1023.608446,1005.597882,1006.581897,1023.608446,1005.597882,1006.581897,1056.629911,1038.619346,|15078|0|68.71|ILAIELENLK|2|1169.714524|180|1174|Methylation(1)|NA|NA|1|0|0|0|516|47.126497|180|30156|180|0|1.4291453443455e-22|0|994|1
12|11|0.006162,0.933920,0.058166,0.171913,0.799755,0.029032,0.001052,|NA|NA|y1,y1-NH3,b2,b2-NH3,y2,y2-NH3,y3,b3,y3,y4,b4,y4,b5,y5,y5-H2O,b6,b6-H2O,y6,y6-H2O,y6-NH3,|147.112801,130.086252,242.149916,225.123367,260.196861,243.170312,361.244541,371.192506,375.260191,490.287131,500.235096,504.302781,601.282776,619.329721,601.319156,714.366836,696.356272,747.388301,729.377736,730.361752,|2562|0|27.05|INEESIK|2|860.473124|99.625735|1575|Methylation(2)|NA|NA|2|0|1|0|537|47.299743|99.625735|5124|99.625735|0|0.0455475607568946|28|11055|1
14|11|0.998315,0.987094,0.122844,0.122844,0.023314,0.627859,0.117730,|NA|NA|y1,y2,y2-H2O,b2,y3,y3-NH3,y3,b3,b4,y5,y5,y5,y6,b6,y7,y7-H2O,|147.112801,262.176131,244.165566,298.223746,351.169671,334.143122,365.185321,369.260856,456.292886,566.260281,566.260281,594.291581,637.297391,673.345006,807.414151,789.403586,|3743|0|31.59|IRASNCTK|2|934.513324|85.640697|2199|Methylation(3)|NA|NA|3|1|1|0|350|45.44068|85.640697|7486|79.832889|5.80780800000001|0.09642863213686|39|11459|1
18|13|0.000008,0.000008,0.000042,0.001192,0.964830,0.033920,|NA|NA|y1,y1,b2,b2-H2O,y2,y3,b4,b5,b5-H2O,y5,y5-H2O,y5-NH3,y6,y7,y7-NH3,b8,y8,b9,b9-H2O,y9,y9,|175.118951,189.134601,201.123366,183.112802,322.187361,453.227851,458.224536,605.292946,587.282382,625.312641,607.302076,608.286092,772.381051,900.439631,883.413082,908.418226,1029.482221,1055.486636,1037.476072,1102.498601,1116.514251,|19927|0|86.04|ISEQFSAMFR|2|1229.595524|92.78506|1233|Methylation(1)|NA|NA|1|0|0|0|1099|50.409977|92.78506|39854|92.78506|0|0.0781961287003879|36|11413|8
20|15|0.000000,0.000018,0.408938,0.408938,0.076676,0.076676,0.014377,0.014377,|NA|NA|b2,y2,b3,b3-H2O,b4,y4,b5,y5,b6,y6,b7,y7,y7-H2O,y7-NH3,b8,b8,y8,b9,y9,y9-H2O,b10,b10-H2O,y10,y10-H2O,y10-NH3,|201.123366,260.196861,332.163856,314.153292,429.216616,487.323851,558.259206,602.350791,657.327616,715.434851,772.354556,830.461791,812.451226,813.435242,871.422966,885.438616,927.514551,985.465896,1058.555041,1040.544476,1112.565606,1094.555042,1145.587071,1127.576506,1128.560522,|14228|0|65.82|ISMPDVDLNLK|2|1258.671124|110.231319|47|Methylation(1)|NA|NA|1|0|0|0|1110|50.45323|110.231319|28456|110.231319|0|0.000240618872107922|2|8154|1
14|11|0.000740,0.100503,0.484607,0.484607,0.747752,0.151575,0.030216,|NA|NA|y1,y2,b2,b3,y3,b4,b5,y5,y6,y6-NH3,b6,b6-H2O,b6-NH3,b7,y7,|175.118951,276.166631,277.154666,392.181606,418.240861,548.282716,677.325306,717.400211,832.427151,815.400602,833.415186,815.404622,816.388637,934.462866,995.490481,|16171|0|72.44|IYDREQTR|2|1108.570324|85.640697|666|Methylation(2)|NA|NA|2|1|0|0|998|49.991305|85.640697|32342|59.028937|26.61176|0.084189999814914|38|11431|1
44|29|0.000216,0.000041,0.000041,0.000041,0.000041,0.000041,0.032833,0.933915,0.032833,0.000000,0.000000,0.000000,|1.000000,|NA|b2,b2,y2,b3,y3,b3,y4,y4-H2O,y4-NH3,b4,y5,y6,y7,b8,b8-H2O,b8-NH3,y8,y8-H2O,y8-NH3,b9,b9-H2O,y9,b10,y10,b11,y11,b13,b13,b13-NH3,y13,y13-H2O,y13-NH3,b15,b15-H2O,b16,b16-H2O,y4(2+),y6(2+),y7(2+),b9(2+),y9(2+),b11(2+),b11(2+),y13(2+),b16(2+),b19(2+),y21(2+),|244.129176,258.144826,290.145891,357.213236,361.183001,371.228886,474.267061,456.256496,457.240512,520.276566,531.288521,628.341281,791.404611,905.472696,887.462132,888.446147,938.440016,920.429451,921.413467,1018.556756,1000.546192,1039.487696,1105.588786,1140.535376,1162.610246,1197.556836,1306.663736,1320.679386,1303.652837,1341.610326,1323.599761,1324.583777,1568.762471,1550.751907,1731.825801,1713.815237,488.282711,628.341281,791.404611,1018.556756,1039.487696,1162.610246,1176.625896,1341.610326,1731.825801,1998.984081,2217.049196,|10522|0|53.68|KDLYANTVLSGGSTMYPGIADR|3|2359.160948|183.001211|60|Methylation(1)|Met_OX(1)|NA|2|1|0|0|2834|54.523998|183.001211|21044|183.001211|0|3.03361247541905e-09|0|4476|5
12|9|0.527285,0.898507,0.539907,0.050042,0.483610,0.483610,0.017039,|NA|NA|b1,y1,y1-NH3,b2,b2-H2O,b2-NH3,y3,y3-H2O,b3,y4,y4-H2O,b4,y5,b6,y6,|143.117886,175.118951,158.092402,286.176126,268.165562,269.149577,441.220451,423.209886,442.277236,569.279031,551.268466,570.335816,725.380141,836.437316,882.454031,|5097|0|36.16|KERQHDR|2|1010.552524|67.803238|1010|Methylation(3)|NA|NA|3|2|0|0|594|47.737864|67.803238|10194|54.667963|13.135275|0.216840472850504|80|12050|1
10|10|0.001387,0.181982,0.845494,0.969749,0.001387,|NA|NA|b1,y1,y1-NH3,b2,b2-NH3,y2,y2-NH3,b3,y3,b4,b4-H2O,b4-NH3,y4,b5,b5-H2O,b5-NH3,y5,y5-H2O,y5-NH3,|129.102236,147.112801,130.086252,242.186296,225.159747,310.176131,293.149582,371.228886,439.218721,500.271476,482.260912,483.244927,568.261311,663.334806,645.324242,646.308257,681.345371,663.334806,664.318822,|1247|0|22.35|KIDDYK|2|809.440324|100|1742|Methylation(2)|NA|NA|2|1|1|0|458|46.608655|100|2494|100|0|0.0052119235355885|10|9733|1
14|13|0.000000,0.000007,0.000999,0.005328,0.151566,0.808353,0.028419,0.005328,|NA|NA|y1,b2,b2-NH3,y2,y2-NH3,b3,b3-H2O,b3-NH3,y3,b4,b4-NH3,y4,y4-H2O,b5,y5,b6,b6-H2O,b6-NH3,y6,y6-H2O,y6-NH3,b7,b7,b7-NH3,y7,y7-H2O,y7-NH3,|175.118951,242.186296,225.159747,289.161881,272.135332,371.228886,353.218322,354.202337,418.204471,484.312946,467.286397,505.236501,487.225936,571.344976,618.320561,700.387566,682.377002,683.361017,747.363151,729.352586,730.336602,800.414846,814.430496,797.403947,860.447211,842.436646,843.420662,|2561|0|27.04|KLELSDNR|2|988.542324|118.961963|85|Methylation(1)|NA|NA|1|1|0|0|673|48.280151|118.961963|5122|118.961963|0|1.36646766110369e-05|1|7107|1
12|10|0.000051,0.992241,0.963966,0.041154,0.002589,|NA|NA|b1,y1,y1-NH3,b2,b2-NH3,y2,y2-NH3,y2,b3,y3,b5,b5-H2O,b5-NH3,y5,y5-H2O,y5-NH3,b6,b6-H2O,b6-NH3,y6,y6-H2O,y6-NH3,|129.102236,147.112801,130.086252,260.142726,243.116177,260.196861,243.170312,288.228161,403.200966,403.255101,617.296316,599.285752,600.269767,617.350451,599.339886,600.323902,730.380376,712.369812,713.353827,748.390941,730.380376,731.364392,|5074|0|36.09|KMEAELK|2|876.486724|82.632052|2669|Methylation(2)|NA|NA|2|1|1|0|364|45.611014|82.632052|10148|67.803238|14.828814|0.146767024549677|48|11842|1
12|10|0.010807,0.873844,0.873844,0.355763,0.853540,0.032204,|NA|NA|b1,y1,y1-NH3,b2,b2,y2,y3,b4,b5,y5,b6,y6,y6-H2O,|129.102236,147.112801,130.086252,228.170646,242.186296,274.212511,375.260191,486.255826,587.303506,633.345371,714.403216,732.413781,714.403216,|5794|0|38.48|KVDDTLK|2|860.510524|82.632052|2496|Methylation(3)|NA|NA|3|1|1|0|389|45.899496|82.632052|11588|67.803238|14.828814|0.178467444951458|69|11934|1
16|12|0.002681,0.014300,0.076266,0.406753,0.406753,0.076266,0.014300,0.002681,|NA|NA|y1,b2,y2,y3,b4,b4-H2O,b5,y5,y6,b7,y7,y7,b8,b8-H2O,y8,|147.112801,185.128446,260.196861,373.280921,401.203066,383.192502,516.230006,616.366441,731.393381,757.372646,818.425411,832.441061,870.456706,852.446142,903.478171,|6932|0|42.18|LATDDNLIK|2|1016.561724|89.080123|2526|Methylation(1)|NA|NA|1|0|1|0|622|47.937904|89.080123|13864|59.028937|30.051186|0.20565285201412|71|12018|1
18|12|0.838144,0.009942,0.159961,0.151906,0.806374,0.028355,0.005317,|0.500000,0.500000,|NA|y1,b2,b2-H2O,y2,y2-H2O,b3,b4,y4,y5,y5,y7,y7,b8,b8,b8-H2O,b8-NH3,y8,y8-NH3,b9,b9-NH3,y9,y9-H2O,y9-NH3,|175.118951,229.118276,211.107712,276.166631,258.156066,356.217986,503.253391,503.293621,617.336551,617.336551,881.396796,895.412446,947.432501,975.463801,957.453237,958.437252,1022.512156,1005.485607,1076.511481,1059.484932,1123.523446,1105.512881,1106.496897,|2843|0|28.06|LDLMMNVNTR|2|1250.622924|79.832889|540|Methylation(2)|Met_OX(1)|NA|3|0|0|0|1060|50.253059|79.832889|5686|51.456391|28.376498|0.0241212081370216|16|10408|1
20|12|0.113135,0.384737,0.806977,0.691526,0.499267,0.499267,0.005091,|NA|NA|y1,y2,b2,y3,b3,b3,y7,b6,b7,y8,y8,b8,y9,b10,y10,|175.118951,232.140411,243.133926,331.208821,358.160866,372.176516,647.347101,714.378066,771.399526,817.463861,831.479511,872.447206,960.522101,1028.537076,1089.564691,|9264|0|49.63|LEDRGTGTVGR|2|1202.649524|72.354564|643|Methylation(3)|NA|NA|3|1|0|0|958|49.813655|72.354564|18528|72.354564|0|0.289879657257629|120|12535|1
30|20|0.000000,0.000000,0.000000,0.000000,0.000013,0.000072,0.000072,0.010907,0.310254,0.058173,0.310254,0.310254,|NA|NA|b2,y2,b3,y3,b5,y4,y4-H2O,b6,y5,y5-H2O,y5-NH3,y7,b8,y8,b10,y9,y10,b12,y11,y12,y13,y13-H2O,b14,y14,b15,y15,y15-H2O,|261.159746,302.218661,374.243806,375.235041,488.286726,504.277631,486.267066,601.370786,619.304571,601.294006,602.278022,821.399931,835.471226,950.442521,1065.561496,1097.510931,1184.542961,1281.636116,1297.627021,1354.648481,1411.669941,1393.659376,1497.710736,1524.754001,1610.794796,1657.806761,1639.796196,|17432|0|76.82|LFIGGLSFETTDDSLR|2|1784.906724|129.563808|1094|Methylation(1)|NA|NA|1|0|0|0|1921|52.835274|129.563808|34864|129.563808|0|1.66107486209812e-09|0|4392|13
42|28|0.000000,0.000000,0.000000,0.000000,0.000000,0.000000,0.000000,0.000000,0.000147,0.000632,0.011870,0.185399,0.964758,0.837194,|NA|NA|y3,b3,y4,y4-NH3,y5,b5,y6,b6,y7,b8,b8,y8,b9,y10,y10-NH3,b10,b10-H2O,b10-NH3,b11,b11-NH3,y11,y11-NH3,b12,b12,b13,b13-H2O,b13-NH3,b14,b6(2+),y7(2+),b9(2+),y9(2+),y10(2+),b11(2+),y11(2+),b12(2+),y12(2+),b13(2+),y13(2+),b14(2+),b15(2+),b16(2+),b19(2+),|289.187021,300.155386,431.261251,414.234702,544.345311,551.257226,691.413721,692.372586,819.472301,878.436636,906.467936,948.514891,991.520696,1119.579281,1102.552732,1120.563286,1102.552722,1103.536737,1177.584746,1160.558197,1248.621871,1231.595322,1291.627676,1305.643326,1420.670266,1402.659702,1403.643717,1548.728846,678.356936,819.472301,991.520696,1062.557821,1119.579281,1177.584746,1248.621871,1291.627676,1361.705931,1420.670266,1432.743041,1548.728846,1695.797256,1808.881316,2093.029766,|11971|0|58.38|LGEHNIDVLEGNEQFINAAK|3|2239.139948|178.936729|1446|Methylation(2)|NA|NA|2|0|0|0|2509|53.995007|178.936729|23942|88.180729|90.756|1.89920554032314e-11|0|3470|3
32|21|0.173026,0.633752,0.633752,0.633752,0.918225,0.007118,0.000306,0.000066,0.000002,0.000000,0.000000,0.000000,|NA|NA|y2,y2-H2O,b4,y4,y4-H2O,b6,b6,y5,y5-H2O,y6,b8,y7,b9,b9,b9-NH3,y8,y8-H2O,y8-NH3,b10,b11,b12,b5(2+),y6(2+),y6(2+),y7(2+),b9(2+),b10(2+),b10(2+),y9(2+),b12(2+),b12(2+),b13(2+),b14(2+),y14(2+),|276.155391,258.144826,384.260516,508.243561,490.232996,556.345306,556.345306,637.286151,619.275586,765.381111,814.466876,880.408051,887.446866,929.493816,912.467267,1009.450641,991.440076,992.424092,1057.588776,1186.631366,1287.679046,497.344576,765.381111,779.396761,880.408051,929.493816,1015.541826,1057.588776,1110.498321,1273.663396,1287.679046,1418.719536,1547.762126,1580.783591,|2807|0|27.94|LGGKLSSEDKETMEK|3|1693.866248|133.680288|270|Methylation(3)|NA|NA|3|2|0|0|1778|52.499318|133.680288|5614|98.00888|35.671408|0.0679493433244264|33|11323|5
12|11|0.994395,0.157204,0.814166,0.028664,0.005381,0.000190,|NA|NA|y1,y1-NH3,b2,y2,y2,b3,b3-NH3,y3,y3-NH3,b4,b4,y4,b5,b5,y5,b6,y6,y6-H2O,|147.112801,130.086252,185.128446,260.196861,288.228161,313.187026,296.160477,373.280921,356.254372,442.229616,456.245266,516.339161,555.313676,569.329326,644.397741,682.413386,701.419201,683.408636,|5820|0|38.58|LGQELLK|2|828.519924|99.625735|1962|Methylation(2)|NA|NA|2|0|1|0|322|45.078559|99.625735|11640|99.625735|0|0.0455475607568946|28|11058|1
14|10|0.041319,0.041319,0.784842,0.613461,0.691139,0.362703,0.362703,0.102515,|NA|NA|y1,b2,b3,b3,y3,b4,b4-H2O,b4,y4,b5,y5,y6,y6-NH3,b7,b7-H2O,y7,y7,|147.112801,227.175396,328.223076,328.223076,365.148931,427.291486,409.280922,455.322786,520.279941,540.375546,619.348351,720.396031,703.369482,800.458626,782.448062,819.464441,833.480091,|11121|0|55.61|LISLIDCK|2|946.561724|71.649175|2108|Methylation(3)|NA|NA|3|0|1|0|327|45.145478|71.649175|22242|71.649175|0|0.17302445253273|65|11914|1
26|15|0.229882,0.753193,0.753193,0.086539,0.086539,0.086539,0.008674,0.135913,0.135913,0.723612,|NA|NA|y2,b3,b4,b5,y5,y5-H2O,b6,b6,y6,y6,y6,b7,b8,b8-H2O,b9,b9,b9-H2O,b10,b10,b10,y10,y10-H2O,b12,b13,y13,|246.156061,356.254376,427.291486,484.312946,546.335811,528.325246,585.324236,599.339886,659.419871,659.419871,687.451171,713.382816,800.414846,782.404282,885.467606,913.498906,895.488342,1000.530936,1014.546586,1028.562236,1032.543231,1014.532666,1213.678656,1284.715766,1345.743381,|17127|0|75.76|LITAGDNSITAKGR|2|1458.827124|85.812729|2798|Methylation(3)|NA|NA|3|1|1|0|864|49.365137|85.812729|34254|66.087035|19.725694|0.0256143954502086|18|10642|1
22|19|0.000216,0.000008,0.000041,0.000216,0.032791,0.932736,0.032791,0.001153,0.000041,0.000008,|NA|NA|y2,b2,b2-NH3,b3,y3,y3-NH3,b4,y4,y4-NH3,b5,y5,b5,b5-H2O,y6,b6,b7,b7-NH3,y7,y7-H2O,b8,b8-NH3,y8,y8-H2O,y8-NH3,b9,y9,y10,y10,y10-NH3,b10,b11,b11-H2O,b11-NH3,y11,y11-H2O,|218.149911,228.134266,211.107717,343.161206,346.208491,329.181942,456.245266,474.267071,457.240522,585.287856,587.351131,599.303506,581.292942,658.388241,714.330446,785.367556,768.341007,787.430831,769.420266,898.451616,881.425067,916.473421,898.462856,899.446872,1026.510196,1029.557481,1130.568771,1144.584421,1127.557872,1154.568776,1225.605886,1207.595322,1208.579337,1244.611701,1226.601136,|11171|0|55.76|LNDLEDALQQAK|2|1371.710324|159.424975|668|Methylation(1)|NA|NA|1|0|0|0|1497|51.752218|159.424975|22342|159.424975|0|2.31037619400783e-16|0|1971|1
16|10|0.008255,0.039105,0.934043,0.851902,0.270380,0.727320,0.141548,0.027447,|NA|NA|y1,b2,b2,y2,b3,y3,b6,y5,b6,b7,b7-H2O,y6,y6,y7,y7-H2O,b8,y8,|175.118951,228.134266,242.149916,331.220061,357.213246,458.319771,758.383156,759.426021,772.398806,871.467216,853.456652,873.505331,901.536631,1002.584311,984.573746,1055.599626,1116.627241,|13553|0|63.57|LNSKWDLRR|2|1229.712324|63.442792|1269|Methylation(3)|NA|NA|3|2|0|0|697|48.432328|63.442792|27106|52.273613|11.169179|0.291722223745503|123|12544|1
14|10|0.052661,0.159056,0.345688,0.743626,0.674328,0.674328,0.269303,0.081010,|NA|NA|y1,b2,b2-NH3,y2,b3,b3-NH3,y4,b4,b5,y5,b6,y6,b7,y7,|175.118951,242.149916,225.123367,288.203011,371.192506,354.165957,504.277631,514.250746,629.314076,675.367171,744.341016,804.409761,871.440726,932.468341,|3627|0|31.2|LQEETDLR|2|1045.552524|71.649175|2347|Methylation(3)|NA|NA|3|0|1|0|818|49.127533|71.649175|7254|63.442792|8.206383|0.17302445253273|65|11908|1
18|12|0.457704,0.457704,0.091145,0.976073,0.499886,0.499294,0.017574,0.000619,|NA|NA|y1,y1-NH3,y2,y2-NH3,b3,y3,y3-NH3,y3,y3-NH3,b4,b5,y4,y4-NH3,b6,y6,b7,b7,y7,y7-H2O,b8,b8-NH3,y8,b9,|175.118951,158.092402,262.150981,245.124432,288.155396,376.193911,359.167362,390.209561,373.183012,413.239456,470.260916,503.293621,486.267072,585.324246,689.394061,698.408306,712.423956,786.446821,768.436256,826.466886,809.440337,873.478851,913.498916,|10081|0|52.25|LSSPATLNSR|2|1087.613324|79.832889|1446|Methylation(3)|NA|NA|3|0|0|0|781|48.92651|79.832889|20162|47.642257|32.190632|0.0241212081370216|16|10409|1
30|15|0.621041,0.621041,0.621041,0.345334,0.345334,0.344614,0.078121,0.017291,0.004284,0.001339,0.000361,0.000098,0.000098,|NA|NA|y2,y3,y4,b5,y5,b6,y5,y6,b7,y7,b8,b8,b9,b9,b9,y9,y9,y9,b10,b12,b12-NH3,y13,y13,b15,|275.207761,412.266671,525.350731,556.334076,654.393321,681.418136,682.424621,767.477381,832.492696,881.520311,919.488336,947.519636,1002.525446,1016.541096,1044.572396,1093.600011,1107.615661,1121.631311,1158.615326,1400.741976,1383.715427,1539.864151,1553.879801,1778.979906,|17981|0|78.76|LTEVIPHDPNIELHKK|2|1925.084524|74.486135|2045|Methylation(3)|NA|NA|3|1|1|0|1059|50.24896|74.486135|35962|65.404028|9.08210700000001|0.133412001812826|42|11799|1
18|17|0.000000,0.000001,0.000188,0.001004,0.812534,0.152350,0.028566,0.005356,|NA|NA|y1,b2,b2,y2,b3,b3,y3,b4,y4,y4-H2O,y4-NH3,b5,b5-H2O,y5,b6,b6-H2O,y6,b7,b7-H2O,y7,y7-H2O,y7-NH3,b8,y8,y8-H2O,y8-NH3,b9,y9,|175.118951,213.159746,227.175396,304.161541,326.243806,340.259456,417.245601,439.327866,546.288191,528.277626,529.261642,568.370456,550.359892,603.309651,625.391916,607.381352,732.352241,754.434506,736.423942,845.436301,827.425736,828.409752,867.518566,958.520361,940.509796,941.493812,996.561156,1057.588771,|11880|0|58.07|LVIIEGDLER|2|1170.673324|157.878124|1430|Methylation(1)|NA|NA|1|0|0|0|767|48.847954|157.878124|23760|157.878124|0|3.48389338989433e-15|0|2261|2
22|15|0.000000,0.000000,0.000000,0.000003,0.058823,0.313725,0.313725,0.313725,|NA|NA|b2,y3,y4,b5,b5-H2O,b6,y5,y6,y7,y7-H2O,y7-NH3,b8,b9,y8,y8-H2O,y9,y10,y10-NH3,b11,y11,|247.074706,445.288141,532.320171,564.197006,546.186442,661.249766,695.383501,792.436261,889.489021,871.478456,872.462472,921.365856,1008.397886,1018.531611,1000.521046,1119.579291,1206.611321,1189.584772,1278.567076,1321.638261,|2394|0|26.39|MDSTEPPYSQKR|2|1452.676724|100.670378|218|Methylation(1)|NA|NA|1|1|0|0|1275|51.055102|100.670378|4788|33.812879|66.857499|0.0017080172879277|6|9161|1
14|11|0.000110,0.016696,0.474901,0.474901,0.016696,0.016696,|NA|NA|y1,y1,b2,y2,y2-NH3,b3,b4,y4,y5,b6,b6-NH3,y6,y6-H2O,y6-NH3,b7,b7-NH3,y7,|175.118951,189.134601,261.090356,303.213911,286.187362,390.132946,461.170056,573.383101,644.420211,731.339246,714.312697,773.462801,755.452236,756.436252,859.434206,842.407657,902.505391,|4251|0|33.36|MEEAQKKR|2|1033.542724|85.640697|1728|Methylation(1)|NA|NA|1|2|1|0|746|48.727388|85.640697|8502|85.640697|0|0.138041505758352|44|11823|1
22|19|0.000000,0.000014,0.000073,0.058818,0.313698,0.313698,0.313698,|NA|NA|b2,y3,b3,b4,y4,y4-H2O,y4-NH3,b5,b6,y5,b7,y6,y7,y7-H2O,b8,y8,y8,y9,y9-H2O,b9,y10,y10-H2O,b10,b10-H2O,b11,b11-H2O,y11,|279.116176,349.208161,392.200236,449.221696,464.235101,446.224536,447.208552,506.243156,619.327216,650.314411,706.359246,737.346441,850.430501,832.419936,892.438556,893.436311,907.451961,964.473421,946.462856,1007.465496,1077.557481,1059.546916,1108.513176,1090.502612,1209.560856,1191.550292,1224.625891,|14627|0|67.17|MFIGGLSWDTSK|2|1355.666724|159.424975|515|Methylation(1)|NA|NA|1|0|0|0|1342|51.277525|159.424975|29254|159.424975|0|2.31037619400783e-16|0|1975|2
20|15|0.000000,0.000042,0.000224,0.965781,0.033953,|NA|NA|b3,b3-NH3,y2,y2-NH3,b4,y3,b5,b5-NH3,y4,y4-H2O,y5,b7,b7-H2O,b7-NH3,y6,b8,b8-NH3,y7,b9,b9-NH3,y8,y8,y8-H2O,y9,y9-H2O,b10,|285.155726,268.129177,322.187361,305.160812,414.198316,451.229951,543.240906,526.214357,614.293281,596.282716,713.361691,805.372646,787.362082,788.346097,876.425021,968.435976,951.409427,1005.467611,1097.478566,1080.452017,1120.494551,1134.510201,1116.499636,1233.578611,1215.568046,1244.546976,|13292|0|62.71|NAVEEYVYDFR|2|1418.659724|110.231319|534|Methylation(1)|NA|NA|1|0|0|0|1246|50.95518|110.231319|26584|110.231319|0|0.000240618872107922|2|8152|1
31|19|0.107062,0.107062,0.570987,0.107084,0.107080,0.000800,0.000383,0.000383,0.001003,0.142710,0.743175,0.255462,0.856809,|NA|NA|y1,b2,y2,b3,b3-H2O,b4,y4,b5,b5,b5,b5-NH3,y6,y6-H2O,y7,y7,y7,b8,b8,y9,y9-H2O,y9,y9,y10,y10,y10-H2O,y10-NH3,b10,y11,b11,b12,y12,y13,b3(2+),y6(2+),b6(2+),y7(2+),b8(2+),y9(2+),|189.134601,230.077146,292.143791,361.117636,343.107072,490.160226,490.280611,618.255186,618.255186,632.270836,615.244287,704.375961,686.365396,789.428721,817.460021,831.475671,961.440756,975.456406,977.508431,959.497866,991.524081,1005.539731,1105.603391,1133.634691,1115.624126,1116.608142,1175.572496,1247.677621,1260.625256,1389.667846,1389.788231,1518.830821,389.148936,704.375961,774.345066,789.428721,975.456406,1005.539731,|16069|0|72.09|NDMDKQKSTLVDALCR|3|1878.933248|113.69811|1316|Methylation(3)|NA|NA|3|2|0|0|2167|53.358589|113.69811|32138|74.486135|39.211975|0.179698325109584|69|11941|1
14|11|0.028814,0.153525,0.817864,0.959680,0.033778,0.006339,|NA|NA|y1,b2,b2-NH3,y2,y3,y4,y4-NH3,y4,y4-NH3,b4,b4-H2O,b4-NH3,b5,y5,b6,y6,b7,|175.118951,262.118616,245.092067,288.203011,387.271421,515.330001,498.303452,515.330001,498.303452,533.271816,515.261252,516.245267,647.314746,658.388241,760.398806,786.483201,873.482866,|7283|0|43.27|NFKENVIR|2|1047.592124|85.640697|305|Methylation(2)|NA|NA|2|1|0|0|483|46.839471|85.640697|14566|47.642257|37.99844|0.084189999814914|38|11429|1
28|24|0.000001,0.000001,0.000222,0.000042,0.006317,0.958317,0.033691,0.001184,0.000222,0.000001,|NA|NA|y2,y2-NH3,b3,b3-H2O,b3-NH3,b4,b4-NH3,y3,b5,b5-H2O,b5-NH3,y4,y5,b6,b6-H2O,b6-NH3,y5,y5-H2O,b7,b7-H2O,b7-NH3,y6,b8,b8-H2O,b8-NH3,y7,y7-H2O,b9,b9-H2O,b9-NH3,y8,y8-H2O,y9,y9-H2O,y9-NH3,b10,b10-NH3,b11,y10,y10-H2O,y10-NH3,b12,b12-H2O,b12-NH3,y11,y11-H2O,y11-NH3,y11,y11-H2O,y12,y12-H2O,y12-NH3,b13,b13-H2O,b13-NH3,y13,y13-H2O,y13-NH3,b14,b14-H2O,b14-NH3,y14,y14-H2O,y14-NH3,|310.176131,293.149582,327.129906,309.119342,310.103357,442.156846,425.130297,457.244541,555.240906,537.230342,538.214357,586.287131,643.308591,656.288586,638.278022,639.262037,657.324241,639.313676,784.347166,766.336602,767.320617,806.371921,913.389756,895.379192,896.363207,935.414511,917.403946,1042.432346,1024.421782,1025.405797,1064.457101,1046.446536,1192.515681,1174.505116,1175.489132,1205.495676,1188.469127,1262.517136,1293.563361,1275.552796,1276.536812,1391.559726,1373.549162,1374.533177,1392.631771,1374.621206,1375.605222,1406.647421,1388.636856,1521.674361,1503.663796,1504.647812,1538.628136,1520.617572,1521.601587,1636.701301,1618.690736,1619.674752,1701.691466,1683.680902,1684.664917,1719.738411,1701.727846,1702.711862,|9964|0|51.87|NPDDITNEEYGEFYK|2|1847.794724|198.64055|539|Methylation(1)|NA|NA|1|0|0|0|802|49.041744|198.64055|19928|198.64055|0|1.91764475480969e-32|0|389|2
10|7|0.993589,0.039338,0.644615,0.644615,0.644615,0.033228,|NA|NA|b1,y1,y1-NH3,b3,b4,b4,b4-NH3,y4,y4-H2O,b5,b5-NH3,y5,y5-H2O,y5-NH3,|129.065856,147.112801,130.086252,414.209556,515.220846,543.252146,526.225597,561.299091,543.288526,699.353256,682.326707,717.400201,699.389636,700.373652,|749|0|19.88|NRDDRK|2|845.462124|50.39929|1157|Methylation(3)|NA|NA|3|2|0|0|373|45.717088|50.39929|1498|50.39929|0|0.218930982408432|83|12059|1
26|17|1.000000,1.000000,0.000001,0.000000,|NA|NA|y1,b3,b4,b4-NH3,y5,y6,y6-NH3,y7,b7,y8,y8,b8,y9,b9,b9,y10,b10,y11,b11,b11,y12,y12-H2O,y12,b13,b13-NH3,|175.118951,356.204076,399.209886,382.183337,447.231011,504.252471,487.225922,561.273931,688.352516,708.342341,722.357991,745.373976,765.363801,774.364136,802.395436,822.385261,859.416896,893.422371,916.438356,916.438356,950.443831,932.433266,978.475131,1074.507496,1057.480947,|1547|0|23.48|NRGAGGFGGGGGTR|2|1248.619924|108.92438|1288|Methylation(2)|NA|NA|2|1|0|0|1200|50.791812|108.92438|3094|108.92438|0|6.28845744423487e-05|2|7674|1
18|12|0.666258,0.666258,0.666258,0.005994,0.723799,0.135716,0.135716,|NA|NA|y2,y2,b3,y3,y3,y3,y4,y4-H2O,y5,b5,b5-H2O,y6,b6,b7,b7,b7-H2O,y7,b7,b7-H2O,y7,y7-H2O,y7-NH3,b8,b8-H2O,b9,b9-H2O,b9-NH3,b9,b9-H2O,b9-NH3,|260.196861,288.228161,373.171776,375.223801,389.239451,417.270751,486.292211,468.281646,585.360621,607.272216,589.261652,686.408301,720.356276,803.393386,817.409036,799.398472,819.461061,831.424686,813.414122,833.476711,815.466146,816.450162,946.451626,928.441062,1059.535686,1041.525122,1042.509137,1059.535686,1041.525122,1042.509137,|20821|0|89.66|NTEFTVPDLK|2|1205.645124|79.832889|2985|Methylation(3)|NA|NA|3|0|1|0|850|49.294189|79.832889|41642|63.442792|16.390097|0.0241212081370216|16|10411|1
10|9|0.999304,0.980723,0.467402,0.464918,0.087654,|NA|NA|b1,y1,y2,b2,y2,y3,y3-NH3,b3,y4,y4-H2O,b4,b4-H2O,b5,b5-NH3,|143.081506,175.118951,290.145891,290.149916,304.161541,405.209221,388.182672,417.249626,532.308931,514.298366,532.312956,514.302392,647.339896,630.313347,|5502|0|37.52|QFITDR|2|821.451924|80.409586|2189|Methylation(3)|NA|NA|3|0|1|0|486|46.866363|80.409586|11004|54.667963|25.741623|0.0242693054414811|17|10417|1
18|15|0.000000,0.000000,0.000001,0.000179,0.027185,0.773274,0.144989,0.027185,0.027185,|NA|NA|b2,y2,y3,y3-NH3,b3,y3,y4,y4-H2O,b4,b5,b5,b5,b5-H2O,y5,y5-H2O,y5-NH3,y6,y6-NH3,b6,b6-H2O,b7,y7,b7,b8,b8-H2O,b8-NH3,y8,y8-H2O,y8-NH3,|260.117576,260.196861,375.223801,358.197252,389.160166,389.239451,476.271481,458.260916,486.212926,587.260606,587.260606,601.276256,583.265692,604.366441,586.355876,587.339892,705.414121,688.387572,715.355566,697.345002,802.387596,802.466881,816.403246,931.430186,913.419622,914.403637,931.509471,913.498906,914.482922,|6798|0|41.75|RCEPTKSDIK|2|1190.615924|122.165109|2891|Methylation(1)|NA|NA|1|2|1|0|1054|50.228406|122.165109|13596|122.165109|0|1.62980463944881e-06|1|6182|1
12|8|0.814666,0.814666,0.442271,0.449152,0.449152,0.028407,0.001686,|NA|NA|b1,b1,y1,y1-NH3,b2,y2,y2-NH3,b3,b3-NH3,b4,y4,y5,b6,|157.108386,171.124036,175.118951,158.092402,314.182276,331.220061,314.193512,443.224866,426.198317,572.267456,631.352191,732.363481,871.426806,|7636|0|44.43|REEEERR|2|1045.533924|54.667963|251,833,1744,2326|Methylation(3)|NA|NA|3|2|1|0|688|48.375884|54.667963|15272|42.994664|11.673299|0.222276340846158|87|12238|1
14|11|0.001146,0.032608,0.927515,0.032608,0.006114,0.000008,0.000001,|NA|NA|y1,b1,b1,y2,b2,y3,y3-H2O,y3-NH3,b3,y4,y5,y5-NH3,b5,b5-NH3,y6,y6-H2O,y7,y7-H2O,b7,b7-H2O,|147.112801,157.108386,171.124036,248.160481,285.166966,345.213241,327.202676,328.186692,372.198996,458.297301,559.344981,542.318432,586.330736,569.304187,660.392661,642.382096,774.435591,756.425026,784.431176,766.420612,|1123|0|21.81|RNSTIPTK|2|930.536524|85.640697|531|Methylation(1)|NA|NA|1|1|0|0|630|47.993405|85.640697|2246|85.640697|0|0.242565083289082|90|12276|1
18|15|0.000002,0.993221,0.006547,0.000230,|NA|NA|b2,y2,y2-NH3,b3,b3,b4,b4-H2O,y3,y3-NH3,b5,b5-H2O,y4,b6,y5,b7,y6,y6-NH3,y7,y7-NH3,b8,y8,y8-H2O,y8-NH3,b9,|159.076416,204.134261,187.107712,258.144826,272.160476,315.166286,297.155722,332.192841,315.166292,462.234696,444.224132,495.256171,591.277286,624.298761,754.340616,771.367171,754.340622,828.388631,811.362082,882.399196,927.457041,909.446476,910.430492,939.420656,|5587|0|37.78|SAVGFDYQGK|2|1085.526524|122.165109|1187|Methylation(1)|NA|NA|1|0|0|0|939|49.726656|122.165109|11174|122.165109|0|2.68952347212057e-06|1|6487|1
14|10|0.910989,0.910989,0.547148,0.525485,0.104634,0.000755,|NA|NA|y1,y1-NH3,b2,b2-H2O,b2,y2,b3,y3,b5,y5,y5,b6,y6,b7,|175.118951,158.092402,201.123366,183.112802,229.154666,272.171711,342.238726,385.255771,618.349726,647.351121,661.366771,731.433786,774.450831,828.486546,|8153|0|46.08|SLLDFLPR|2|1002.595524|71.649175|1157|Methylation(3)|NA|NA|3|0|0|0|427|46.304279|71.649175|16306|52.273613|19.375562|0.17302445253273|65|11913|1
24|14|0.029137,0.029137,0.796919,0.219390,0.511306,0.535915,0.535915,0.167115,0.167115,0.007341,0.000355,0.000355,|NA|NA|y2,y2-NH3,y3,y3-H2O,b4,b4-H2O,b5,b5-H2O,b5-NH3,y5,y5,y5,y5,b7,y7,b8,b8,b8,y8,b9,y9,b10,b10,b10-NH3,y10,y11,y11-H2O,b12,|276.155391,259.128842,389.239451,371.228886,459.231026,441.220462,587.289606,569.279042,570.263057,632.324971,632.324971,646.340621,660.356271,743.343096,834.420331,844.390776,858.406426,872.422076,917.457441,986.465006,1045.516021,1087.476296,1115.507596,1098.481047,1201.617131,1329.675711,1311.665146,1357.634246,|4642|0|34.66|SSNRNPSSNEIEK|2|1503.743524|81.320366|1493|Methylation(3)|NA|NA|3|1|0|0|1561|51.934029|81.320366|9284|72.354564|8.96580200000001|0.0724353961012723|33|11379|1
28|16|0.003259,0.003259,0.017383,0.017383,0.092709,0.092709,0.092709,0.092709,0.092709,0.494446,0.000611,0.000115,|NA|NA|b2,y1,b3,y2,y3,y3-NH3,b4,b5,y5,y5,b7,b8,b9,b9-H2O,y3(2+),y4(2+),b9(2+),y10(2+),y11(2+),y11(2+),b14(2+),y13(2+),|175.071336,175.118951,303.129916,303.213911,374.251021,357.224472,402.198326,531.240916,574.367111,588.382761,804.355636,933.398226,1047.441156,1029.430592,374.251021,501.350731,1061.456806,1260.684111,1375.711051,1389.726701,1616.806076,1616.853691,|15788|0|71.11|SSQVEQMEQRSLAKR|3|1790.926448|90.308424|2582|Methylation(1)|NA|NA|1|2|1|0|1939|52.875778|90.308424|31576|62.968879|27.339545|0.281644826259434|113|12515|1
18|12|0.124743,0.124743,0.631039,0.140743,0.169788,0.758653,0.525145,0.525145,|NA|NA|b2,y1,b2,y1,b3,b3-H2O,b3,b3-H2O,y3,y3-NH3,b4,b4-H2O,y4,y4,y5,b6,y6,b7,y7,y7,b9,y8,y9,y9,|175.071336,175.118951,189.086986,189.134601,276.119016,258.108452,290.134666,272.124102,388.230291,371.203742,389.203076,371.192512,473.283051,501.314351,604.323541,605.296326,717.407601,718.380386,816.476011,830.491661,931.491726,931.539341,1004.555721,1018.571371,|1288|0|22.51|SSSILCVQAR|2|1105.599924|79.832889|2784|Methylation(3)|NA|NA|3|0|1|0|958|49.813655|79.832889|2576|56.890426|22.942463|0.0241212081370216|16|10407|1
12|11|0.002994,0.454149,0.454149,0.085153,0.002994,0.000561,|NA|NA|y1,b2,y2,y2-NH3,b3,y3,b4,y4,b5,y4,b5,y5,y5-H2O,b6,y6,|175.118951,187.107716,288.203011,271.176462,316.150306,389.250691,445.192896,518.293281,532.224926,532.308931,546.240576,647.335871,629.325306,659.324636,746.404281,|2880|0|28.21|SVDETLR|2|833.436124|99.625735|895,929|Methylation(1)|NA|NA|1|0|0|0|311|44.927604|99.625735|5760|99.625735|0|0.0285690511758697|19|10658|1
16|11|0.989811,0.835994,0.169450,0.839718,0.165027,|NA|NA|y1,b2,b2-H2O,y2,y3,b4,b4-H2O,y3,b4,b4-H2O,y4,y4,y5,b6,y5,y6,b7,b7,y7,y7-H2O,b8,b8-H2O,y8,y8,|147.112801,187.107716,169.097152,274.212511,345.249621,359.156116,341.145552,359.265271,387.187416,369.176852,416.286731,430.302381,529.370791,557.292936,557.402091,614.423551,642.345696,656.361346,729.450491,711.439926,769.445406,751.434842,800.487601,814.503251,|10093|0|52.28|TAEGIAALK|2|915.551124|75.681778|2343|Methylation(3)|NA|NA|3|0|1|0|452|46.551384|75.681778|20186|67.803238|7.87854|0.0747603534109674|36|11388|1
36|27|0.006320,0.033707,0.958787,0.001185,0.000000,0.000000,0.000000,0.000001,0.000039,0.001117,0.031765,0.903546,0.031765,0.031765,|NA|NA|b3,y3,y3-H2O,b4,y4,y4-H2O,b5,b5-H2O,b6,b6-H2O,y5,y5-H2O,b7,b7-H2O,y6,y6-NH3,b8,b8-H2O,y7,y7-NH3,b9,b9-H2O,y8,b10,b10-H2O,y9,y9-H2O,b11,y10,y10-H2O,y10-NH3,b12,b12-H2O,y11,y11-H2O,y11-NH3,b13,b13-H2O,y12,y12-H2O,y12-NH3,b14,y13,y13-H2O,y13-NH3,y14,b15,b15-H2O,y15,y15-H2O,b16,b16,b16-H2O,b16-NH3,y16,b17,b17-H2O,b17-NH3,|334.176126,397.208161,379.197596,463.218716,526.250751,508.240186,564.230006,546.219442,635.267116,617.256552,655.293341,637.282776,748.351176,730.340612,769.336271,752.309722,819.388286,801.377722,882.420331,865.393782,948.430876,930.420312,983.468011,1061.514936,1043.504372,1098.494951,1080.484386,1176.541876,1211.579011,1193.568446,1194.552462,1277.589556,1259.578992,1340.621601,1322.611036,1323.595052,1390.673616,1372.663052,1411.658711,1393.648146,1394.632162,1504.716546,1524.742771,1506.732206,1507.716222,1595.779881,1633.759136,1615.748572,1724.822471,1706.811906,1748.786076,1762.801726,1744.791162,1745.775177,1839.849411,1849.833756,1831.823192,1832.807207,|18210|0|79.58|TAFDDAIAELDTLNEDSYK|2|2159.003124|194.223172|26|Methylation(2)|NA|NA|2|0|0|0|1957|52.915908|194.223172|36420|194.223172|0|1.31026850576316e-21|0|1091|7
30|24|0.813505,0.152532,0.028600,0.005362,0.000000,0.000000,0.000000,0.000000,0.000000,0.000000,0.000000,0.000000,|NA|NA|y3,y4,b4,b4-H2O,y5,b5,b5-H2O,y6,b6,b6-H2O,y7,y7,y7-NH3,b7,y8,b8,y9,y9-H2O,b9,y10,y10-H2O,y10-NH3,b10,y11,b11,b11-H2O,y12,b12,b12-H2O,b12-NH3,b13,b13-H2O,b13-NH3,y13,b14,b14-H2O,b14-NH3,y14,b15,b15-NH3,|331.233971,418.266001,437.250686,419.240122,531.350061,566.293276,548.282712,632.397741,665.361686,647.351122,760.456321,774.471971,757.445422,796.402176,888.514901,925.444766,1017.557491,999.546926,1053.503346,1148.597981,1130.587416,1131.571432,1181.561926,1247.666391,1282.609606,1264.599042,1376.708981,1395.693666,1377.683102,1378.667117,1482.725696,1464.715132,1465.699147,1513.767891,1595.809756,1577.799192,1578.783207,1626.851951,1666.846866,1649.820317,|11144|0|55.69|TAIHEVMEQQTISIAK|2|1812.950324|184.892486|734|Methylation(1)|NA|NA|1|0|0|0|1779|52.501759|184.892486|22288|184.892486|0|3.39104635826289e-27|0|640|1
12|10|0.807165,0.215603,0.505725,0.178005,0.574047,0.574047,0.145407,|NA|NA|y1,b2,b3,b3,y3,y3,y3-NH3,b4,y4,y4,b5,y5,b6,b6-NH3,y6,|147.112801,219.079796,389.196556,389.196556,418.229621,432.245271,415.218722,504.223496,547.272211,575.303511,661.297386,717.388971,789.355966,772.329417,820.398161,|6169|0|39.72|TCREEQK|2|935.462724|82.632052|776|Methylation(3)|NA|NA|3|1|0|0|477|46.785184|82.632052|12338|54.667963|27.964089|0.178467444951458|69|11935|1
32|27|0.000001,0.000001,0.000001,0.000007,0.000188,0.001004,0.005356,0.028564,0.812497,0.152343,0.000035,0.000001,0.000000,0.000000,0.000000,|NA|NA|y2,b3,b3,y3,y3-H2O,y3,b4,y4,y4-H2O,b5,y5,y5-NH3,b6,b6-H2O,y6,b7,b7-H2O,y7,y7-NH3,b7,b7-H2O,y8,b8,y9,y9-NH3,b9,b9-H2O,b10,b10-H2O,y10,b11,b11-H2O,y11,b12,b12-H2O,y12,b13,b13-H2O,b13-NH3,y13,y13-H2O,b14,b14-H2O,b14-NH3,y14,b15,b15-H2O,b16,b16-H2O,b16-NH3,|288.203011,344.181606,358.197256,417.245601,399.235036,431.261251,473.224196,545.304181,527.293616,588.251136,673.362761,656.336212,689.298816,671.288252,744.399871,802.382876,784.372312,815.436981,798.410432,816.398526,798.387962,916.484661,917.409816,1017.532341,1000.505792,1018.457496,1000.446932,1119.505176,1101.494612,1132.559281,1190.542286,1172.531722,1245.643341,1261.579396,1243.568832,1346.691021,1389.637976,1371.627412,1372.611427,1461.717961,1443.707396,1517.696556,1499.685992,1500.670007,1590.760551,1646.739146,1628.728582,1759.823206,1741.812642,1742.796657,|10446|0|53.43|TELEDTLDSTAAQQELR|2|1933.928524|219.161162|754|Methylation(1)|NA|NA|1|0|0|0|2172|53.368598|219.161162|20892|219.161162|0|2.69787169702908e-43|0|125|1
22|13|1.000000,0.999905,0.999681,0.000319,0.000095,|NA|NA|y2,y2-NH3,b2,b2-H2O,y3,b4,b4-H2O,b5,b5-H2O,y5,y5-NH3,y5,y5-NH3,y6,y6,y7,y8,y8-NH3,b8,b8-H2O,b8-NH3,y10,y10-NH3,b10,b10-H2O,b10-NH3,b10,b10-H2O,b10-NH3,|246.156061,229.129512,247.111096,229.100532,357.224471,441.216616,423.206052,556.279946,538.269382,568.320161,551.293612,568.320161,551.293612,665.372921,693.404221,807.483531,922.546861,905.520312,923.501896,905.491332,906.475347,1116.652381,1099.625832,1117.607416,1099.596852,1100.580867,1117.607416,1099.596852,1100.580867,|15546|0|70.29|TMPPTKPQPPAR|2|1362.752924|76.833322|834|Methylation(3)|NA|NA|3|1|0|0|901|49.547248|76.833322|31092|72.354564|4.478758|0.163051044417732|53|11880|1
14|12|0.816876,0.153164,0.028718,0.001010,0.000189,0.000035,0.000007,|NA|NA|y1,b2,b2-NH3,y2,y2-H2O,y2,b3,b3-H2O,b3-NH3,y3,b4,y4,b5,y5,b6,y6,b7,y7,|147.112801,230.113536,213.086987,248.160481,230.149916,262.176131,331.161216,313.150652,314.134667,361.244541,430.229626,490.287131,559.272216,589.355541,672.356276,676.387571,773.403956,804.446151,|2987|0|28.61|TQSVEITK|2|919.510524|101.250546|183|Methylation(1)|NA|NA|1|0|0|0|461|46.637009|101.250546|5974|89.080123|12.170423|0.0141507845532317|13|10173|1
16|11|0.181808,0.845980,0.950010,0.458567,0.458567,0.088406,0.016664,|NA|NA|y1,b2,b2,b2-H2O,b3,b3-H2O,y2,y2-NH3,b3,y2,b4,b4,b4-H2O,b4,b6,y5,y5-NH3,b7,b7-NH3,y6,y6-NH3,b7,y6,y7,y7-H2O,y7,y8,|147.112801,189.086986,203.102636,185.092072,260.124096,242.113532,260.196861,243.170312,274.139746,274.212511,347.156126,375.187426,357.176862,389.203076,601.282776,628.402821,611.376272,729.377736,712.351187,729.450501,712.423952,743.393386,743.466151,800.487611,782.477046,814.503261,901.535291,|9460|0|50.28|TSGTEPKIK|2|1002.582524|75.681778|848|Methylation(3)|NA|NA|3|1|0|0|469|46.711728|75.681778|18920|47.642257|28.039521|0.272361634265945|106|12467|1
52|28|0.000918,0.004233,0.018379,0.074961,0.276141,0.812621,0.812654,0.000059,0.000034,|NA|NA|y2,y2-NH3,y2,y3,b4,b4-NH3,y4,b5,b5-H2O,y5,y6,y6,y7,y9,y9,y10,b9,b9-H2O,y11,y11,y12,b11,y13,y13-NH3,b16,b5(2+),y9(2+),y11(2+),b10(2+),y13(2+),b12(2+),b12(2+),b13(2+),y15(2+),y16(2+),b16(2+),y18(2+),b18(2+),y19(2+),b20(2+),y20(2+),b21(2+),y21(2+),y22(2+),b24(2+),|274.187361,257.160812,288.203011,359.240121,386.203406,369.176857,442.277231,473.235436,455.224872,543.324911,614.362021,628.377671,685.399131,827.473351,855.504651,898.510461,934.429866,916.419302,969.547571,969.547571,1054.600331,1102.519736,1137.637441,1120.610892,1582.800586,473.235436,855.504651,997.578871,1005.466976,1137.637441,1258.620846,1272.636496,1369.689256,1418.822611,1475.844071,1582.800586,1707.932241,1724.874806,1835.990821,1866.949026,1937.038501,1967.996706,2024.070531,2125.118211,2221.139336,|6307|0|40.16|VANTSTQTMGPRPAAAAAAATPAVR|3|2409.266648|144.268063|616|Methylation(2)|NA|NA|2|1|0|0|2201|53.4262|144.268063|12614|56.202166|88.065897|4.81876558905106e-05|2|7535|1
18|13|0.966194,0.039325,0.850824,0.252150,0.724933,0.139763,0.026812,|NA|NA|y1,y2,b3,y3,b5,y5,b6,b6,y6,b7,y7,y7-NH3,b8,y8,y8-NH3,b9,b9-H2O,y9,|175.118951,288.203011,358.160866,415.302721,590.249036,615.418811,661.286146,689.317446,716.466491,790.365126,847.506981,830.480432,889.433536,976.549571,959.523022,1030.548896,1012.538332,1105.592161,|8136|0|46.02|VDEMSVTIIR|2|1204.656124|92.78506|2301|Methylation(3)|NA|NA|3|0|1|0|930|49.684829|92.78506|16272|66.087035|26.698025|0.000253688790023039|3|8162|1
30|21|0.964878,0.033921,0.001193,0.000008,0.000000,0.000000,0.000000,0.000000,|NA|NA|b3,y4,b4,y5,b5,y6,y6-H2O,b7,b7,b7-H2O,y7,y7-NH3,b8,b8,b8-H2O,y8,y8-H2O,b9,b9-H2O,y9,b10,b10-H2O,b10-NH3,y11,b11,b11-NH3,y12,b12,b12-NH3,b13,y13,y13-H2O,b14,b15,b15-NH3,|328.186686,430.229611,457.229276,487.251071,514.250736,616.293661,598.283096,712.314786,726.330436,708.319872,729.377721,712.351172,811.383196,825.398846,807.388282,843.420651,825.410086,939.441776,921.431212,942.489061,1052.525836,1034.515272,1035.499287,1154.568761,1181.568426,1164.541877,1211.590221,1238.589886,1221.563337,1335.642646,1340.632811,1322.622246,1464.685236,1521.706696,1504.680147,|9399|0|50.08|VDVEGPDVNIEGPEGK|2|1667.816124|142.362057|47|Methylation(1)|NA|NA|1|0|0|0|1717|52.347703|142.362057|18798|142.362057|0|8.4917205455922e-13|0|3003|1
37|25|0.049535,0.049535,0.264189,0.264189,0.264189,0.049535,0.049535,0.009288,0.000002,0.000000,0.000000,0.000000,0.000000,|1.000000,|NA|y2,b3,y3,y4,y5,y6,b7,y7,y7-NH3,y8,y8,b9,b10,b10-H2O,b11,b11-H2O,b11-NH3,y11,b13,b14,y8(2+),b9(2+),y9(2+),b10(2+),b11(2+),b11(2+),b13(2+),y14(2+),b17(2+),y17(2+),b18(2+),|288.203011,360.228156,435.271421,549.314351,662.398411,825.461741,853.358271,954.504331,937.477782,1051.557091,1051.557091,1111.443451,1224.527511,1206.516947,1337.611571,1319.601007,1320.585022,1406.767801,1563.706921,1726.770251,1051.557091,1097.427801,1164.641151,1224.527511,1323.595921,1337.611571,1563.706921,1766.878161,2100.965651,2142.024566,2214.049711,|21205|0|91.28|VFIMDNCEELIPEYLNFIR|3|2388.162248|162.586191|539|Methylation(1)|Met_OX(1)|NA|2|0|0|0|2693|54.302364|162.586191|42410|60.547492|102.038699|2.80807794202278e-08|0|5069|1
30|27|0.993222,0.006547,0.000230,0.000000,0.000000,0.000000,0.000000,0.000000,|NA|NA|y2,y2-H2O,y2-NH3,b3,y3,y3-H2O,y4,b4,b4-NH3,b5,y5,y6,b6,b7,b7-NH3,y7,y7,b8,b8-NH3,y8,y8,b9,b9-NH3,y9,y10,b10,b10-NH3,b11,b11-H2O,b11-NH3,y11,y12,y12-H2O,y12-NH3,b12,b12-H2O,b12-NH3,b13,b13-H2O,y13,y13-H2O,b14,b14-NH3,y14,y14-H2O,y14-NH3,b15,b15,|262.139741,244.129176,245.113192,341.218326,375.223801,357.213236,432.245261,470.260916,453.234367,567.313676,595.308591,666.345701,668.361356,739.398466,722.371917,779.429761,793.445411,810.435576,793.409027,850.466871,864.482521,881.472686,864.446137,921.503981,992.541091,994.556746,977.530197,1065.593856,1047.583292,1048.567307,1093.588771,1190.641531,1172.630966,1173.614982,1228.657186,1210.646622,1211.630637,1285.678646,1267.668082,1319.684121,1301.673556,1398.762706,1381.736157,1433.727051,1415.716486,1416.700502,1513.789646,1513.789646,|12866|0|61.31|VINEPTAAALAYGLDK|2|1659.895324|235.235675|276|Methylation(1)|NA|NA|1|0|0|0|1496|51.749316|235.235675|25732|235.235675|0|4.07491621896623e-51|0|59|2
16|12|0.001643,0.001643,0.249179,0.249179,0.249179,0.249179,|NA|NA|b2,b2,b3,b3-H2O,b4,b4-H2O,y4,y5,y5-H2O,b6,y6,y6,b7,y7,y7-NH3,b8,b8-H2O,b8-NH3,y8,|197.128446,197.128446,298.176126,280.165562,411.260186,393.249622,531.350061,678.418471,660.407906,686.423556,777.486881,791.502531,813.523266,892.550211,875.523662,942.565856,924.555292,925.539307,989.602971,|18565|0|80.83|VPTLFKLEK|2|1088.672124|89.080123|1808|Methylation(1)|NA|NA|1|1|1|0|384|45.843312|89.080123|37130|32.971091|56.109032|0.108075057375227|41|11519|1
14|12|0.992233,0.006541,0.001226,0.000000,0.000000,|NA|NA|y1,y1-NH3,b2,b2-NH3,y2,y2-NH3,y3,y3-NH3,b3,b3-H2O,b3-NH3,b4,y4,y4-NH3,b5,y5,b5,b5-H2O,b5-NH3,b6,y6,y6-H2O,y6-NH3,b7,b7-NH3,|175.118951,158.092402,270.192446,253.165897,290.145891,273.119342,387.198651,370.172102,399.235036,381.224472,382.208487,528.277626,550.261981,533.235432,677.325306,679.304571,691.340956,673.330392,674.314407,788.393716,808.347161,790.336596,791.320612,903.420656,886.394107,|1843|0|24.46|VREEYPDR|2|1077.532724|101.250546|1264|Methylation(1)|NA|NA|1|1|0|0|904|49.561684|101.250546|3686|101.250546|0|0.00738315297712111|10|9819|1
18|11|0.970532,0.502326,0.502326,0.512407,0.512407,|NA|NA|b2,y2,y2,b4,b4-H2O,y5,y6,b6,b7,b8,b8,y8,b9,y9,|199.144096,260.196861,288.228161,427.255096,409.244532,545.365711,616.402821,625.391916,726.439596,755.429756,783.461056,844.513821,896.545116,943.582231,|10835|0|54.7|VVVDALSGLK|2|1042.649924|67.888648|679|Methylation(3)|NA|NA|3|0|0|0|416|46.190933|67.888648|21670|67.888648|0|0.289434626343716|117|12530|1
10|11|0.032608,0.927523,0.032608,0.006114,0.001146,|NA|NA|y1,b1,y2,b2,y3,y3,b3,y4,y4-NH3,b4,y5,b5,|175.118951,187.086586,288.203011,300.170646,416.261591,416.261591,428.229226,544.320171,527.293622,556.287806,657.404231,669.371866,|7204|0|43.03|WLNQLR|2|843.484724|100|2673|Methylation(1)|NA|NA|1|0|1|0|237|43.747483|100|14408|100|0|0.0319851887681043|21|10707|1
24|16|0.788851,0.029199,0.148912,0.037246,0.059187,0.291984,0.293449,0.294684,0.056487,|NA|NA|y1,b4,b4,y4,y5,b5,b6,b6,b6,y6,b7,y9,y10,b2(2+),y3(2+),b3(2+),b5(2+),y7(2+),y8(2+),b11(2+),b11(2+),y12(2+),b12(2+),|147.112801,473.203066,473.203066,474.292211,588.371521,600.302776,701.350456,701.350456,715.366106,717.414111,830.393046,1060.588441,1157.641201,293.113196,345.249621,390.165956,600.302776,846.456701,961.520031,1273.594646,1287.610296,1383.736551,1400.694356,|3416|0|30.34|YDPPITEEKEGLK|3|1546.796648|104.763949|2059|Methylation(2)|NA|NA|2|1|1|0|1541|51.878026|104.763949|6832|88.349928|16.414021|0.164587542127149|54|11884|1
18|15|0.000227,0.006463,0.980385,0.006463,0.006463,|NA|NA|y2,y2-H2O,b2,y3,b3,y4,b4,y5,b5,y6,b6,y7,b7,y8,b8,y9,b9,|276.155391,258.144826,277.154666,333.176851,348.191776,434.224531,477.234366,505.261641,576.302776,604.330051,647.339886,733.372641,734.371916,804.409751,805.409026,917.493811,934.451616,|4804|0|35.22|YLAEVASGEK|2|1080.558124|122.165109|16|Methylation(1)|NA|NA|1|0|0|0|821|49.143432|122.165109|9608|122.165109|0|2.68952347212057e-06|1|6485|1
33|20|0.313702,0.313702,0.313702,0.058819,0.000073,0.000003,0.000000,0.000000,0.000000,0.000000,|1.000000,|NA|b2,b3,y5,b7,y6,b8,y7,y8,y8-NH3,b10,b10-H2O,y11,b13,b8(2+),y7(2+),y8(2+),b10(2+),y9(2+),b14(2+),y14(2+),y15(2+),b15(2+),|261.123366,374.207426,653.244676,824.430096,839.323986,923.498506,953.366916,1054.414596,1037.388047,1138.589116,1120.578552,1323.588526,1554.722306,923.498506,953.366916,1054.414596,1138.589116,1153.483006,1701.757711,1716.789736,1813.842496,1830.800301,|11576|0|57.08|YPIEHGIVTNWDDMEK|3|1976.903948|118.058925|19|Methylation(1)|Met_OX(1)|NA|2|0|0|0|1668|52.22196|118.058925|23152|86.205229|31.853696|0.0296120378392557|19|10688|16
