# Supplementary material for: Exploring Protein Post-Translational Modifications of Breast Cancer Cells Using a Novel Combinatorial Search Algorithm
Source: Int J Mol Sci. 2024 Sep 13;25(18):9902. doi: 10.3390/ijms25189902 (PMC11432537; doi:10.3390/ijms25189902)
Supplement: Supplementary file 1 [file ijms-25-09902-s001.zip › consolidate_ptm.R]

# Consolidation of PTM data from MGVB

# import data
MDA231_IFN_memb3<- read.csv("231_IFN_memb3.mtl", sep="|", stringsAsFactors=F)
MDA231_IFN_memb2<- read.csv("231_IFN_memb2.mtl", sep="|", stringsAsFactors=F)
MDA231_IFN_memb1<- read.csv("231_IFN_memb1.mtl", sep="|", stringsAsFactors=F)

MDA231_c_memb1<- read.csv("231_c_memb1.mtl", sep="|", stringsAsFactors=F)
MDA231_c_memb2<- read.csv("231_c_memb2.mtl", sep="|", stringsAsFactors=F)
MDA231_c_memb3<- read.csv("231_c_memb3.mtl", sep="|", stringsAsFactors=F)

# merge them into a dataframe 
# control frst
merged<- merge(MDA231_c_memb1, MDA231_c_memb2, by = c("Sequence", "mod0"), all=T)
merged1<- merge(merged, MDA231_c_memb3, by = c("Sequence", "mod0"), all=T)

# create dataframe for control
MDA231_c_m<- merged1[, c("Sequence", "mod0", "Countb.x", "Countb.y", "Countb")]

# change column names
colnames(MDA231_c_m)<- c("Sequence", "mod0", "c1_m", "c2_m", "c3_m")

# now ifn
merged<- merge(MDA231_IFN_memb1, MDA231_IFN_memb2, by = c("Sequence", "mod0"), all=T)
merged1<- merge(merged, MDA231_IFN_memb3, by = c("Sequence", "mod0"), all=T)

# create dataframe for control
MDA231_IFN_m<- merged1[, c("Sequence", "mod0", "Countb.x", "Countb.y", "Countb")]

# change column names
colnames(MDA231_IFN_m)<- c("Sequence", "mod0", "ifn1_m", "ifn2_m", "ifn3_m")

# merge
consolidated_data_m<- merge(MDA231_c_m, MDA231_IFN_m, by = c("Sequence", "mod0"), all=T)

# now soluble
# import data
MDA231_IFN_sol3<- read.csv("231_ifn_sol3.mtl", sep="|", stringsAsFactors=F)
MDA231_IFN_sol2<- read.csv("231_ifn_sol2.mtl", sep="|", stringsAsFactors=F)
MDA231_IFN_sol1<- read.csv("231_ifn_sol1.mtl", sep="|", stringsAsFactors=F)

MDA231_c_sol1<- read.csv("231_c_sol1.mtl", sep="|", stringsAsFactors=F)
MDA231_c_sol2<- read.csv("231_c_sol2.mtl", sep="|", stringsAsFactors=F)
MDA231_c_sol3<- read.csv("231_c_sol3.mtl", sep="|", stringsAsFactors=F)

# merge them into a dataframe 
# control frst
merged<- merge(MDA231_c_sol1, MDA231_c_sol2, by = c("Sequence", "mod0"), all=T)
merged1<- merge(merged, MDA231_c_sol3, by = c("Sequence", "mod0"), all=T)

# create dataframe for control
MDA231_c_s<- merged1[, c("Sequence", "mod0", "Countb.x", "Countb.y", "Countb")]

# change column names
colnames(MDA231_c_s)<- c("Sequence", "mod0", "c1_s", "c2_s", "c3_s")

# now ifn
merged<- merge(MDA231_IFN_sol1, MDA231_IFN_sol2, by = c("Sequence", "mod0"), all=T)
merged1<- merge(merged, MDA231_IFN_sol3, by = c("Sequence", "mod0"), all=T)

# create dataframe for control
MDA231_IFN_s<- merged1[, c("Sequence", "mod0", "Countb.x", "Countb.y", "Countb")]

# change column names
colnames(MDA231_IFN_s)<- c("Sequence", "mod0", "ifn1_s", "ifn2_s", "ifn3_s")

# merge
consolidated_data_s<- merge(MDA231_c_s, MDA231_IFN_s, by = c("Sequence", "mod0"), all=T)

# make report
consolidated_data_all<- merge(consolidated_data_m, consolidated_data_s, by = c("Sequence", "mod0"), all=T)
consolidated_data_all[is.na(consolidated_data_all)]<- 0
write.csv(consolidated_data_all, "mda231.csv", row.names=F)
