# Supplementary material for: Exploring Protein Post-Translational Modifications of Breast Cancer Cells Using a Novel Combinatorial Search Algorithm
Source: Int J Mol Sci. 2024 Sep 13;25(18):9902. doi: 10.3390/ijms25189902 (PMC11432537; doi:10.3390/ijms25189902)
Supplement: Supplementary file 1 [file ijms-25-09902-s001.zip › MaxQuant_data_analysis.R]

# Heatmap for  MaxQuant data

# load data
data<- read.csv("~/raw_files/proteinGroups.txt", sep="\t", stringsAsFactors = F)
dataFiltered<- data[data$Uniprot != "",]

# sumup LFQ intensities for control and treated
lfq231c<- dataFiltered[, "LFQ.Intensity.231.c.m1"] + dataFiltered[, "LFQ.Intensity.231.c.m2"] + dataFiltered[, "LFQ.Intensity.231.c.m3"] + dataFiltered[, "LFQ.Intensity.231.c.s1"] + dataFiltered[, "LFQ.Intensity.231.c.s2"] + dataFiltered[, "LFQ.Intensity.231.c.s3"]

lfq231ifn<- dataFiltered[, "LFQ.Intensity.231.ifn.m1"] + dataFiltered[, "LFQ.Intensity.231.ifn.m2"] + dataFiltered[, "LFQ.Intensity.231.ifn.m3"] + dataFiltered[, "LFQ.Intensity.231.ifn.s1"] + dataFiltered[, "LFQ.Intensity.231.ifn.s2"] + dataFiltered[, "LFQ.Intensity.231.ifn.s3"]

# extract first uniprot id
uniprot<- sapply(dataFiltered$Uniprot, function(x) strsplit(x, ';')[[1]][1])
uniprot<- unname(uniprot)

data231<- data.frame(uniprot, lfq231c, lfq231ifn)
data231_new<- data231[data231$lfq231c > 0 | data231$lfq231ifn > 0,]
data231_2<- data231_new[!duplicated(data231_new$uniprot),]
row.names(data231_2)<- data231_2$uniprot
data231_2$uniprot<- NULL

heatmap(as.matrix(log2(data231_2+1)), Colv = NA, scale = "column", labCol=c("Control", "IFNg"), cexCol=0.8, margins=c(4,20))
 
# volcano plots
lfq231c_1<- dataFiltered[, "LFQ.Intensity.231.c.m1"] + dataFiltered[, "LFQ.Intensity.231.c.s1"]
lfq231c_2<- dataFiltered[, "LFQ.Intensity.231.c.m2"] + dataFiltered[, "LFQ.Intensity.231.c.s2"]
lfq231c_3<- dataFiltered[, "LFQ.Intensity.231.c.m3"] + dataFiltered[, "LFQ.Intensity.231.c.s3"]
 
lfq231ifn_1<- dataFiltered[, "LFQ.Intensity.231.ifn.m1"] + dataFiltered[, "LFQ.Intensity.231.ifn.s1"]
lfq231ifn_2<- dataFiltered[, "LFQ.Intensity.231.ifn.m2"] + dataFiltered[, "LFQ.Intensity.231.ifn.s2"]
lfq231ifn_3<- dataFiltered[, "LFQ.Intensity.231.ifn.m3"] + dataFiltered[, "LFQ.Intensity.231.ifn.s3"]
 
lfq231volc<- data.frame(uniprot, log2(lfq231c_1+1),log2(lfq231c_2+1),log2(lfq231c_3+1), log2(lfq231ifn_1+1),log2(lfq231ifn_2+1),log2(lfq231ifn_3+1))
colnames(lfq231volc)<- c("uniprot", "mda231c_1", "mda231c_2", "mda231c_3", "mda231ifn_1", "mda231ifn_2", "mda231ifn_3")
 
sumUp<- apply(lfq231volc[,-1], 1, sum)
lfq231volc_fltr<- lfq231volc[sumUp > 0,]
 
p<- apply(lfq231volc_fltr[-1], 1, function(x) t.test(x[1:3], x[4:6])$p.value)
adjP<- p.adjust(p, "fdr")
 
dif<-  apply(lfq231volc_fltr[-1], 1, function(x) (mean(x[4:6]) - mean(x[1:3])))
statData<- data.frame(lfq231volc_fltr$uniprot, dif, p, adjP)
colnames(statData)[1] <- "uniprot"
 
plot(statData$dif, -log10(statData$p), xlab="Expression difference", ylab="-log10(adjP)")
 
results231<- statData[statData$adjP < 0.01 & abs(dif) > 2,]
results231<- results231[order(-results231$dif),]
 
library(ggplot2)
library(ggbreak)

ggplot(data = statData, aes(x = dif, y = -log10(adjP))) + geom_point(col = "dark grey") + scale_x_break(c(-2,-20), scale = 5) + scale_x_break(c(2,20), scale = 2) + geom_hline(yintercept = -log10(0.05), col= "red") + geom_vline(xintercept = -2, col= "red") + geom_vline(xintercept = 2, col= "red")

# boxplots
# P10809 (HSPD1)
boxplot(c(33.595,  33.56147,  33.56369),     c(33.8305 ,   33.78899,    33.77007)
, names = c("Control", "IFNg"), ylab= "Log2(LFQ intensity)", main="HSPD1")

# P08670 (VIM)
lfq231volc_fltr[lfq231volc_fltr$uniprot == "P08670",]
boxplot(c(33.85161,  33.86,  33.81312),     c(34.47895,    34.54213,    34.53096), names = c("Control", "IFNg"), ylab= "Log2(LFQ intensity)", main="VIM")

# P06576 (ATPB)
lfq231volc_fltr[lfq231volc_fltr$uniprot == "P06576",]
boxplot(c(34.11779,  34.15227,  34.19748),     c(34.38692,     34.4119,    34.45414), names = c("Control", "IFNg"), ylab= "Log2(LFQ intensity)", main="ATPB")

# Correlation between MaxQuant LFQ and MGVB spectral counts
gene<- sapply(dataFiltered$Gene, function(x) strsplit(x, ';')[[1]][1]))
gene<- unname(gene)
data231gene<- data.frame(gene, lfq231c, lfq231ifn)
data231gene_new<- data231gene[data231gene$lfq231c > 0 | data231gene$lfq231ifn > 0,]
data231gene_2<- data231gene_new[!duplicated(data231gene_new$gene),]

# Import MGVB data for MDA231
mda231mgvb<- read.csv("~/Dropbox/grants/pleven/mda231mgvb.csv", stringsAsFactors=F)
merged_data<- merge(mda231mgvb, data231gene_2, by = ("gene"))
plot(log(merged_data$sample1+1), log(merged_data$lfq231c+1), col = "red", cex=0.75, xlab= "log(MGVB spectral counts)", ylab= "log(MaxQuant LFQ)", ylim= c(10, 25))
cor.test(log(merged_data$sample1+1), log(merged_data$lfq231c+1), method="spearman", exact = F)
