# Supplementary material for: Exploring Protein Post-Translational Modifications of Breast Cancer Cells Using a Novel Combinatorial Search Algorithm
Source: Int J Mol Sci. 2024 Sep 13;25(18):9902. doi: 10.3390/ijms25189902 (PMC11432537; doi:10.3390/ijms25189902)
Supplement: Supplementary file 1 [file ijms-25-09902-s001.zip › mda231.csv]

Sequence	mod0	c1_m	c2_m	c3_m	ifn1_m	ifn2_m	ifn3_m	c1_s	c2_s	c3_s	ifn1_s	ifn2_s	ifn3_s
*ADEELEALRR	Methylation(3)	0	0	0	0	0	0	0	1	0	0	0	0
*ENSTTTISR	Methylation(3)	0	0	0	0	0	0	1	0	0	0	0	0
*TEQMTLR	Methylation(3)	0	1	0	0	0	0	0	0	0	0	0	0
AATSGKNVKK	Methylation(1)	0	1	0	0	0	0	0	0	0	0	0	0
ACALQRDNVIIKDR	Methylation(1)	1	0	0	0	0	0	0	0	0	0	0	0
ACIDSNEDGDLSKSTVLR	Methylation(2)	0	0	0	0	0	0	1	0	0	0	0	0
ADTSSMYRVK	Methylation(2)	0	0	0	0	1	0	0	0	0	0	0	0
ADVDVSGPK	Methylation(1)	1	2	2	0	0	0	0	1	0	0	0	0
AEAILER	Methylation(1)	0	0	0	0	0	0	1	0	0	0	0	0
AEQEEELAR	Methylation(3)	1	0	0	0	0	0	0	0	0	0	0	0
AESEEGPDVLR	Methylation(1)	0	0	0	0	0	0	0	1	1	0	0	0
AFAEKLEDLEDK	Methylation(2)	0	0	0	0	0	0	0	0	0	0	0	1
AGNLGGGVVTIERSK	Methylation(3)	0	0	0	0	0	0	0	0	0	0	0	1
AGSEKLLK	Methylation(3)	0	0	0	0	0	0	0	1	0	0	0	0
AGTQIENIDEDFR	Methylation(1)	0	0	0	0	0	0	1	1	2	1	1	1
AGTQIENIDEDFRDGLK	Methylation(1)	0	0	0	0	0	0	1	1	0	0	0	0
AIFSASIDDKVGRHVK	Methylation(1)	1	0	0	0	0	0	0	0	0	0	0	0
AKKGQTNALR	Methylation(1)	0	0	0	0	0	0	0	0	0	1	0	0
ALAGCINDRVR	Methylation(1)	0	0	0	0	0	0	0	0	0	0	1	0
ALELDQER	Methylation(1)	0	0	0	0	0	0	0	0	0	0	0	1
ALELENDR	Methylation(2)	0	0	1	1	1	0	0	0	0	0	0	0
ALLEKGMDICSSFR	Methylation(2)	0	0	1	0	0	0	0	0	0	0	0	0
ALREREK	Methylation(3)	0	0	0	0	0	0	0	0	0	1	0	0
ALYESELADAR	Methylation(1)	1	1	1	1	1	1	0	0	0	0	0	0
AMGDAEIK	Methylation(1)	0	1	1	0	1	0	0	0	0	0	0	0
AMVADNGR	Methylation(2)	0	0	0	0	0	0	0	0	0	0	0	1
AQDYTLAKSR	Methylation(2)	0	1	0	0	0	0	0	0	0	0	0	0
AQEKEKK	Methylation(3)	0	0	0	0	1	0	0	0	0	0	0	0
AQIFANSVDNAR	Methylation(1)	0	1	1	1	1	1	1	1	1	1	1	1
AQIHDVVLVGGSTR	Methylation(1)	0	0	0	0	0	0	0	0	1	0	0	0
AQYEDIANR	Methylation(1)	0	0	0	0	0	0	2	0	2	0	0	3
AQYEDIANR	Methylation(2)	1	1	1	1	0	0	0	2	0	0	2	0
ASETDALR	Methylation(3)	0	0	0	0	0	0	0	0	0	0	0	1
ASLEDLKAR	Methylation(1)	0	1	1	0	0	0	0	0	0	0	0	0
ASSLISLLK	Methylation(1)	0	0	0	0	0	0	0	0	0	2	1	1
ATEAGSLEARLR	Methylation(3)	0	0	1	0	0	0	0	0	0	0	0	0
ATVEDEKLQGKINDEDK	Methylation(3)	0	1	0	0	0	0	0	0	0	0	0	0
AVFVDLEPTVIDEVR	Methylation(1)	0	0	0	0	0	0	0	1	1	0	0	2
AVKYLEEGEAER	Methylation(1)	0	0	0	0	0	1	0	0	0	0	0	0
AVLVDLEPGTMDSVR	Methylation(1)	1	1	1	1	2	1	0	0	2	0	1	2
AVNYVYQRCAMLR	Methylation(1)	0	0	0	0	0	1	0	0	0	0	0	0
AVQVIGNQTLK	Methylation(2)	0	0	0	0	0	0	0	0	0	0	0	1
AWEDYYK	Methylation(1)	1	1	1	2	1	1	0	1	0	0	0	1
AWEDYYKK	Methylation(1)	0	1	0	0	0	0	0	0	0	0	0	0
AYVRLAPDYDALDVANK	Methylation(2)	0	0	0	0	0	0	0	0	1	0	0	0
CDGQVGVTK	Methylation(3)	0	0	0	0	0	0	0	0	0	1	1	1
CEFVMEVTNK	Methylation(3)	0	0	0	0	0	0	1	0	0	0	0	0
CKGKDVVDWVEVK	Methylation(3)	1	1	0	0	0	0	0	0	0	0	0	0
CLPVCIDVGTDNIALLK	Methylation(3)	0	0	0	1	0	0	0	0	0	0	0	0
DAASVDKVLELK	Methylation(2)	1	0	1	0	0	0	0	0	0	0	0	0
DALRFLGCVDIKDLPVSEQQER	Methylation(3)	0	0	0	1	0	0	0	0	0	0	0	0
DAWASDQKVK	Methylation(2)	0	0	0	0	0	0	0	1	0	0	0	0
DCKEADR	Methylation(3)	0	0	0	0	1	0	0	0	0	0	0	0
DEIDVLR	Methylation(3)	0	0	0	0	0	0	1	0	0	0	0	0
DELLHWTK	Methylation(3)	0	0	0	1	0	0	0	0	0	0	0	0
DETQSLK	Methylation(3)	1	0	0	0	0	0	0	0	0	0	0	0
DFLLSLK	Methylation(1)	0	0	0	0	0	1	0	0	0	0	0	0
DFNHINVELSLLGKK	Methylation(3)	0	0	0	0	0	0	0	0	0	1	0	0
DFPSPAGGQQMHGLVNKR	Methylation(2)	0	0	0	0	0	0	1	1	0	0	0	0
DGVMVTR	Methylation(1)	0	0	0	0	0	0	0	1	0	0	0	0
DINAYNCEEPTEK	Methylation(2)	0	0	0	0	1	0	0	0	0	0	0	0
DISEASVFDAYVLPK	Methylation(3)	0	0	0	0	0	0	0	0	0	0	0	1
DKEERR	Methylation(3)	0	0	0	0	1	0	0	0	0	0	0	0
DKLNLLR	Methylation(3)	0	0	0	0	1	0	0	0	0	0	0	0
DKLSELQLR	Methylation(1)	1	1	1	1	1	1	0	0	0	0	0	0
DKMAQLEHTVRLVESK	Methylation(2)	0	0	0	0	0	0	0	1	0	1	0	0
DKQHLK	Methylation(3)	0	0	0	0	0	0	0	0	0	1	0	0
DKTEPIK	Methylation(2)	0	0	1	0	0	0	0	0	0	0	0	0
DKVLAIR	Methylation(3)	0	0	1	0	0	0	0	0	0	0	0	0
DLASVQALLR	Methylation(3)	0	0	0	0	1	1	0	0	0	0	0	0
DLCETVK	Methylation(3)	0	0	0	0	0	0	0	0	0	1	0	0
DLEDSLARER	Methylation(1)	0	0	1	0	0	0	0	0	0	0	0	0
DLEVSEIR	Methylation(3)	0	0	0	0	0	0	0	1	0	0	0	0
DLFLFISR	Methylation(1)	0	1	1	1	0	0	0	0	0	0	0	0
DLGYALAAATPENIVR	Methylation(3)	0	0	0	0	1	1	0	0	0	0	0	0
DLKDYFSK	Methylation(1)	1	1	1	1	1	1	1	1	0	0	0	0
DLMTDLK	Methylation(3)	0	0	1	0	0	0	0	0	0	0	0	0
DLYANTVLSGGSTMYPGIADR	Methylation(1)	0	0	2	3	0	0	55	63	0	41	40	52
DLYDDKDGLRK	Methylation(1)	1	0	1	1	0	0	0	0	0	0	0	0
DMLLQLNK	Methylation(3)	0	0	0	0	0	0	1	0	0	0	0	0
DNCPLVANLVTASLRR	Methylation(2)	0	0	0	0	0	0	0	1	0	0	0	0
DNDLISLPK	Methylation(3)	0	0	0	0	0	1	0	0	0	0	0	0
DNTITIK	Methylation(3)	0	0	0	0	0	0	0	0	1	0	0	0
DNWDHYFRVPK	Methylation(2)	0	0	0	0	0	0	0	0	0	0	0	1
DPAVDRSLR	Methylation(1)	1	0	0	0	1	0	0	0	0	0	0	0
DPSRSRR	Methylation(3)	0	0	0	0	0	0	0	0	0	1	0	0
DPTRLR	Methylation(3)	0	0	0	0	0	0	0	0	0	0	0	1
DQFPEVYVPTVFENYVADIEVDGK	Methylation(1)	0	0	0	0	0	0	0	0	0	0	1	0
DQVANSAFVER	Methylation(1)	0	0	0	1	0	1	1	1	0	1	1	1
DQVLAMLEK	Methylation(2)	0	0	0	0	1	0	0	0	0	0	0	0
DREAAEGLGSHDR	Methylation(1)	0	0	0	0	0	0	1	1	1	1	1	1
DRLSRR	Methylation(3)	0	0	0	0	0	0	0	0	0	1	0	0
DSDVVAKK	Methylation(2)	0	0	0	0	0	0	1	0	1	1	0	0
DSQICELK	Methylation(3)	0	1	0	1	0	0	0	0	0	0	0	0
DSRPSQAAGDNQGDEAK	Methylation(2)	0	0	1	1	0	1	0	1	1	0	0	0
DTADENDPDASMGLR	Methylation(3)	0	1	1	0	0	0	0	0	0	0	0	0
DTHKSEIAHR	Methylation(1)	0	0	0	0	0	0	0	0	0	1	1	1
DVETMRR	Methylation(2)	0	0	0	0	0	0	0	0	0	0	0	1
DVTQIFNNILRR	Methylation(3)	0	0	0	1	0	0	0	0	0	0	0	0
DYETATLSDIK	Methylation(1)	0	0	0	0	0	0	0	0	0	1	1	1
DYQELMNVK	Methylation(1)	1	1	1	1	1	0	1	1	0	1	0	1
EAAEGLGSHDR	Methylation(1)	0	0	0	0	0	0	0	0	0	1	1	1
EADRIAQK	Methylation(2)	0	0	0	0	1	0	0	0	0	0	0	0
EAESIVR	Methylation(1)	0	0	0	0	1	1	0	0	1	0	0	0
EAGEDEEGFLSKLK	Methylation(3)	1	0	0	0	0	0	0	0	0	0	0	0
ECAGEPLFMLYCAIK	Methylation(2)	0	0	0	0	0	1	0	0	0	0	0	0
EDATTNIR	Methylation(3)	0	0	1	0	0	0	0	0	0	0	0	0
EDELITKR	Methylation(2)	0	0	1	0	0	0	0	0	0	0	0	0
EDEQRKK	Methylation(3)	0	0	0	1	0	0	0	0	0	0	0	0
EDVMGITDR	Methylation(3)	0	0	0	0	0	1	0	0	0	0	0	0
EEIKALEDAR	Methylation(3)	0	0	0	0	0	0	0	0	1	0	0	0
EENCAILK	Methylation(3)	0	0	0	0	0	0	1	1	0	1	0	0
EFEKNK	Methylation(2)	0	0	0	0	0	0	0	0	0	1	0	0
EFEREK	Methylation(2)	0	0	0	0	0	0	1	0	0	0	0	0
EFLQEK	Methylation(3)	0	0	0	0	0	0	0	0	1	0	0	0
EFSPFGSITSAK	Methylation(1)	0	0	0	1	0	0	0	0	0	0	1	1
EGESLEDLMK	Methylation(1)	0	0	0	0	0	0	0	0	0	0	1	1
EGRNVYSSSR	Methylation(2)	0	0	0	0	0	0	0	1	0	0	0	0
EGVKFDDSEK	Methylation(1)	0	0	0	0	0	0	1	1	1	0	0	0
EHLLNVK	Methylation(3)	0	0	0	0	0	0	0	0	0	1	0	0
EIISNLAK	Methylation(3)	0	0	0	0	0	0	0	1	0	0	0	0
EILDAFDKMCSK	Methylation(3)	0	0	0	0	1	0	0	0	0	0	0	0
EKEELMLRLQDYEEK	Methylation(3)	0	0	0	1	0	0	0	0	0	0	0	0
EKEKIK	Methylation(3)	0	1	1	0	0	0	0	0	0	0	0	0
EKELGNDAYK	Methylation(2)	1	0	0	0	0	0	0	0	0	0	0	0
EKMEQLK	Methylation(3)	0	0	0	1	0	0	0	0	0	0	0	0
EKQKMK	Methylation(2)	0	0	0	0	0	0	1	0	0	0	0	0
ELAEEAARLR	Methylation(3)	0	0	0	0	0	0	1	1	0	0	0	0
ELISNASDALDK	Methylation(1)	0	0	0	1	1	1	0	0	0	1	1	1
ELMERLK	Methylation(1)	0	0	0	0	0	0	0	0	0	1	0	0
ELNELTK	Methylation(1)	0	0	0	0	0	0	0	0	0	0	1	0
ELQGCDAITIKK	Methylation(3)	0	1	0	0	0	0	0	0	0	0	0	0
ELSQLIR	Methylation(1)	0	1	0	0	0	0	0	0	0	0	0	0
ELVLMMLGR	Methylation(1)	0	0	0	0	1	0	0	0	0	0	0	0
EMLIEVIEK	Methylation(2)	0	1	0	0	0	0	0	0	0	0	0	0
ENEPDLDALAQR	Methylation(2)	0	1	0	0	0	0	0	0	0	0	0	0
ENILEEFSK	Methylation(1)	0	0	0	0	0	0	0	0	0	0	0	1
ENLNNIYITHNPR	Methylation(2)	0	0	0	0	1	0	0	0	0	0	0	0
ENQLKMLPK	Methylation(1)	0	0	0	0	1	0	0	0	0	0	0	0
EPQERVWNLVK	Methylation(3)	0	0	0	0	0	0	0	0	0	0	0	1
EPTNKCSEGETK	Methylation(3)	0	0	0	0	0	0	0	1	0	0	0	0
EQADFAVEALAK	Methylation(1)	0	0	0	0	0	0	1	1	2	0	0	0
EQERLRR	Methylation(3)	0	0	0	0	0	0	1	0	0	0	0	0
EQFKAWEVR	Methylation(1)	0	0	1	0	0	0	0	0	0	0	0	0
EQQTEALR	Methylation(3)	0	0	0	0	0	0	0	1	0	0	0	0
EQRHEGKDMK	Methylation(2)	0	0	0	1	0	0	0	0	0	0	0	0
ERAQNLEAISR	Methylation(2)	1	0	0	0	0	0	0	0	0	0	0	0
ESAAELSK	Methylation(2)	0	0	0	0	0	0	0	0	0	0	1	0
ESALCVER	Methylation(3)	0	1	0	0	0	0	0	0	0	0	0	0
ESYSVYVYK	Methylation(1)	1	0	0	0	0	0	0	0	0	0	0	0
ETQALVLAPTR	Methylation(1)	0	0	0	0	0	0	1	1	1	1	1	1
ETVDQVEELRRDLR	Methylation(1)	0	0	0	0	0	0	1	0	0	0	0	0
EVIRLAQDAEVELER	Methylation(2)	1	0	0	0	0	0	0	0	0	0	0	0
EVVQNFAKEFVISDRK	Methylation(1)	0	0	0	0	0	0	0	1	0	0	0	0
EVYQQQQYGSGGRGNR	Methylation(1)	1	1	1	1	0	1	0	0	1	0	1	2
EYQLNDSAAYYLNDLDR	Methylation(1)	1	1	1	2	0	2	0	0	0	0	0	0
FACHSASLTVR	Methylation(3)	0	0	0	0	0	0	0	0	0	0	0	1
FDDENFILK	Methylation(1)	0	0	0	0	0	0	0	0	0	2	0	0
FDEILEASDGIMVAR	Methylation(3)	0	0	0	0	0	1	0	0	0	0	0	0
FEDMIKR	Methylation(1)	0	1	1	0	0	0	0	0	0	0	0	0
FEGRGLSK	Methylation(2)	0	0	0	0	0	1	0	0	0	0	0	0
FELSGIPPAPR	Methylation(1)	0	0	0	0	0	0	12	0	10	0	0	14
FELSGIPPAPR	Methylation(2)	4	5	5	9	10	10	0	13	0	16	19	0
FESLMPDSSQR	Methylation(3)	0	0	1	0	1	1	0	0	0	0	0	0
FFYTKGNPMWFLAADIK	Methylation(2)	1	0	0	0	0	0	0	0	0	0	0	0
FGKNLVEDESPK	Methylation(1)	1	0	0	0	0	0	0	0	0	0	0	0
FIESFTSNK	Methylation(3)	0	0	0	0	0	0	0	0	0	0	0	1
FINAMKEAFETFINK	Methylation(2)	0	0	0	0	0	1	0	0	0	0	0	0
FLNDTTK	Methylation(3)	0	0	0	0	0	0	1	0	0	0	0	0
FMDSVIFTLYNYASNQR	Methylation(1)	0	0	1	0	0	0	0	0	0	0	0	0
FNITPEIK	Methylation(2)	0	0	0	0	0	0	0	1	1	0	0	0
FPLLMHGMAGGGRGLVVGSR	Methylation(1)	0	0	0	0	1	0	0	0	0	0	0	0
FPPGEFFAACNDDSGTALR	Methylation(3)	0	0	0	0	0	0	1	0	1	1	0	0
FQAEASEK	Methylation(3)	0	0	0	0	0	0	1	0	0	0	0	0
FQENGEEK	Methylation(2)	1	0	0	0	0	0	0	0	0	0	0	0
FSHDLTLER	Methylation(1)	0	1	1	1	0	0	0	0	0	0	0	0
FSPAGPVLSIR	Methylation(1)	0	0	0	0	0	0	0	0	0	0	0	1
FWEVISDEHGIDPTGSYHGDSDLQLER	Methylation(1)	1	1	1	0	0	0	2	2	2	4	5	4
FWEVISDEHGIDPTGTYHGDSDLQLDR	Methylation(1)	0	0	0	0	0	0	0	0	0	1	0	0
GADLTSQLTSALLLSSMQQKK	Methylation(1)	0	0	0	0	0	0	0	0	0	1	0	0
GAKENLIDSLK	Methylation(1)	0	0	1	0	0	0	0	0	0	0	0	0
GCALSQLAR	Methylation(3)	0	0	0	0	0	0	0	0	0	1	0	0
GCLLYGPPGTGK	Methylation(1)	0	0	0	0	0	0	0	0	0	0	1	0
GCVTIRAVR	Methylation(2)	0	0	0	0	0	0	1	0	0	0	2	1
GDDEAIR	Methylation(2)	0	0	0	1	0	0	0	0	0	0	0	0
GDGWTRVRR	Methylation(1)	0	0	1	0	0	0	0	0	0	0	0	0
GDTTDLLK	Methylation(3)	0	0	0	0	1	0	0	0	0	0	0	0
GEAGVPAEFSIWTR	Methylation(1)	0	0	0	0	0	0	0	1	1	1	1	1
GEDVLGSVR	Methylation(2)	0	0	0	0	0	0	0	0	0	0	1	0
GEGPDVDVNLPK	Methylation(1)	0	0	0	2	1	1	2	0	0	2	1	0
GEGPDVDVNLPK	Methylation(2)	3	2	3	0	0	0	0	1	0	0	0	2
GEGPDVDVSLPK	Methylation(2)	0	0	1	0	0	0	0	0	0	0	0	0
GFAFVTFDDHDSVDK	Methylation(1)	2	2	1	1	2	2	0	0	0	1	1	1
GGMSVDMQALLQAR	Methylation(2)	0	0	1	0	0	0	0	0	0	0	0	0
GGNFGFGDSRGGGGNFGPGPGSNFR	Methylation(1)	1	1	1	1	1	0	0	0	0	0	0	0
GGNFGFGDSRGGGGNFGPGPGSNFR	Methylation(2)	0	0	0	0	0	2	0	0	0	0	0	0
GGSGGGGGGSSGGRGSGGGSSGGSIGGR	Methylation(1)	1	1	1	1	1	1	0	1	0	1	1	1
GHGHDHEHSHGGYGESGAPGIK	Methylation(1)	0	0	0	0	0	1	0	0	0	0	0	0
GHGHDHEHSHGGYGESGAPGIK	Methylation(2)	0	1	0	2	1	0	0	0	0	0	0	0
GICFIRTSR	Methylation(3)	0	0	0	0	1	0	0	0	0	0	0	0
GISQEQMNEFR	Methylation(1)	0	0	0	0	0	0	1	1	1	1	2	2
GKSRESVDSR	Methylation(1)	0	0	1	0	0	0	0	0	0	0	0	0
GLDISNVK	Methylation(2)	1	1	1	1	1	1	0	0	0	0	0	0
GLIKVGQAAEVEKHK	Methylation(1)	0	0	0	0	0	0	0	0	0	1	0	0
GNAGGLHHHR	Methylation(2)	0	1	0	0	0	0	0	0	0	0	0	0
GPQYGTVEK	Methylation(1)	0	0	0	0	1	0	0	0	0	0	0	0
GRKPGSGGR	Methylation(3)	0	0	0	0	0	0	1	0	0	0	0	0
GRMTLADIER	Methylation(2)	0	0	0	1	0	0	0	0	0	0	0	0
GSDSVSANR	Methylation(3)	0	0	0	0	1	0	0	0	0	0	0	0
GSFKYAWVLDK	Methylation(2)	2	2	2	2	2	2	6	3	3	5	5	4
GSSQKAALR	Methylation(3)	0	0	0	1	0	0	0	0	0	0	0	0
GTAQVDRSAPGADQIR	Methylation(2)	1	0	0	0	0	0	0	0	0	0	0	0
GTDSEREK	Methylation(3)	0	0	1	1	0	0	0	0	0	0	0	0
GVVDSDDLPLNVSR	Methylation(2)	1	0	0	0	0	0	0	3	0	0	0	0
HASPILPITEFSDIPR	Methylation(1)	1	1	1	0	0	1	0	0	0	0	0	0
HFIFFVQEFNLIDR	Methylation(1)	0	0	0	0	0	0	0	1	0	0	0	0
HIAEDADR	Methylation(1)	0	0	0	0	0	0	0	1	0	1	1	1
HKDLQQQLVDAK	Methylation(1)	0	0	0	1	0	0	0	0	0	0	0	0
HRSRSSSR	Methylation(3)	0	0	0	0	0	0	1	0	0	0	0	0
IADDINTSFFLNK	Methylation(3)	0	0	0	0	0	0	0	0	0	1	0	0
IAEVADEAREMHVFAYDK	Methylation(3)	0	0	0	0	0	0	0	0	0	1	0	0
ICRIDLNKLLSDDR	Methylation(3)	0	0	0	0	0	0	1	0	0	0	0	0
IEVIEIMTDR	Methylation(2)	0	1	1	0	0	0	0	0	0	0	0	0
IGCIITAR	Methylation(1)	0	0	0	0	0	0	0	0	1	0	0	0
IGDEDVGR	Methylation(1)	0	0	0	0	0	0	1	0	0	0	0	0
IGELTLEDR	Methylation(3)	0	0	0	0	0	1	0	0	0	0	0	0
IGSDWLEAILK	Methylation(3)	0	0	0	1	0	0	0	0	0	0	0	0
IGTCFTIK	Methylation(2)	0	0	0	0	0	0	1	0	0	0	0	0
IITHPNFNGNTLDNDIMLIK	Methylation(1)	0	0	0	0	0	0	0	0	0	0	0	1
IITHPNFNGNTLDNDIMLIKLSSPATLNSR	Methylation(2)	0	1	0	0	1	0	1	1	1	0	1	1
ILAIELENLK	Methylation(1)	0	0	0	0	0	0	0	0	0	0	0	1
ILNDVQDR	Methylation(3)	0	0	0	0	0	0	0	0	0	0	1	0
ILYPNNK	Methylation(1)	0	0	0	0	0	0	0	1	0	1	0	0
INEESIK	Methylation(2)	0	0	0	0	0	0	0	0	0	0	0	1
INKQKK	Methylation(3)	0	0	0	0	0	0	1	0	0	0	0	0
IQNEQLEK	Methylation(3)	0	0	0	0	0	0	1	0	0	0	0	0
IRASNCTK	Methylation(3)	0	0	0	0	0	0	0	0	0	0	0	1
IREREK	Methylation(3)	0	0	0	0	0	0	0	1	0	0	0	0
ISEQFSAMFR	Methylation(1)	3	3	4	4	4	3	21	30	29	11	8	8
ISMPDVDLHVK	Methylation(1)	0	0	1	0	0	1	0	1	1	0	0	0
ISMPDVDLNLK	Methylation(1)	0	0	0	0	0	0	0	0	0	0	0	1
ITGMLLEIDNSELLHMLESPESLR	Methylation(1)	0	0	0	0	0	0	1	0	0	0	0	0
ITISSLQDLSIYNPER	Methylation(1)	0	0	0	0	1	0	0	0	0	0	0	0
IVGSKPLYVALAQR	Methylation(2)	1	1	0	0	0	0	1	1	1	0	0	0
IVLLAEGR	Methylation(1)	0	0	0	0	0	0	1	0	0	0	0	0
IVLQIDNAR	Methylation(1)	0	0	0	0	0	0	0	0	0	0	1	0
IVTITGPTDAIFK	Methylation(1)	0	0	0	0	0	0	0	1	0	0	0	0
IWHHSFYNELR	Methylation(1)	0	0	0	2	0	0	0	0	0	0	0	0
IYDREQTR	Methylation(2)	0	0	0	0	0	0	0	0	0	0	0	1
IYQGEDLPHPK	Methylation(1)	0	0	0	0	1	0	0	0	0	0	0	0
KAEESMLSSR	Methylation(1)	1	1	0	0	0	0	0	0	0	0	0	0
KAEHLDFK	Methylation(1)	0	0	0	0	0	0	0	0	1	0	0	0
KAGTQIENIDEDFR	Methylation(1)	0	0	0	0	0	0	1	1	1	1	0	0
KAGTQIENIDEDFRDGLK	Methylation(1)	0	0	0	0	0	0	1	1	1	0	0	0
KDISQNKR	Methylation(3)	0	0	0	0	0	0	0	0	0	0	1	0
KDKSPVR	Methylation(3)	0	0	0	0	0	0	0	0	0	1	0	0
KDLTEYLSR	Methylation(2)	0	0	0	0	0	0	1	0	0	0	0	0
KDLYANTVLSGGSTMYPGIADR	Methylation(1)	0	0	2	2	0	0	6	6	0	3	2	5
KDYINAYSHTMSEYGR	Methylation(1)	0	0	0	0	1	0	0	0	0	0	0	0
KEAELAR	Methylation(3)	0	0	0	0	1	0	0	0	0	0	0	0
KEAKQEK	Methylation(3)	0	1	0	0	0	0	0	0	0	0	0	0
KEETEAR	Methylation(2)	1	0	0	0	0	0	0	0	0	0	0	0
KEFSPFGSITSAK	Methylation(1)	1	1	0	2	0	1	1	1	1	0	0	0
KEFSPFGTITSAKVMMEGGR	Methylation(3)	0	0	0	0	0	0	0	0	0	1	0	0
KELILMK	Methylation(2)	0	0	0	0	0	0	0	0	0	0	1	0
KEMVTSK	Methylation(2)	1	0	0	0	0	0	0	0	0	0	0	0
KEQEELKK	Methylation(3)	0	0	0	0	0	0	0	0	0	0	1	0
KERQHDR	Methylation(3)	0	0	0	0	0	0	0	0	0	0	0	1
KESYSVYVYK	Methylation(1)	1	0	0	0	0	0	0	0	0	0	0	0
KEVGKDVWMPVTSASAK	Methylation(1)	0	0	0	0	0	0	1	0	0	0	0	0
KFEQMK	Methylation(2)	0	0	0	0	1	0	0	0	0	0	0	0
KGDQILK	Methylation(3)	0	0	0	0	1	0	0	0	0	0	0	0
KGKVDLK	Methylation(3)	0	0	0	0	0	0	0	0	0	0	1	0
KGLQELK	Methylation(1)	0	1	1	0	0	0	0	0	0	0	0	0
KIDDYK	Methylation(2)	0	0	0	0	0	0	0	0	0	0	1	1
KIPETVK	Methylation(1)	1	0	0	0	0	0	0	0	0	0	0	0
KLDLDVDEPVEPK	Methylation(1)	0	0	0	0	0	0	0	0	0	0	1	0
KLELSDNR	Methylation(1)	0	0	0	0	0	0	1	1	1	1	1	1
KLFIGGLSFETTDDSLR	Methylation(1)	0	3	0	0	0	0	0	0	0	0	0	0
KLFIGGLSFETTDDSLR	Methylation(2)	4	0	4	5	6	4	0	0	0	0	0	0
KMEAELK	Methylation(2)	0	0	0	0	0	0	0	0	0	1	0	1
KMQLMELAILNGTYRDANIK	Methylation(1)	0	0	1	0	0	0	0	0	0	0	0	0
KPSETQELVQQVLSLATQDSDNPDLR	Methylation(1)	0	0	0	0	1	0	1	1	2	0	1	0
KQAEIRK	Methylation(3)	0	0	0	0	0	0	0	0	0	1	0	0
KRSHSR	Methylation(3)	0	0	0	0	1	0	0	0	0	0	0	0
KSEDKLAK	Methylation(1)	0	0	0	0	0	0	1	0	0	0	0	0
KTEQAKK	Methylation(3)	0	0	0	0	0	0	1	0	0	0	0	0
KTETLLTSLSADTETAMDKLMDPVAR	Methylation(3)	1	0	0	0	0	0	0	0	0	0	0	0
KTFEEANK	Methylation(3)	1	0	0	0	0	0	0	0	0	0	0	0
KTLDPDPAIR	Methylation(3)	0	0	0	0	0	1	0	0	0	0	0	0
KVDDTLK	Methylation(3)	0	0	0	0	0	0	0	0	0	0	0	1
KVLLSAVK	Methylation(1)	0	0	0	0	0	0	0	0	0	1	0	0
KVNPETR	Methylation(2)	0	0	1	0	0	0	0	0	0	0	0	0
KWEDDLK	Methylation(2)	0	0	0	0	0	0	0	0	0	0	1	0
LAAQEAQAR	Methylation(1)	0	0	0	0	0	0	0	0	0	1	1	0
LADLVER	Methylation(1)	0	0	0	0	0	0	0	0	1	0	0	0
LAELEDALQK	Methylation(2)	0	0	0	0	1	1	0	0	0	0	0	0
LAGESESNLR	Methylation(1)	1	0	0	0	0	0	0	0	0	0	0	0
LALDVEIATYR	Methylation(1)	1	0	0	0	0	0	0	0	0	0	0	0
LATDDNLIK	Methylation(1)	0	0	0	0	0	0	1	0	0	0	0	1
LDETLNGCQK	Methylation(3)	0	0	0	0	0	0	1	0	0	0	0	0
LDLMMNVNTR	Methylation(2)	0	0	0	0	0	0	0	0	0	0	0	1
LDQDLNEVK	Methylation(2)	0	0	0	0	1	0	0	0	0	0	0	0
LEADRMAALR	Methylation(2)	0	1	0	0	0	0	0	0	0	0	0	0
LEDRGTGTVGR	Methylation(3)	0	0	0	0	0	0	0	0	0	0	0	1
LEEDKDK	Methylation(2)	0	0	0	1	0	0	0	0	0	0	0	0
LEPSRIVK	Methylation(2)	0	0	0	0	0	0	1	0	0	0	0	0
LFAKYGEPGEVFINK	Methylation(2)	0	0	0	1	0	0	0	0	0	0	0	0
LFDIHK	Methylation(3)	0	0	0	0	0	0	0	0	0	0	1	0
LFDSICNNK	Methylation(3)	1	0	0	0	0	0	0	0	0	0	0	0
LFEIEQNLLDVK	Methylation(1)	0	0	0	1	0	0	0	0	0	0	0	0
LFIGGLSFETTDDSLR	Methylation(1)	0	0	0	0	0	17	5	3	3	3	5	13
LFIGGLSFETTDDSLR	Methylation(2)	11	12	11	17	16	0	0	0	0	0	0	0
LFSWLVNR	Methylation(2)	0	0	0	1	0	0	0	0	0	0	0	0
LFTNIIR	Methylation(1)	0	1	1	0	0	0	0	0	0	0	0	0
LGEEDAGAR	Methylation(3)	0	0	0	0	0	1	0	0	0	0	0	0
LGEHNIDVLEGNEQFINAAK	Methylation(1)	0	0	0	0	0	3	1	2	0	0	0	0
LGEHNIDVLEGNEQFINAAK	Methylation(2)	4	3	4	4	4	0	0	0	2	1	3	3
LGFGSFVDK	Methylation(1)	2	2	0	0	0	0	0	0	0	0	0	0
LGGKLSSEDKETMEK	Methylation(1)	0	0	0	0	0	0	0	6	0	0	0	0
LGGKLSSEDKETMEK	Methylation(2)	3	0	0	0	0	4	0	0	0	0	0	0
LGGKLSSEDKETMEK	Methylation(3)	0	2	2	4	4	0	5	0	6	5	4	5
LGLDIEIATYR	Methylation(1)	1	0	0	0	0	0	0	0	0	0	0	0
LGLTSQSAPGCSR	Methylation(2)	0	0	0	1	0	0	0	0	0	0	0	0
LGQELLK	Methylation(2)	0	0	0	0	0	0	0	0	0	0	0	1
LHNKPTFSQTIALLNIYR	Methylation(1)	2	1	1	2	0	1	0	0	0	0	0	0
LICDNVRLR	Methylation(1)	0	0	0	0	1	0	0	0	0	0	0	0
LIDWGLAEFYHPGQEYNVR	Methylation(1)	0	0	0	1	0	1	1	0	0	1	1	0
LIESSKKQR	Methylation(3)	0	0	0	0	0	0	1	0	0	0	0	0
LINVEQER	Methylation(2)	0	0	0	0	0	0	0	0	0	0	1	0
LISLIDCK	Methylation(3)	0	0	0	0	0	0	0	0	0	0	0	1
LITAGDNSITAKGR	Methylation(3)	0	0	0	0	0	0	0	0	0	0	0	1
LKDVFNDVEK	Methylation(2)	0	0	0	1	0	0	0	0	0	0	0	0
LLEEDER	Methylation(1)	0	0	0	0	1	0	0	0	0	0	0	0
LLSRPQDALEGVVLSPSLEAR	Methylation(2)	0	0	1	0	0	0	0	0	0	0	0	0
LLSSYGR	Methylation(1)	0	0	0	0	1	0	0	0	0	0	0	0
LLTDDGNK	Methylation(3)	1	0	0	0	0	0	0	0	0	0	0	0
LLTDVNSGSPR	Methylation(2)	0	0	0	0	0	0	1	0	0	0	0	0
LMDEAVLALR	Methylation(3)	0	0	0	0	1	0	0	0	0	0	0	0
LMIRGLQK	Methylation(2)	0	0	0	1	0	0	0	0	0	0	0	0
LMKTIEESAR	Methylation(2)	0	0	0	1	0	0	0	0	0	0	0	0
LMNEEEQSFNLLVSVAK	Methylation(2)	0	0	0	0	0	1	0	0	0	0	0	0
LNDLEDALQQAK	Methylation(1)	0	0	0	0	0	0	0	0	0	1	0	1
LNILSDK	Methylation(3)	0	0	0	0	1	0	0	0	0	0	0	0
LNSKWDLRR	Methylation(3)	0	0	0	0	0	0	0	0	0	0	0	1
LPPEVANFMQLVELDVSR	Methylation(1)	1	2	2	1	2	2	0	0	0	0	0	0
LQEETDLR	Methylation(3)	0	0	0	0	0	0	0	0	0	0	0	1
LQEETDLRIK	Methylation(3)	0	1	0	0	0	0	0	0	0	0	0	0
LQERLEKLR	Methylation(3)	0	0	0	0	0	0	1	0	0	0	0	0
LQGKINDEDKQK	Methylation(3)	1	0	0	1	1	0	0	0	0	1	1	0
LQMWVDVFPK	Methylation(1)	0	0	1	0	0	0	0	0	0	0	0	0
LSALLER	Methylation(1)	0	0	0	0	0	0	1	0	0	0	0	0
LSDTSAAQK	Methylation(2)	0	0	0	0	0	0	0	0	0	1	0	0
LSKEDIER	Methylation(1)	0	1	1	1	1	1	1	1	1	0	0	0
LSQLDPSK	Methylation(3)	1	0	0	0	0	0	0	0	0	0	0	0
LSSDQELR	Methylation(1)	1	0	0	0	0	0	0	0	0	0	0	0
LSSPATLNSR	Methylation(3)	0	0	0	0	0	0	0	0	0	0	0	1
LSTTIDDNMNASDIR	Methylation(1)	0	0	0	0	0	0	0	0	1	0	0	0
LTEVIPHDPNIELHKK	Methylation(3)	0	0	0	0	0	0	0	0	0	0	1	1
LTFDSSFSPNTGK	Methylation(2)	2	2	2	2	2	2	0	0	0	0	0	0
LTFDSSFSPNTGKK	Methylation(2)	1	2	1	1	1	1	0	0	0	0	0	0
LTVENSPK	Methylation(3)	0	0	0	0	1	0	0	0	0	0	0	0
LTVSSLQESGLK	Methylation(2)	0	0	0	0	0	0	0	0	0	0	1	0
LVDPERDMSLR	Methylation(1)	0	0	0	0	0	0	0	0	0	1	0	0
LVEMADGVINERR	Methylation(2)	0	0	0	0	0	0	1	0	0	0	0	0
LVIIEGDLER	Methylation(1)	0	0	0	0	0	0	0	0	0	1	1	2
LVMEDGK	Methylation(2)	0	0	0	0	0	0	1	0	0	0	0	0
LVNEVTEFAK	Methylation(1)	0	0	0	0	0	0	1	0	0	0	1	0
LYHPIGGNR	Methylation(3)	0	0	0	0	0	1	0	0	0	0	0	0
MAATFIGNSTAIQELFK	Methylation(2)	0	0	0	0	0	0	0	0	2	2	2	0
MDKISSGGK	Methylation(3)	0	0	1	0	0	0	0	0	0	0	0	0
MDSTEPPYSQKR	Methylation(1)	1	0	1	0	2	0	0	1	0	0	0	1
MDSTEPPYSQKR	Methylation(2)	0	2	0	2	0	2	2	0	3	2	3	0
MEADPDGQQPEKAENK	Methylation(2)	1	0	0	0	0	0	0	0	0	0	0	0
MEEAQKKR	Methylation(1)	0	0	0	0	0	0	0	1	1	0	1	1
MEIEIDDEGVFTLR	Methylation(3)	0	1	0	0	0	0	0	0	0	0	0	0
MESLADEAK	Methylation(2)	1	0	0	0	0	0	0	0	0	0	0	0
MFIGGLSWDTSK	Methylation(1)	2	2	2	3	3	3	0	1	0	2	2	2
MFIGGLSWDTSKK	Methylation(1)	1	2	3	2	1	1	1	1	2	0	0	0
MGGEEAEIR	Methylation(3)	0	0	0	0	0	0	0	0	0	1	0	0
MILGNKCDVNDK	Methylation(2)	0	0	1	0	0	0	0	0	0	0	0	0
MIQDGKGDVTITNDGATILK	Methylation(1)	0	0	0	0	0	0	0	0	0	0	1	0
MIVRCRK	Methylation(2)	0	0	0	0	0	0	0	0	0	1	0	0
MIWEQNTGIIVMITNLVEKGR	Methylation(2)	0	0	0	0	0	1	0	0	0	0	0	0
MLQYCLQGLFHPARK	Methylation(2)	0	0	0	0	0	0	0	0	0	1	0	0
MLSINNITLWGRR	Methylation(1)	0	0	0	1	0	0	0	0	0	0	0	0
MLTEAIMHDCVVKLLK	Methylation(1)	0	0	0	1	0	0	0	0	0	0	0	0
MLVDLAKSR	Methylation(1)	0	0	0	0	0	0	1	0	0	0	0	0
MMNLVTLK	Methylation(2)	0	0	1	0	0	0	0	0	0	0	0	0
MPCTEDYLSLILNR	Methylation(3)	0	0	0	0	0	0	0	0	0	0	1	0
MPGLYVRSGRSEDEVPK	Methylation(3)	0	0	0	0	0	0	1	0	0	0	0	0
MQCKDTSK	Methylation(1)	0	0	0	1	0	0	0	0	0	0	0	0
MQDLEAKLTPEMLTRWR	Methylation(3)	0	0	0	0	0	0	0	0	0	0	1	0
MREKVR	Methylation(2)	0	0	0	0	0	0	0	0	0	0	1	0
MTLADDVTLDDLIMAK	Methylation(3)	0	0	0	0	0	1	0	0	0	0	0	0
NAVEEYVYDFR	Methylation(1)	0	0	0	0	0	0	1	1	1	1	1	1
NCIGDFLK	Methylation(3)	0	0	0	0	0	0	0	1	0	0	0	0
NCLALADDKK	Methylation(2)	1	0	0	0	0	0	0	0	0	0	0	0
NCLQAIK	Methylation(3)	0	0	0	0	0	0	1	0	0	0	0	0
NDIVNMLVGNKIDK	Methylation(2)	0	0	0	0	2	0	0	0	0	0	0	0
NDLIKADGR	Methylation(3)	0	0	0	0	0	0	1	0	0	0	0	0
NDLTSIPK	Methylation(2)	0	0	0	0	0	0	1	0	0	0	0	0
NDLTSIPK	Methylation(3)	1	2	2	0	0	1	0	0	0	0	0	0
NDMDKQKSTLVDALCR	Methylation(3)	0	0	0	0	0	0	0	0	0	0	0	1
NDVLELK	Methylation(2)	1	0	0	0	0	0	0	0	0	0	0	0
NEGTELDIR	Methylation(3)	0	0	0	0	0	1	0	0	0	0	0	0
NELEEQLHQNIR	Methylation(3)	1	0	0	0	0	0	0	0	0	0	0	0
NESVPEVEALLARLR	Methylation(2)	1	0	0	0	0	0	0	0	0	0	0	0
NFEALNARGGGNQVSLLNVVMDLK	Methylation(2)	0	0	0	0	1	0	0	0	0	0	0	0
NFKENVIR	Methylation(2)	0	0	0	0	0	0	0	0	0	0	0	1
NFQANTK	Methylation(3)	0	0	0	0	0	0	1	0	0	0	0	0
NFYDKK	Methylation(2)	0	0	0	0	0	0	0	0	0	0	1	0
NICQQVNIK	Methylation(1)	0	0	1	0	0	0	0	0	0	0	0	0
NIMMSAIAGDNFEFSTGGDVVMCADWCRSR	Methylation(1)	0	0	0	0	0	0	1	0	0	0	0	0
NISQVLEK	Methylation(1)	0	0	0	1	0	0	0	0	0	0	0	0
NKDAKQK	Methylation(3)	0	1	0	0	0	0	0	0	0	0	0	0
NKFDVDAADEK	Methylation(3)	0	0	0	0	0	0	0	0	0	0	2	0
NLIDAGVDALR	Methylation(1)	0	0	0	0	0	0	0	0	0	0	1	0
NLLALDK	Methylation(2)	0	0	0	1	0	0	0	0	0	0	0	0
NLNKCLK	Methylation(2)	0	1	1	0	0	0	0	0	0	0	0	0
NLSNIDQK	Methylation(3)	0	0	0	1	0	0	0	0	0	0	0	0
NMSAMERFR	Methylation(2)	0	0	0	0	0	0	0	0	1	0	0	0
NPDDITNEEYGEFYK	Methylation(1)	1	1	1	1	1	1	2	2	2	0	0	2
NRDDRK	Methylation(3)	0	0	0	0	0	0	0	0	0	0	0	1
NRGAGGFGGGGGTR	Methylation(2)	0	0	0	0	0	0	0	0	0	2	2	1
NSFLISR	Methylation(1)	1	1	1	1	1	1	0	0	0	0	0	0
NTDQASMPDNTAAQK	Methylation(3)	0	0	0	0	0	0	0	0	0	1	0	0
NTEFTVPDLK	Methylation(3)	0	0	0	0	0	0	0	0	0	0	0	1
NVLIFDLGGGTFDVSILTIDDGIFEVK	Methylation(1)	0	0	0	0	0	0	1	0	2	1	1	0
NYVIDKR	Methylation(2)	0	0	0	0	0	0	0	0	1	0	0	0
PAGFGGLGLQGSGALARR	Methylation(2)	0	0	0	1	1	0	0	0	0	0	0	0
PCFSALTPDETYVPKAFDEK	Methylation(2)	0	0	0	0	0	0	1	0	0	0	0	0
PLVKIIPK	Methylation(3)	1	0	0	0	0	0	0	0	0	0	0	0
PSKLDLK	Methylation(2)	0	1	0	0	0	0	0	0	0	0	0	0
PSSDLETSK	Methylation(2)	0	0	0	0	1	0	0	0	0	0	0	0
PVEFVGVTELVKGEPR	Methylation(1)	0	0	0	1	0	1	0	0	0	0	0	0
QCEEVAR	Methylation(3)	0	0	0	0	0	0	0	0	0	0	1	0
QCPHTQGNEVIPNTHR	Methylation(3)	0	0	0	0	0	0	1	0	0	0	0	0
QCVIDDRAAR	Methylation(3)	0	0	0	0	1	0	0	0	0	0	0	0
QDALLLNNNTLLFIRSTSKGNAR	Methylation(1)	1	0	0	0	0	0	0	0	0	0	0	0
QDDDLQELLTRRR	Methylation(1)	0	0	1	0	1	0	0	0	0	0	0	0
QDPGILSKNK	Methylation(2)	1	0	0	0	0	0	0	0	0	0	0	0
QEAFLLNEDLGDSLDSVEALLK	Methylation(2)	0	1	0	0	0	0	0	0	0	0	0	0
QEEVKAKEEEEAR	Methylation(1)	0	0	0	0	0	1	0	0	0	0	0	0
QELEAEYLAVFK	Methylation(1)	0	0	0	0	1	0	0	0	0	0	0	0
QELEEPTPR	Methylation(2)	0	0	1	0	0	0	0	0	0	0	0	0
QEMASASSSQRGR	Methylation(2)	1	0	0	0	0	1	0	0	1	0	1	0
QENMELAER	Methylation(2)	0	0	0	0	1	0	0	0	0	0	0	0
QEVENELK	Methylation(3)	0	0	0	0	0	0	0	0	0	0	1	0
QFITDR	Methylation(3)	0	0	0	0	0	0	0	0	0	0	0	1
QHLKEMGQMQVLQMK	Methylation(3)	0	0	0	0	0	0	0	0	0	0	1	0
QHQQQK	Methylation(3)	0	0	1	0	1	0	0	0	0	0	0	0
QILDNLK	Methylation(1)	0	0	0	0	1	0	0	0	0	0	0	0
QITVNDLPVGR	Methylation(1)	0	0	0	0	0	0	0	0	0	0	1	0
QLADRTR	Methylation(3)	0	0	0	0	0	0	0	1	0	0	0	0
QLELER	Methylation(3)	1	0	0	0	0	0	0	0	0	0	0	0
QLETLLDK	Methylation(2)	0	0	0	0	1	0	0	0	0	0	0	0
QLLSYITKDK	Methylation(2)	0	0	0	0	0	0	0	1	0	0	0	0
QLNELQSLR	Methylation(3)	1	0	0	0	0	0	0	0	0	0	0	0
QLQIIDGK	Methylation(1)	0	1	1	1	1	1	0	0	0	0	0	0
QMTDPNVALTFLEKTR	Methylation(2)	0	0	0	0	0	0	0	0	1	0	0	0
QNLQEEKER	Methylation(1)	0	0	1	0	0	0	0	0	0	0	0	0
QNMELIQSK	Methylation(3)	0	0	0	0	1	0	0	0	0	0	0	0
QNYHQDSEAAINR	Methylation(3)	0	0	0	0	0	0	0	1	1	0	0	0
QPETSEIDSGESTPR	Methylation(3)	0	0	0	0	0	0	0	0	0	0	1	0
QSGYGGQTKPIFR	Methylation(1)	0	0	0	0	0	0	0	0	0	0	1	0
QSSDPMLSEFKNLDITK	Methylation(3)	0	1	0	0	0	0	0	0	0	0	0	0
QVADQMWQAGK	Methylation(3)	0	0	1	0	0	0	0	0	0	0	0	0
QVEDYPVDIYYLMDLSYSMK	Methylation(1)	0	0	1	1	0	0	0	0	0	0	0	0
QVFDPASPQSMLASCSARAMEIK	Methylation(1)	0	0	0	0	1	0	0	0	0	0	0	0
QVNPDLR	Methylation(1)	0	1	0	0	0	0	0	0	0	0	0	0
QVSQSEK	Methylation(3)	1	1	0	0	0	0	0	0	0	0	0	0
RAEEAERELLAR	Methylation(1)	0	0	0	0	0	0	0	0	0	1	0	0
RAEEAERELLAR	Methylation(3)	1	0	0	0	0	0	0	0	0	0	0	0
RAMILGSPR	Methylation(2)	0	0	0	0	0	0	1	0	0	0	0	0
RCEPTKSDIK	Methylation(1)	0	0	0	0	0	0	0	0	0	0	0	1
RDLSSELAGASSASSSSAK	Methylation(3)	0	0	0	0	1	0	0	0	0	0	0	0
RDTMLR	Methylation(2)	0	0	0	0	0	0	1	0	0	0	0	0
REEEERR	Methylation(3)	0	0	0	0	0	0	0	0	0	0	0	1
REKEALR	Methylation(3)	0	0	0	1	0	0	0	0	0	0	0	0
REYQNR	Methylation(3)	1	0	0	0	0	0	0	0	0	0	0	0
RFGDLDK	Methylation(1)	0	0	0	0	0	0	0	0	0	1	0	0
RFRDER	Methylation(3)	0	0	0	0	0	0	0	0	0	1	0	0
RGAYGGGYGGYDDYGGYNDGYGFGSDR	Methylation(2)	1	1	0	0	1	1	0	0	0	0	0	0
RGFAFVTFDDHDSVDK	Methylation(1)	0	0	0	0	1	1	0	0	0	0	0	0
RGGPGGPPGPLMEQMGGR	Methylation(2)	0	0	0	1	0	0	0	0	0	0	0	0
RINDEIER	Methylation(1)	1	0	0	0	0	0	0	0	0	0	0	0
RLGEDLR	Methylation(3)	0	0	0	0	0	0	0	1	0	0	0	0
RLKELK	Methylation(1)	0	0	0	0	0	0	0	1	0	0	0	0
RLQESKQK	Methylation(3)	0	0	0	0	0	0	1	0	0	0	0	0
RNEEILIR	Methylation(3)	0	0	0	0	1	0	0	0	0	0	0	0
RNEETNETGISQLR	Methylation(2)	0	0	0	0	0	0	0	0	0	1	0	0
RNETELSK	Methylation(3)	0	0	0	0	0	0	1	0	0	0	0	0
RNSTIPTK	Methylation(1)	0	0	0	0	0	0	0	0	0	0	1	1
RRTPSPDYDFYYR	Methylation(3)	0	0	0	0	1	0	0	0	0	0	0	0
RRYTLR	Methylation(3)	0	0	0	0	0	0	0	0	0	1	0	0
RSLTKTPAR	Methylation(1)	0	0	0	0	0	1	0	0	0	0	0	0
RTFKDR	Methylation(3)	0	0	0	0	1	0	0	0	0	0	0	0
RVDDFK	Methylation(2)	0	0	0	0	0	0	0	0	0	1	0	0
RVFIMDNCEELIPEYLNFIR	Methylation(1)	0	0	0	0	0	0	1	0	0	0	0	0
RYDEIVK	Methylation(1)	0	0	0	0	0	0	0	1	1	0	0	0
SAESPTSPVTSETGSTFKK	Methylation(3)	0	0	0	1	0	0	0	0	0	0	0	0
SANPAVSK	Methylation(3)	0	1	0	0	0	0	0	0	0	0	0	0
SAVGFDYQGK	Methylation(1)	0	0	0	0	0	0	1	1	1	1	1	1
SCESIIK	Methylation(3)	0	0	0	1	0	0	0	0	0	0	0	0
SDQVITAINGIK	Methylation(2)	0	0	0	1	0	0	0	0	0	0	0	0
SFQGPVLIGSSHGGVNIEDVAAESPEAIIK	Methylation(1)	0	0	0	0	0	0	0	0	0	0	1	0
SGSGNFGGGRGGGFGGNDNFGR	Methylation(2)	0	0	0	1	0	0	0	0	0	0	0	0
SHNLMDR	Methylation(2)	0	0	0	1	0	0	0	0	0	0	0	0
SISVIDSPGILSGEK	Methylation(1)	1	1	1	1	1	1	0	0	0	0	0	0
SKVDQVQDIVTGNPTVIK	Methylation(2)	1	0	0	0	0	0	0	0	0	0	0	0
SLCIGATYDVTDSR	Methylation(2)	0	0	0	0	0	1	0	0	0	0	0	0
SLEDALR	Methylation(2)	1	1	1	0	0	0	0	0	0	0	0	0
SLLDFLPR	Methylation(3)	0	0	0	0	0	0	0	0	0	0	0	1
SLQEELSLAR	Methylation(3)	1	0	0	0	0	0	0	0	0	0	0	0
SMVDELFAEIVR	Methylation(1)	1	1	1	1	1	1	0	0	0	0	0	0
SNGTEDPKR	Methylation(1)	0	0	0	0	0	1	0	0	0	0	0	0
SPVAKDVDLEFLAK	Methylation(2)	0	0	0	0	0	0	0	2	0	0	0	0
SQPDMAIMAVNSFVK	Methylation(1)	0	0	0	0	0	0	0	0	0	0	1	0
SQRNTAGAQPQDDSIGGR	Methylation(2)	0	0	1	0	0	0	0	0	0	0	0	0
SRGQGYVGGQR	Methylation(2)	0	0	0	0	0	0	0	0	0	0	1	0
SSASKLNK	Methylation(2)	0	0	0	0	0	0	0	1	0	0	0	0
SSELLVR	Methylation(2)	0	0	0	0	0	0	0	0	1	0	1	0
SSGSLLNNAIK	Methylation(2)	0	0	0	0	0	0	0	0	0	0	1	0
SSKLSEIEK	Methylation(2)	0	1	0	0	0	0	0	0	0	0	0	0
SSLIELR	Methylation(1)	1	1	1	1	1	1	0	0	0	0	0	0
SSNRNPSSNEIEK	Methylation(3)	0	0	0	0	0	0	0	0	0	0	0	1
SSPQFGVTLVTYELLQR	Methylation(1)	0	0	0	1	0	0	0	0	0	0	0	0
SSQVEQMEQRSLAKR	Methylation(1)	0	0	0	0	0	0	1	0	0	0	0	1
SSSILCVQAR	Methylation(3)	0	0	0	0	0	0	0	0	0	0	0	1
SSSNSDLSR	Methylation(2)	0	0	0	1	0	0	0	0	0	0	0	0
SSSSSASPSSPSSR	Methylation(3)	0	0	0	0	0	0	1	0	0	0	0	0
STPKPTVPR	Methylation(1)	0	0	0	0	0	0	1	0	0	0	0	0
STSFRGGMGSGGLATGIAGGLAGMGGIQNEK	Methylation(1)	0	1	0	0	0	0	0	0	0	0	0	0
STSFRGGMGSGGLATGIAGGLAGMGGIQNEK	Methylation(2)	0	0	0	0	1	0	0	0	0	0	0	0
SVDDTLR	Methylation(2)	1	0	0	0	0	0	0	0	0	0	0	0
SVDETLR	Methylation(1)	0	0	0	0	0	1	1	0	1	1	0	1
SVEELLEAELLK	Methylation(1)	1	0	0	0	0	0	0	0	0	0	0	0
SVFLDQMK	Methylation(1)	1	1	1	1	1	1	0	0	0	0	0	0
SVISGGLDALEFIGK	Methylation(1)	0	0	0	1	1	0	0	0	0	0	0	0
SVQAGNPGGPGPGGR	Methylation(1)	1	0	0	1	1	1	0	0	0	0	0	0
SVTDENGVIENLKVPR	Methylation(2)	1	1	0	1	0	0	0	0	0	0	0	0
SWTAADTAAQISQR	Methylation(1)	0	0	0	1	2	0	0	0	0	0	0	0
SYIDVVR	Methylation(2)	1	1	1	1	1	1	0	0	0	0	0	0
SYSRGGGDQGYGSGR	Methylation(2)	1	1	1	1	1	1	0	0	0	1	0	0
TAAENDFVVLKK	Methylation(1)	0	0	0	0	0	0	1	0	0	0	0	0
TAAENEFVALKK	Methylation(2)	0	0	0	0	1	0	0	0	0	0	0	0
TAEGIAALK	Methylation(3)	0	0	0	0	0	0	0	0	0	0	0	1
TAFDDAIAELDTLNEDSYK	Methylation(1)	3	0	4	4	0	3	6	0	4	0	0	0
TAFDDAIAELDTLNEDSYK	Methylation(2)	0	3	0	0	3	0	0	6	0	4	2	7
TAFDDAIAELDTLNEDSYKDSTLIMQLLR	Methylation(1)	0	0	0	0	0	0	1	1	1	0	0	0
TAGYPNVNVHNFTTSWR	Methylation(1)	0	0	1	0	0	0	0	0	0	0	0	0
TAIHEVMEQQTISIAK	Methylation(1)	0	0	0	0	0	0	2	1	1	0	2	1
TALALEVGDIVK	Methylation(1)	0	0	0	0	0	0	0	1	1	1	1	0
TCPAGVMGENNTLVWK	Methylation(3)	0	0	0	1	0	1	0	0	0	0	0	0
TCREEQK	Methylation(3)	0	0	0	0	0	0	0	0	0	0	0	1
TDWLDGK	Methylation(1)	1	0	0	1	0	0	0	0	0	1	0	0
TEEENLRKK	Methylation(3)	0	0	0	0	0	0	1	0	0	0	0	0
TELEDTLDSTAAQQELR	Methylation(1)	0	0	0	0	0	0	0	0	0	0	1	1
TFDQLTPDESK	Methylation(1)	0	0	0	0	0	0	1	0	0	0	1	0
TGSETPQAPMSGVGPVSGGPGGFGRGSQGGNFEGPNK	Methylation(2)	0	0	0	0	0	1	0	0	0	0	0	0
THVTHHPVSDHEATLR	Methylation(1)	2	1	0	1	1	1	0	0	0	0	0	0
TIDDLEDK	Methylation(1)	0	0	0	0	0	0	1	0	0	1	1	0
TKENILEEFSK	Methylation(1)	1	1	2	2	2	2	0	0	0	0	0	0
TLEDPDLNVRR	Methylation(3)	0	0	0	0	0	0	0	0	0	1	0	0
TLINELVK	Methylation(3)	0	0	0	0	0	0	1	0	0	0	0	0
TLIQADTLK	Methylation(1)	0	0	1	0	0	1	0	0	0	0	0	0
TLNEWDSR	Methylation(1)	0	0	0	0	0	0	0	1	0	1	0	0
TMPPTKPQPPAR	Methylation(3)	0	0	0	0	0	0	0	0	0	0	0	1
TQGRGGPASVPSSSPGTSVK	Methylation(1)	0	0	0	0	0	0	0	0	1	0	0	0
TQSVEITK	Methylation(1)	0	0	0	0	0	0	0	0	0	0	0	1
TSGTEPKIK	Methylation(3)	0	0	0	0	0	0	0	0	0	0	0	1
TTGLDEGLEYEFK	Methylation(3)	0	0	1	0	0	0	0	0	0	0	0	0
TTSEGSVSTK	Methylation(1)	0	1	0	0	0	0	0	0	0	0	0	0
TVEAEAAHGTVTR	Methylation(1)	0	0	0	0	0	0	0	0	1	0	0	0
TVNNWIR	Methylation(1)	1	0	0	0	0	0	0	0	0	0	0	0
VANTSTQTMGPRPAAAAAAATPAVR	Methylation(2)	1	1	1	1	1	1	1	1	1	2	1	1
VDEMSVTIIR	Methylation(3)	0	0	0	0	0	0	0	0	0	0	1	1
VDENTLK	Methylation(3)	0	0	0	0	0	0	0	0	0	0	1	0
VDIDAPDVSIEGPDAK	Methylation(1)	0	0	0	0	0	0	0	1	0	0	0	0
VDINAPDVDVHGPDWHLK	Methylation(1)	1	0	0	0	0	0	0	0	0	0	0	0
VDINAPDVDVQGPDWHLK	Methylation(2)	0	0	0	0	0	1	0	0	0	0	0	0
VDNLTYR	Methylation(3)	0	0	0	0	0	0	0	1	1	0	0	0
VDSGNYILK	Methylation(2)	0	0	0	0	0	0	0	0	1	0	0	0
VDVDVPDVNIEGPDAK	Methylation(1)	0	1	0	0	0	0	0	0	1	0	0	0
VDVEGPDVNIEGPEGK	Methylation(1)	0	0	0	0	0	0	1	0	0	0	0	1
VEGDLKGPEADIK	Methylation(2)	0	0	0	1	0	0	0	0	0	0	0	0
VEGDLKGPEIDVK	Methylation(2)	1	0	0	0	0	0	0	0	0	0	0	0
VEIDLSDK	Methylation(3)	0	0	0	0	0	0	0	0	0	1	0	0
VFIMDNCEELIPEYLNFIR	Methylation(1)	0	0	0	0	0	0	0	0	0	0	0	1
VIILGDSGVGK	Methylation(1)	0	0	0	0	0	0	0	0	0	1	0	0
VINEPTAAALAYGLDK	Methylation(1)	2	2	3	2	1	3	2	2	2	1	0	2
VISIHRGLSR	Methylation(3)	0	0	0	0	1	0	0	0	0	0	0	0
VKDSDDVPMVLVGNK	Methylation(1)	0	2	0	0	1	1	0	0	0	0	0	0
VKDTDDVPMILVGNK	Methylation(1)	1	2	2	1	2	3	0	0	0	0	0	0
VKGDVDVSVPK	Methylation(1)	1	1	0	0	0	0	0	0	0	0	0	0
VKQQEVAER	Methylation(2)	0	0	0	0	0	0	0	0	0	0	1	0
VKTEPTEDSGISLEMAAVTVK	Methylation(1)	1	0	0	0	0	0	0	0	0	0	0	0
VLDDQAEKAR	Methylation(3)	0	0	0	0	0	0	0	1	0	0	0	0
VLDRHWNPVNK	Methylation(3)	1	0	0	0	0	0	0	0	0	0	0	0
VLLLEAGPK	Methylation(1)	0	0	0	0	0	1	0	0	0	0	0	0
VNADIEK	Methylation(2)	1	0	0	0	1	0	0	0	0	0	0	0
VPTLFKLEK	Methylation(1)	0	0	0	0	0	0	0	0	0	0	0	1
VPVILVGNK	Methylation(1)	0	0	0	0	0	1	0	0	0	0	0	0
VQEKDLQK	Methylation(2)	0	0	0	0	0	0	0	0	0	0	1	0
VQYVIQGYHK	Methylation(1)	0	0	0	0	0	0	0	1	0	0	0	0
VREEYPDR	Methylation(1)	0	0	0	0	0	1	1	0	1	2	2	1
VSGTVDDDNLHR	Methylation(2)	0	0	0	0	0	1	0	0	0	0	0	0
VSILLFK	Methylation(1)	0	0	0	0	0	0	1	0	0	0	0	0
VSMPDVDLNLK	Methylation(1)	0	0	0	1	0	0	0	0	0	0	0	0
VSSDVIDQK	Methylation(2)	0	0	0	0	0	0	1	1	1	0	0	0
VTGSLETK	Methylation(1)	1	1	1	1	1	0	0	0	0	0	0	0
VTQTGDDQLHYARATNK	Methylation(3)	1	0	0	0	0	0	0	0	0	0	0	0
VVDDTNITR	Methylation(1)	0	0	0	0	0	0	1	0	0	0	0	0
VVELEQNK	Methylation(2)	0	0	0	0	0	0	1	0	0	0	0	0
VVKGFDYQK	Methylation(1)	0	0	0	0	0	0	0	0	0	1	0	0
VVLILNK	Methylation(1)	0	0	0	0	0	0	0	0	0	0	1	0
VVVDALSGLK	Methylation(3)	0	0	0	0	0	0	0	0	0	0	0	1
WARHHAHGGSLRR	Methylation(1)	0	0	0	0	0	0	0	1	0	0	0	0
WESLKDELASLK	Methylation(2)	0	0	0	1	0	0	0	0	0	0	0	0
WGQIVLK	Methylation(1)	0	0	0	0	0	0	0	0	0	0	1	0
WGTDEDK	Methylation(1)	0	0	0	0	0	0	1	1	1	0	0	0
WGTLTDCVVMRDPQTK	Methylation(2)	0	1	0	0	0	0	0	0	0	0	0	0
WIKVQAEGHK	Methylation(1)	0	0	0	0	1	0	0	0	0	0	0	0
WLNQLR	Methylation(1)	0	0	0	0	0	0	0	0	0	0	0	1
WSASSVSPTPK	Methylation(3)	0	1	0	0	0	0	0	0	0	0	0	0
WSIDLQK	Methylation(1)	0	1	0	0	0	0	0	0	0	0	0	0
WTDLFDNKVLTFAYKHALVNK	Methylation(1)	0	0	0	0	0	0	0	0	0	1	0	0
WTNAKMEIATKEPMNPIK	Methylation(3)	0	0	0	0	0	0	0	0	0	0	1	0
WVDLEVCR	Methylation(1)	0	0	0	0	1	0	0	0	0	0	0	0
YDPPITEEKEGLK	Methylation(2)	0	0	0	0	0	0	0	0	0	0	0	1
YDVKLQNEDK	Methylation(3)	1	0	0	0	0	0	0	0	0	0	0	0
YEELQVTAGR	Methylation(1)	0	0	0	0	0	1	0	0	0	0	0	0
YFTDAGLK	Methylation(1)	0	0	0	0	1	0	0	0	0	0	0	0
YGLDSDLNCK	Methylation(3)	1	0	0	0	0	0	0	0	0	0	0	0
YLAEVASGEK	Methylation(1)	0	0	0	0	0	1	1	1	0	1	1	1
YLDELMK	Methylation(1)	0	0	0	0	0	1	0	0	0	0	0	0
YLGLLENVR	Methylation(1)	1	0	0	0	0	0	0	0	0	0	0	0
YLSSANPNDNR	Methylation(3)	0	0	0	0	0	0	1	0	0	0	0	0
YLVLDEADR	Methylation(3)	0	0	0	0	0	0	0	0	1	0	0	0
YNILGTNAIMDK	Methylation(1)	0	1	0	0	0	0	0	0	0	1	0	0
YPEAAACYGRAITR	Methylation(2)	0	0	0	0	0	0	0	1	0	0	0	0
YPIEHGIVTNWDDMEK	Methylation(1)	5	4	5	6	6	6	12	13	10	9	4	16
YPIEHGVVTNWDDMEK	Methylation(1)	0	0	0	0	0	0	1	0	0	0	0	0
YPIEHGVVTNWDDMEK	Methylation(2)	0	0	0	0	0	0	0	0	0	0	1	0
YTETGLTQLVYNK	Methylation(3)	0	0	0	0	0	0	1	0	0	0	0	0
