# Supplementary material for: Exploring Protein Post-Translational Modifications of Breast Cancer Cells Using a Novel Combinatorial Search Algorithm
Source: Int J Mol Sci. 2024 Sep 13;25(18):9902. doi: 10.3390/ijms25189902 (PMC11432537; doi:10.3390/ijms25189902)
Supplement: Supplementary file 1 [file ijms-25-09902-s001.zip › supplementary_table_1.txt]

Proteins	Description	Gene	Contam	Decoy	MDA231_c_m2	MDA231_c_m3	MDA231_c_m1	MDA231_c_s1	MDA231_c_s2	MDA231_c_s3	MDA231_ifn_m2	MDA231_ifn_m3	MDA231_ifn_m1	MDA231_ifn_s1	MDA231_ifn_s2	MDA231_ifn_s3	MDA435_c_m2	MDA435_c_m3	MDA435_c_m1	MDA435_c_s1	MDA435_c_s2	MDA435_c_s3	MDA435_ifn_m2	MDA435_ifn_m3	MDA435_ifn_m1	MDA435_ifn_s1	MDA435_ifn_s2	MDA435_ifn_s3	MDA468_c_m2	MDA468_c_m3	MDA468_c_m1	MDA468_c_s1	MDA468_c_s2	MDA468_c_s3	MDA468_ifn_m2	MDA468_ifn_m3	MDA468_ifn_m1	MDA468_ifn_s1	MDA468_ifn_s2	MDA468_ifn_s3	MCF7_c_m1	MCF7_c_m2	MCF7_c_m3	MCF7_c_s1	MCF7_c_s2	MCF7_c_s3	MCF7_ifn_m2	MCF7_ifn_m3	MCF7_ifn_m1
558	>sp|Q09666|AHNK_HUMAN Neuroblast differentiation-associated protein AHNAK OS=Homo sapiens GN=AHNAK PE=1 SV=2	AHNAK	0	0	128	129	134	12	9	13	40	50	42	12	12	14	24	27	31	20	20	23	56	55	60	22	20	22	181	195	191	21	26	28	212	209	211	36	42	47	347	354	363	19	18	17	438	431	458
16303	>sp|Q13813|SPTN1_HUMAN Spectrin alpha chain, non-erythrocytic 1 OS=Homo sapiens GN=SPTAN1 PE=1 SV=3	SPTAN1	0	0	111	106	112	1	3	2	22	19	24	8	5	8	45	47	52	4	5	4	69	61	65	5	2	0	51	56	58	2	1	1	52	49	40	1	0	0	60	59	55	1	2	2	93	90	88
16209	>sp|Q01082|SPTB2_HUMAN Spectrin beta chain, non-erythrocytic 1 OS=Homo sapiens GN=SPTBN1 PE=1 SV=2	SPTBN1	0	0	103	95	101	4	4	4	63	63	62	1	2	1	47	43	51	15	15	16	59	54	54	6	6	7	18	19	22	0	0	0	22	21	21	0	0	0	31	33	30	1	0	0	47	43	55
13190	>sp|P78527|PRKDC_HUMAN DNA-dependent protein kinase catalytic subunit OS=Homo sapiens GN=PRKDC PE=1 SV=3	PRKDC	0	0	88	83	90	4	3	4	35	36	30	1	0	0	90	88	85	12	13	11	91	99	92	11	11	12	28	27	23	4	4	2	27	24	21	3	0	0	2	3	1	17	18	15	1	2	1
10965	>sp|P42704|LPPRC_HUMAN Leucine-rich PPR motif-containing protein, mitochondrial OS=Homo sapiens GN=LRPPRC PE=1 SV=3	LRPPRC	0	0	79	78	80	29	31	28	42	43	40	27	29	26	132	125	128	38	37	35	125	111	122	29	26	25	80	71	78	15	14	19	74	73	80	12	16	16	19	23	24	20	18	23	41	43	40
9624	>sp|P46940|IQGA1_HUMAN Ras GTPase-activating-like protein IQGAP1 OS=Homo sapiens GN=IQGAP1 PE=1 SV=1	IQGAP1	0	0	59	60	61	43	43	41	13	12	20	20	23	18	76	72	70	70	76	71	84	77	84	60	66	66	10	11	15	31	26	27	7	11	14	14	22	15	17	6	9	67	67	68	9	16	17
1678	>sp|P27824|CALX_HUMAN Calnexin OS=Homo sapiens GN=CANX PE=1 SV=2	CANX	0	0	150	148	156	4	4	3	119	123	118	5	2	4	99	96	96	0	0	0	96	102	107	0	0	0	148	152	150	0	0	0	119	125	117	17	16	15	261	248	239	1	1	1	208	213	184
9990	>sp|Q86UP2|KTN1_HUMAN Kinectin OS=Homo sapiens GN=KTN1 PE=1 SV=1	KTN1	0	0	62	68	66	1	1	1	34	36	29	1	0	0	9	8	10	0	0	0	14	11	15	0	0	0	56	53	57	6	8	8	65	60	57	20	24	20	69	73	76	1	2	2	107	100	99
2649	>sp|P10809|CH60_HUMAN 60 kDa heat shock protein, mitochondrial OS=Homo sapiens GN=HSPD1 PE=1 SV=2	HSPD1	0	0	230	241	216	191	192	186	254	251	277	228	211	200	628	671	569	182	194	194	676	676	668	185	187	181	185	182	193	118	117	96	178	166	189	121	126	123	462	387	358	149	135	133	274	277	300
481	>sp|P08133|ANXA6_HUMAN Annexin A6 OS=Homo sapiens GN=ANXA6 PE=1 SV=3	ANXA6	0	0	68	69	70	41	30	32	31	33	30	0	0	0	25	27	23	0	1	1	16	19	17	28	29	31	78	86	79	0	0	0	78	70	78	10	13	11	0	7	7	36	33	31	37	33	38
18695	>sp|P08670|VIME_HUMAN Vimentin OS=Homo sapiens GN=VIM PE=1 SV=4	VIM	0	0	101	97	98	129	138	151	147	138	133	216	230	232	122	120	112	151	142	148	177	195	173	151	160	165	8	4	11	27	18	9	2	2	3	12	6	5	104	80	70	83	66	62	85	77	78
3927	>sp|P11021|GRP78_HUMAN 78 kDa glucose-regulated protein OS=Homo sapiens GN=HSPA5 PE=1 SV=2	HSPA5	0	0	70	71	69	143	138	136	95	96	100	135	137	134	72	71	71	82	75	76	76	79	78	67	67	68	95	95	95	70	74	69	103	102	106	89	91	94	85	84	84	75	78	81	87	76	87
11684	>sp|Q9NZM1|MYOF_HUMAN Myoferlin OS=Homo sapiens GN=MYOF PE=1 SV=1	MYOF	0	0	43	43	44	0	0	0	28	30	25	0	0	0	29	29	37	0	0	0	23	23	24	0	0	0	20	20	22	0	0	0	17	14	19	0	0	0	8	11	9	0	0	0	7	6	4
3618	>sp|Q92616|GCN1_HUMAN eIF-2-alpha kinase activator GCN1 OS=Homo sapiens GN=GCN1 PE=1 SV=6	GCN1	0	0	47	45	44	15	12	9	16	16	18	0	0	0	48	46	44	18	21	19	44	46	38	10	6	8	28	27	29	23	23	29	24	24	28	0	0	0	1	0	0	28	27	29	0	0	0
1340	>sp|P06576|ATPB_HUMAN ATP synthase subunit beta, mitochondrial OS=Homo sapiens GN=ATP5B PE=1 SV=3	ATP5B	0	0	229	231	229	14	13	14	282	276	275	14	9	12	203	198	190	22	21	18	226	215	220	16	16	12	255	271	230	15	15	15	201	224	224	33	37	36	253	223	215	5	6	10	120	112	114
319	>sp|P08195|4F2_HUMAN 4F2 cell-surface antigen heavy chain OS=Homo sapiens GN=SLC3A2 PE=1 SV=3	SLC3A2	0	0	70	66	63	0	0	0	65	63	67	0	1	0	61	57	54	0	0	0	66	64	64	0	0	0	120	114	129	1	1	1	104	107	107	11	11	13	236	226	237	1	2	1	167	156	164
4020	>sp|P38646|GRP75_HUMAN Stress-70 protein, mitochondrial OS=Homo sapiens GN=HSPA9 PE=1 SV=2	HSPA9	0	0	83	85	88	54	51	45	93	97	91	46	64	65	182	198	186	73	71	69	187	189	192	74	84	83	74	78	83	37	33	31	74	76	85	46	45	41	130	115	103	38	36	35	118	108	121
5201	>sp|P35221|CTNA1_HUMAN Catenin alpha-1 OS=Homo sapiens GN=CTNNA1 PE=1 SV=1	CTNNA1	0	0	42	44	42	3	1	2	36	39	39	1	1	1	45	48	43	3	6	3	40	42	39	2	3	5	62	64	71	5	11	10	68	71	71	17	19	20	48	51	50	6	11	10	66	67	59
1443	>sp|P25705|ATPA_HUMAN ATP synthase subunit alpha, mitochondrial OS=Homo sapiens GN=ATP5A1 PE=1 SV=1	ATP5A1	0	0	119	130	112	6	4	3	159	165	150	3	4	4	132	140	144	9	8	8	164	164	154	9	8	6	166	179	164	10	12	12	165	153	161	19	18	19	88	68	69	2	3	4	33	32	32
5902	>sp|P40939|ECHA_HUMAN Trifunctional enzyme subunit alpha, mitochondrial OS=Homo sapiens GN=HADHA PE=1 SV=2	HADHA	0	0	78	70	73	9	9	12	84	89	79	13	9	9	236	253	215	28	29	27	252	262	241	18	19	16	42	44	48	1	2	3	40	45	44	1	2	3	94	54	31	8	8	9	16	17	24
9153	>sp|P09874|PARP1_HUMAN Poly [ADP-ribose] polymerase 1 OS=Homo sapiens GN=PARP1 PE=1 SV=4	PARP1	0	0	43	41	43	3	3	3	43	42	41	4	5	5	9	5	5	0	0	2	12	10	14	0	0	0	2	4	1	0	1	0	7	6	6	0	0	0	21	23	21	0	0	0	30	31	29
18218	>sp|O94874|UFL1_HUMAN E3 UFM1-protein ligase 1 OS=Homo sapiens GN=UFL1 PE=1 SV=2	UFL1	0	0	39	39	40	0	0	0	36	33	34	0	0	0	16	15	17	0	0	0	22	20	20	0	0	0	33	30	29	0	0	0	31	30	28	0	0	0	19	16	16	0	0	0	16	16	14
1369	>sp|P05023|AT1A1_HUMAN Sodium/potassium-transporting ATPase subunit alpha-1 OS=Homo sapiens GN=ATP1A1 PE=1 SV=1	ATP1A1	0	0	39	42	40	0	0	0	19	20	23	0	0	0	62	57	59	0	0	0	75	69	67	0	0	0	31	29	31	0	0	0	26	27	29	0	0	0	31	23	18	0	0	0	10	11	12
12906	>sp|Q15149|PLEC_HUMAN Plectin OS=Homo sapiens GN=PLEC PE=1 SV=3	PLEC	0	0	37	39	44	6	7	4	4	6	7	3	2	1	17	18	19	2	0	1	17	17	18	2	4	7	45	40	46	1	5	5	10	12	15	3	1	1	0	0	1	35	31	36	1	0	2
17352	>sp|P55072|TERA_HUMAN Transitional endoplasmic reticulum ATPase OS=Homo sapiens GN=VCP PE=1 SV=4	VCP	0	0	53	50	50	37	44	43	48	46	47	38	34	36	55	49	51	40	39	35	58	62	54	28	28	25	36	40	37	29	30	29	42	39	39	37	37	40	41	37	42	54	50	52	37	42	36
7784	>sp|P11142|HSP7C_HUMAN Heat shock cognate 71 kDa protein OS=Homo sapiens GN=HSPA8 PE=1 SV=1	HSPA8	0	0	39	45	42	71	73	68	55	52	56	63	74	80	70	75	66	87	94	99	71	74	76	90	90	89	73	77	77	82	85	83	74	72	74	101	108	104	59	60	56	77	80	79	47	44	54
31520	>tr|K7EJE8|K7EJE8_HUMAN Lon protease homolog, mitochondrial OS=Homo sapiens GN=LONP1 PE=1 SV=1	LONP1	0	0	41	38	41	0	0	0	35	29	36	0	0	0	73	72	72	31	32	34	65	63	61	22	24	25	0	0	0	0	0	0	0	0	0	0	0	0	0	0	0	0	0	0	0	0	0
7776	>sp|P19367|HXK1_HUMAN Hexokinase-1 OS=Homo sapiens GN=HK1 PE=1 SV=3	HK1	0	0	45	42	46	9	5	5	32	31	33	1	2	3	67	66	59	6	6	5	57	63	61	6	5	8	32	34	33	6	5	3	36	29	32	9	6	8	10	12	11	2	3	3	10	8	8
9524	>sp|P05787|K2C8_HUMAN Keratin, type II cytoskeletal 8 OS=Homo sapiens GN=KRT8 PE=1 SV=7	KRT8	1	0	30	28	28	31	26	27	25	25	24	28	40	40	0	0	0	0	1	1	0	0	0	0	0	0	243	248	236	178	171	168	292	289	291	169	178	176	173	159	163	160	173	169	121	111	133
7538	>sp|P52272|HNRPM_HUMAN Heterogeneous nuclear ribonucleoprotein M OS=Homo sapiens GN=HNRNPM PE=1 SV=3	HNRNPM	0	0	52	49	56	9	11	10	48	55	52	10	12	12	26	25	25	8	8	8	26	24	27	5	8	6	23	27	24	13	13	13	23	24	22	9	9	10	60	59	49	21	23	22	52	51	50
8188	>sp|P08729|K2C7_HUMAN Keratin, type II cytoskeletal 7 OS=Homo sapiens GN=KRT7 PE=1 SV=5	KRT7	1	0	32	32	33	19	18	16	27	29	24	0	12	10	0	0	0	0	0	0	0	0	0	0	0	0	29	26	30	14	19	15	36	33	32	19	18	14	33	1	1	12	13	17	28	30	27
11957	>sp|P28331|NDUS1_HUMAN NADH-ubiquinone oxidoreductase 75 kDa subunit, mitochondrial OS=Homo sapiens GN=NDUFS1 PE=1 SV=3	NDUFS1	0	0	40	44	44	0	0	0	40	40	39	0	0	0	46	42	46	1	1	0	59	67	52	0	0	0	29	26	29	0	0	0	23	23	27	0	0	0	32	25	26	0	0	0	29	29	34
4264	>sp|Q07065|CKAP4_HUMAN Cytoskeleton-associated protein 4 OS=Homo sapiens GN=CKAP4 PE=1 SV=2	CKAP4	0	0	36	31	38	0	0	0	39	36	35	0	0	0	16	14	15	0	0	0	20	22	23	0	0	0	24	27	29	0	0	0	23	27	24	0	0	0	89	85	86	0	0	0	68	69	72
9167	>sp|P30101|PDIA3_HUMAN Protein disulfide-isomerase A3 OS=Homo sapiens GN=PDIA3 PE=1 SV=4	PDIA3	0	0	39	40	43	45	40	42	37	41	38	39	36	39	18	19	20	31	34	36	26	28	26	23	24	25	53	50	52	42	42	43	55	52	54	59	57	59	24	27	27	43	43	43	49	50	51
4265	>sp|Q14008|CKAP5_HUMAN Cytoskeleton-associated protein 5 OS=Homo sapiens GN=CKAP5 PE=1 SV=3	CKAP5	0	0	29	30	30	0	0	0	34	31	30	0	0	0	7	7	6	0	0	0	9	12	7	0	0	0	15	17	11	0	0	0	17	14	13	1	0	0	12	6	10	0	0	0	18	16	20
71101	>P08729 SWISS-PROT:P08729 Tax_Id=9606 Gene_Symbol=KRT7 Keratin, type II cytoskeletal 7	Unknown	1	0	2	2	2	0	0	0	1	0	1	23	0	0	0	0	0	0	0	0	0	0	0	0	0	0	0	0	0	0	0	0	1	1	0	0	0	0	1	34	36	0	0	0	0	1	1
719	>sp|O95831|AIFM1_HUMAN Apoptosis-inducing factor 1, mitochondrial OS=Homo sapiens GN=AIFM1 PE=1 SV=1	AIFM1	0	0	45	41	44	5	5	5	61	62	56	5	5	8	93	83	97	5	6	1	85	83	86	3	3	3	21	22	21	0	0	0	19	19	23	0	0	0	12	11	7	0	0	0	4	4	7
932	>sp|P07355|ANXA2_HUMAN Annexin A2 OS=Homo sapiens GN=ANXA2 PE=1 SV=2	ANXA2	0	0	60	54	58	35	34	39	39	41	37	13	14	10	35	34	35	15	12	13	38	34	31	22	24	24	63	64	64	18	20	16	59	61	59	20	17	19	67	51	54	40	44	42	49	46	47
12448	>sp|Q15155|NOMO1_HUMAN Nodal modulator 1 OS=Homo sapiens GN=NOMO1 PE=1 SV=5	NOMO1	0	0	35	33	41	0	0	0	15	12	15	0	0	0	28	27	24	0	0	0	26	30	30	0	0	0	23	26	23	0	0	0	22	24	27	0	0	0	4	5	5	0	0	0	0	0	0
12015	>sp|P69849|NOMO3_HUMAN Nodal modulator 3 OS=Homo sapiens GN=NOMO3 PE=3 SV=2	NOMO3	0	0	1	0	0	0	0	0	0	0	0	0	0	0	0	0	0	0	0	0	0	0	0	0	0	0	0	0	0	0	0	0	0	0	0	0	0	0	0	0	0	0	0	0	2	1	3
8595	>sp|Q16891|MIC60_HUMAN MICOS complex subunit MIC60 OS=Homo sapiens GN=IMMT PE=1 SV=1	IMMT	0	0	37	36	37	0	0	0	37	40	37	0	0	0	44	46	43	0	0	0	51	50	47	0	0	0	21	23	22	0	0	0	22	21	20	0	0	0	58	69	64	0	0	0	49	51	51
8149	>sp|P05783|K1C18_HUMAN Keratin, type I cytoskeletal 18 OS=Homo sapiens GN=KRT18 PE=1 SV=2	KRT18	0	0	41	42	45	29	30	30	37	35	37	27	27	26	0	0	0	3	1	0	0	0	0	0	0	0	144	140	130	118	98	88	170	177	172	95	91	86	59	73	80	183	219	217	55	54	57
19341	>sp|P12956|XRCC6_HUMAN X-ray repair cross-complementing protein 6 OS=Homo sapiens GN=XRCC6 PE=1 SV=2	XRCC6	0	0	40	45	48	40	43	40	41	45	41	46	35	38	35	35	35	50	45	45	43	39	42	48	50	49	25	24	22	22	22	24	22	25	22	19	21	22	13	19	15	42	37	40	8	9	11
16440	>sp|P61011|SRP54_HUMAN Signal recognition particle 54 kDa protein OS=Homo sapiens GN=SRP54 PE=1 SV=1	SRP54	0	0	32	31	30	1	3	3	26	27	32	3	4	3	20	20	17	1	0	0	15	18	16	2	1	2	17	19	15	3	5	5	15	17	19	4	4	3	12	6	7	2	3	4	8	5	6
42642	>tr|E5RK69|E5RK69_HUMAN Annexin OS=Homo sapiens GN=ANXA6 PE=1 SV=1	ANXA6	0	0	1	1	1	0	0	0	0	1	1	0	0	0	1	0	1	0	0	0	1	1	1	0	0	1	3	2	3	0	0	0	3	3	2	1	1	1	7	1	0	1	1	1	1	2	1
9644	>sp|P04264|K2C1_HUMAN Keratin, type II cytoskeletal 1 OS=Homo sapiens GN=KRT1 PE=1 SV=6	KRT1	1	0	38	37	38	17	18	18	34	33	37	31	33	36	43	42	43	45	45	41	22	22	27	25	21	27	41	48	41	49	50	50	68	67	74	45	48	48	100	106	80	21	20	17	38	41	40
13320	>sp|O15031|PLXB2_HUMAN Plexin-B2 OS=Homo sapiens GN=PLXNB2 PE=1 SV=3	PLXNB2	0	0	24	21	28	0	0	0	14	14	10	0	0	0	4	1	1	0	0	0	3	1	2	0	0	0	31	33	30	0	0	0	30	30	36	0	0	0	12	13	10	0	0	0	16	14	20
339	>sp|P49748|ACADV_HUMAN Very long-chain specific acyl-CoA dehydrogenase, mitochondrial OS=Homo sapiens GN=ACADVL PE=1 SV=1	ACADVL	0	0	34	34	42	2	3	3	42	44	48	4	7	4	51	49	49	7	5	6	51	47	50	2	4	2	47	41	43	15	15	15	44	43	39	14	12	13	12	7	2	6	7	6	6	9	7
12430	>sp|P46459|NSF_HUMAN Vesicle-fusing ATPase OS=Homo sapiens GN=NSF PE=1 SV=3	NSF	0	0	32	31	31	0	0	0	33	31	31	0	0	0	20	20	18	0	0	0	18	19	20	0	0	0	27	28	24	0	0	0	27	27	29	0	0	0	5	5	5	0	0	0	4	7	4
6293	>sp|Q9BSJ8|ESYT1_HUMAN Extended synaptotagmin-1 OS=Homo sapiens GN=ESYT1 PE=1 SV=1	ESYT1	0	0	31	28	29	0	0	0	18	19	22	0	0	0	32	35	35	0	0	0	36	35	33	0	0	0	54	53	53	0	2	3	56	47	48	6	5	6	13	15	15	0	1	2	12	14	16
8932	>sp|O60313|OPA1_HUMAN Dynamin-like 120 kDa protein, mitochondrial OS=Homo sapiens GN=OPA1 PE=1 SV=3	OPA1	0	0	30	25	26	0	0	0	31	29	29	0	0	0	46	47	48	0	0	0	53	50	49	0	0	0	45	45	43	0	0	0	0	1	0	2	6	7	42	1	36	0	0	0	37	38	41
15718	>sp|Q8WVM8|SCFD1_HUMAN Sec1 family domain-containing protein 1 OS=Homo sapiens GN=SCFD1 PE=1 SV=4	SCFD1	0	0	23	21	28	1	1	1	30	30	29	2	2	2	17	15	15	0	0	0	13	14	16	0	0	0	33	33	34	0	2	2	34	30	30	3	3	4	11	13	16	0	0	0	9	10	11
280	>sp|Q9Y4W6|AFG32_HUMAN AFG3-like protein 2 OS=Homo sapiens GN=AFG3L2 PE=1 SV=2	AFG3L2	0	0	30	31	30	0	0	0	33	30	35	0	0	0	41	36	34	0	0	0	37	36	38	0	0	0	24	18	19	0	0	0	16	17	14	0	0	0	31	31	31	0	0	0	26	25	23
17152	>sp|P07437|TBB5_HUMAN Tubulin beta chain OS=Homo sapiens GN=TUBB PE=1 SV=2	TUBB	0	0	52	53	54	143	156	152	56	61	56	166	147	153	67	64	65	101	104	106	62	59	60	91	92	6	38	35	38	108	105	112	34	30	31	125	137	130	75	2	87	126	127	127	55	64	63
480	>sp|P08758|ANXA5_HUMAN Annexin A5 OS=Homo sapiens GN=ANXA5 PE=1 SV=2	ANXA5	0	0	37	37	37	42	40	44	25	25	25	41	38	44	41	40	41	60	59	61	35	34	38	59	59	60	25	25	24	27	29	30	14	15	13	31	37	34	4	0	2	37	31	35	9	10	8
4826	>sp|P23786|CPT2_HUMAN Carnitine O-palmitoyltransferase 2, mitochondrial OS=Homo sapiens GN=CPT2 PE=1 SV=2	CPT2	0	0	30	31	32	0	0	0	31	30	33	0	0	0	29	29	30	0	0	0	29	31	28	0	0	0	25	27	29	0	0	1	23	29	29	0	1	1	12	12	12	0	0	0	16	13	16
7585	>sp|P0DMV8|HS71A_HUMAN Heat shock 70 kDa protein 1A OS=Homo sapiens GN=HSPA1A PE=1 SV=1	HSPA1A	0	0	26	28	27	66	62	58	43	40	30	55	55	50	13	12	17	49	48	46	19	20	19	22	21	15	32	37	33	32	30	33	33	34	32	45	42	41	31	40	39	35	35	36	32	31	36
3279	>sp|P55084|ECHB_HUMAN Trifunctional enzyme subunit beta, mitochondrial OS=Homo sapiens GN=HADHB PE=1 SV=3	HADHB	0	0	39	41	38	0	2	3	45	52	45	2	2	1	135	145	131	11	8	11	129	131	137	5	5	5	34	29	38	0	1	0	28	27	28	0	0	0	64	47	39	2	4	4	45	43	45
8228	>sp|P05556|ITB1_HUMAN Integrin beta-1 OS=Homo sapiens GN=ITGB1 PE=1 SV=2	ITGB1	0	0	46	47	44	0	0	0	20	22	20	0	0	0	25	22	26	0	0	0	22	24	25	0	0	0	23	24	23	0	0	0	20	18	19	0	0	0	54	54	51	0	0	0	45	48	39
7620	>sp|P61978|HNRPK_HUMAN Heterogeneous nuclear ribonucleoprotein K OS=Homo sapiens GN=HNRNPK PE=1 SV=1	HNRNPK	0	0	51	53	49	27	28	25	67	64	68	40	50	55	34	36	37	22	24	24	33	34	32	25	24	22	33	30	35	31	26	23	27	26	30	27	28	29	86	77	77	30	29	29	62	64	64
3247	>sp|Q14152|EIF3A_HUMAN Eukaryotic translation initiation factor 3 subunit A OS=Homo sapiens GN=EIF3A PE=1 SV=1	EIF3A	0	0	27	27	25	35	33	36	18	14	16	21	22	22	23	23	26	29	33	33	21	22	26	24	20	21	7	12	8	18	19	20	10	7	7	21	20	21	2	3	4	25	16	26	17	17	19
17043	>sp|P68371|TBB4B_HUMAN Tubulin beta-4B chain OS=Homo sapiens GN=TUBB4B PE=1 SV=1	TUBB4B	0	0	8	6	8	14	16	15	5	8	1	18	19	21	2	1	1	1	10	1	8	6	6	1	1	1	6	7	7	15	18	18	6	7	5	16	19	15	13	11	13	12	13	8	8	8	8
12479	>sp|Q13423|NNTM_HUMAN NAD(P) transhydrogenase, mitochondrial OS=Homo sapiens GN=NNT PE=1 SV=3	NNT	0	0	24	20	25	0	0	0	25	23	22	0	0	0	32	28	32	0	0	0	35	38	38	0	0	0	19	21	19	0	0	0	21	19	21	0	0	0	2	1	2	0	0	0	1	1	4
6394	>sp|P15311|EZRI_HUMAN Ezrin OS=Homo sapiens GN=EZR PE=1 SV=4	EZR	0	0	29	26	29	15	16	14	33	31	34	16	13	14	1	0	1	1	1	1	1	1	1	3	4	2	24	26	27	13	16	15	28	29	31	15	16	15	4	5	7	13	15	14	11	13	13
972	>sp|P04083|ANXA1_HUMAN Annexin A1 OS=Homo sapiens GN=ANXA1 PE=1 SV=2	ANXA1	0	0	32	28	30	32	31	28	17	18	17	29	27	26	12	12	12	27	25	26	12	11	11	26	24	28	2	3	3	4	0	0	1	1	1	1	1	0	1	2	2	26	25	25	6	7	5
10149	>sp|O95202|LETM1_HUMAN LETM1 and EF-hand domain-containing protein 1, mitochondrial OS=Homo sapiens GN=LETM1 PE=1 SV=1	LETM1	0	0	29	33	33	0	0	0	39	36	37	0	0	0	36	37	30	0	0	0	32	31	28	0	0	0	23	25	21	0	0	0	17	16	18	0	0	0	39	32	34	0	0	0	34	31	31
66865	>tr|Q5T6W2|Q5T6W2_HUMAN Heterogeneous nuclear ribonucleoprotein K (Fragment) OS=Homo sapiens GN=HNRNPK PE=1 SV=1	HNRNPK	0	0	2	2	2	0	1	0	1	2	2	0	0	1	0	0	0	0	0	0	0	0	0	0	0	0	0	1	1	0	0	0	0	0	0	0	0	0	1	0	0	0	0	0	2	1	2
19108	>sp|P13010|XRCC5_HUMAN X-ray repair cross-complementing protein 5 OS=Homo sapiens GN=XRCC5 PE=1 SV=3	XRCC5	0	0	33	32	34	42	42	44	27	28	32	30	23	28	34	30	33	43	42	44	39	36	38	38	42	50	19	14	12	20	20	16	12	13	14	20	17	22	2	1	1	39	38	37	3	4	5
11700	>sp|O00159|MYO1C_HUMAN Unconventional myosin-Ic OS=Homo sapiens GN=MYO1C PE=1 SV=4	MYO1C	0	0	24	30	28	0	0	0	11	13	20	0	0	0	33	28	30	0	0	0	38	35	38	1	1	2	16	11	15	0	0	0	16	15	12	0	0	0	2	0	0	0	0	0	0	0	0
15131	>sp|P04843|RPN1_HUMAN Dolichyl-diphosphooligosaccharide--protein glycosyltransferase subunit 1 OS=Homo sapiens GN=RPN1 PE=1 SV=1	RPN1	0	0	31	29	34	0	0	0	28	29	33	0	0	0	22	24	27	0	0	0	31	31	31	0	0	0	35	34	34	0	0	0	34	39	33	2	2	2	20	20	14	0	0	0	14	14	12
15721	>sp|Q6NUK1|SCMC1_HUMAN Calcium-binding mitochondrial carrier protein SCaMC-1 OS=Homo sapiens GN=SLC25A24 PE=1 SV=2	SLC25A24	0	0	34	37	31	0	0	0	30	32	37	0	0	0	4	3	7	0	0	0	11	9	11	0	0	0	23	17	19	0	0	0	19	17	18	0	0	0	62	72	71	0	0	0	60	59	54
16113	>sp|Q7KZF4|SND1_HUMAN Staphylococcal nuclease domain-containing protein 1 OS=Homo sapiens GN=SND1 PE=1 SV=1	SND1	0	0	23	20	23	12	8	8	18	14	18	7	5	8	40	38	42	21	24	17	36	32	38	17	17	19	10	9	10	0	0	2	9	12	10	0	0	1	6	0	1	10	8	9	0	0	0
182	>sp|Q9H845|ACAD9_HUMAN Acyl-CoA dehydrogenase family member 9, mitochondrial OS=Homo sapiens GN=ACAD9 PE=1 SV=1	ACAD9	0	0	27	24	27	2	1	1	24	28	27	0	0	1	25	25	27	0	0	1	29	27	30	1	2	2	23	21	26	0	0	0	23	22	20	0	0	0	2	2	4	1	1	1	1	1	2
14042	>sp|Q9UQE7|SMC3_HUMAN Structural maintenance of chromosomes protein 3 OS=Homo sapiens GN=SMC3 PE=1 SV=2	SMC3	0	0	21	23	23	4	0	0	3	3	4	0	0	0	5	11	7	0	0	0	8	8	10	0	0	0	5	5	3	0	0	0	7	4	6	0	0	0	1	1	0	3	3	6	3	2	4
1277	>sp|Q6DD88|ATLA3_HUMAN Atlastin-3 OS=Homo sapiens GN=ATL3 PE=1 SV=1	ATL3	0	0	29	34	37	0	0	0	34	33	33	0	0	0	45	37	42	0	0	0	40	37	37	0	0	0	47	45	45	2	3	4	41	37	38	3	3	5	29	27	26	0	0	0	23	21	21
10724	>sp|P02545|LMNA_HUMAN Prelamin-A/C OS=Homo sapiens GN=LMNA PE=1 SV=1	LMNA	0	0	21	23	24	0	0	0	25	24	22	0	0	0	18	22	23	3	7	5	29	27	30	7	7	10	54	48	48	0	0	4	42	44	43	6	7	7	39	36	40	0	1	2	39	41	41
15069	>sp|P09651|ROA1_HUMAN Heterogeneous nuclear ribonucleoprotein A1 OS=Homo sapiens GN=HNRNPA1 PE=1 SV=5	HNRNPA1	0	0	37	36	34	20	22	19	45	43	42	27	27	29	23	19	20	14	14	12	11	20	16	11	10	10	32	29	33	26	30	27	22	21	22	22	21	21	24	34	39	18	19	20	31	30	35
16486	>sp|Q9UJZ1|STML2_HUMAN Stomatin-like protein 2, mitochondrial OS=Homo sapiens GN=STOML2 PE=1 SV=1	STOML2	0	0	40	41	36	0	0	0	52	55	42	0	0	0	33	32	34	0	0	0	28	30	28	0	0	0	21	23	25	0	0	0	18	17	18	2	1	1	39	32	32	0	0	0	30	25	28
3284	>sp|P26641|EF1G_HUMAN Elongation factor 1-gamma OS=Homo sapiens GN=EEF1G PE=1 SV=3	EEF1G	0	0	48	45	50	19	16	21	47	40	45	18	17	17	13	13	16	20	19	21	17	15	17	30	31	30	26	26	21	29	21	20	25	24	23	19	16	19	11	19	13	23	25	25	10	14	10
12998	>sp|Q99623|PHB2_HUMAN Prohibitin-2 OS=Homo sapiens GN=PHB2 PE=1 SV=2	PHB2	0	0	70	77	70	0	0	1	83	90	91	0	0	0	50	49	48	5	4	1	82	88	76	2	1	0	35	44	40	0	0	0	34	31	34	3	3	3	39	27	30	0	0	0	33	30	38
9590	>sp|P35527|K1C9_HUMAN Keratin, type I cytoskeletal 9 OS=Homo sapiens GN=KRT9 PE=1 SV=3	KRT9	1	0	19	18	18	9	10	8	17	22	16	15	16	13	22	25	23	28	30	29	7	9	10	10	11	11	26	30	30	32	31	36	67	65	64	32	28	30	59	59	41	9	10	11	25	23	30
17944	>sp|O43615|TIM44_HUMAN Mitochondrial import inner membrane translocase subunit TIM44 OS=Homo sapiens GN=TIMM44 PE=1 SV=2	TIMM44	0	0	28	27	29	0	0	0	29	30	26	1	1	1	32	31	30	1	2	0	28	29	31	1	1	4	12	9	12	0	2	2	11	7	9	0	0	0	12	7	12	0	0	0	8	8	7
417	>sp|Q02952|AKA12_HUMAN A-kinase anchor protein 12 OS=Homo sapiens GN=AKAP12 PE=1 SV=4	AKAP12	0	0	22	21	23	3	4	2	19	17	18	1	2	4	5	5	7	1	2	4	4	5	4	0	0	0	0	0	0	0	0	0	0	0	0	0	0	0	45	45	39	5	3	4	49	48	51
18978	>sp|Q00341|VIGLN_HUMAN Vigilin OS=Homo sapiens GN=HDLBP PE=1 SV=2	HDLBP	0	0	22	16	24	7	3	3	6	6	8	1	3	2	11	9	12	3	3	4	13	16	10	0	0	0	15	19	18	5	3	3	17	20	15	3	4	2	2	1	1	0	0	0	5	5	5
16505	>sp|P07814|SYEP_HUMAN Bifunctional glutamate/proline--tRNA ligase OS=Homo sapiens GN=EPRS PE=1 SV=5	EPRS	0	0	19	21	20	40	31	31	13	11	15	19	21	26	1	1	1	28	26	27	2	1	1	31	30	31	8	6	3	26	23	22	10	9	9	14	12	11	1	0	1	25	24	25	0	1	0
2402	>sp|Q96A33|CCD47_HUMAN Coiled-coil domain-containing protein 47 OS=Homo sapiens GN=CCDC47 PE=1 SV=1	CCDC47	0	0	32	29	32	0	0	0	27	29	29	0	0	0	22	20	23	0	0	0	26	23	22	1	1	0	31	37	30	0	0	0	28	31	32	0	0	0	65	61	59	0	0	0	44	40	42
310	>sp|P01892|1A02_HUMAN HLA class I histocompatibility antigen, A-2 alpha chain OS=Homo sapiens GN=HLA-A PE=1 SV=1	HLA-A	0	0	26	29	34	0	0	0	25	29	23	0	0	0	0	0	0	0	0	0	0	0	0	0	0	0	0	0	0	0	0	0	0	0	0	0	0	0	2	2	3	0	0	0	1	5	14
1998	>sp|P07384|CAN1_HUMAN Calpain-1 catalytic subunit OS=Homo sapiens GN=CAPN1 PE=1 SV=1	CAPN1	0	0	23	23	25	0	0	0	21	19	23	1	1	1	25	21	24	0	0	0	18	21	19	2	2	1	19	20	26	11	8	5	23	23	21	6	6	6	0	2	2	7	6	7	1	1	1
8301	>sp|P17301|ITA2_HUMAN Integrin alpha-2 OS=Homo sapiens GN=ITGA2 PE=1 SV=1	ITGA2	0	0	21	16	22	0	0	0	3	4	3	0	0	0	12	13	11	0	0	0	9	7	9	0	0	0	6	6	4	0	0	0	6	9	6	0	0	0	1	0	1	0	0	0	1	0	0
1269	>sp|P24539|AT5F1_HUMAN ATP synthase F(0) complex subunit B1, mitochondrial OS=Homo sapiens GN=ATP5F1 PE=1 SV=2	ATP5F1	0	0	33	34	37	0	0	0	36	42	39	0	0	0	26	28	25	0	0	0	26	28	25	0	0	0	42	42	41	0	0	0	33	31	34	3	3	3	15	15	12	0	0	0	17	14	12
3479	>sp|P50570|DYN2_HUMAN Dynamin-2 OS=Homo sapiens GN=DNM2 PE=1 SV=2	DNM2	0	0	20	19	16	6	5	4	26	23	25	2	4	2	6	6	7	7	5	5	5	6	7	5	5	3	5	5	8	3	0	0	8	6	7	0	0	0	0	0	0	5	4	3	0	0	0
13027	>sp|P35232|PHB_HUMAN Prohibitin OS=Homo sapiens GN=PHB PE=1 SV=1	PHB	0	0	73	78	78	0	0	0	82	88	78	0	0	0	51	40	46	3	3	1	80	78	70	0	0	0	33	27	37	0	0	0	25	27	28	2	2	2	103	94	98	0	0	0	50	45	50
8115	>sp|Q14974|IMB1_HUMAN Importin subunit beta-1 OS=Homo sapiens GN=KPNB1 PE=1 SV=2	KPNB1	0	0	26	24	26	34	36	36	20	14	21	30	30	29	7	8	8	28	26	30	13	13	15	23	21	20	10	9	8	32	33	33	15	13	14	35	33	34	8	13	10	37	42	38	15	19	16
11781	>sp|O75306|NDUS2_HUMAN NADH dehydrogenase [ubiquinone] iron-sulfur protein 2, mitochondrial OS=Homo sapiens GN=NDUFS2 PE=1 SV=2	NDUFS2	0	0	29	28	32	0	0	0	30	27	31	0	0	0	34	36	35	1	0	0	55	55	49	0	0	0	18	17	17	0	0	0	12	11	16	0	0	0	21	29	24	0	0	0	19	16	22
11797	>sp|P16435|NCPR_HUMAN NADPH--cytochrome P450 reductase OS=Homo sapiens GN=POR PE=1 SV=2	POR	0	0	25	23	23	0	0	0	23	17	17	0	0	0	16	15	16	0	0	0	17	18	15	0	0	0	44	47	51	0	0	0	43	40	43	1	0	3	11	16	16	0	0	0	12	13	9
6965	>sp|Q92945|FUBP2_HUMAN Far upstream element-binding protein 2 OS=Homo sapiens GN=KHSRP PE=1 SV=4	KHSRP	0	0	20	20	21	12	12	12	19	20	19	20	17	20	12	11	13	9	10	9	20	18	20	8	7	9	10	9	10	4	4	4	12	12	11	8	8	8	17	19	18	6	8	7	19	22	23
8242	>sp|P13645|K1C10_HUMAN Keratin, type I cytoskeletal 10 OS=Homo sapiens GN=KRT10 PE=1 SV=6	KRT10	1	0	23	20	23	6	6	4	22	22	21	12	18	17	9	9	11	18	20	15	7	5	7	10	13	10	23	25	24	23	27	24	32	31	33	22	22	26	39	46	43	2	0	3	32	31	32
14259	>sp|P50454|SERPH_HUMAN Serpin H1 OS=Homo sapiens GN=SERPINH1 PE=1 SV=2	SERPINH1	0	0	20	15	21	21	22	21	19	19	17	20	19	19	27	28	27	38	37	35	25	27	26	29	28	29	16	13	16	36	37	34	18	15	18	29	24	30	16	12	13	29	32	31	13	13	12
235	>sp|P60709|ACTB_HUMAN Actin, cytoplasmic 1 OS=Homo sapiens GN=ACTB PE=1 SV=1	ACTB	0	0	35	14	17	155	178	178	43	20	18	165	155	156	62	64	61	0	204	208	82	75	74	183	193	183	85	91	84	194	177	165	80	80	80	174	173	186	125	120	123	211	202	215	72	68	75
5683	>sp|P00367|DHE3_HUMAN Glutamate dehydrogenase 1, mitochondrial OS=Homo sapiens GN=GLUD1 PE=1 SV=2	GLUD1	0	0	28	24	24	19	18	21	18	20	23	11	13	10	36	35	33	14	14	13	26	29	30	13	13	14	9	8	9	12	14	11	13	13	10	8	9	7	0	0	0	7	8	9	0	0	0
973	>sp|P09525|ANXA4_HUMAN Annexin A4 OS=Homo sapiens GN=ANXA4 PE=1 SV=4	ANXA4	0	0	23	28	24	6	10	8	18	14	17	1	0	1	10	11	11	3	3	0	9	12	10	17	15	14	18	19	19	0	0	0	20	16	17	0	0	1	4	6	4	3	2	3	10	8	10
16936	>sp|Q71U36|TBA1A_HUMAN Tubulin alpha-1A chain OS=Homo sapiens GN=TUBA1A PE=1 SV=1	TUBA1A	0	0	3	3	3	7	7	8	3	3	3	5	8	6	4	4	3	7	8	8	3	2	3	4	1	1	1	1	1	6	2	3	0	0	0	4	2	1	1	0	1	7	8	7	2	1	1
15070	>sp|P22626|ROA2_HUMAN Heterogeneous nuclear ribonucleoproteins A2/B1 OS=Homo sapiens GN=HNRNPA2B1 PE=1 SV=2	HNRNPA2B1	0	0	31	38	35	11	9	11	44	42	43	19	19	20	13	13	14	7	4	4	14	14	13	7	9	8	41	42	43	15	15	15	26	27	32	17	16	13	101	93	92	11	12	12	73	70	72
17125	>sp|P68363|TBA1B_HUMAN Tubulin alpha-1B chain OS=Homo sapiens GN=TUBA1B PE=1 SV=1	TUBA1B	0	0	49	50	54	150	163	157	60	55	58	148	145	142	76	77	74	101	99	107	69	69	67	92	95	98	30	28	29	113	115	111	28	29	27	100	115	102	72	0	59	151	153	154	34	36	42
4628	>sp|O14967|CLGN_HUMAN Calmegin OS=Homo sapiens GN=CLGN PE=1 SV=1	CLGN	0	0	24	23	23	0	0	0	28	23	30	0	0	0	0	0	0	0	0	0	0	0	0	0	0	0	0	0	0	0	0	0	0	0	0	0	0	0	10	26	28	0	0	0	1	1	0
13784	>sp|P31930|QCR1_HUMAN Cytochrome b-c1 complex subunit 1, mitochondrial OS=Homo sapiens GN=UQCRC1 PE=1 SV=3	UQCRC1	0	0	46	48	47	0	0	0	51	48	47	0	0	0	45	44	45	2	2	1	75	75	68	0	0	0	51	58	49	0	0	0	38	37	42	3	2	2	55	40	43	0	0	0	29	24	27
19062	>sp|P21796|VDAC1_HUMAN Voltage-dependent anion-selective channel protein 1 OS=Homo sapiens GN=VDAC1 PE=1 SV=2	VDAC1	0	0	42	45	44	0	0	0	51	45	46	0	0	0	40	33	37	0	0	0	76	86	75	0	0	0	29	27	31	0	0	0	27	22	29	0	2	0	101	72	58	0	0	0	25	22	40
16770	>sp|Q9P2J5|SYLC_HUMAN Leucine--tRNA ligase, cytoplasmic OS=Homo sapiens GN=LARS PE=1 SV=2	LARS	0	0	17	21	17	29	29	30	5	5	7	18	18	17	1	0	0	19	20	22	0	2	1	10	11	14	2	2	3	13	19	15	3	4	2	11	7	10	0	0	0	16	18	17	0	0	0
12656	>sp|Q9UQ80|PA2G4_HUMAN Proliferation-associated protein 2G4 OS=Homo sapiens GN=PA2G4 PE=1 SV=3	PA2G4	0	0	28	24	25	14	13	11	25	27	30	16	16	16	10	8	8	11	9	9	9	7	9	9	14	9	27	26	29	18	21	19	24	23	22	20	18	17	6	6	4	20	20	18	10	9	5
209	>sp|Q04826|1B40_HUMAN HLA class I histocompatibility antigen, B-40 alpha chain OS=Homo sapiens GN=HLA-B PE=1 SV=1	HLA-B	0	0	29	24	25	0	0	0	1	27	27	0	0	0	0	0	0	0	0	0	0	0	0	0	0	0	0	0	0	0	0	0	0	0	0	0	0	0	0	0	0	0	0	0	0	0	0
16081	>sp|O60749|SNX2_HUMAN Sorting nexin-2 OS=Homo sapiens GN=SNX2 PE=1 SV=2	SNX2	0	0	18	21	22	1	1	0	18	21	20	1	1	0	10	15	13	0	0	1	12	10	12	1	1	1	18	20	21	1	1	3	21	23	20	2	4	4	13	14	14	0	1	1	14	12	11
16752	>sp|P54577|SYYC_HUMAN Tyrosine--tRNA ligase, cytoplasmic OS=Homo sapiens GN=YARS PE=1 SV=4	YARS	0	0	21	23	27	27	26	26	24	24	27	23	29	26	0	0	1	19	22	22	2	1	0	19	20	23	0	0	0	8	9	10	1	0	0	10	15	15	0	0	0	17	19	16	0	0	0
1432	>sp|P20020|AT2B1_HUMAN Plasma membrane calcium-transporting ATPase 1 OS=Homo sapiens GN=ATP2B1 PE=1 SV=3	ATP2B1	0	0	19	19	18	0	0	0	12	13	16	0	0	0	2	1	2	0	0	0	1	2	1	0	0	0	7	7	6	0	0	0	10	4	4	0	0	0	7	8	7	0	0	0	2	2	3
3104	>sp|O60716|CTND1_HUMAN Catenin delta-1 OS=Homo sapiens GN=CTNND1 PE=1 SV=1	CTNND1	0	0	26	25	25	0	0	0	25	25	24	0	0	0	25	24	24	1	2	1	24	26	26	0	0	0	48	46	40	1	0	0	46	47	43	3	1	1	34	39	35	0	0	0	41	41	38
16700	>sp|Q9BVA1|TBB2B_HUMAN Tubulin beta-2B chain OS=Homo sapiens GN=TUBB2B PE=1 SV=1	TUBB2B	0	0	1	0	0	1	1	1	1	0	0	7	1	0	0	0	0	0	0	0	0	1	0	0	0	0	0	0	0	0	0	0	0	0	0	0	0	0	0	0	0	0	2	0	0	0	0
15401	>sp|P08865|RSSA_HUMAN 40S ribosomal protein SA OS=Homo sapiens GN=RPSA PE=1 SV=4	RPSA	0	0	23	23	22	10	11	9	25	25	25	14	12	13	24	23	23	16	13	14	25	23	23	18	16	14	23	23	23	19	19	16	17	18	18	14	12	11	23	19	25	17	20	21	12	13	12
11763	>sp|P00387|NB5R3_HUMAN NADH-cytochrome b5 reductase 3 OS=Homo sapiens GN=CYB5R3 PE=1 SV=3	CYB5R3	0	0	29	37	30	0	0	0	37	37	34	0	0	0	30	25	29	0	0	0	29	25	29	0	0	0	24	19	24	0	0	0	18	16	17	2	1	1	12	15	11	0	0	0	11	8	8
8648	>sp|P19338|NUCL_HUMAN Nucleolin OS=Homo sapiens GN=NCL PE=1 SV=3	NCL	0	0	26	27	27	35	34	34	26	26	24	38	45	38	24	22	24	23	23	23	18	17	16	24	23	24	14	15	18	30	22	21	12	12	12	22	21	18	23	27	29	31	30	29	32	30	30
13872	>sp|P22695|QCR2_HUMAN Cytochrome b-c1 complex subunit 2, mitochondrial OS=Homo sapiens GN=UQCRC2 PE=1 SV=3	UQCRC2	0	0	33	29	31	0	0	0	35	36	29	0	0	0	26	25	27	1	2	2	33	29	33	0	1	0	38	41	38	0	2	1	34	34	37	5	5	4	22	23	21	0	0	0	18	14	19
3342	>sp|Q9H4M9|EHD1_HUMAN EH domain-containing protein 1 OS=Homo sapiens GN=EHD1 PE=1 SV=2	EHD1	0	0	17	17	16	4	3	3	19	18	19	8	6	4	9	12	10	8	6	5	11	8	10	9	7	9	31	30	36	13	12	17	36	34	32	15	19	24	9	13	10	3	2	2	13	13	10
7300	>sp|P43304|GPDM_HUMAN Glycerol-3-phosphate dehydrogenase, mitochondrial OS=Homo sapiens GN=GPD2 PE=1 SV=3	GPD2	0	0	21	21	23	0	0	0	19	26	22	0	0	0	67	65	71	0	0	0	74	75	67	0	0	0	17	21	23	0	0	0	22	18	19	0	0	0	15	14	12	0	0	0	11	11	7
7685	>sp|P07900|HS90A_HUMAN Heat shock protein HSP 90-alpha OS=Homo sapiens GN=HSP90AA1 PE=1 SV=5	HSP90AA1	0	0	20	14	16	164	173	197	22	22	10	168	156	142	13	14	14	167	189	184	15	15	16	66	68	151	25	23	20	184	161	158	27	28	31	223	219	226	2	3	8	176	193	190	5	6	3
7621	>sp|O60506|HNRPQ_HUMAN Heterogeneous nuclear ribonucleoprotein Q OS=Homo sapiens GN=SYNCRIP PE=1 SV=2	SYNCRIP	0	0	20	20	17	6	11	9	29	30	31	11	12	10	6	7	8	3	6	7	7	7	7	8	6	9	9	13	13	14	11	10	6	9	6	11	12	13	29	31	33	17	16	15	31	31	34
10589	>sp|P49257|LMAN1_HUMAN Protein ERGIC-53 OS=Homo sapiens GN=LMAN1 PE=1 SV=2	LMAN1	0	0	28	28	24	0	0	0	28	29	30	0	0	0	10	13	11	0	0	0	12	11	9	0	0	0	22	18	17	0	0	0	16	19	17	0	0	0	10	14	9	0	0	0	7	8	9
11838	>sp|O75489|NDUS3_HUMAN NADH dehydrogenase [ubiquinone] iron-sulfur protein 3, mitochondrial OS=Homo sapiens GN=NDUFS3 PE=1 SV=1	NDUFS3	0	0	21	19	19	0	0	0	22	25	21	0	0	0	17	20	20	0	1	1	20	20	22	0	0	0	19	23	20	0	0	0	14	15	16	0	1	1	33	30	25	0	0	0	18	18	15
4156	>sp|Q99714|HCD2_HUMAN 3-hydroxyacyl-CoA dehydrogenase type-2 OS=Homo sapiens GN=HSD17B10 PE=1 SV=3	HSD17B10	0	0	21	18	19	15	15	14	20	19	21	11	12	15	38	38	36	26	25	25	41	38	40	18	18	16	19	20	20	21	22	25	24	21	21	23	17	17	9	5	3	16	17	15	4	3	4
17499	>sp|O94826|TOM70_HUMAN Mitochondrial import receptor subunit TOM70 OS=Homo sapiens GN=TOMM70 PE=1 SV=1	TOMM70	0	0	25	27	29	0	0	0	25	29	28	0	0	0	36	37	35	0	0	0	41	40	45	0	0	0	29	29	34	0	0	0	29	27	28	1	0	0	37	43	45	0	0	0	38	42	40
13490	>sp|P26599|PTBP1_HUMAN Polypyrimidine tract-binding protein 1 OS=Homo sapiens GN=PTBP1 PE=1 SV=1	PTBP1	0	0	42	37	43	16	15	18	0	39	43	18	17	20	21	18	22	15	12	13	17	20	17	15	17	17	19	21	20	13	14	12	19	20	22	6	8	6	14	16	16	20	18	18	21	18	18
15219	>sp|P04844|RPN2_HUMAN Dolichyl-diphosphooligosaccharide--protein glycosyltransferase subunit 2 OS=Homo sapiens GN=RPN2 PE=1 SV=3	RPN2	0	0	23	20	23	0	0	0	17	15	17	0	0	0	15	17	17	0	0	0	16	14	13	0	0	0	20	24	24	0	0	1	23	21	21	1	0	1	6	6	7	0	0	0	2	4	6
16237	>sp|Q9UHB9|SRP68_HUMAN Signal recognition particle subunit SRP68 OS=Homo sapiens GN=SRP68 PE=1 SV=2	SRP68	0	0	20	21	22	6	2	1	21	19	17	4	6	4	24	22	24	0	0	0	23	21	20	1	0	2	23	19	22	1	1	0	21	17	21	2	1	1	12	20	17	4	0	0	13	13	12
50853	>tr|K7EK77|K7EK77_HUMAN ATP synthase subunit alpha, mitochondrial (Fragment) OS=Homo sapiens GN=ATP5A1 PE=1 SV=1	ATP5A1	0	0	1	1	1	0	0	0	0	1	1	0	0	0	0	0	0	0	0	0	1	1	1	0	0	0	0	1	0	0	0	0	1	1	0	0	0	0	0	0	0	0	0	0	0	0	0
9591	>sp|P35908|K22E_HUMAN Keratin, type II cytoskeletal 2 epidermal OS=Homo sapiens GN=KRT2 PE=1 SV=2	KRT2	1	0	13	13	12	8	6	4	13	14	13	11	10	11	8	10	9	11	11	10	7	7	7	6	5	9	21	22	18	17	22	23	26	25	21	15	17	19	21	25	26	4	4	4	17	19	17
7	>sp|P30479|1B41_HUMAN HLA class I histocompatibility antigen, B-41 alpha chain OS=Homo sapiens GN=HLA-B PE=1 SV=1	HLA-B	0	0	1	1	1	0	0	0	27	1	1	0	0	0	0	0	0	0	0	0	0	0	0	0	0	0	0	0	0	0	0	0	0	0	0	0	0	0	0	0	0	0	0	0	0	0	0
17309	>sp|Q13263|TIF1B_HUMAN Transcription intermediary factor 1-beta OS=Homo sapiens GN=TRIM28 PE=1 SV=5	TRIM28	0	0	19	18	18	27	27	30	17	16	18	26	29	23	15	14	13	7	8	7	18	18	16	15	16	18	15	14	9	18	17	18	13	17	13	25	22	28	18	24	21	22	27	21	19	25	21
7256	>sp|P34897|GLYM_HUMAN Serine hydroxymethyltransferase, mitochondrial OS=Homo sapiens GN=SHMT2 PE=1 SV=3	SHMT2	0	0	34	38	42	19	18	24	35	33	37	18	14	18	35	42	36	17	17	14	43	40	43	12	10	14	32	28	26	13	15	12	26	29	26	19	16	16	24	12	4	14	11	16	14	9	15
16079	>sp|Q13596|SNX1_HUMAN Sorting nexin-1 OS=Homo sapiens GN=SNX1 PE=1 SV=3	SNX1	0	0	17	13	14	0	0	0	12	12	18	1	0	0	7	5	7	3	3	3	5	4	3	4	4	6	12	8	12	6	4	4	11	10	11	10	8	9	7	8	9	1	0	0	11	14	14
971	>sp|P50995|ANX11_HUMAN Annexin A11 OS=Homo sapiens GN=ANXA11 PE=1 SV=1	ANXA11	0	0	18	21	18	5	5	7	10	10	13	0	0	0	5	6	6	0	1	1	6	6	8	6	5	5	14	13	16	0	0	0	13	14	14	1	1	0	12	12	10	0	1	1	12	12	14
3337	>sp|P49411|EFTU_HUMAN Elongation factor Tu, mitochondrial OS=Homo sapiens GN=TUFM PE=1 SV=2	TUFM	0	0	21	20	19	24	28	26	20	22	20	21	19	23	35	37	36	36	35	35	39	33	35	46	43	44	20	14	18	24	23	26	25	26	24	20	21	16	5	2	1	21	15	19	2	3	1
11777	>sp|Q16795|NDUA9_HUMAN NADH dehydrogenase [ubiquinone] 1 alpha subcomplex subunit 9, mitochondrial OS=Homo sapiens GN=NDUFA9 PE=1 SV=2	NDUFA9	0	0	22	24	27	0	0	0	29	25	26	0	0	0	19	18	22	0	0	0	24	24	28	0	0	0	18	22	14	0	0	0	14	16	13	0	0	0	11	14	8	0	0	0	7	4	6
71004	>P02769 SWISS-PROT:P02769 (Bos taurus) Bovine serum albumin precursor	Unknown	1	0	18	18	13	238	256	254	18	16	16	254	260	258	16	17	17	213	204	200	15	16	14	220	216	217	37	31	35	111	130	133	19	21	24	55	44	40	40	39	36	52	27	26	13	16	13
5909	>sp|P13639|EF2_HUMAN Elongation factor 2 OS=Homo sapiens GN=EEF2 PE=1 SV=4	EEF2	0	0	17	17	17	122	122	122	12	15	14	110	111	104	16	13	15	124	137	143	19	20	23	125	121	118	7	7	6	103	93	91	13	12	12	88	88	80	1	2	3	117	119	113	0	1	0
10706	>sp|Q9BQG0|MBB1A_HUMAN Myb-binding protein 1A OS=Homo sapiens GN=MYBBP1A PE=1 SV=2	MYBBP1A	0	0	17	18	23	4	0	2	8	10	9	3	4	3	34	35	37	5	5	9	64	63	59	4	6	7	1	2	1	0	0	0	3	0	1	0	0	0	6	6	8	2	2	1	14	17	16
8827	>sp|P11940|PABP1_HUMAN Polyadenylate-binding protein 1 OS=Homo sapiens GN=PABPC1 PE=1 SV=2	PABPC1	0	0	16	18	17	12	10	12	21	24	23	14	16	15	9	5	7	12	15	14	4	3	4	4	11	14	11	13	14	17	16	16	9	13	10	14	13	14	4	8	9	26	26	18	12	12	14
8922	>sp|P11177|ODPB_HUMAN Pyruvate dehydrogenase E1 component subunit beta, mitochondrial OS=Homo sapiens GN=PDHB PE=1 SV=3	PDHB	0	0	28	28	32	3	3	5	31	32	29	2	3	4	36	31	37	6	7	4	37	35	37	3	2	3	18	21	21	6	5	6	18	16	19	5	4	3	4	4	3	5	6	6	4	4	5
15198	>sp|Q9P2E9|RRBP1_HUMAN Ribosome-binding protein 1 OS=Homo sapiens GN=RRBP1 PE=1 SV=4	RRBP1	0	0	14	16	14	2	2	1	19	22	17	2	3	3	13	16	14	5	5	7	22	18	17	1	1	2	2	2	1	0	0	0	6	7	8	0	1	0	53	48	55	0	0	0	59	62	58
1370	>sp|P13637|AT1A3_HUMAN Sodium/potassium-transporting ATPase subunit alpha-3 OS=Homo sapiens GN=ATP1A3 PE=1 SV=3	ATP1A3	0	0	1	0	1	0	0	0	0	0	0	0	0	0	0	0	0	0	0	0	0	0	0	0	0	0	0	0	0	0	0	0	0	0	0	0	0	0	0	0	0	0	0	0	0	0	0
7851	>sp|Q12905|ILF2_HUMAN Interleukin enhancer-binding factor 2 OS=Homo sapiens GN=ILF2 PE=1 SV=2	ILF2	0	0	18	14	18	6	7	10	19	22	20	7	12	12	6	6	7	3	3	3	3	4	4	5	7	6	7	8	5	8	9	6	3	3	4	4	2	1	13	12	12	10	10	7	7	8	7
3803	>sp|P29992|GNA11_HUMAN Guanine nucleotide-binding protein subunit alpha-11 OS=Homo sapiens GN=GNA11 PE=1 SV=2	GNA11	0	0	19	19	19	0	0	0	16	10	10	0	0	0	10	16	16	0	0	0	16	18	9	0	0	0	0	0	0	0	0	0	0	0	0	0	0	0	0	1	4	0	0	0	1	0	1
1373	>sp|P16615|AT2A2_HUMAN Sarcoplasmic/endoplasmic reticulum calcium ATPase 2 OS=Homo sapiens GN=ATP2A2 PE=1 SV=1	ATP2A2	0	0	23	20	24	0	0	0	10	12	11	0	0	0	10	13	9	0	0	0	11	12	12	0	0	0	33	27	27	0	0	0	28	30	32	0	0	0	5	4	5	0	0	0	2	2	1
9569	>sp|P26006|ITA3_HUMAN Integrin alpha-3 OS=Homo sapiens GN=ITGA3 PE=1 SV=5	ITGA3	0	0	25	25	33	0	0	0	9	13	12	0	0	0	3	2	3	0	0	0	3	3	2	0	0	0	1	1	2	0	0	0	1	1	1	0	0	0	3	5	6	0	0	0	4	4	4
2749	>sp|Q13740|CD166_HUMAN CD166 antigen OS=Homo sapiens GN=ALCAM PE=1 SV=2	ALCAM	0	0	18	19	20	0	0	0	10	11	11	0	0	0	0	0	0	0	0	0	0	0	0	0	0	0	13	9	9	0	0	0	9	8	8	0	0	0	19	19	17	0	0	0	15	14	13
11839	>sp|P49821|NDUV1_HUMAN NADH dehydrogenase [ubiquinone] flavoprotein 1, mitochondrial OS=Homo sapiens GN=NDUFV1 PE=1 SV=4	NDUFV1	0	0	21	15	18	0	0	0	15	17	17	0	0	0	21	21	22	0	0	0	29	26	23	0	0	0	10	10	12	0	0	0	11	9	10	0	0	0	4	5	6	0	0	0	2	2	3
7907	>sp|P60842|IF4A1_HUMAN Eukaryotic initiation factor 4A-I OS=Homo sapiens GN=EIF4A1 PE=1 SV=1	EIF4A1	0	0	14	12	12	55	67	63	14	18	14	55	62	55	18	15	16	50	53	56	12	15	13	66	70	66	7	2	7	59	57	57	9	11	9	53	50	52	0	1	0	51	48	50	0	0	0
15657	>sp|Q14160|SCRIB_HUMAN Protein scribble homolog OS=Homo sapiens GN=SCRIB PE=1 SV=4	SCRIB	0	0	19	17	17	0	0	0	16	13	16	0	0	0	1	0	2	0	0	0	1	1	0	0	0	0	20	24	23	0	0	0	25	24	23	0	0	1	25	21	17	0	0	0	35	38	33
14193	>sp|Q14683|SMC1A_HUMAN Structural maintenance of chromosomes protein 1A OS=Homo sapiens GN=SMC1A PE=1 SV=2	SMC1A	0	0	16	13	15	0	0	0	3	1	2	0	0	0	3	2	2	0	0	0	3	5	4	0	0	0	3	3	2	0	0	0	2	3	4	0	0	0	2	0	1	0	0	0	1	1	2
14013	>sp|P23246|SFPQ_HUMAN Splicing factor, proline- and glutamine-rich OS=Homo sapiens GN=SFPQ PE=1 SV=2	SFPQ	0	0	20	19	20	2	3	3	17	19	19	4	5	5	6	7	6	1	2	1	8	6	10	3	3	4	15	17	17	4	3	4	15	14	16	1	1	2	59	59	57	7	8	7	52	52	51
18642	>sp|Q99536|VAT1_HUMAN Synaptic vesicle membrane protein VAT-1 homolog OS=Homo sapiens GN=VAT1 PE=1 SV=2	VAT1	0	0	23	22	24	8	10	11	21	21	23	6	7	6	46	52	41	19	23	23	42	45	40	22	19	19	4	6	7	7	6	4	4	3	5	1	1	1	8	3	2	5	6	2	4	2	5
4849	>sp|Q9UJS0|CMC2_HUMAN Calcium-binding mitochondrial carrier protein Aralar2 OS=Homo sapiens GN=SLC25A13 PE=1 SV=2	SLC25A13	0	0	17	18	19	0	0	0	16	14	17	0	0	0	31	36	34	0	0	0	33	35	35	0	0	0	10	12	9	0	0	0	13	9	11	0	0	0	3	5	3	0	0	0	3	1	2
15760	>sp|Q15019|SEPT2_HUMAN Septin-2 OS=Homo sapiens GN=SEPT2 PE=1 SV=1	SEPT2	0	0	13	15	18	11	10	12	16	14	13	7	5	4	10	7	9	14	13	16	12	10	8	10	12	12	16	16	19	1	2	2	17	14	18	1	1	1	0	3	2	3	3	1	5	4	5
17062	>sp|P78371|TCPB_HUMAN T-complex protein 1 subunit beta OS=Homo sapiens GN=CCT2 PE=1 SV=4	CCT2	0	0	15	19	15	56	50	55	16	11	17	57	61	54	7	6	7	40	49	42	4	7	5	32	34	29	12	12	10	61	57	54	20	20	22	57	52	51	3	2	5	49	49	56	5	2	3
3829	>sp|Q14789|GOGB1_HUMAN Golgin subfamily B member 1 OS=Homo sapiens GN=GOLGB1 PE=1 SV=2	GOLGB1	0	0	15	11	22	0	0	0	4	2	6	0	0	0	5	6	9	0	0	0	4	7	6	0	0	0	22	20	17	0	0	0	20	17	19	0	0	0	15	13	10	0	0	0	15	22	21
3899	>sp|Q8TBA6|GOGA5_HUMAN Golgin subfamily A member 5 OS=Homo sapiens GN=GOLGA5 PE=1 SV=3	GOLGA5	0	0	13	10	10	0	0	0	12	14	15	0	0	0	11	9	10	0	0	0	9	10	10	0	0	0	9	11	7	0	0	0	8	9	9	0	0	0	17	19	17	0	0	0	24	22	19
283	>sp|P30153|2AAA_HUMAN Serine/threonine-protein phosphatase 2A 65 kDa regulatory subunit A alpha isoform OS=Homo sapiens GN=PPP2R1A PE=1 SV=4	PPP2R1A	0	0	17	14	19	25	21	23	15	12	15	20	15	16	11	9	11	25	26	25	15	16	16	21	20	19	9	8	7	22	21	19	9	11	7	27	27	27	3	6	6	26	25	27	14	11	11
17042	>sp|Q13509|TBB3_HUMAN Tubulin beta-3 chain OS=Homo sapiens GN=TUBB3 PE=1 SV=2	TUBB3	0	0	1	0	2	3	5	4	3	3	3	5	7	4	0	0	1	7	6	6	0	2	0	3	3	2	0	0	0	0	0	0	0	0	0	1	0	0	0	0	0	6	6	12	1	1	2
1072	>sp|Q9HDC9|APMAP_HUMAN Adipocyte plasma membrane-associated protein OS=Homo sapiens GN=APMAP PE=1 SV=2	APMAP	0	0	19	20	23	0	0	0	24	22	28	0	0	0	32	27	30	0	0	0	27	27	27	0	0	0	26	30	28	0	1	0	23	21	27	2	1	2	13	11	12	0	0	0	10	9	8
18061	>sp|P12270|TPR_HUMAN Nucleoprotein TPR OS=Homo sapiens GN=TPR PE=1 SV=3	TPR	0	0	14	15	14	5	8	6	10	7	10	6	10	7	32	28	27	0	0	0	54	60	51	1	0	0	20	19	20	1	1	1	31	28	33	3	3	3	14	16	16	5	6	3	19	20	15
7806	>sp|P08238|HS90B_HUMAN Heat shock protein HSP 90-beta OS=Homo sapiens GN=HSP90AB1 PE=1 SV=4	HSP90AB1	0	0	10	8	8	69	68	68	11	13	21	50	52	60	34	32	33	96	96	95	37	37	33	147	145	59	9	15	13	61	62	60	11	14	12	74	75	77	7	8	4	78	82	76	5	8	5
5927	>sp|P42892|ECE1_HUMAN Endothelin-converting enzyme 1 OS=Homo sapiens GN=ECE1 PE=1 SV=2	ECE1	0	0	18	23	19	0	0	0	8	7	8	0	0	0	1	2	0	0	0	0	0	0	1	0	0	0	4	4	4	0	0	0	6	5	2	0	0	0	36	43	44	0	0	0	38	37	40
5982	>sp|O43491|E41L2_HUMAN Band 4.1-like protein 2 OS=Homo sapiens GN=EPB41L2 PE=1 SV=1	EPB41L2	0	0	15	15	13	9	5	7	20	19	18	0	0	0	10	9	12	0	0	0	12	10	12	0	0	0	0	0	0	0	0	0	0	0	0	0	0	0	2	2	3	1	1	1	0	1	1
5949	>sp|Q13838|DX39B_HUMAN Spliceosome RNA helicase DDX39B OS=Homo sapiens GN=DDX39B PE=1 SV=1	DDX39B	0	0	20	18	19	17	20	18	21	22	21	18	18	16	20	20	20	11	18	14	25	20	24	10	13	10	9	9	13	16	16	18	13	4	13	11	12	9	2	3	4	11	11	13	4	1	5
16995	>sp|P68366|TBA4A_HUMAN Tubulin alpha-4A chain OS=Homo sapiens GN=TUBA4A PE=1 SV=1	TUBA4A	0	0	1	1	1	4	3	4	1	1	1	3	4	2	1	2	1	4	2	4	1	1	1	3	5	4	0	0	0	1	0	0	0	0	0	2	1	1	1	1	0	3	4	3	1	0	0
18698	>sp|P46939|UTRO_HUMAN Utrophin OS=Homo sapiens GN=UTRN PE=1 SV=2	UTRN	0	0	16	15	16	0	0	0	4	6	7	2	0	0	28	35	29	0	0	0	31	34	29	0	0	0	0	1	0	0	0	0	2	2	3	0	0	0	3	1	6	0	0	0	4	6	4
11255	>sp|Q9NZW5|MPP6_HUMAN MAGUK p55 subfamily member 6 OS=Homo sapiens GN=MPP6 PE=1 SV=2	MPP6	0	0	16	16	15	0	0	0	16	12	16	0	0	0	9	10	8	0	0	0	8	9	7	0	0	0	0	0	0	0	0	0	0	0	0	0	0	0	0	0	1	0	0	0	0	0	0
15494	>sp|O75396|SC22B_HUMAN Vesicle-trafficking protein SEC22b OS=Homo sapiens GN=SEC22B PE=1 SV=4	SEC22B	0	0	19	17	16	0	0	0	20	18	20	0	0	0	11	12	10	0	0	0	11	11	10	0	0	0	18	18	15	1	0	0	16	13	17	1	1	3	29	27	30	1	0	0	20	18	18
9493	>sp|P54886|P5CS_HUMAN Delta-1-pyrroline-5-carboxylate synthase OS=Homo sapiens GN=ALDH18A1 PE=1 SV=2	ALDH18A1	0	0	15	17	17	15	13	15	14	13	14	16	13	14	37	39	37	13	14	12	31	31	34	11	13	13	7	9	6	6	7	8	13	14	14	6	3	6	0	0	0	7	7	7	0	1	0
15547	>sp|Q9Y230|RUVB2_HUMAN RuvB-like 2 OS=Homo sapiens GN=RUVBL2 PE=1 SV=3	RUVBL2	0	0	14	12	11	14	14	12	17	21	16	14	15	15	15	14	17	15	15	19	16	17	17	17	11	12	7	7	8	18	17	16	4	7	6	14	11	13	0	0	1	9	11	8	1	1	0
16701	>sp|Q9BUF5|TBB6_HUMAN Tubulin beta-6 chain OS=Homo sapiens GN=TUBB6 PE=1 SV=1	TUBB6	0	0	8	8	3	10	9	14	3	3	1	6	6	14	0	0	0	0	0	0	0	0	1	0	0	1	0	0	0	8	3	7	1	1	1	7	9	5	7	9	8	13	14	18	11	9	11
12654	>sp|Q9BTU6|P4K2A_HUMAN Phosphatidylinositol 4-kinase type 2-alpha OS=Homo sapiens GN=PI4K2A PE=1 SV=1	PI4K2A	0	0	15	14	13	0	0	0	16	15	13	0	0	0	7	6	7	0	0	0	6	4	8	0	0	0	10	9	12	0	0	0	9	6	9	0	0	0	2	4	3	0	0	0	4	5	6
9300	>sp|Q9UHG3|PCYOX_HUMAN Prenylcysteine oxidase 1 OS=Homo sapiens GN=PCYOX1 PE=1 SV=3	PCYOX1	0	0	15	17	19	0	0	0	22	23	19	0	0	0	17	14	17	0	0	0	16	12	12	0	0	0	10	12	11	0	0	0	8	7	12	0	0	0	1	0	1	0	0	0	0	0	2
1357	>sp|Q9NVI7|ATD3A_HUMAN ATPase family AAA domain-containing protein 3A OS=Homo sapiens GN=ATAD3A PE=1 SV=2	ATAD3A	0	0	19	22	22	0	0	0	23	25	25	0	0	0	30	26	30	0	0	0	28	29	30	0	0	0	20	15	17	0	0	0	1	12	11	0	0	0	47	49	45	0	0	0	32	35	30
11994	>sp|Q15738|NSDHL_HUMAN Sterol-4-alpha-carboxylate 3-dehydrogenase, decarboxylating OS=Homo sapiens GN=NSDHL PE=1 SV=2	NSDHL	0	0	21	16	17	0	0	0	21	19	24	0	0	0	12	10	11	0	0	0	11	11	11	0	0	0	11	10	13	0	0	0	8	9	10	0	0	0	4	3	3	0	0	0	6	7	7
3603	>sp|P04406|G3P_HUMAN Glyceraldehyde-3-phosphate dehydrogenase OS=Homo sapiens GN=GAPDH PE=1 SV=3	GAPDH	0	0	29	30	29	188	203	217	24	24	28	196	193	182	48	44	49	245	274	281	34	33	35	286	310	305	4	5	5	323	286	250	4	4	4	224	212	190	6	5	3	360	385	390	3	9	6
7105	>sp|O75955|FLOT1_HUMAN Flotillin-1 OS=Homo sapiens GN=FLOT1 PE=1 SV=3	FLOT1	0	0	15	15	15	0	0	0	12	14	11	0	0	0	10	9	9	0	0	0	11	7	11	0	0	0	4	5	5	0	0	0	1	3	3	0	0	0	5	9	6	0	0	0	4	5	5
4318	>sp|Q96JB5|CK5P3_HUMAN CDK5 regulatory subunit-associated protein 3 OS=Homo sapiens GN=CDK5RAP3 PE=1 SV=2	CDK5RAP3	0	0	15	16	14	0	0	0	17	19	16	0	0	0	7	7	7	0	0	0	8	8	9	0	0	0	14	18	16	0	0	0	13	17	16	0	1	0	18	24	22	0	0	0	15	13	11
8087	>sp|Q12906|ILF3_HUMAN Interleukin enhancer-binding factor 3 OS=Homo sapiens GN=ILF3 PE=1 SV=3	ILF3	0	0	16	18	18	14	10	10	17	19	19	12	12	15	6	6	6	9	6	6	7	7	7	6	9	9	7	6	9	10	10	7	4	4	4	8	7	5	15	15	15	10	10	10	19	19	19
13932	>sp|P35241|RADI_HUMAN Radixin OS=Homo sapiens GN=RDX PE=1 SV=1	RDX	0	0	8	6	8	10	10	8	15	14	12	9	7	9	2	3	3	8	9	6	3	3	3	11	10	10	8	10	10	6	6	6	10	9	9	8	7	6	0	0	0	13	12	13	1	0	0
380	>sp|P21589|5NTD_HUMAN 5'-nucleotidase OS=Homo sapiens GN=NT5E PE=1 SV=1	NT5E	0	0	14	16	15	0	0	0	14	14	13	0	0	0	1	1	1	0	0	0	0	2	1	0	0	0	0	0	0	0	0	0	0	0	0	0	0	0	0	0	0	0	0	0	0	0	0
15146	>sp|P51991|ROA3_HUMAN Heterogeneous nuclear ribonucleoprotein A3 OS=Homo sapiens GN=HNRNPA3 PE=1 SV=2	HNRNPA3	0	0	19	18	17	3	4	4	22	18	22	8	7	9	7	6	7	3	2	4	9	9	8	0	1	3	10	9	9	7	5	3	7	6	8	3	4	4	21	9	11	4	5	5	11	16	11
13036	>sp|P48739|PIPNB_HUMAN Phosphatidylinositol transfer protein beta isoform OS=Homo sapiens GN=PITPNB PE=1 SV=2	PITPNB	0	0	21	19	21	0	0	0	17	23	20	2	2	2	11	14	13	0	0	0	14	12	15	0	0	0	7	7	6	0	2	2	4	5	6	2	1	3	6	4	3	0	0	0	4	4	6
19348	>sp|P67809|YBOX1_HUMAN Nuclease-sensitive element-binding protein 1 OS=Homo sapiens GN=YBX1 PE=1 SV=3	YBX1	0	0	16	14	12	21	22	18	18	16	15	10	11	11	9	9	13	18	18	16	7	7	9	14	10	13	13	9	12	14	17	18	11	10	10	16	14	15	13	14	12	16	15	14	16	15	18
739	>sp|O00116|ADAS_HUMAN Alkyldihydroxyacetonephosphate synthase, peroxisomal OS=Homo sapiens GN=AGPS PE=1 SV=1	AGPS	0	0	17	16	20	0	0	0	19	21	20	0	0	0	13	13	11	0	0	0	9	6	7	0	0	0	0	0	0	0	0	0	0	0	0	0	0	0	5	3	3	0	0	0	6	5	5
844	>sp|P05091|ALDH2_HUMAN Aldehyde dehydrogenase, mitochondrial OS=Homo sapiens GN=ALDH2 PE=1 SV=2	ALDH2	0	0	14	13	14	11	12	12	13	12	12	12	10	12	0	0	0	0	0	0	0	0	0	0	0	0	2	3	2	5	6	5	1	3	3	3	3	3	0	0	0	3	2	2	0	0	0
10404	>sp|Q03252|LMNB2_HUMAN Lamin-B2 OS=Homo sapiens GN=LMNB2 PE=1 SV=4	LMNB2	0	0	13	10	11	0	0	0	13	14	11	0	0	0	0	0	0	0	0	0	5	6	6	0	0	0	2	1	5	0	0	0	2	1	0	0	0	0	9	14	10	0	0	0	11	8	10
7106	>sp|Q14254|FLOT2_HUMAN Flotillin-2 OS=Homo sapiens GN=FLOT2 PE=1 SV=2	FLOT2	0	0	14	14	13	0	0	0	7	8	8	0	0	0	3	3	5	0	0	0	3	5	3	0	0	0	1	0	1	0	0	0	1	0	0	0	0	0	4	4	4	0	0	0	0	1	0
11251	>sp|P26038|MOES_HUMAN Moesin OS=Homo sapiens GN=MSN PE=1 SV=3	MSN	0	0	6	8	5	45	47	48	9	13	11	36	40	45	21	17	16	48	44	50	17	12	16	42	41	47	0	0	0	1	1	0	0	0	0	0	0	0	0	0	0	40	39	37	0	0	0
7426	>sp|P30519|HMOX2_HUMAN Heme oxygenase 2 OS=Homo sapiens GN=HMOX2 PE=1 SV=2	HMOX2	0	0	16	16	15	0	0	0	22	22	16	0	0	0	16	16	14	0	0	0	15	16	13	0	0	0	26	27	29	0	0	0	20	22	21	0	0	0	27	36	34	0	0	0	25	30	25
16804	>sp|Q9Y285|SYFA_HUMAN Phenylalanine--tRNA ligase alpha subunit OS=Homo sapiens GN=FARSA PE=1 SV=3	FARSA	0	0	15	13	15	5	6	8	14	15	15	10	11	9	8	11	9	5	7	9	12	10	11	9	11	8	10	10	8	6	3	3	5	8	8	5	6	5	1	4	4	6	7	7	3	2	3
11803	>sp|O95299|NDUAA_HUMAN NADH dehydrogenase [ubiquinone] 1 alpha subcomplex subunit 10, mitochondrial OS=Homo sapiens GN=NDUFA10 PE=1 SV=1	NDUFA10	0	0	21	18	20	0	0	0	17	15	19	0	0	0	11	9	12	0	0	0	12	16	12	0	0	0	17	15	15	0	0	0	12	12	11	0	0	0	9	12	12	0	0	0	7	6	8
6034	>sp|P68104|EF1A1_HUMAN Elongation factor 1-alpha 1 OS=Homo sapiens GN=EEF1A1 PE=1 SV=1	EEF1A1	0	0	43	44	42	90	0	0	0	39	39	0	0	0	47	57	50	177	193	193	43	0	49	199	218	229	0	0	0	0	0	0	0	0	0	0	0	0	0	0	0	0	169	161	0	0	0
16082	>sp|Q9UNH7|SNX6_HUMAN Sorting nexin-6 OS=Homo sapiens GN=SNX6 PE=1 SV=1	SNX6	0	0	16	14	13	0	0	0	15	15	13	1	0	0	3	5	5	0	0	0	3	4	4	1	0	0	14	13	11	3	0	1	10	9	12	1	0	0	8	13	10	1	0	0	7	6	7
1407	>sp|Q12797|ASPH_HUMAN Aspartyl/asparaginyl beta-hydroxylase OS=Homo sapiens GN=ASPH PE=1 SV=3	ASPH	0	0	17	18	16	0	0	0	19	18	17	0	0	0	6	6	6	0	0	0	8	11	8	0	0	0	6	7	9	0	0	0	6	6	7	0	0	0	52	61	54	0	0	0	45	43	60
363	>sp|P30508|1C12_HUMAN HLA class I histocompatibility antigen, Cw-12 alpha chain OS=Homo sapiens GN=HLA-C PE=1 SV=2	HLA-C	0	0	5	5	4	0	0	0	6	6	6	0	0	0	0	0	0	0	0	0	0	0	0	0	0	0	2	15	0	0	0	0	0	10	3	0	0	0	0	5	0	0	0	0	7	5	18
17454	>sp|P02786|TFR1_HUMAN Transferrin receptor protein 1 OS=Homo sapiens GN=TFRC PE=1 SV=2	TFRC	0	0	13	14	13	0	0	0	10	10	10	0	0	0	25	20	21	0	0	0	18	20	21	0	0	0	41	45	33	11	8	10	50	47	47	9	12	12	9	15	14	4	4	5	8	10	13
2357	>sp|Q96ER9|CCD51_HUMAN Coiled-coil domain-containing protein 51 OS=Homo sapiens GN=CCDC51 PE=1 SV=2	CCDC51	0	0	15	16	15	0	0	0	16	14	15	0	0	0	7	8	8	0	0	0	8	8	8	0	0	0	12	13	12	0	0	0	10	12	12	1	0	0	13	16	13	0	0	0	13	13	15
17515	>sp|Q99832|TCPH_HUMAN T-complex protein 1 subunit eta OS=Homo sapiens GN=CCT7 PE=1 SV=2	CCT7	0	0	15	17	19	23	24	24	10	9	8	24	16	18	11	9	9	21	25	24	11	9	9	21	21	22	14	11	12	19	15	10	12	14	15	15	16	16	5	4	5	18	25	18	3	3	3
9087	>sp|P08559|ODPA_HUMAN Pyruvate dehydrogenase E1 component subunit alpha, somatic form, mitochondrial OS=Homo sapiens GN=PDHA1 PE=1 SV=3	PDHA1	0	0	24	23	25	4	3	5	31	24	27	5	5	5	33	27	28	4	6	5	27	28	29	3	4	2	18	19	15	6	5	2	13	12	14	3	2	3	5	5	4	1	2	1	5	5	5
5168	>sp|P35222|CTNB1_HUMAN Catenin beta-1 OS=Homo sapiens GN=CTNNB1 PE=1 SV=1	CTNNB1	0	0	15	19	19	0	0	0	18	15	18	0	0	0	23	25	26	0	0	0	22	21	24	0	0	1	17	21	18	3	4	4	26	24	27	2	2	3	4	3	3	0	0	0	0	0	0
15849	>sp|O43175|SERA_HUMAN D-3-phosphoglycerate dehydrogenase OS=Homo sapiens GN=PHGDH PE=1 SV=4	PHGDH	0	0	18	14	14	21	21	17	19	17	17	21	21	18	21	20	25	21	23	25	23	22	22	24	23	20	5	4	5	14	12	14	4	4	4	14	16	14	19	20	21	21	22	21	17	18	19
7707	>sp|P09429|HMGB1_HUMAN High mobility group protein B1 OS=Homo sapiens GN=HMGB1 PE=1 SV=3	HMGB1	0	0	27	24	28	14	12	12	25	24	26	18	19	18	10	8	11	6	8	8	9	9	9	9	10	11	14	19	18	12	10	11	15	15	19	10	9	9	31	32	34	12	12	11	40	36	33
341	>sp|P62258|1433E_HUMAN 14-3-3 protein epsilon OS=Homo sapiens GN=YWHAE PE=1 SV=1	YWHAE	0	0	17	16	18	47	48	46	15	15	16	55	53	56	12	9	7	39	37	33	9	9	13	33	44	42	7	4	5	41	50	53	4	5	4	44	46	43	3	2	1	40	40	36	1	3	2
8158	>sp|Q13576|IQGA2_HUMAN Ras GTPase-activating-like protein IQGAP2 OS=Homo sapiens GN=IQGAP2 PE=1 SV=4	IQGAP2	0	0	13	14	12	0	0	0	0	0	0	0	0	0	0	0	0	0	0	0	0	0	0	0	0	0	0	0	0	0	0	0	0	0	0	0	0	0	0	0	0	0	0	0	0	0	0
14631	>sp|Q15907|RB11B_HUMAN Ras-related protein Rab-11B OS=Homo sapiens GN=RAB11B PE=1 SV=4	RAB11B	0	0	19	17	20	0	4	4	18	21	21	5	3	4	13	16	16	3	3	4	14	15	14	2	4	3	22	25	26	3	0	0	17	18	17	5	7	7	18	21	18	2	0	4	14	12	14
3506	>sp|Q96AE4|FUBP1_HUMAN Far upstream element-binding protein 1 OS=Homo sapiens GN=FUBP1 PE=1 SV=3	FUBP1	0	0	11	12	10	4	3	7	16	20	16	11	11	13	9	10	6	3	3	3	10	12	12	3	4	5	17	16	20	1	0	1	21	20	19	8	6	6	10	12	11	4	4	2	21	24	25
5631	>sp|O00571|DDX3X_HUMAN ATP-dependent RNA helicase DDX3X OS=Homo sapiens GN=DDX3X PE=1 SV=3	DDX3X	0	0	14	12	14	9	10	11	12	9	12	11	12	14	8	8	9	4	7	7	9	7	10	4	3	3	7	8	7	5	6	5	8	7	9	5	6	5	9	9	5	9	10	8	10	9	9
12946	>sp|Q9H7Z7|PGES2_HUMAN Prostaglandin E synthase 2 OS=Homo sapiens GN=PTGES2 PE=1 SV=1	PTGES2	0	0	14	12	13	0	0	0	14	13	13	2	0	0	17	19	19	0	3	0	16	19	15	0	0	2	10	11	11	3	4	5	12	12	12	6	7	7	14	10	11	2	0	1	14	14	17
700	>sp|P05141|ADT2_HUMAN ADP/ATP translocase 2 OS=Homo sapiens GN=SLC25A5 PE=1 SV=7	SLC25A5	0	0	38	40	33	0	0	0	30	25	31	0	0	0	71	78	66	0	0	0	83	87	86	0	0	0	14	19	14	0	0	0	14	11	16	0	0	0	28	21	21	0	0	0	16	14	19
9416	>sp|P32322|P5CR1_HUMAN Pyrroline-5-carboxylate reductase 1, mitochondrial OS=Homo sapiens GN=PYCR1 PE=1 SV=2	PYCR1	0	0	15	14	15	2	2	3	11	9	15	3	3	4	23	22	20	7	9	9	20	21	22	5	5	5	11	13	12	3	4	3	11	12	11	2	2	1	4	2	4	4	5	5	2	1	3
3270	>sp|P06733|ENOA_HUMAN Alpha-enolase OS=Homo sapiens GN=ENO1 PE=1 SV=2	ENO1	0	0	12	12	14	265	286	283	13	12	11	248	247	224	10	13	10	228	242	246	15	14	12	268	273	255	5	7	5	252	198	179	8	9	8	178	158	174	2	3	2	302	298	298	9	8	8
14161	>sp|Q9H9B4|SFXN1_HUMAN Sideroflexin-1 OS=Homo sapiens GN=SFXN1 PE=1 SV=4	SFXN1	0	0	27	29	32	0	0	0	30	31	32	0	0	0	16	17	18	0	0	0	24	22	21	0	0	0	19	18	22	0	0	0	17	16	16	0	0	0	22	21	18	0	0	0	15	18	16
4951	>sp|Q16850|CP51A_HUMAN Lanosterol 14-alpha demethylase OS=Homo sapiens GN=CYP51A1 PE=1 SV=3	CYP51A1	0	0	13	12	0	0	0	0	12	0	12	0	0	0	6	8	7	0	0	0	6	7	9	0	0	0	11	12	11	0	0	0	12	13	0	0	0	0	1	0	0	0	0	0	0	0	0
10438	>sp|P20700|LMNB1_HUMAN Lamin-B1 OS=Homo sapiens GN=LMNB1 PE=1 SV=2	LMNB1	0	0	11	13	13	0	0	0	8	6	8	0	0	0	1	1	2	0	0	0	4	6	3	0	0	0	12	14	13	0	0	0	13	12	13	0	0	0	12	13	12	0	0	0	13	16	11
3669	>sp|Q96I24|FUBP3_HUMAN Far upstream element-binding protein 3 OS=Homo sapiens GN=FUBP3 PE=1 SV=2	FUBP3	0	0	12	12	13	0	2	0	16	15	16	3	1	2	3	4	3	0	0	0	6	6	7	0	0	0	13	10	7	0	0	0	8	8	10	2	4	3	12	13	12	1	0	0	12	14	17
41595	>tr|H0Y2W2|H0Y2W2_HUMAN ATPase family AAA domain-containing protein 3A (Fragment) OS=Homo sapiens GN=ATAD3A PE=1 SV=1	ATAD3A	0	0	2	2	2	0	0	0	2	1	2	0	0	0	1	1	1	0	0	0	1	1	1	0	0	0	1	1	1	0	0	0	12	1	1	0	0	0	1	2	2	0	0	0	1	1	2
426	>sp|P30837|AL1B1_HUMAN Aldehyde dehydrogenase X, mitochondrial OS=Homo sapiens GN=ALDH1B1 PE=1 SV=3	ALDH1B1	0	0	12	12	13	14	13	11	14	13	13	11	9	10	25	21	22	17	15	12	16	18	19	9	8	12	0	0	0	0	0	2	0	1	1	0	1	0	0	1	0	2	2	3	2	1	3
13669	>sp|Q5JRX3|PREP_HUMAN Presequence protease, mitochondrial OS=Homo sapiens GN=PITRM1 PE=1 SV=3	PITRM1	0	0	17	14	16	5	5	4	1	3	5	1	1	1	6	6	4	1	0	0	7	8	7	0	0	0	7	9	9	0	0	0	11	10	10	1	2	1	0	0	0	0	1	0	0	1	1
15874	>sp|P31040|SDHA_HUMAN Succinate dehydrogenase [ubiquinone] flavoprotein subunit, mitochondrial OS=Homo sapiens GN=SDHA PE=1 SV=2	SDHA	0	0	17	16	17	1	1	1	19	19	20	1	1	0	21	20	19	1	1	1	23	23	20	1	1	1	5	7	8	3	3	2	8	8	5	1	3	1	6	4	3	10	8	11	2	1	0
16947	>sp|P40227|TCPZ_HUMAN T-complex protein 1 subunit zeta OS=Homo sapiens GN=CCT6A PE=1 SV=3	CCT6A	0	0	13	14	13	50	47	58	14	17	16	43	44	38	18	13	15	29	32	28	14	17	18	31	24	24	10	7	5	37	31	32	16	14	13	31	26	23	1	1	1	28	35	32	1	1	1
71073	>P05784 SWISS-PROT:P05784 Tax_Id=10090 Gene_Symbol=Krt18 Keratin, type I cytoskeletal 18	Unknown	1	0	2	1	0	1	2	3	2	3	2	3	3	2	0	0	0	0	0	0	0	0	0	0	0	1	11	10	10	13	9	8	12	11	12	7	5	4	3	5	5	12	16	18	4	2	1
3893	>sp|P04899|GNAI2_HUMAN Guanine nucleotide-binding protein G(i) subunit alpha-2 OS=Homo sapiens GN=GNAI2 PE=1 SV=3	GNAI2	0	0	43	42	36	0	0	0	54	59	49	0	0	0	32	32	36	0	0	0	38	42	30	0	0	0	2	2	3	0	0	0	2	1	2	0	0	0	30	11	3	0	0	0	27	16	28
17210	>sp|P24752|THIL_HUMAN Acetyl-CoA acetyltransferase, mitochondrial OS=Homo sapiens GN=ACAT1 PE=1 SV=1	ACAT1	0	0	17	21	21	20	22	21	19	19	21	14	12	16	34	35	34	25	26	27	33	35	35	16	19	17	20	22	22	11	10	10	22	21	18	12	9	10	5	2	2	10	9	7	5	5	6
5578	>sp|Q92499|DDX1_HUMAN ATP-dependent RNA helicase DDX1 OS=Homo sapiens GN=DDX1 PE=1 SV=2	DDX1	0	0	17	17	15	7	7	9	17	20	16	9	6	7	6	7	6	6	7	9	12	10	8	12	10	12	6	8	5	4	5	2	8	11	10	2	3	5	0	0	0	14	14	13	0	1	0
170	>sp|Q99798|ACON_HUMAN Aconitate hydratase, mitochondrial OS=Homo sapiens GN=ACO2 PE=1 SV=2	ACO2	0	0	12	10	14	26	25	25	9	7	11	24	20	23	28	29	26	49	55	44	20	21	22	49	46	40	5	4	5	9	10	12	6	4	6	14	14	15	0	0	0	14	15	13	0	0	0
7533	>sp|P09601|HMOX1_HUMAN Heme oxygenase 1 OS=Homo sapiens GN=HMOX1 PE=1 SV=1	HMOX1	0	0	12	10	11	0	0	0	11	9	11	0	0	0	0	0	0	0	0	0	0	0	0	0	0	0	0	0	2	0	0	0	0	0	0	0	0	0	0	1	0	0	0	0	0	0	0
933	>sp|P20073|ANXA7_HUMAN Annexin A7 OS=Homo sapiens GN=ANXA7 PE=1 SV=3	ANXA7	0	0	15	17	19	6	6	6	9	11	8	0	0	0	3	3	4	0	0	0	3	4	5	6	4	6	19	17	19	0	0	0	16	18	16	4	0	2	3	0	0	5	4	5	7	6	5
31327	>tr|D6R9P3|D6R9P3_HUMAN Heterogeneous nuclear ribonucleoprotein A/B OS=Homo sapiens GN=HNRNPAB PE=1 SV=1	HNRNPAB	0	0	14	13	15	6	6	5	13	15	12	12	11	10	6	6	6	4	4	4	5	5	5	6	5	6	9	7	9	6	6	6	7	7	7	6	6	6	26	29	26	4	5	6	20	20	21
17868	>sp|Q12931|TRAP1_HUMAN Heat shock protein 75 kDa, mitochondrial OS=Homo sapiens GN=TRAP1 PE=1 SV=3	TRAP1	0	0	13	13	13	18	23	18	14	16	14	17	17	19	25	26	26	21	23	25	23	25	24	22	20	22	3	4	3	14	16	15	10	9	7	14	14	14	2	1	1	20	18	21	1	1	1
3467	>sp|P60228|EIF3E_HUMAN Eukaryotic translation initiation factor 3 subunit E OS=Homo sapiens GN=EIF3E PE=1 SV=1	EIF3E	0	0	17	14	14	10	12	14	15	14	18	12	11	13	11	11	11	14	14	11	11	10	11	11	11	12	5	4	7	13	16	12	4	3	2	9	8	8	0	1	0	12	13	10	3	3	2
16416	>sp|Q9Y6N5|SQRD_HUMAN Sulfide:quinone oxidoreductase, mitochondrial OS=Homo sapiens GN=SQRDL PE=1 SV=1	SQRDL	0	0	11	10	11	0	0	0	13	14	12	0	0	0	57	53	54	0	0	0	45	45	49	0	0	0	42	40	37	0	0	0	37	38	39	1	0	0	2	0	0	0	0	0	0	0	0
40723	>tr|A0A0A0MRM8|A0A0A0MRM8_HUMAN Unconventional myosin-VI OS=Homo sapiens GN=MYO6 PE=1 SV=1	MYO6	0	0	12	10	10	0	0	0	0	0	0	0	0	0	0	0	0	0	0	0	0	0	0	0	0	0	0	5	0	0	0	0	7	0	8	0	0	0	0	0	0	6	5	5	0	2	1
7322	>sp|Q14344|GNA13_HUMAN Guanine nucleotide-binding protein subunit alpha-13 OS=Homo sapiens GN=GNA13 PE=1 SV=2	GNA13	0	0	12	15	14	0	0	0	16	14	17	0	0	0	12	11	13	0	0	0	12	11	10	0	0	0	0	0	0	0	0	0	0	0	0	0	0	0	8	9	11	0	0	0	6	8	6
12556	>sp|O00264|PGRC1_HUMAN Membrane-associated progesterone receptor component 1 OS=Homo sapiens GN=PGRMC1 PE=1 SV=3	PGRMC1	0	0	17	17	17	0	0	0	18	23	21	0	0	0	7	7	9	0	0	0	5	7	4	0	0	0	12	10	10	0	0	0	10	10	10	0	0	0	26	27	30	0	0	0	26	24	25
8217	>sp|O00410|IPO5_HUMAN Importin-5 OS=Homo sapiens GN=IPO5 PE=1 SV=4	IPO5	0	0	12	14	13	24	27	30	6	6	4	20	19	18	6	5	7	9	8	10	7	7	8	7	7	7	1	1	2	11	10	7	1	1	1	13	18	17	5	5	8	27	30	31	14	12	12
7263	>sp|P50148|GNAQ_HUMAN Guanine nucleotide-binding protein G(q) subunit alpha OS=Homo sapiens GN=GNAQ PE=1 SV=4	GNAQ	0	0	6	7	6	0	0	0	5	12	12	0	0	0	13	6	6	0	0	0	5	4	9	0	0	0	0	0	0	0	0	0	0	0	0	0	0	0	4	2	1	0	0	0	3	2	0
16856	>sp|Q9NSD9|SYFB_HUMAN Phenylalanine--tRNA ligase beta subunit OS=Homo sapiens GN=FARSB PE=1 SV=3	FARSB	0	0	13	12	12	6	9	10	13	13	14	5	5	8	13	13	13	10	9	10	13	13	15	10	12	10	9	9	9	2	4	5	10	8	10	3	5	5	0	0	0	8	8	7	1	1	1
7016	>sp|P07954|FUMH_HUMAN Fumarate hydratase, mitochondrial OS=Homo sapiens GN=FH PE=1 SV=3	FH	0	0	10	12	10	11	13	13	11	9	12	13	14	12	13	11	14	10	9	13	10	11	11	13	11	10	9	8	10	14	12	13	8	11	8	13	11	13	2	0	0	8	9	8	1	1	3
14162	>sp|Q9BWM7|SFXN3_HUMAN Sideroflexin-3 OS=Homo sapiens GN=SFXN3 PE=1 SV=2	SFXN3	0	0	12	12	12	0	0	0	12	11	13	0	0	0	18	16	19	0	0	0	18	20	22	0	0	0	7	3	7	0	0	0	5	6	5	0	0	0	0	0	0	0	0	0	1	0	0
14625	>sp|P61224|RAP1B_HUMAN Ras-related protein Rap-1b OS=Homo sapiens GN=RAP1B PE=1 SV=1	RAP1B	0	0	20	18	19	0	0	0	24	25	19	0	0	0	15	15	14	0	0	0	13	12	13	0	0	0	16	15	15	0	0	0	11	14	15	0	0	0	10	15	14	0	0	0	9	10	11
12069	>sp|Q9BPW8|NIPS1_HUMAN Protein NipSnap homolog 1 OS=Homo sapiens GN=NIPSNAP1 PE=1 SV=1	NIPSNAP1	0	0	17	21	25	3	2	2	21	18	21	1	1	0	12	12	13	2	1	2	11	10	12	0	0	0	9	12	9	3	4	3	10	10	11	5	5	5	14	18	17	0	0	0	11	8	12
14441	>sp|P51149|RAB7A_HUMAN Ras-related protein Rab-7a OS=Homo sapiens GN=RAB7A PE=1 SV=1	RAB7A	0	0	17	16	19	2	0	2	18	20	17	3	3	4	30	29	30	5	7	4	28	30	28	8	6	7	21	20	21	6	2	3	17	18	16	5	7	7	5	13	12	4	1	5	6	5	6
4804	>sp|Q8NI60|COQ8A_HUMAN Atypical kinase COQ8A, mitochondrial OS=Homo sapiens GN=COQ8A PE=1 SV=1	COQ8A	0	0	11	9	10	0	0	0	12	11	10	0	0	0	10	9	13	0	0	0	6	6	5	0	0	0	2	1	0	0	0	0	0	0	0	0	0	0	0	0	0	0	0	0	0	0	1
16441	>sp|Q9Y5M8|SRPRB_HUMAN Signal recognition particle receptor subunit beta OS=Homo sapiens GN=SRPRB PE=1 SV=3	SRPRB	0	0	9	8	11	0	0	0	9	11	10	0	0	0	6	6	6	0	0	0	6	6	6	0	0	0	10	10	7	0	0	0	9	11	7	0	0	0	7	6	8	0	0	0	5	5	6
2379	>sp|O75976|CBPD_HUMAN Carboxypeptidase D OS=Homo sapiens GN=CPD PE=1 SV=2	CPD	0	0	12	14	14	0	0	0	0	0	0	0	0	0	0	0	0	0	0	0	0	0	0	0	0	0	15	15	15	0	0	0	19	16	13	0	0	0	0	2	2	0	0	0	0	0	2
2452	>sp|P48960|CD97_HUMAN CD97 antigen OS=Homo sapiens GN=CD97 PE=1 SV=4	CD97	0	0	16	13	15	0	0	0	12	15	12	0	0	0	10	12	12	0	0	0	8	10	11	0	0	0	6	8	8	0	0	0	6	6	7	0	0	0	22	16	20	0	0	0	28	24	28
2048	>sp|Q6UB35|C1TM_HUMAN Monofunctional C1-tetrahydrofolate synthase, mitochondrial OS=Homo sapiens GN=MTHFD1L PE=1 SV=1	MTHFD1L	0	0	10	11	12	4	4	4	6	11	8	4	2	1	17	18	17	8	5	7	12	12	15	7	3	6	0	0	0	0	0	0	0	0	0	0	0	0	0	0	0	1	1	1	0	0	0
11497	>sp|Q9Y6C9|MTCH2_HUMAN Mitochondrial carrier homolog 2 OS=Homo sapiens GN=MTCH2 PE=1 SV=1	MTCH2	0	0	21	19	21	0	0	0	23	22	21	0	0	0	20	16	23	0	0	0	23	25	25	0	0	0	27	27	25	0	0	0	27	25	26	0	0	0	25	20	19	0	0	0	11	17	12
1050	>sp|Q9BZZ5|API5_HUMAN Apoptosis inhibitor 5 OS=Homo sapiens GN=API5 PE=1 SV=3	API5	0	0	14	13	11	7	7	7	17	16	18	9	9	7	8	7	7	2	2	0	9	9	10	2	2	3	8	6	8	1	1	1	10	10	11	3	4	4	7	6	5	3	3	1	15	14	14
8013	>sp|Q04637|IF4G1_HUMAN Eukaryotic translation initiation factor 4 gamma 1 OS=Homo sapiens GN=EIF4G1 PE=1 SV=4	EIF4G1	0	0	11	14	10	20	16	16	10	9	13	9	13	9	3	4	5	27	29	25	4	2	4	0	23	25	0	13	14	0	0	0	0	0	0	0	0	25	12	9	9	14	15	12	18	18	15
13803	>sp|Q8WXF1|PSPC1_HUMAN Paraspeckle component 1 OS=Homo sapiens GN=PSPC1 PE=1 SV=1	PSPC1	0	0	14	13	15	0	0	0	12	10	13	3	3	3	6	3	4	0	0	0	4	6	6	0	0	0	14	11	13	0	0	1	10	10	10	2	3	3	7	10	9	3	2	1	11	15	13
5681	>sp|Q53GQ0|DHB12_HUMAN Very-long-chain 3-oxoacyl-CoA reductase OS=Homo sapiens GN=HSD17B12 PE=1 SV=2	HSD17B12	0	0	20	19	22	0	0	0	24	21	26	0	0	0	10	11	11	0	0	0	13	12	12	0	0	0	18	20	17	0	0	0	15	14	20	1	0	0	1	4	5	0	0	0	2	2	5
16589	>sp|Q9NSE4|SYIM_HUMAN Isoleucine--tRNA ligase, mitochondrial OS=Homo sapiens GN=IARS2 PE=1 SV=2	IARS2	0	0	15	16	16	9	9	9	0	0	2	3	2	7	15	11	15	5	8	7	10	9	9	5	6	7	6	5	5	1	0	2	5	6	7	1	3	4	0	0	0	1	1	2	0	0	0
7458	>sp|O43390|HNRPR_HUMAN Heterogeneous nuclear ribonucleoprotein R OS=Homo sapiens GN=HNRNPR PE=1 SV=1	HNRNPR	0	0	10	11	9	5	2	2	12	14	12	5	3	3	14	14	14	3	2	2	12	14	13	2	2	2	12	8	9	4	3	3	10	5	8	2	3	3	6	9	8	8	4	5	8	6	7
9570	>sp|P06756|ITAV_HUMAN Integrin alpha-V OS=Homo sapiens GN=ITGAV PE=1 SV=2	ITGAV	0	0	13	12	12	0	0	0	3	3	7	0	0	0	27	25	25	0	0	0	22	23	29	0	0	0	12	11	13	0	0	0	9	12	8	0	0	0	4	8	10	0	0	0	9	9	10
15837	>sp|Q9UBV2|SE1L1_HUMAN Protein sel-1 homolog 1 OS=Homo sapiens GN=SEL1L PE=1 SV=3	SEL1L	0	0	10	6	12	0	0	0	9	9	12	0	0	0	12	11	9	0	0	0	11	12	10	0	0	0	14	14	11	0	0	0	11	11	10	0	0	0	2	2	1	0	0	0	1	1	0
7264	>sp|Q5JWF2|GNAS1_HUMAN Guanine nucleotide-binding protein G(s) subunit alpha isoforms XLas OS=Homo sapiens GN=GNAS PE=1 SV=2	GNAS	0	0	14	14	14	0	0	0	12	14	13	0	0	0	5	7	9	0	0	0	8	11	9	0	0	0	10	11	10	0	0	0	8	12	6	0	0	1	12	13	13	0	0	0	15	15	10
13618	>sp|P18031|PTN1_HUMAN Tyrosine-protein phosphatase non-receptor type 1 OS=Homo sapiens GN=PTPN1 PE=1 SV=1	PTPN1	0	0	14	13	16	0	0	0	11	13	11	0	0	0	7	7	7	0	0	0	11	11	8	0	0	0	12	10	12	0	0	0	12	10	12	0	0	1	5	4	5	0	1	0	1	2	2
11095	>sp|P40926|MDHM_HUMAN Malate dehydrogenase, mitochondrial OS=Homo sapiens GN=MDH2 PE=1 SV=3	MDH2	0	0	13	14	14	19	25	23	16	17	14	24	23	25	24	25	25	30	28	29	18	21	18	32	30	30	19	18	20	27	31	29	20	20	19	25	24	22	0	2	2	23	21	21	4	5	7
3248	>sp|Q99613|EIF3C_HUMAN Eukaryotic translation initiation factor 3 subunit C OS=Homo sapiens GN=EIF3C PE=1 SV=1	EIF3C	0	0	10	6	8	13	17	15	14	12	14	14	15	14	11	11	9	20	18	19	9	10	9	13	17	12	2	2	3	9	7	7	3	1	3	5	8	8	1	3	2	9	10	9	3	3	2
1624	>sp|P35613|BASI_HUMAN Basigin OS=Homo sapiens GN=BSG PE=1 SV=2	BSG	0	0	20	19	21	0	0	0	18	20	19	0	0	0	9	8	7	0	0	0	8	10	10	0	0	0	6	5	9	0	0	0	4	6	3	0	0	0	25	26	28	0	0	0	23	21	24
16083	>sp|Q9Y5X1|SNX9_HUMAN Sorting nexin-9 OS=Homo sapiens GN=SNX9 PE=1 SV=1	SNX9	0	0	10	9	13	0	0	0	8	9	8	0	0	0	4	6	6	0	0	0	6	4	6	0	0	0	0	0	0	0	0	0	0	0	0	0	0	0	0	1	0	0	0	0	1	0	1
20446	>tr|B4DY08|B4DY08_HUMAN Heterogeneous nuclear ribonucleoproteins C1/C2 OS=Homo sapiens GN=HNRNPC PE=1 SV=1	HNRNPC	0	0	12	12	14	0	0	0	17	13	15	0	0	0	0	0	0	0	0	0	0	0	0	0	0	0	14	12	15	11	7	0	0	7	9	0	0	0	0	13	13	0	0	0	0	0	0
13514	>sp|O94906|PRP6_HUMAN Pre-mRNA-processing factor 6 OS=Homo sapiens GN=PRPF6 PE=1 SV=1	PRPF6	0	0	11	7	9	2	0	0	3	2	3	0	0	0	4	4	3	0	0	0	7	11	9	0	0	0	2	3	6	0	0	0	4	2	3	0	0	0	0	3	0	0	1	0	1	0	1
14049	>sp|P54920|SNAA_HUMAN Alpha-soluble NSF attachment protein OS=Homo sapiens GN=NAPA PE=1 SV=3	NAPA	0	0	10	8	8	0	0	0	12	13	11	0	0	0	9	11	11	1	2	1	10	12	11	0	0	0	16	16	16	0	0	0	15	13	17	4	0	1	15	15	15	1	1	1	14	16	15
11225	>sp|Q13724|MOGS_HUMAN Mannosyl-oligosaccharide glucosidase OS=Homo sapiens GN=MOGS PE=1 SV=5	MOGS	0	0	16	13	13	0	0	0	18	16	13	0	0	0	21	15	21	0	0	0	25	25	26	0	0	0	10	12	10	0	0	0	13	12	12	0	0	0	0	1	1	0	0	0	0	1	0
7324	>sp|P08754|GNAI3_HUMAN Guanine nucleotide-binding protein G(k) subunit alpha OS=Homo sapiens GN=GNAI3 PE=1 SV=3	GNAI3	0	0	5	7	6	0	0	0	7	8	8	0	0	0	6	6	5	0	0	0	4	4	2	0	0	0	17	16	19	0	0	0	15	11	16	1	1	0	4	2	11	0	0	0	1	1	3
16238	>sp|O76094|SRP72_HUMAN Signal recognition particle subunit SRP72 OS=Homo sapiens GN=SRP72 PE=1 SV=3	SRP72	0	0	12	15	14	4	5	5	14	12	14	2	3	3	12	7	12	2	3	2	14	11	14	2	2	0	15	11	14	4	3	3	13	10	11	3	3	1	3	3	5	3	2	2	5	6	8
980	>sp|P27695|APEX1_HUMAN DNA-(apurinic or apyrimidinic site) lyase OS=Homo sapiens GN=APEX1 PE=1 SV=2	APEX1	0	0	13	15	13	2	5	6	14	13	15	6	7	7	8	9	11	3	5	3	7	8	8	6	5	4	6	9	7	2	4	2	6	5	6	2	1	1	2	2	2	12	12	11	3	3	4
19110	>sp|P45880|VDAC2_HUMAN Voltage-dependent anion-selective channel protein 2 OS=Homo sapiens GN=VDAC2 PE=1 SV=2	VDAC2	0	0	25	28	26	0	0	0	25	22	23	0	0	0	14	17	20	0	0	0	22	23	22	0	0	0	27	26	25	0	0	0	30	25	26	0	0	2	27	22	22	0	0	0	9	9	9
547	>sp|P68133|ACTS_HUMAN Actin, alpha skeletal muscle OS=Homo sapiens GN=ACTA1 PE=1 SV=1	ACTA1	0	0	4	22	23	11	13	12	6	24	0	15	11	15	6	6	6	11	12	12	6	6	6	11	11	10	7	7	7	14	16	15	6	6	6	12	14	15	17	20	23	0	0	0	6	7	0
12402	>sp|Q15233|NONO_HUMAN Non-POU domain-containing octamer-binding protein OS=Homo sapiens GN=NONO PE=1 SV=4	NONO	0	0	12	10	10	2	2	3	14	15	14	6	5	2	5	4	3	1	1	1	6	9	8	2	3	3	7	5	7	2	1	1	7	6	8	1	0	1	6	8	9	3	4	5	7	6	7
988	>sp|P61204|ARF3_HUMAN ADP-ribosylation factor 3 OS=Homo sapiens GN=ARF3 PE=1 SV=2	ARF3	0	0	13	0	15	0	10	0	15	8	16	9	9	0	0	4	0	9	9	9	0	8	4	8	0	0	8	11	7	16	17	19	14	12	7	14	0	11	5	3	3	0	0	0	1	1	2
15591	>sp|Q9Y3I0|RTCB_HUMAN tRNA-splicing ligase RtcB homolog OS=Homo sapiens GN=RTCB PE=1 SV=1	RTCB	0	0	10	14	11	8	8	9	15	17	15	9	9	10	9	7	7	5	5	4	9	9	7	8	6	8	9	9	6	8	7	4	9	9	7	4	7	8	1	2	2	9	8	9	1	0	0
16638	>sp|P49589|SYCC_HUMAN Cysteine--tRNA ligase, cytoplasmic OS=Homo sapiens GN=CARS PE=1 SV=3	CARS	0	0	9	12	11	4	4	6	10	9	10	4	9	6	0	0	0	16	16	13	4	2	3	18	21	18	0	0	0	1	1	0	0	0	0	2	1	0	0	0	0	3	3	4	0	0	0
11507	>sp|P43121|MUC18_HUMAN Cell surface glycoprotein MUC18 OS=Homo sapiens GN=MCAM PE=1 SV=2	MCAM	0	0	12	11	11	0	0	0	4	3	5	0	0	0	17	18	17	0	0	0	17	18	18	0	0	0	0	0	0	0	0	0	0	0	0	0	0	0	21	22	20	0	0	0	22	22	23
5500	>sp|Q9Y394|DHRS7_HUMAN Dehydrogenase/reductase SDR family member 7 OS=Homo sapiens GN=DHRS7 PE=1 SV=1	DHRS7	0	0	11	13	12	0	0	0	14	13	14	0	0	0	9	4	9	0	0	0	10	8	7	0	0	0	7	6	5	0	0	0	6	5	5	0	0	0	3	5	2	0	0	0	2	3	2
5464	>sp|P09622|DLDH_HUMAN Dihydrolipoyl dehydrogenase, mitochondrial OS=Homo sapiens GN=DLD PE=1 SV=2	DLD	0	0	12	12	11	9	13	13	12	16	13	7	7	7	29	30	30	15	13	11	25	27	26	13	13	14	8	11	11	5	8	6	9	10	15	6	5	5	14	7	2	6	5	6	10	8	13
1222	>sp|P23634|AT2B4_HUMAN Plasma membrane calcium-transporting ATPase 4 OS=Homo sapiens GN=ATP2B4 PE=1 SV=2	ATP2B4	0	0	3	1	3	0	0	0	1	0	0	0	0	0	10	12	12	0	0	0	13	13	11	0	0	0	1	0	0	0	0	0	0	0	0	0	0	0	1	1	1	0	0	0	0	0	0
11355	>sp|Q00325|MPCP_HUMAN Phosphate carrier protein, mitochondrial OS=Homo sapiens GN=SLC25A3 PE=1 SV=2	SLC25A3	0	0	16	12	1	0	0	0	11	0	9	0	0	0	15	17	18	0	0	0	16	16	18	0	0	0	10	9	10	0	0	0	10	10	9	1	1	0	4	3	4	0	0	0	5	0	4
8084	>sp|Q70UQ0|IKIP_HUMAN Inhibitor of nuclear factor kappa-B kinase-interacting protein OS=Homo sapiens GN=IKBIP PE=1 SV=1	IKBIP	0	0	14	11	14	0	0	0	12	12	10	0	0	0	2	2	3	0	0	0	4	4	5	0	0	0	2	0	4	0	0	0	0	1	2	0	0	0	27	28	25	0	0	0	21	19	16
6569	>sp|P13804|ETFA_HUMAN Electron transfer flavoprotein subunit alpha, mitochondrial OS=Homo sapiens GN=ETFA PE=1 SV=1	ETFA	0	0	10	7	9	14	16	18	9	7	9	17	20	18	13	12	14	15	17	18	13	11	13	18	20	17	9	7	8	15	16	16	10	9	9	16	18	17	3	2	4	15	14	14	8	9	5
11547	>sp|Q13505|MTX1_HUMAN Metaxin-1 OS=Homo sapiens GN=MTX1 PE=1 SV=2	MTX1	0	0	16	16	16	0	0	0	18	19	18	0	0	0	16	15	18	0	0	0	15	18	16	0	0	0	11	11	9	0	0	0	6	8	7	0	0	0	11	13	11	0	0	0	12	9	9
15854	>sp|Q15459|SF3A1_HUMAN Splicing factor 3A subunit 1 OS=Homo sapiens GN=SF3A1 PE=1 SV=1	SF3A1	0	0	10	10	13	7	6	8	10	13	13	6	7	6	3	4	4	4	3	3	14	15	15	1	3	0	6	9	9	2	1	1	8	9	10	3	3	3	13	11	8	5	5	6	17	10	16
16828	>sp|P41252|SYIC_HUMAN Isoleucine--tRNA ligase, cytoplasmic OS=Homo sapiens GN=IARS PE=1 SV=2	IARS	0	0	9	11	9	22	22	23	1	0	0	9	10	11	0	1	0	22	22	23	0	0	0	15	19	18	0	0	0	7	4	9	0	0	0	2	0	0	0	0	0	18	21	18	0	0	0
7252	>sp|P04062|GLCM_HUMAN Glucosylceramidase OS=Homo sapiens GN=GBA PE=1 SV=3	GBA	0	0	12	14	14	0	0	0	12	16	12	0	0	0	20	18	14	0	0	0	17	15	18	0	0	0	10	13	10	0	0	0	10	7	7	1	1	1	2	4	4	0	0	0	3	4	4
4845	>sp|P21964|COMT_HUMAN Catechol O-methyltransferase OS=Homo sapiens GN=COMT PE=1 SV=2	COMT	0	0	15	17	17	0	0	0	18	19	20	0	0	0	19	18	20	0	0	0	20	18	22	1	0	0	3	1	3	0	2	1	1	1	2	2	2	2	10	9	15	1	0	0	6	6	3
6905	>sp|O95466|FMNL1_HUMAN Formin-like protein 1 OS=Homo sapiens GN=FMNL1 PE=1 SV=3	FMNL1	0	0	11	10	9	0	0	0	14	14	12	0	0	0	0	0	0	0	0	0	0	0	0	0	0	0	0	0	0	0	0	0	0	0	0	0	0	0	0	3	5	0	0	0	0	0	0
13964	>sp|Q92878|RAD50_HUMAN DNA repair protein RAD50 OS=Homo sapiens GN=RAD50 PE=1 SV=1	RAD50	0	0	9	6	6	8	8	6	0	0	0	4	3	2	6	14	11	1	1	2	13	13	12	1	1	1	2	2	3	1	1	1	4	6	6	0	0	1	0	0	0	1	0	2	0	0	0
2790	>sp|P53701|CCHL_HUMAN Cytochrome c-type heme lyase OS=Homo sapiens GN=HCCS PE=1 SV=1	HCCS	0	0	14	13	12	0	0	0	13	17	17	0	0	0	10	8	10	0	0	0	7	10	13	0	0	0	22	18	22	0	0	0	14	15	13	0	0	0	14	10	15	0	0	0	11	14	13
11031	>sp|Q9BTT6|LRRC1_HUMAN Leucine-rich repeat-containing protein 1 OS=Homo sapiens GN=LRRC1 PE=1 SV=1	LRRC1	0	0	9	8	7	0	0	0	6	7	8	0	0	0	5	6	6	0	0	0	7	7	6	0	0	0	10	11	12	0	0	0	5	8	8	0	0	0	5	4	4	0	0	0	9	10	6
5998	>sp|O00148|DX39A_HUMAN ATP-dependent RNA helicase DDX39A OS=Homo sapiens GN=DDX39A PE=1 SV=2	DDX39A	0	0	1	1	3	0	0	0	3	3	2	0	1	1	2	1	2	0	0	0	1	1	1	0	0	0	2	2	1	0	1	1	2	10	2	1	0	0	0	0	0	2	1	2	0	0	0
24	>sp|P00505|AATM_HUMAN Aspartate aminotransferase, mitochondrial OS=Homo sapiens GN=GOT2 PE=1 SV=3	GOT2	0	0	13	11	12	22	23	24	12	13	13	19	23	29	17	16	19	21	18	15	11	12	9	20	19	19	5	3	4	11	12	15	3	4	2	11	11	8	0	0	0	9	9	8	2	2	4
8845	>sp|P10515|ODP2_HUMAN Dihydrolipoyllysine-residue acetyltransferase component of pyruvate dehydrogenase complex, mitochondrial OS=Homo sapiens GN=DLAT PE=1 SV=3	DLAT	0	0	15	11	11	0	0	0	13	15	14	1	1	2	21	19	19	0	0	0	16	16	17	0	0	0	11	10	11	2	2	2	11	9	10	1	1	2	0	0	0	0	0	0	0	0	0
17556	>sp|O43399|TPD54_HUMAN Tumor protein D54 OS=Homo sapiens GN=TPD52L2 PE=1 SV=2	TPD52L2	0	0	12	16	14	8	9	8	17	14	11	9	8	8	6	8	8	8	6	7	6	7	7	8	7	7	9	9	9	4	6	5	9	10	9	8	8	10	21	21	22	9	6	6	17	14	19
6830	>sp|Q96CS3|FAF2_HUMAN FAS-associated factor 2 OS=Homo sapiens GN=FAF2 PE=1 SV=2	FAF2	0	0	15	15	19	0	0	0	15	18	17	0	0	0	17	15	12	0	0	0	13	13	15	0	0	0	17	14	15	0	0	0	12	13	14	0	0	0	14	13	12	0	0	0	10	9	10
3314	>sp|P14625|ENPL_HUMAN Endoplasmin OS=Homo sapiens GN=HSP90B1 PE=1 SV=1	HSP90B1	0	0	11	7	14	93	99	113	11	13	9	105	96	103	33	35	39	66	65	60	31	36	34	52	63	63	8	5	6	113	103	94	5	5	7	126	138	135	6	7	5	80	84	86	8	7	6
17496	>sp|Q96JJ7|TMX3_HUMAN Protein disulfide-isomerase TMX3 OS=Homo sapiens GN=TMX3 PE=1 SV=2	TMX3	0	0	8	9	9	0	0	0	9	9	9	0	0	0	8	10	8	0	0	0	9	9	8	0	0	0	5	5	6	0	0	0	6	6	7	0	0	0	3	4	3	0	0	0	1	1	2
17093	>sp|P49368|TCPG_HUMAN T-complex protein 1 subunit gamma OS=Homo sapiens GN=CCT3 PE=1 SV=4	CCT3	0	0	12	11	9	25	28	29	11	12	9	26	24	30	10	10	11	26	22	23	12	13	10	26	21	20	11	11	9	17	19	23	11	10	10	20	23	22	11	12	11	25	22	21	14	12	17
4841	>sp|O75746|CMC1_HUMAN Calcium-binding mitochondrial carrier protein Aralar1 OS=Homo sapiens GN=SLC25A12 PE=1 SV=2	SLC25A12	0	0	8	6	5	0	0	0	7	7	6	0	0	0	13	10	12	0	0	0	16	13	15	0	0	0	3	3	2	0	0	0	3	2	2	0	0	0	0	0	0	0	0	0	0	0	0
8950	>sp|P39656|OST48_HUMAN Dolichyl-diphosphooligosaccharide--protein glycosyltransferase 48 kDa subunit OS=Homo sapiens GN=DDOST PE=1 SV=4	DDOST	0	0	11	13	13	0	0	0	14	13	14	0	0	0	11	12	11	0	0	0	9	11	11	0	0	0	15	12	15	0	0	0	13	16	14	0	0	0	7	2	6	0	0	0	9	6	10
71021	>P15497 SWISS-PROT:P15497 (Bos taurus) Apolipoprotein A-I precursor	Unknown	1	0	9	7	10	6	5	5	9	11	12	10	10	9	7	5	6	5	5	5	5	5	3	5	7	5	4	4	3	9	10	10	0	0	0	2	1	2	4	2	2	1	1	1	4	5	5
17896	>sp|P49755|TMEDA_HUMAN Transmembrane emp24 domain-containing protein 10 OS=Homo sapiens GN=TMED10 PE=1 SV=2	TMED10	0	0	14	14	16	0	0	0	21	19	20	0	0	2	4	5	5	0	0	0	5	4	5	0	0	0	22	23	25	1	2	2	22	20	23	2	1	2	28	37	34	0	0	0	24	21	27
3987	>sp|Q92896|GSLG1_HUMAN Golgi apparatus protein 1 OS=Homo sapiens GN=GLG1 PE=1 SV=2	GLG1	0	0	12	10	14	0	0	0	2	1	0	0	0	0	7	8	10	0	0	0	6	6	7	0	0	0	18	20	16	0	0	0	17	17	19	0	0	0	9	3	6	0	0	0	7	8	8
11562	>sp|O43795|MYO1B_HUMAN Unconventional myosin-Ib OS=Homo sapiens GN=MYO1B PE=1 SV=3	MYO1B	0	0	9	10	8	0	0	0	6	4	2	0	0	0	23	23	22	0	0	0	16	18	18	0	0	0	0	0	0	0	0	0	0	0	0	0	0	0	0	0	0	0	0	0	0	0	0
16914	>sp|P26639|SYTC_HUMAN Threonine--tRNA ligase, cytoplasmic OS=Homo sapiens GN=TARS PE=1 SV=3	TARS	0	0	13	7	8	23	25	22	15	13	11	19	19	20	0	0	0	18	22	23	0	0	0	23	22	19	0	0	0	6	4	3	0	0	0	0	4	3	0	0	0	25	25	22	0	0	0
7467	>sp|P31943|HNRH1_HUMAN Heterogeneous nuclear ribonucleoprotein H OS=Homo sapiens GN=HNRNPH1 PE=1 SV=4	HNRNPH1	0	0	5	6	5	6	6	7	10	5	7	10	9	11	4	1	6	0	3	2	8	0	1	3	2	3	5	1	5	3	2	1	1	4	1	3	3	2	15	9	7	3	3	3	7	11	14
1025	>sp|P18085|ARF4_HUMAN ADP-ribosylation factor 4 OS=Homo sapiens GN=ARF4 PE=1 SV=3	ARF4	0	0	4	6	5	2	2	2	5	14	6	2	2	3	5	11	5	4	3	2	4	4	8	2	2	1	13	5	10	4	2	3	6	5	11	2	3	3	2	4	4	3	2	2	3	2	4
48741	>tr|K7EK60|K7EK60_HUMAN Formin-like protein 1 OS=Homo sapiens GN=FMNL1 PE=1 SV=1	FMNL1	0	0	1	1	1	0	0	0	0	0	1	0	0	0	0	0	0	0	0	0	0	0	0	0	0	0	0	0	0	0	0	0	0	0	0	0	0	0	4	0	0	0	0	0	9	10	9
15853	>sp|Q15637|SF01_HUMAN Splicing factor 1 OS=Homo sapiens GN=SF1 PE=1 SV=4	SF1	0	0	12	10	11	6	5	3	17	14	18	7	5	8	7	5	7	4	3	4	11	12	12	4	5	4	12	11	10	2	2	2	11	14	10	5	5	5	9	13	10	2	2	2	20	20	18
11863	>sp|Q969V3|NCLN_HUMAN Nicalin OS=Homo sapiens GN=NCLN PE=1 SV=2	NCLN	0	0	11	11	9	0	0	0	12	12	15	0	0	0	15	13	18	0	0	0	15	16	15	0	0	0	13	13	12	0	0	0	10	9	11	0	0	0	3	1	0	0	0	0	0	0	0
1304	>sp|O75947|ATP5H_HUMAN ATP synthase subunit d, mitochondrial OS=Homo sapiens GN=ATP5H PE=1 SV=3	ATP5H	0	0	20	18	20	0	0	0	26	21	25	0	0	0	14	13	15	0	0	0	13	14	14	0	0	0	19	19	19	0	0	0	17	15	16	1	2	2	36	32	35	0	0	0	18	23	20
13477	>sp|Q96M27|PRRC1_HUMAN Protein PRRC1 OS=Homo sapiens GN=PRRC1 PE=1 SV=1	PRRC1	0	0	14	11	16	0	0	0	11	14	12	0	0	0	14	14	11	1	0	0	9	11	10	0	0	1	4	6	6	3	2	1	8	8	5	4	3	2	5	12	14	3	2	3	7	8	8
2203	>sp|Q86VP6|CAND1_HUMAN Cullin-associated NEDD8-dissociated protein 1 OS=Homo sapiens GN=CAND1 PE=1 SV=2	CAND1	0	0	10	11	14	37	36	32	6	5	8	28	18	21	3	5	3	19	20	20	5	5	6	20	21	22	9	10	10	17	18	19	10	9	7	14	15	16	0	2	0	36	40	38	11	8	9
8957	>sp|Q02218|ODO1_HUMAN 2-oxoglutarate dehydrogenase, mitochondrial OS=Homo sapiens GN=OGDH PE=1 SV=3	OGDH	0	0	13	13	13	2	0	2	8	4	5	1	0	1	44	46	43	13	10	7	45	41	37	6	6	6	8	8	9	4	4	4	10	9	11	3	3	2	4	3	2	5	6	6	1	0	1
70400	>tr|A0A0C4DFT3|A0A0C4DFT3_HUMAN Disks large homolog 1 OS=Homo sapiens GN=DLG1 PE=1 SV=1	DLG1	0	0	10	10	0	0	0	0	0	0	12	0	0	0	0	0	10	0	0	0	0	0	10	0	0	0	0	0	1	0	0	0	2	0	0	0	0	0	1	8	0	0	0	0	0	0	0
13852	>sp|P62834|RAP1A_HUMAN Ras-related protein Rap-1A OS=Homo sapiens GN=RAP1A PE=1 SV=1	RAP1A	0	0	2	2	2	2	1	1	2	3	2	2	2	2	0	1	1	2	1	1	1	1	1	2	1	1	0	1	1	1	0	1	1	1	1	1	2	2	0	0	0	2	2	3	1	1	0
9751	>sp|P33176|KINH_HUMAN Kinesin-1 heavy chain OS=Homo sapiens GN=KIF5B PE=1 SV=1	KIF5B	0	0	11	13	12	15	18	16	2	2	1	12	16	14	10	10	8	21	17	18	9	8	10	14	13	16	2	2	1	12	11	10	1	1	2	18	19	16	7	11	9	21	22	24	8	6	6
3462	>sp|Q9H223|EHD4_HUMAN EH domain-containing protein 4 OS=Homo sapiens GN=EHD4 PE=1 SV=1	EHD4	0	0	9	10	9	0	1	1	12	10	11	0	1	1	7	8	9	3	0	0	10	9	8	2	2	2	11	10	14	0	0	0	12	10	12	2	0	0	9	6	11	0	0	0	12	13	10
3334	>sp|O94905|ERLN2_HUMAN Erlin-2 OS=Homo sapiens GN=ERLIN2 PE=1 SV=1	ERLIN2	0	0	9	9	9	0	0	0	8	9	6	0	0	0	12	8	11	0	0	0	12	14	14	0	0	0	9	14	11	0	0	0	11	11	11	0	0	0	2	2	2	0	0	0	1	2	0
14988	>sp|Q9BYD3|RM04_HUMAN 39S ribosomal protein L4, mitochondrial OS=Homo sapiens GN=MRPL4 PE=1 SV=1	MRPL4	0	0	10	12	9	0	0	0	13	11	12	0	0	0	12	12	14	0	0	0	10	11	12	0	0	0	8	8	6	0	1	0	6	7	7	0	0	0	0	0	0	0	0	0	0	0	0
15663	>sp|Q9UGP8|SEC63_HUMAN Translocation protein SEC63 homolog OS=Homo sapiens GN=SEC63 PE=1 SV=2	SEC63	0	0	13	14	14	0	0	0	14	15	14	0	0	0	6	4	6	0	0	0	8	6	7	0	0	0	10	11	11	0	0	0	9	8	9	0	0	0	16	18	15	0	0	0	11	13	14
1788	>sp|P48047|ATPO_HUMAN ATP synthase subunit O, mitochondrial OS=Homo sapiens GN=ATP5O PE=1 SV=1	ATP5O	0	0	19	17	18	0	0	0	23	21	22	0	0	0	18	19	18	0	0	0	18	18	18	0	0	0	26	26	25	0	0	0	21	22	20	4	3	6	53	52	50	0	0	0	28	29	27
3396	>sp|Q9BQ95|ECSIT_HUMAN Evolutionarily conserved signaling intermediate in Toll pathway, mitochondrial OS=Homo sapiens GN=ECSIT PE=1 SV=1	ECSIT	0	0	12	10	12	0	0	0	15	10	14	0	0	0	5	8	4	0	0	0	10	9	9	0	0	0	14	14	14	0	0	0	9	10	7	0	0	0	5	7	9	0	0	0	8	8	9
26259	>tr|H7BXI1|H7BXI1_HUMAN Extended synaptotagmin-2 (Fragment) OS=Homo sapiens GN=ESYT2 PE=1 SV=1	ESYT2	0	0	10	12	10	0	0	0	0	0	0	0	0	0	15	13	13	0	0	0	11	12	10	0	0	0	0	0	0	0	0	0	0	0	0	0	0	0	0	0	0	0	0	0	0	0	0
5901	>sp|Q13011|ECH1_HUMAN Delta(3,5)-Delta(2,4)-dienoyl-CoA isomerase, mitochondrial OS=Homo sapiens GN=ECH1 PE=1 SV=2	ECH1	0	0	16	18	16	12	10	10	12	15	15	9	13	12	21	22	23	12	11	12	19	20	24	9	9	9	16	16	16	17	17	16	16	14	15	16	12	12	4	5	3	15	15	15	5	5	5
277	>sp|P12235|ADT1_HUMAN ADP/ATP translocase 1 OS=Homo sapiens GN=SLC25A4 PE=1 SV=4	SLC25A4	0	0	1	1	5	0	0	0	0	2	1	0	0	0	20	21	15	0	0	0	22	22	23	0	0	0	0	1	2	0	0	0	0	0	1	1	1	1	0	0	0	0	0	0	0	0	0
5915	>sp|P00533|EGFR_HUMAN Epidermal growth factor receptor OS=Homo sapiens GN=EGFR PE=1 SV=2	EGFR	0	0	11	11	11	0	0	0	3	2	4	0	0	0	0	0	0	0	0	0	0	0	0	0	0	0	3	2	4	0	0	0	1	4	5	0	0	0	5	4	4	0	0	0	3	8	5
13831	>sp|Q02127|PYRD_HUMAN Dihydroorotate dehydrogenase (quinone), mitochondrial OS=Homo sapiens GN=DHODH PE=1 SV=3	DHODH	0	0	10	9	7	0	0	0	15	15	13	0	0	0	17	21	17	0	0	0	15	18	18	0	0	0	16	19	18	0	0	0	14	18	16	0	0	0	4	6	8	0	0	0	7	6	6
10497	>sp|Q12907|LMAN2_HUMAN Vesicular integral-membrane protein VIP36 OS=Homo sapiens GN=LMAN2 PE=1 SV=1	LMAN2	0	0	13	14	17	0	0	0	12	15	15	0	0	0	12	12	10	0	0	0	10	11	9	0	0	0	18	22	20	0	1	0	17	17	18	0	0	0	27	28	26	0	0	0	14	15	15
10277	>sp|P05455|LA_HUMAN Lupus La protein OS=Homo sapiens GN=SSB PE=1 SV=2	SSB	0	0	12	11	10	44	39	39	10	9	10	44	46	46	1	1	1	16	19	18	0	1	0	25	25	26	0	0	0	23	17	18	0	0	0	16	13	16	1	1	0	19	17	20	1	3	1
7796	>sp|P05362|ICAM1_HUMAN Intercellular adhesion molecule 1 OS=Homo sapiens GN=ICAM1 PE=1 SV=2	ICAM1	0	0	14	12	15	0	0	0	8	10	7	0	0	0	15	18	13	0	0	0	13	14	13	0	0	0	0	0	1	0	0	0	1	1	1	0	0	0	4	1	2	0	0	0	10	8	7
17489	>sp|Q9BTV4|TMM43_HUMAN Transmembrane protein 43 OS=Homo sapiens GN=TMEM43 PE=1 SV=1	TMEM43	0	0	12	10	14	0	0	0	10	12	15	0	0	0	6	5	6	0	0	0	10	6	10	0	0	0	16	9	12	0	0	0	12	9	7	0	0	0	17	11	12	0	0	0	11	11	13
17064	>sp|P48643|TCPE_HUMAN T-complex protein 1 subunit epsilon OS=Homo sapiens GN=CCT5 PE=1 SV=1	CCT5	0	0	12	12	12	34	41	37	9	7	10	38	33	34	5	4	4	36	38	35	7	6	3	28	27	30	8	6	8	41	31	34	13	10	9	32	29	23	1	2	1	32	32	30	2	4	3
9168	>sp|Q15084|PDIA6_HUMAN Protein disulfide-isomerase A6 OS=Homo sapiens GN=PDIA6 PE=1 SV=1	PDIA6	0	0	10	9	10	20	20	20	13	12	13	23	18	20	9	9	8	24	23	23	10	9	11	21	17	18	10	13	11	13	12	13	12	10	12	15	14	16	10	12	12	18	19	17	14	10	11
4479	>sp|O75390|CISY_HUMAN Citrate synthase, mitochondrial OS=Homo sapiens GN=CS PE=1 SV=2	CS	0	0	13	12	13	11	13	16	11	14	12	11	6	6	18	18	14	18	17	21	13	14	11	14	13	12	14	16	14	21	17	18	17	19	19	13	14	14	0	0	0	10	9	10	4	5	6
13066	>sp|O15173|PGRC2_HUMAN Membrane-associated progesterone receptor component 2 OS=Homo sapiens GN=PGRMC2 PE=1 SV=1	PGRMC2	0	0	9	11	9	0	0	0	13	11	13	0	0	0	6	6	6	0	0	0	6	5	6	0	0	0	13	11	14	0	0	0	13	13	12	1	1	1	25	23	23	0	0	0	17	15	14
1272	>sp|Q5T9A4|ATD3B_HUMAN ATPase family AAA domain-containing protein 3B OS=Homo sapiens GN=ATAD3B PE=1 SV=1	ATAD3B	0	0	2	3	2	0	0	0	1	1	2	0	0	0	0	0	0	0	0	0	0	0	0	0	0	0	0	0	1	0	0	0	0	0	0	0	0	0	0	0	0	0	0	0	1	1	0
1623	>sp|P51572|BAP31_HUMAN B-cell receptor-associated protein 31 OS=Homo sapiens GN=BCAP31 PE=1 SV=3	BCAP31	0	0	13	12	14	0	0	0	16	17	15	0	0	0	16	15	16	0	0	0	17	16	16	0	0	0	18	19	14	1	0	3	15	14	17	1	2	1	28	27	29	0	0	0	31	28	29
3401	>sp|Q05639|EF1A2_HUMAN Elongation factor 1-alpha 2 OS=Homo sapiens GN=EEF1A2 PE=1 SV=1	EEF1A2	0	0	1	1	1	1	3	4	1	2	1	0	0	0	0	0	0	0	0	0	0	0	0	0	0	0	13	15	11	18	16	12	5	4	6	8	7	7	0	0	0	18	23	18	0	0	0
17066	>sp|P50990|TCPQ_HUMAN T-complex protein 1 subunit theta OS=Homo sapiens GN=CCT8 PE=1 SV=4	CCT8	0	0	8	14	9	29	30	28	12	12	11	26	24	28	9	9	8	22	27	25	11	12	12	21	20	23	7	12	5	19	19	24	11	11	12	20	20	20	4	3	6	23	23	24	3	2	0
13426	>sp|P23284|PPIB_HUMAN Peptidyl-prolyl cis-trans isomerase B OS=Homo sapiens GN=PPIB PE=1 SV=2	PPIB	0	0	11	11	12	12	11	10	14	15	16	8	8	8	13	13	12	12	13	14	12	13	13	9	8	9	21	19	17	13	10	13	14	13	14	11	9	11	7	9	9	13	13	12	15	16	17
1082	>sp|P84085|ARF5_HUMAN ADP-ribosylation factor 5 OS=Homo sapiens GN=ARF5 PE=1 SV=2	ARF5	0	0	3	3	2	1	0	0	3	2	2	0	0	0	1	2	2	2	2	2	1	1	2	0	2	1	2	2	1	3	3	2	2	2	2	0	1	1	0	0	1	2	1	2	0	0	0
28414	>tr|E9PIE4|E9PIE4_HUMAN Mitochondrial carrier homolog 2 (Fragment) OS=Homo sapiens GN=MTCH2 PE=1 SV=8	MTCH2	0	0	1	1	1	0	0	0	0	0	1	0	0	0	1	1	1	0	0	0	1	1	1	0	0	0	0	0	0	0	0	0	0	0	0	0	0	0	0	1	0	0	0	0	0	0	0
16673	>sp|Q15046|SYK_HUMAN Lysine--tRNA ligase OS=Homo sapiens GN=KARS PE=1 SV=3	KARS	0	0	9	7	7	13	12	11	8	9	10	12	11	12	2	2	4	16	15	16	2	0	0	14	16	18	8	7	11	6	8	10	9	10	11	7	6	9	1	1	1	15	14	14	2	3	1
63806	>tr|A0A087WZ13|A0A087WZ13_HUMAN Ribonucleoprotein PTB-binding 1 OS=Homo sapiens GN=RAVER1 PE=1 SV=1	RAVER1	0	0	10	0	0	0	0	0	14	9	0	0	0	0	0	0	0	0	0	0	0	0	0	0	0	0	0	0	0	0	0	0	0	0	0	0	0	0	0	0	0	0	0	0	0	0	0
7592	>sp|P26583|HMGB2_HUMAN High mobility group protein B2 OS=Homo sapiens GN=HMGB2 PE=1 SV=2	HMGB2	0	0	12	14	9	2	1	2	12	12	15	3	3	2	5	5	6	0	0	0	6	7	7	0	0	0	10	11	9	0	0	0	11	11	11	0	0	0	16	13	14	2	2	2	18	18	17
7457	>sp|Q14103|HNRPD_HUMAN Heterogeneous nuclear ribonucleoprotein D0 OS=Homo sapiens GN=HNRNPD PE=1 SV=1	HNRNPD	0	0	20	20	18	10	11	11	22	17	23	10	8	13	8	7	8	8	6	7	6	9	6	5	5	6	8	9	9	9	10	10	6	7	8	9	7	11	13	12	12	6	4	4	19	20	17
6547	>sp|P39748|FEN1_HUMAN Flap endonuclease 1 OS=Homo sapiens GN=FEN1 PE=1 SV=1	FEN1	0	0	12	14	12	4	5	6	14	11	13	4	5	5	10	9	11	6	6	5	12	11	12	6	6	7	22	18	20	4	5	6	20	15	17	4	4	4	6	5	7	8	7	7	19	15	20
4576	>sp|O76031|CLPX_HUMAN ATP-dependent Clp protease ATP-binding subunit clpX-like, mitochondrial OS=Homo sapiens GN=CLPX PE=1 SV=2	CLPX	0	0	9	12	12	0	1	1	10	11	10	1	0	0	11	10	15	1	0	0	7	9	7	0	0	0	7	8	8	0	0	0	8	8	8	0	1	0	5	6	7	1	1	0	10	11	11
11872	>sp|O96000|NDUBA_HUMAN NADH dehydrogenase [ubiquinone] 1 beta subcomplex subunit 10 OS=Homo sapiens GN=NDUFB10 PE=1 SV=3	NDUFB10	0	0	13	12	11	0	0	0	12	11	10	0	0	0	7	7	9	0	0	0	11	14	14	0	0	0	25	25	22	0	0	0	15	17	15	1	2	2	16	13	17	0	0	0	16	14	17
18504	>sp|P47985|UCRI_HUMAN Cytochrome b-c1 complex subunit Rieske, mitochondrial OS=Homo sapiens GN=UQCRFS1 PE=1 SV=2	UQCRFS1	0	0	19	18	18	0	0	0	16	16	23	0	0	0	16	17	14	0	0	0	26	26	24	0	0	0	14	15	12	0	0	0	10	12	12	0	0	0	12	11	10	0	0	0	7	9	5
2045	>sp|Q07021|C1QBP_HUMAN Complement component 1 Q subcomponent-binding protein, mitochondrial OS=Homo sapiens GN=C1QBP PE=1 SV=1	C1QBP	0	0	22	24	23	11	11	12	32	26	26	17	14	10	28	29	33	14	13	12	30	29	30	17	15	13	14	10	14	7	7	8	15	13	13	10	9	10	11	10	10	7	7	10	8	11	6
13990	>sp|Q9H0U4|RAB1B_HUMAN Ras-related protein Rab-1B OS=Homo sapiens GN=RAB1B PE=1 SV=1	RAB1B	0	0	6	13	13	4	5	3	13	7	6	0	2	0	5	5	17	6	5	7	5	5	4	4	4	4	18	17	17	9	8	6	17	17	16	8	7	7	10	1	1	0	5	5	4	5	4
1506	>sp|P36542|ATPG_HUMAN ATP synthase subunit gamma, mitochondrial OS=Homo sapiens GN=ATP5C1 PE=1 SV=1	ATP5C1	0	0	28	31	24	0	0	0	31	28	29	0	0	0	13	14	14	0	1	1	15	17	17	1	0	0	22	23	18	0	0	0	21	17	26	2	1	2	11	10	11	0	0	0	7	6	10
16929	>sp|Q13148|TADBP_HUMAN TAR DNA-binding protein 43 OS=Homo sapiens GN=TARDBP PE=1 SV=1	TARDBP	0	0	11	11	12	5	5	5	12	13	13	8	9	10	10	10	8	3	3	4	8	10	11	5	6	6	9	7	8	5	6	5	9	8	11	4	4	6	3	2	3	5	4	3	5	5	4
16675	>sp|Q92797|SYMPK_HUMAN Symplekin OS=Homo sapiens GN=SYMPK PE=1 SV=2	SYMPK	0	0	10	5	9	0	0	0	9	11	10	0	0	0	5	3	3	0	0	0	6	6	8	0	0	0	2	3	0	0	0	0	5	5	6	0	0	0	0	0	0	0	0	0	0	1	0
18239	>sp|P26368|U2AF2_HUMAN Splicing factor U2AF 65 kDa subunit OS=Homo sapiens GN=U2AF2 PE=1 SV=4	U2AF2	0	0	10	10	10	6	5	6	8	9	7	6	8	7	3	3	5	2	2	0	5	6	6	1	4	3	8	9	8	1	3	3	7	7	7	0	0	4	5	3	6	5	6	4	7	7	7
4742	>sp|P04632|CPNS1_HUMAN Calpain small subunit 1 OS=Homo sapiens GN=CAPNS1 PE=1 SV=1	CAPNS1	0	0	11	10	12	7	9	10	8	8	7	8	5	7	7	7	7	5	6	6	6	7	6	5	4	4	9	9	10	7	6	10	8	10	8	6	8	8	8	5	6	10	9	7	10	10	10
12156	>sp|Q9Y2X3|NOP58_HUMAN Nucleolar protein 58 OS=Homo sapiens GN=NOP58 PE=1 SV=1	NOP58	0	0	8	8	9	3	4	3	8	8	8	4	1	1	10	10	7	1	1	1	11	13	14	1	1	1	1	2	2	1	0	1	2	1	1	1	1	1	1	0	0	1	1	1	1	0	0
8062	>sp|O43837|IDH3B_HUMAN Isocitrate dehydrogenase [NAD] subunit beta, mitochondrial OS=Homo sapiens GN=IDH3B PE=1 SV=2	IDH3B	0	0	8	7	5	3	4	1	6	5	7	4	3	1	13	14	15	10	11	10	12	12	9	12	10	9	1	1	2	2	1	1	0	1	2	1	0	3	0	0	0	1	0	0	0	0	0
3638	>sp|Q13283|G3BP1_HUMAN Ras GTPase-activating protein-binding protein 1 OS=Homo sapiens GN=G3BP1 PE=1 SV=1	G3BP1	0	0	10	9	10	5	4	3	11	11	11	6	7	7	7	7	7	4	6	5	9	7	5	5	5	6	10	13	12	9	8	10	11	10	11	11	8	10	16	18	20	10	9	9	23	21	21
18701	>sp|O95292|VAPB_HUMAN Vesicle-associated membrane protein-associated protein B/C OS=Homo sapiens GN=VAPB PE=1 SV=3	VAPB	0	0	11	9	9	0	0	0	12	10	12	0	0	0	6	6	7	0	0	0	13	12	9	0	0	0	13	12	16	0	0	0	12	10	10	0	0	0	15	14	13	0	0	0	20	19	20
15099	>sp|Q13084|RM28_HUMAN 39S ribosomal protein L28, mitochondrial OS=Homo sapiens GN=MRPL28 PE=1 SV=4	MRPL28	0	0	9	13	9	0	0	0	10	12	13	0	0	0	12	11	12	0	0	0	9	8	8	0	0	0	10	10	11	0	0	0	7	8	14	0	0	0	2	3	3	0	0	0	7	5	5
12381	>sp|P06748|NPM_HUMAN Nucleophosmin OS=Homo sapiens GN=NPM1 PE=1 SV=2	NPM1	0	0	15	13	13	21	20	20	18	15	16	27	24	26	17	15	15	22	22	20	30	29	28	23	16	17	13	10	10	22	22	23	11	10	9	22	21	20	34	36	34	21	21	21	35	35	34
7470	>sp|P14866|HNRPL_HUMAN Heterogeneous nuclear ribonucleoprotein L OS=Homo sapiens GN=HNRNPL PE=1 SV=2	HNRNPL	0	0	12	8	10	1	1	1	14	15	14	6	8	4	10	13	10	2	3	0	10	14	11	0	4	0	14	11	11	5	4	5	8	8	9	3	3	1	11	13	13	12	12	7	12	10	12
40519	>tr|E9PKU7|E9PKU7_HUMAN Neutral alpha-glucosidase AB OS=Homo sapiens GN=GANAB PE=1 SV=1	GANAB	0	0	10	10	8	2	1	1	2	3	5	1	1	1	3	3	3	2	2	2	3	3	3	1	1	0	9	5	7	2	4	3	7	7	8	2	2	2	0	0	0	2	3	3	0	0	0
14500	>sp|Q8NBN7|RDH13_HUMAN Retinol dehydrogenase 13 OS=Homo sapiens GN=RDH13 PE=1 SV=2	RDH13	0	0	11	9	12	0	0	0	15	13	11	0	0	0	12	14	12	0	0	0	10	10	11	0	0	0	12	8	10	0	0	0	7	8	8	0	0	0	6	5	4	0	0	0	9	9	9
308	>sp|P63104|1433Z_HUMAN 14-3-3 protein zeta/delta OS=Homo sapiens GN=YWHAZ PE=1 SV=1	YWHAZ	0	0	5	5	6	20	21	20	5	6	8	17	16	24	6	5	5	16	14	19	6	6	7	16	17	17	6	5	5	18	16	16	5	6	5	16	18	16	8	11	11	22	21	20	10	9	5
4239	>sp|P78347|GTF2I_HUMAN General transcription factor II-I OS=Homo sapiens GN=GTF2I PE=1 SV=2	GTF2I	0	0	9	9	11	0	0	0	10	11	12	0	0	1	14	16	16	0	0	0	12	12	12	0	0	0	28	29	24	0	0	0	24	23	21	0	0	0	16	16	14	6	6	6	33	26	27
7539	>sp|Q00839|HNRPU_HUMAN Heterogeneous nuclear ribonucleoprotein U OS=Homo sapiens GN=HNRNPU PE=1 SV=6	HNRNPU	0	0	10	10	10	23	20	20	14	13	11	22	23	22	13	13	12	12	10	12	8	9	8	7	8	7	7	6	5	17	14	15	7	8	7	10	10	10	3	2	4	21	21	16	4	3	2
19003	>sp|Q9P0L0|VAPA_HUMAN Vesicle-associated membrane protein-associated protein A OS=Homo sapiens GN=VAPA PE=1 SV=3	VAPA	0	0	15	14	16	0	0	0	18	17	24	0	0	0	7	8	7	0	0	0	7	7	7	0	0	0	18	16	19	0	0	0	16	17	17	1	0	0	44	42	40	0	0	0	32	37	35
12936	>sp|Q8TCS8|PNPT1_HUMAN Polyribonucleotide nucleotidyltransferase 1, mitochondrial OS=Homo sapiens GN=PNPT1 PE=1 SV=2	PNPT1	0	0	9	7	8	0	0	0	8	11	9	2	3	2	17	17	17	3	4	3	11	12	11	2	3	1	0	0	0	0	0	0	3	3	3	0	0	0	0	0	0	1	2	1	0	0	0
407	>sp|P12236|ADT3_HUMAN ADP/ATP translocase 3 OS=Homo sapiens GN=SLC25A6 PE=1 SV=4	SLC25A6	0	0	5	6	2	0	0	0	5	1	4	0	0	0	6	8	6	0	0	0	7	7	7	0	0	0	4	6	5	0	0	0	4	4	4	0	0	0	8	6	7	0	0	0	1	3	3
17367	>sp|Q3ZCQ8|TIM50_HUMAN Mitochondrial import inner membrane translocase subunit TIM50 OS=Homo sapiens GN=TIMM50 PE=1 SV=2	TIMM50	0	0	12	14	11	0	0	0	14	11	13	0	0	0	11	12	11	0	0	0	14	10	11	0	0	0	6	6	7	0	0	0	8	7	7	0	0	0	18	21	20	0	0	0	12	10	11
5160	>sp|Q12996|CSTF3_HUMAN Cleavage stimulation factor subunit 3 OS=Homo sapiens GN=CSTF3 PE=1 SV=1	CSTF3	0	0	6	7	9	1	0	1	12	11	11	3	2	2	5	3	5	0	0	0	9	7	8	0	0	0	2	1	4	0	0	0	5	5	4	0	0	0	0	0	0	0	0	0	0	1	0
13926	>sp|P51148|RAB5C_HUMAN Ras-related protein Rab-5C OS=Homo sapiens GN=RAB5C PE=1 SV=2	RAB5C	0	0	7	16	9	1	2	2	12	13	11	1	2	2	9	14	9	3	3	2	8	7	7	3	3	4	11	17	16	7	3	7	15	20	21	5	4	5	9	6	3	5	4	6	4	3	6
13116	>sp|Q99541|PLIN2_HUMAN Perilipin-2 OS=Homo sapiens GN=PLIN2 PE=1 SV=2	PLIN2	0	0	8	9	9	1	0	0	7	6	7	0	0	0	19	19	21	1	2	0	15	15	16	6	8	9	0	0	0	0	0	0	0	0	0	0	0	0	0	0	0	0	0	0	0	0	0
18010	>sp|Q9BVK6|TMED9_HUMAN Transmembrane emp24 domain-containing protein 9 OS=Homo sapiens GN=TMED9 PE=1 SV=2	TMED9	0	0	13	14	17	0	0	0	14	14	16	0	0	0	3	3	3	0	1	0	4	5	4	0	0	0	11	10	13	2	2	2	11	12	12	2	2	0	29	30	29	1	1	1	16	15	16
14812	>sp|Q8TC12|RDH11_HUMAN Retinol dehydrogenase 11 OS=Homo sapiens GN=RDH11 PE=1 SV=2	RDH11	0	0	10	9	11	0	0	0	11	10	10	0	0	0	9	10	9	0	0	0	9	10	8	0	0	0	14	13	13	0	0	0	11	9	12	0	1	0	3	1	1	0	0	0	1	1	1
590	>sp|Q3SY69|AL1L2_HUMAN Mitochondrial 10-formyltetrahydrofolate dehydrogenase OS=Homo sapiens GN=ALDH1L2 PE=1 SV=2	ALDH1L2	0	0	7	5	9	6	5	4	8	5	7	4	3	2	36	37	33	18	17	16	30	28	30	17	13	16	0	0	0	0	0	0	0	0	0	0	0	0	0	0	0	0	0	0	0	0	0
7469	>sp|P52597|HNRPF_HUMAN Heterogeneous nuclear ribonucleoprotein F OS=Homo sapiens GN=HNRNPF PE=1 SV=3	HNRNPF	0	0	9	11	7	15	13	13	11	7	11	15	10	12	6	7	6	7	6	7	2	6	6	10	8	10	10	10	10	10	13	11	6	7	7	14	16	16	4	10	11	8	10	11	10	3	5
7186	>sp|P62879|GBB2_HUMAN Guanine nucleotide-binding protein G(I)/G(S)/G(T) subunit beta-2 OS=Homo sapiens GN=GNB2 PE=1 SV=3	GNB2	0	0	15	14	13	0	0	0	13	15	15	0	0	0	14	15	15	0	0	0	17	15	17	0	0	0	8	9	9	0	0	0	8	8	10	0	0	0	7	7	8	0	0	0	1	2	5
16317	>sp|Q04837|SSBP_HUMAN Single-stranded DNA-binding protein, mitochondrial OS=Homo sapiens GN=SSBP1 PE=1 SV=1	SSBP1	0	0	14	13	12	9	8	9	15	14	13	10	9	12	25	27	20	17	15	14	28	30	26	16	16	14	11	11	9	4	4	4	9	9	10	3	2	2	7	5	6	6	5	4	8	9	9
862	>sp|O94973|AP2A2_HUMAN AP-2 complex subunit alpha-2 OS=Homo sapiens GN=AP2A2 PE=1 SV=2	AP2A2	0	0	10	8	5	5	4	5	13	10	4	5	3	7	7	7	7	7	6	3	5	6	4	5	4	6	0	0	0	0	1	0	0	1	0	1	1	1	0	0	0	2	0	2	0	0	0
436	>sp|P28838|AMPL_HUMAN Cytosol aminopeptidase OS=Homo sapiens GN=LAP3 PE=1 SV=3	LAP3	0	0	8	7	5	14	14	14	4	6	6	13	11	12	12	15	13	15	17	19	9	6	4	14	13	14	7	6	5	15	12	13	4	6	8	23	26	26	0	0	0	9	10	7	0	0	0
4935	>sp|Q5HYK3|COQ5_HUMAN 2-methoxy-6-polyprenyl-1,4-benzoquinol methylase, mitochondrial OS=Homo sapiens GN=COQ5 PE=1 SV=2	COQ5	0	0	6	5	5	0	0	0	7	6	7	0	0	0	10	9	8	0	0	0	8	9	7	0	0	0	8	5	4	0	0	0	4	5	6	0	0	0	1	1	1	0	0	0	1	1	3
14003	>sp|Q9NVA2|SEP11_HUMAN Septin-11 OS=Homo sapiens GN=SEPT11 PE=1 SV=3	SEPT11	0	0	9	8	11	6	5	6	12	14	9	2	4	5	6	12	10	13	10	12	9	8	10	14	11	16	10	10	10	0	0	0	9	4	10	0	0	0	0	1	0	1	1	0	2	0	3
5488	>sp|Q92841|DDX17_HUMAN Probable ATP-dependent RNA helicase DDX17 OS=Homo sapiens GN=DDX17 PE=1 SV=2	DDX17	0	0	7	8	8	8	7	6	13	13	13	10	9	7	8	8	9	4	1	4	6	9	7	4	3	3	12	14	11	6	2	5	11	11	13	6	5	7	20	17	14	4	8	5	14	15	18
7777	>sp|P52789|HXK2_HUMAN Hexokinase-2 OS=Homo sapiens GN=HK2 PE=1 SV=2	HK2	0	0	5	5	8	0	0	0	4	3	2	0	0	0	11	11	10	0	0	0	12	13	11	0	0	0	0	0	0	0	0	0	0	0	0	0	0	0	0	0	0	0	0	0	0	0	0
5990	>sp|O60762|DPM1_HUMAN Dolichol-phosphate mannosyltransferase subunit 1 OS=Homo sapiens GN=DPM1 PE=1 SV=1	DPM1	0	0	8	9	12	0	0	0	15	17	12	0	0	0	13	13	13	0	0	0	10	10	12	0	0	0	24	22	22	1	0	1	17	17	18	2	2	2	1	1	2	0	0	0	1	0	0
15871	>sp|Q8NBX0|SCPDL_HUMAN Saccharopine dehydrogenase-like oxidoreductase OS=Homo sapiens GN=SCCPDH PE=1 SV=1	SCCPDH	0	0	13	11	12	0	0	0	15	15	11	0	0	0	0	0	0	0	0	0	0	0	0	0	0	0	12	17	15	0	0	0	14	13	15	0	0	0	1	2	1	0	0	0	3	3	4
17558	>sp|O14773|TPP1_HUMAN Tripeptidyl-peptidase 1 OS=Homo sapiens GN=TPP1 PE=1 SV=2	TPP1	0	0	8	10	10	7	7	7	10	8	10	7	7	8	29	24	25	13	15	13	24	26	24	9	11	12	6	6	6	6	5	5	7	6	5	8	6	5	17	5	3	5	3	2	7	6	8
4256	>sp|Q9Y375|CIA30_HUMAN Complex I intermediate-associated protein 30, mitochondrial OS=Homo sapiens GN=NDUFAF1 PE=1 SV=2	NDUFAF1	0	0	7	8	8	0	0	0	9	7	8	0	0	0	4	1	4	0	0	0	5	5	7	0	0	0	13	11	11	0	0	0	8	7	8	0	0	0	2	0	3	0	0	0	2	3	2
15319	>sp|Q9Y6Y8|S23IP_HUMAN SEC23-interacting protein OS=Homo sapiens GN=SEC23IP PE=1 SV=1	SEC23IP	0	0	8	7	9	2	2	4	6	4	7	1	3	0	3	2	2	2	5	4	0	0	0	0	0	0	0	1	2	0	0	0	0	0	0	1	0	0	1	0	0	1	1	1	0	1	0
11306	>sp|P43246|MSH2_HUMAN DNA mismatch repair protein Msh2 OS=Homo sapiens GN=MSH2 PE=1 SV=1	MSH2	0	0	7	6	9	0	0	1	8	5	7	1	0	1	6	7	6	1	1	1	8	6	6	1	0	0	1	0	0	1	0	1	4	4	2	0	0	0	0	0	0	2	1	1	0	0	0
15018	>sp|P05388|RLA0_HUMAN 60S acidic ribosomal protein P0 OS=Homo sapiens GN=RPLP0 PE=1 SV=1	RPLP0	0	0	16	18	16	12	11	11	18	17	18	12	13	12	8	9	8	11	11	11	11	9	9	11	11	11	13	11	14	21	17	15	12	13	11	12	12	14	9	8	7	16	20	19	7	6	8
123	>sp|P11310|ACADM_HUMAN Medium-chain specific acyl-CoA dehydrogenase, mitochondrial OS=Homo sapiens GN=ACADM PE=1 SV=1	ACADM	0	0	8	7	7	7	7	8	7	9	6	4	3	3	10	10	12	5	6	5	8	6	7	3	2	1	0	0	0	1	0	0	0	0	0	0	0	0	0	0	0	2	3	2	0	0	0
11154	>sp|Q68D91|MBLC2_HUMAN Metallo-beta-lactamase domain-containing protein 2 OS=Homo sapiens GN=MBLAC2 PE=1 SV=3	MBLAC2	0	0	8	7	8	0	0	0	9	11	8	0	0	0	7	7	7	0	0	0	8	6	7	0	0	0	5	4	4	0	0	0	2	0	0	0	0	0	3	3	4	0	0	0	8	6	8
17063	>sp|P50991|TCPD_HUMAN T-complex protein 1 subunit delta OS=Homo sapiens GN=CCT4 PE=1 SV=4	CCT4	0	0	9	10	9	29	29	27	9	10	11	24	25	22	5	5	5	28	24	23	6	7	6	26	23	17	9	8	9	18	22	20	13	9	10	18	15	18	4	4	4	24	23	21	2	2	2
15832	>sp|O75880|SCO1_HUMAN Protein SCO1 homolog, mitochondrial OS=Homo sapiens GN=SCO1 PE=1 SV=1	SCO1	0	0	15	13	16	0	0	0	17	14	16	0	0	0	8	7	6	0	0	0	7	7	8	0	1	1	13	13	11	0	1	0	11	13	11	1	1	1	5	3	2	0	0	0	2	3	6
13733	>sp|Q96EY7|PTCD3_HUMAN Pentatricopeptide repeat domain-containing protein 3, mitochondrial OS=Homo sapiens GN=PTCD3 PE=1 SV=3	PTCD3	0	0	7	8	8	1	0	0	7	10	8	0	0	0	8	6	8	0	0	0	3	5	3	0	0	0	5	3	5	0	0	0	3	3	3	0	0	0	3	2	2	0	0	0	3	3	3
13927	>sp|P20340|RAB6A_HUMAN Ras-related protein Rab-6A OS=Homo sapiens GN=RAB6A PE=1 SV=3	RAB6A	0	0	12	8	11	2	2	2	12	13	11	2	1	1	8	10	7	2	2	1	8	10	8	3	3	2	17	20	18	1	2	2	13	13	14	2	3	3	5	5	5	2	1	2	2	2	5
12645	>sp|P22059|OSBP1_HUMAN Oxysterol-binding protein 1 OS=Homo sapiens GN=OSBP PE=1 SV=1	OSBP	0	0	10	12	9	0	0	0	9	6	10	0	0	0	5	6	7	0	0	0	8	6	4	2	2	0	10	8	10	3	3	2	10	9	11	3	3	3	1	0	0	2	2	0	0	0	0
8561	>sp|Q14165|MLEC_HUMAN Malectin OS=Homo sapiens GN=MLEC PE=1 SV=1	MLEC	0	0	8	8	10	0	0	0	9	8	7	0	0	0	5	6	5	0	0	0	8	7	6	0	0	0	8	9	10	0	0	0	8	6	8	0	0	0	1	0	0	0	0	0	1	1	0
7003	>sp|Q00688|FKBP3_HUMAN Peptidyl-prolyl cis-trans isomerase FKBP3 OS=Homo sapiens GN=FKBP3 PE=1 SV=1	FKBP3	0	0	10	9	11	7	5	5	11	10	15	7	9	7	1	1	2	1	2	2	1	1	1	2	3	3	10	13	11	8	8	10	6	7	7	11	10	10	3	2	3	8	8	8	10	10	11
9219	>sp|Q96C36|P5CR2_HUMAN Pyrroline-5-carboxylate reductase 2 OS=Homo sapiens GN=PYCR2 PE=1 SV=1	PYCR2	0	0	7	6	6	2	1	1	7	6	9	1	1	1	10	10	9	4	4	2	7	9	10	2	2	2	6	4	5	1	2	1	6	5	5	0	0	0	0	0	0	1	1	1	0	0	0
2135	>sp|Q9BY67|CADM1_HUMAN Cell adhesion molecule 1 OS=Homo sapiens GN=CADM1 PE=1 SV=2	CADM1	0	0	11	12	10	0	0	0	5	6	5	0	0	0	0	2	2	0	0	0	0	1	1	0	0	0	0	0	0	0	0	0	0	0	0	0	0	0	3	3	4	0	0	0	3	2	4
8331	>sp|P23229|ITA6_HUMAN Integrin alpha-6 OS=Homo sapiens GN=ITGA6 PE=1 SV=5	ITGA6	0	0	9	9	9	0	0	0	2	4	2	0	0	0	12	13	15	0	0	0	16	14	18	0	0	0	6	6	6	0	0	0	2	5	2	0	0	0	0	0	0	0	0	0	0	0	1
70977	>P34955 SWISS-PROT:P34955 (Bos taurus) Alpha-1-antiproteinase precursor	Unknown	1	0	8	7	7	52	60	62	6	5	7	57	54	51	6	5	5	56	52	49	4	4	5	49	50	53	2	4	2	40	40	39	0	0	0	8	5	4	1	1	1	16	17	13	2	1	4
5934	>sp|Q9Y295|DRG1_HUMAN Developmentally-regulated GTP-binding protein 1 OS=Homo sapiens GN=DRG1 PE=1 SV=1	DRG1	0	0	7	6	7	1	2	2	5	7	6	1	2	2	2	1	2	2	2	2	1	4	2	0	2	2	1	1	1	0	1	1	1	1	0	0	0	0	0	0	0	4	3	4	0	0	0
12994	>sp|P00558|PGK1_HUMAN Phosphoglycerate kinase 1 OS=Homo sapiens GN=PGK1 PE=1 SV=3	PGK1	0	0	9	9	10	72	75	72	6	10	8	88	81	84	7	7	9	89	95	90	8	8	9	114	141	126	1	0	1	42	32	32	1	1	0	41	36	43	2	0	1	84	70	69	4	4	5
4347	>sp|Q9Y224|CN166_HUMAN UPF0568 protein C14orf166 OS=Homo sapiens GN=C14orf166 PE=1 SV=1	C14orf166	0	0	7	9	7	3	2	3	10	12	12	4	4	1	5	5	6	4	4	4	2	5	3	4	3	3	5	5	5	4	5	6	4	5	5	5	5	5	3	4	2	5	5	3	8	8	9
16830	>sp|P56192|SYMC_HUMAN Methionine--tRNA ligase, cytoplasmic OS=Homo sapiens GN=MARS PE=1 SV=2	MARS	0	0	8	9	11	18	17	15	7	6	6	13	7	7	0	0	0	15	17	16	0	0	0	10	13	13	3	2	2	12	12	12	5	7	8	8	9	9	0	0	0	14	15	16	0	0	0
9707	>sp|O60271|JIP4_HUMAN C-Jun-amino-terminal kinase-interacting protein 4 OS=Homo sapiens GN=SPAG9 PE=1 SV=4	SPAG9	0	0	8	9	10	3	4	4	7	8	6	0	0	1	2	2	3	1	1	1	1	0	1	0	0	1	0	0	0	0	0	0	0	0	0	0	0	0	2	1	0	1	1	1	3	3	2
17584	>sp|O96008|TOM40_HUMAN Mitochondrial import receptor subunit TOM40 homolog OS=Homo sapiens GN=TOMM40 PE=1 SV=1	TOMM40	0	0	13	12	10	0	0	0	11	14	12	0	0	0	16	16	12	0	0	0	18	17	15	0	0	0	8	6	4	0	0	0	5	5	5	0	0	0	5	6	4	0	0	0	4	4	5
7262	>sp|P09471|GNAO_HUMAN Guanine nucleotide-binding protein G(o) subunit alpha OS=Homo sapiens GN=GNAO1 PE=1 SV=4	GNAO1	0	0	7	7	8	0	0	0	7	9	7	0	0	0	3	3	3	0	0	0	2	4	2	0	0	0	0	0	0	0	0	0	0	0	0	0	0	0	0	0	0	0	0	0	0	0	0
15875	>sp|P21912|SDHB_HUMAN Succinate dehydrogenase [ubiquinone] iron-sulfur subunit, mitochondrial OS=Homo sapiens GN=SDHB PE=1 SV=3	SDHB	0	0	13	12	13	0	0	0	13	15	16	0	0	0	10	9	9	0	0	0	10	9	9	0	0	0	8	11	10	0	0	0	9	7	6	0	0	0	16	22	19	0	0	0	13	11	13
1308	>sp|Q9BXK5|B2L13_HUMAN Bcl-2-like protein 13 OS=Homo sapiens GN=BCL2L13 PE=1 SV=1	BCL2L13	0	0	8	8	7	0	0	0	8	9	6	0	0	0	10	10	12	0	0	0	16	14	12	0	0	0	3	1	3	0	0	0	3	2	1	0	0	0	4	3	3	0	0	0	8	5	2
17418	>sp|Q9H3N1|TMX1_HUMAN Thioredoxin-related transmembrane protein 1 OS=Homo sapiens GN=TMX1 PE=1 SV=1	TMX1	0	0	11	11	11	0	0	0	12	12	12	0	0	0	4	5	3	0	0	0	5	4	4	0	0	0	14	13	13	0	0	0	11	10	9	1	0	0	15	12	10	0	0	0	20	20	22
4863	>sp|Q9Y678|COPG1_HUMAN Coatomer subunit gamma-1 OS=Homo sapiens GN=COPG1 PE=1 SV=1	COPG1	0	0	8	6	5	9	11	10	5	5	7	11	10	10	2	3	0	4	3	2	1	1	1	2	3	3	9	10	10	14	15	18	6	6	8	11	11	13	1	1	1	14	16	14	0	1	1
2618	>sp|P16070|CD44_HUMAN CD44 antigen OS=Homo sapiens GN=CD44 PE=1 SV=3	CD44	0	0	10	10	10	0	1	1	8	5	8	0	0	0	12	12	14	1	1	1	12	12	11	2	1	1	0	2	1	0	0	0	2	2	2	0	0	0	29	19	20	0	0	0	12	13	14
3582	>sp|P62873|GBB1_HUMAN Guanine nucleotide-binding protein G(I)/G(S)/G(T) subunit beta-1 OS=Homo sapiens GN=GNB1 PE=1 SV=3	GNB1	0	0	5	4	4	0	0	0	4	4	4	0	0	0	4	7	4	0	0	0	4	3	5	0	0	0	3	5	3	0	2	0	4	3	3	0	0	0	3	0	1	0	0	0	6	8	1
7895	>sp|P07099|HYEP_HUMAN Epoxide hydrolase 1 OS=Homo sapiens GN=EPHX1 PE=1 SV=1	EPHX1	0	0	10	11	13	0	0	0	12	15	12	0	0	0	12	11	10	0	0	0	4	12	10	0	0	0	16	16	20	0	0	0	15	12	14	0	0	0	2	1	1	0	0	0	0	1	0
12493	>sp|Q08J23|NSUN2_HUMAN tRNA (cytosine(34)-C(5))-methyltransferase OS=Homo sapiens GN=NSUN2 PE=1 SV=2	NSUN2	0	0	10	9	9	13	12	13	8	3	8	11	10	12	3	4	3	12	13	10	2	5	3	14	17	15	0	1	0	4	8	5	1	2	2	8	11	10	3	3	3	17	18	19	5	8	4
2208	>sp|Q13948|CASP_HUMAN Protein CASP OS=Homo sapiens GN=CUX1 PE=1 SV=2	CUX1	0	0	8	6	6	0	0	0	9	9	8	0	0	0	3	1	3	0	0	0	3	6	4	0	0	0	2	2	1	0	0	0	0	2	0	0	0	0	8	11	13	0	0	0	17	20	14
42	>sp|O60488|ACSL4_HUMAN Long-chain-fatty-acid--CoA ligase 4 OS=Homo sapiens GN=ACSL4 PE=1 SV=2	ACSL4	0	0	6	6	9	0	0	0	6	12	9	0	2	0	15	18	17	0	0	0	13	14	16	0	0	0	0	0	0	0	0	0	0	0	0	0	0	0	0	0	0	0	0	0	0	0	0
8409	>sp|Q5JRA6|MIA3_HUMAN Melanoma inhibitory activity protein 3 OS=Homo sapiens GN=MIA3 PE=1 SV=1	MIA3	0	0	9	7	9	0	0	0	4	3	8	0	0	0	0	2	2	0	0	0	4	5	0	0	0	0	8	7	7	0	0	0	7	7	9	0	0	0	22	23	17	0	0	0	25	26	20
1140	>sp|P40616|ARL1_HUMAN ADP-ribosylation factor-like protein 1 OS=Homo sapiens GN=ARL1 PE=1 SV=1	ARL1	0	0	9	6	11	2	3	0	9	7	8	2	1	0	10	8	9	2	1	1	5	4	5	2	2	2	9	7	9	2	3	3	6	6	9	1	2	2	0	0	0	2	2	2	0	0	0
15048	>sp|Q9BYD1|RM13_HUMAN 39S ribosomal protein L13, mitochondrial OS=Homo sapiens GN=MRPL13 PE=1 SV=1	MRPL13	0	0	8	6	6	0	0	0	9	7	8	0	0	0	9	10	11	0	0	0	9	8	6	0	0	0	7	7	7	0	0	0	6	5	5	0	0	0	0	1	0	0	0	0	3	3	0
16802	>sp|Q6PI48|SYDM_HUMAN Aspartate--tRNA ligase, mitochondrial OS=Homo sapiens GN=DARS2 PE=1 SV=1	DARS2	0	0	9	12	8	4	3	3	11	14	9	3	2	1	8	11	6	3	2	4	10	7	8	0	2	2	3	2	3	0	0	1	7	3	6	0	1	1	1	0	0	2	2	2	0	0	0
13837	>sp|P61106|RAB14_HUMAN Ras-related protein Rab-14 OS=Homo sapiens GN=RAB14 PE=1 SV=4	RAB14	0	0	9	3	9	0	0	0	5	8	7	1	0	0	5	4	6	0	0	0	6	5	4	1	1	0	10	9	8	4	3	2	7	10	10	4	3	3	1	2	2	3	4	4	2	3	2
13408	>sp|P62191|PRS4_HUMAN 26S protease regulatory subunit 4 OS=Homo sapiens GN=PSMC1 PE=1 SV=1	PSMC1	0	0	6	5	5	12	9	12	6	3	6	11	17	17	9	9	9	7	6	9	12	13	13	8	11	10	5	5	3	10	12	14	4	4	4	14	11	12	2	2	1	13	13	13	2	2	2
13943	>sp|Q6ZRP7|QSOX2_HUMAN Sulfhydryl oxidase 2 OS=Homo sapiens GN=QSOX2 PE=1 SV=3	QSOX2	0	0	9	10	9	0	0	0	7	5	9	0	0	0	0	0	0	0	0	0	0	0	2	0	0	0	7	6	8	0	0	0	3	7	4	0	0	0	9	4	5	0	0	0	6	10	10
17074	>sp|Q5T160|SYRM_HUMAN Probable arginine--tRNA ligase, mitochondrial OS=Homo sapiens GN=RARS2 PE=1 SV=1	RARS2	0	0	6	5	6	0	0	0	5	5	6	0	0	0	6	7	6	0	0	0	6	6	6	0	1	0	2	2	0	1	0	0	1	3	2	0	0	0	0	0	0	1	1	1	1	1	0
15576	>sp|Q92665|RT31_HUMAN 28S ribosomal protein S31, mitochondrial OS=Homo sapiens GN=MRPS31 PE=1 SV=3	MRPS31	0	0	8	8	10	3	1	2	8	6	9	1	2	1	6	9	8	0	3	2	4	3	3	0	0	1	8	6	6	1	2	1	7	6	4	0	2	1	5	3	5	3	1	2	7	8	9
12893	>sp|Q00169|PIPNA_HUMAN Phosphatidylinositol transfer protein alpha isoform OS=Homo sapiens GN=PITPNA PE=1 SV=2	PITPNA	0	0	6	6	6	2	4	3	6	6	4	4	3	3	1	0	0	2	4	3	1	1	0	3	2	1	0	0	1	4	3	4	0	0	0	6	2	3	0	0	0	3	2	1	1	0	0
792	>sp|Q9NVJ2|ARL8B_HUMAN ADP-ribosylation factor-like protein 8B OS=Homo sapiens GN=ARL8B PE=1 SV=1	ARL8B	0	0	8	9	12	0	0	0	12	11	11	0	0	0	9	12	12	0	0	0	9	8	8	0	0	0	8	9	8	0	0	0	8	7	8	0	0	0	0	0	1	0	0	0	0	0	0
15769	>sp|Q9Y265|RUVB1_HUMAN RuvB-like 1 OS=Homo sapiens GN=RUVBL1 PE=1 SV=1	RUVBL1	0	0	9	10	11	18	17	17	18	16	17	16	17	20	15	16	18	16	17	17	18	18	20	22	16	23	10	8	9	16	18	19	9	8	11	16	19	18	4	6	5	15	18	11	6	6	7
7704	>sp|P48735|IDHP_HUMAN Isocitrate dehydrogenase [NADP], mitochondrial OS=Homo sapiens GN=IDH2 PE=1 SV=2	IDH2	0	0	6	4	6	8	8	8	7	6	6	9	7	7	7	8	9	9	9	10	10	7	9	5	6	9	29	27	30	39	40	40	30	28	32	41	45	44	6	13	10	17	16	17	21	22	22
333	>sp|Q9NUJ1|ABHDA_HUMAN Mycophenolic acid acyl-glucuronide esterase, mitochondrial OS=Homo sapiens GN=ABHD10 PE=1 SV=1	ABHD10	0	0	5	5	6	4	4	5	7	6	8	4	1	0	6	4	6	3	3	3	6	5	4	4	6	4	3	3	3	0	2	2	4	2	3	0	3	2	0	0	0	3	2	2	0	0	0
507	>sp|P51648|AL3A2_HUMAN Fatty aldehyde dehydrogenase OS=Homo sapiens GN=ALDH3A2 PE=1 SV=1	ALDH3A2	0	0	9	9	7	0	0	0	11	10	9	0	0	0	10	12	11	0	0	0	9	8	10	0	0	0	11	9	12	0	0	0	8	10	8	0	0	0	3	5	4	0	0	0	2	1	3
15883	>sp|O75533|SF3B1_HUMAN Splicing factor 3B subunit 1 OS=Homo sapiens GN=SF3B1 PE=1 SV=3	SF3B1	0	0	10	8	13	6	7	4	7	6	5	5	4	4	4	5	4	0	0	0	25	26	24	0	0	0	4	8	5	0	0	1	8	9	7	0	0	0	4	4	6	6	6	6	5	5	5
5574	>sp|Q9Y6G9|DC1L1_HUMAN Cytoplasmic dynein 1 light intermediate chain 1 OS=Homo sapiens GN=DYNC1LI1 PE=1 SV=3	DYNC1LI1	0	0	9	6	8	7	7	7	6	8	8	6	5	2	5	5	4	3	3	3	4	3	4	1	0	2	0	0	0	4	3	4	0	0	0	3	3	4	1	1	1	4	3	3	0	1	0
12099	>sp|O75323|NIPS2_HUMAN Protein NipSnap homolog 2 OS=Homo sapiens GN=GBAS PE=1 SV=1	GBAS	0	0	10	10	12	0	0	0	12	11	14	0	0	0	10	8	8	0	0	1	8	8	8	0	0	0	10	10	9	1	0	0	9	9	8	2	4	3	8	5	3	0	0	0	6	5	7
3249	>sp|O15371|EIF3D_HUMAN Eukaryotic translation initiation factor 3 subunit D OS=Homo sapiens GN=EIF3D PE=1 SV=1	EIF3D	0	0	7	5	6	9	10	9	7	6	8	7	6	5	6	9	7	12	12	11	2	5	3	12	10	10	1	1	0	4	6	6	1	1	2	4	4	4	0	1	0	8	7	7	1	0	0
18946	>sp|P16989|YBOX3_HUMAN Y-box-binding protein 3 OS=Homo sapiens GN=YBX3 PE=1 SV=4	YBX3	0	0	3	3	4	5	7	6	4	3	3	11	12	13	1	1	1	3	2	3	1	0	0	4	3	2	0	0	0	0	0	1	0	0	0	0	0	1	1	3	2	1	2	2	4	3	4
71037	>P02662 SWISS-PROT:P02662 Alpha-S1-casein - Bos taurus (Bovine).	Unknown	1	0	14	14	14	13	15	13	25	27	24	16	14	17	13	11	14	14	12	11	9	9	9	15	15	15	21	19	20	16	20	19	21	21	20	18	19	15	46	42	39	8	10	11	24	24	23
989	>sp|P53365|ARFP2_HUMAN Arfaptin-2 OS=Homo sapiens GN=ARFIP2 PE=1 SV=1	ARFIP2	0	0	8	9	5	0	0	0	8	7	8	0	0	0	1	3	2	0	0	0	2	2	2	0	0	0	11	10	9	1	1	1	6	7	7	2	2	0	4	5	6	1	1	1	5	6	6
29091	>tr|H0YC42|H0YC42_HUMAN Uncharacterized protein OS=Homo sapiens PE=4 SV=2	Unknown	0	0	6	0	0	0	0	0	1	0	0	0	0	0	8	7	8	0	0	0	6	0	7	0	0	0	0	0	1	0	0	0	0	0	4	0	0	0	0	0	0	0	0	0	0	0	0
17800	>sp|P55327|TPD52_HUMAN Tumor protein D52 OS=Homo sapiens GN=TPD52 PE=1 SV=2	TPD52	0	0	1	6	7	2	0	0	8	8	7	1	1	2	0	0	0	3	4	4	0	3	0	6	6	6	3	2	4	1	1	1	2	2	0	3	3	3	7	5	6	2	3	0	8	12	12
9933	>sp|Q07666|KHDR1_HUMAN KH domain-containing, RNA-binding, signal transduction-associated protein 1 OS=Homo sapiens GN=KHDRBS1 PE=1 SV=1	KHDRBS1	0	0	9	7	7	2	2	3	7	7	7	3	2	3	3	5	5	1	1	1	4	4	4	1	1	0	5	6	5	2	2	3	5	4	4	3	3	4	15	12	12	3	3	3	13	12	13
13347	>sp|P62937|PPIA_HUMAN Peptidyl-prolyl cis-trans isomerase A OS=Homo sapiens GN=PPIA PE=1 SV=2	PPIA	0	0	11	12	10	30	30	28	13	13	12	22	21	22	12	13	13	27	27	26	13	15	16	27	28	26	24	20	24	48	47	52	21	18	19	53	51	50	14	19	16	50	53	49	20	22	19
607	>sp|P31946|1433B_HUMAN 14-3-3 protein beta/alpha OS=Homo sapiens GN=YWHAB PE=1 SV=3	YWHAB	0	0	5	6	5	18	18	17	6	8	7	21	22	14	6	6	4	16	16	17	4	6	5	30	22	24	3	8	3	20	17	12	10	10	11	24	22	23	0	3	3	12	16	13	5	3	8
7455	>sp|P55795|HNRH2_HUMAN Heterogeneous nuclear ribonucleoprotein H2 OS=Homo sapiens GN=HNRNPH2 PE=1 SV=1	HNRNPH2	0	0	8	7	10	1	1	1	3	10	10	1	2	2	2	7	2	4	1	1	3	8	9	1	1	1	1	7	1	0	0	0	4	1	4	0	1	1	0	2	2	1	1	1	2	3	1
3297	>sp|P22413|ENPP1_HUMAN Ectonucleotide pyrophosphatase/phosphodiesterase family member 1 OS=Homo sapiens GN=ENPP1 PE=1 SV=2	ENPP1	0	0	5	6	7	0	0	0	0	0	2	0	0	0	0	0	0	0	0	0	0	0	0	0	0	0	2	2	3	0	0	0	2	2	1	0	0	0	5	8	9	0	0	0	12	15	10
13011	>sp|Q13492|PICAL_HUMAN Phosphatidylinositol-binding clathrin assembly protein OS=Homo sapiens GN=PICALM PE=1 SV=2	PICALM	0	0	9	9	8	2	2	2	9	10	8	2	1	2	5	6	5	2	3	2	7	6	7	3	3	4	4	3	4	1	2	1	5	4	4	1	2	2	3	2	2	2	1	2	5	8	8
16748	>sp|P54136|SYRC_HUMAN Arginine--tRNA ligase, cytoplasmic OS=Homo sapiens GN=RARS PE=1 SV=2	RARS	0	0	7	8	8	15	16	15	10	8	9	13	14	14	0	0	0	23	22	20	0	0	0	25	25	22	2	4	2	16	18	16	6	4	5	19	18	16	0	0	0	15	17	17	0	0	0
5314	>sp|P68400|CSK21_HUMAN Casein kinase II subunit alpha OS=Homo sapiens GN=CSNK2A1 PE=1 SV=1	CSNK2A1	0	0	9	8	4	12	15	14	8	9	11	5	9	10	3	4	2	7	7	6	3	4	4	6	7	6	2	3	3	12	11	10	3	3	3	5	6	9	0	0	0	6	6	7	1	0	0
6237	>sp|Q9NUQ9|FA49B_HUMAN Protein FAM49B OS=Homo sapiens GN=FAM49B PE=1 SV=1	FAM49B	0	0	6	7	7	4	4	4	6	5	5	2	2	4	3	5	7	8	7	6	3	3	5	6	5	4	4	3	4	3	3	4	5	4	4	4	4	5	1	0	0	6	4	5	0	0	0
6294	>sp|Q16134|ETFD_HUMAN Electron transfer flavoprotein-ubiquinone oxidoreductase, mitochondrial OS=Homo sapiens GN=ETFDH PE=1 SV=2	ETFDH	0	0	8	10	9	0	0	0	10	8	14	0	0	0	13	14	9	0	0	0	7	9	11	0	0	0	6	5	5	0	0	0	7	6	6	0	0	0	0	0	0	0	0	0	0	0	0
10948	>sp|Q02978|M2OM_HUMAN Mitochondrial 2-oxoglutarate/malate carrier protein OS=Homo sapiens GN=SLC25A11 PE=1 SV=3	SLC25A11	0	0	6	8	8	0	0	0	5	7	4	0	0	0	26	21	22	0	0	0	22	25	21	0	0	0	5	5	7	0	0	0	4	4	6	0	0	0	2	2	2	0	0	0	2	2	2
3383	>sp|Q9UQ16|DYN3_HUMAN Dynamin-3 OS=Homo sapiens GN=DNM3 PE=1 SV=4	DNM3	0	0	3	2	2	1	1	1	3	4	4	0	0	0	1	0	1	1	1	0	2	2	1	0	1	1	0	0	0	1	1	1	0	1	1	0	0	0	0	0	0	1	0	2	0	0	0
41	>sp|O95573|ACSL3_HUMAN Long-chain-fatty-acid--CoA ligase 3 OS=Homo sapiens GN=ACSL3 PE=1 SV=3	ACSL3	0	0	7	7	4	1	1	1	6	3	4	0	0	0	35	38	36	1	1	1	25	27	28	2	1	1	1	2	1	0	0	0	2	1	2	0	0	0	1	3	2	0	0	0	1	1	1
5932	>sp|P24534|EF1B_HUMAN Elongation factor 1-beta OS=Homo sapiens GN=EEF1B2 PE=1 SV=3	EEF1B2	0	0	11	10	8	5	5	3	11	9	12	6	5	4	3	1	2	3	3	3	4	4	5	4	4	6	3	4	3	3	2	2	4	3	3	2	3	4	2	5	6	3	4	3	3	3	4
14004	>sp|Q16181|SEPT7_HUMAN Septin-7 OS=Homo sapiens GN=SEPT7 PE=1 SV=2	SEPT7	0	0	8	8	9	5	5	5	11	10	8	8	5	5	5	5	6	7	6	5	4	5	4	8	9	8	16	11	14	0	2	2	13	11	15	1	2	2	3	3	4	0	0	0	2	4	4
5955	>sp|P29692|EF1D_HUMAN Elongation factor 1-delta OS=Homo sapiens GN=EEF1D PE=1 SV=5	EEF1D	0	0	7	8	5	6	6	0	10	9	8	10	9	8	0	0	0	12	11	11	2	4	2	13	13	12	6	4	7	16	16	13	4	3	3	17	15	17	10	7	9	11	10	12	10	9	10
14634	>sp|Q09028|RBBP4_HUMAN Histone-binding protein RBBP4 OS=Homo sapiens GN=RBBP4 PE=1 SV=3	RBBP4	0	0	8	8	8	1	1	8	11	11	10	0	3	8	5	2	1	1	1	2	3	2	6	4	4	2	6	1	1	1	2	1	2	7	2	1	1	1	15	10	11	2	1	2	7	1	3
7454	>sp|O14979|HNRDL_HUMAN Heterogeneous nuclear ribonucleoprotein D-like OS=Homo sapiens GN=HNRNPDL PE=1 SV=3	HNRNPDL	0	0	7	7	6	2	1	1	7	5	8	3	10	3	0	2	2	0	0	1	2	2	2	1	1	1	7	9	8	1	1	2	6	8	9	6	6	5	15	20	20	1	0	3	15	15	12
11182	>sp|P46821|MAP1B_HUMAN Microtubule-associated protein 1B OS=Homo sapiens GN=MAP1B PE=1 SV=2	MAP1B	0	0	7	7	9	0	0	0	8	10	9	0	0	0	0	0	0	0	0	0	0	0	0	0	0	0	0	0	0	0	0	0	0	0	0	0	0	0	0	0	0	0	2	0	1	2	2
3258	>sp|Q15006|EMC2_HUMAN ER membrane protein complex subunit 2 OS=Homo sapiens GN=EMC2 PE=1 SV=1	EMC2	0	0	7	3	7	0	0	0	5	6	4	0	0	0	5	3	2	0	0	0	5	6	4	0	0	0	9	6	8	0	0	0	6	6	5	0	0	0	8	7	6	0	0	0	5	5	5
16284	>sp|Q15005|SPCS2_HUMAN Signal peptidase complex subunit 2 OS=Homo sapiens GN=SPCS2 PE=1 SV=3	SPCS2	0	0	7	8	7	0	0	0	8	7	8	0	0	0	2	2	1	0	0	0	4	4	4	0	0	0	8	7	6	0	0	0	7	5	5	0	0	0	11	9	5	0	0	0	7	7	8
15601	>sp|Q92552|RT27_HUMAN 28S ribosomal protein S27, mitochondrial OS=Homo sapiens GN=MRPS27 PE=1 SV=3	MRPS27	0	0	8	10	6	0	0	0	9	9	11	0	1	0	13	9	13	2	2	3	6	9	6	0	0	1	5	7	8	1	1	1	5	6	7	0	0	0	1	2	1	1	2	2	3	2	1
16414	>sp|O15020|SPTN2_HUMAN Spectrin beta chain, non-erythrocytic 2 OS=Homo sapiens GN=SPTBN2 PE=1 SV=3	SPTBN2	0	0	1	2	3	0	0	0	0	0	0	0	0	0	0	0	0	0	0	0	0	0	0	0	0	0	25	19	30	0	0	0	18	27	27	0	0	0	1	1	0	0	0	0	0	1	0
17449	>sp|O14656|TOR1A_HUMAN Torsin-1A OS=Homo sapiens GN=TOR1A PE=1 SV=1	TOR1A	0	0	8	8	11	0	0	0	13	11	8	0	0	0	11	9	11	0	0	0	10	7	6	0	0	0	10	10	10	1	1	1	9	9	9	1	1	1	2	2	2	0	0	0	2	3	2
1142	>sp|Q9UH62|ARMX3_HUMAN Armadillo repeat-containing X-linked protein 3 OS=Homo sapiens GN=ARMCX3 PE=1 SV=1	ARMCX3	0	0	7	9	9	0	0	0	8	7	8	0	0	0	5	5	8	0	0	0	7	7	7	0	0	0	2	0	2	0	0	0	0	2	0	0	0	0	2	4	2	0	0	0	7	6	6
16333	>sp|Q13586|STIM1_HUMAN Stromal interaction molecule 1 OS=Homo sapiens GN=STIM1 PE=1 SV=3	STIM1	0	0	8	7	9	0	0	0	6	6	9	0	0	0	2	1	2	0	0	0	3	4	3	0	0	0	3	1	3	0	0	0	0	1	0	0	0	0	5	3	3	0	0	0	3	6	7
8042	>sp|P63241|IF5A1_HUMAN Eukaryotic translation initiation factor 5A-1 OS=Homo sapiens GN=EIF5A PE=1 SV=2	EIF5A	0	0	9	9	9	17	22	22	9	9	8	24	21	20	4	4	4	19	16	17	6	7	7	20	18	18	7	7	8	17	11	10	8	8	7	9	11	11	12	20	16	25	23	22	10	12	11
15197	>sp|P10301|RRAS_HUMAN Ras-related protein R-Ras OS=Homo sapiens GN=RRAS PE=1 SV=1	RRAS	0	0	6	6	6	0	0	0	9	8	7	0	0	0	0	0	0	0	0	0	0	0	0	0	0	0	5	4	4	0	0	0	6	3	6	0	0	1	1	2	1	0	0	0	1	1	2
9039	>sp|Q8N1F7|NUP93_HUMAN Nuclear pore complex protein Nup93 OS=Homo sapiens GN=NUP93 PE=1 SV=2	NUP93	0	0	8	8	5	4	3	4	6	3	4	3	0	2	3	3	3	0	1	0	14	12	13	0	0	0	0	0	0	0	0	0	0	0	2	0	0	0	0	0	0	3	5	3	0	0	0
10622	>sp|P07948|LYN_HUMAN Tyrosine-protein kinase Lyn OS=Homo sapiens GN=LYN PE=1 SV=3	LYN	0	0	6	5	5	0	0	0	7	2	4	0	0	0	1	1	0	0	0	0	0	0	0	0	0	0	0	0	0	0	0	0	0	0	0	0	0	0	0	0	0	0	0	0	0	0	0
12212	>sp|Q16718|NDUA5_HUMAN NADH dehydrogenase [ubiquinone] 1 alpha subcomplex subunit 5 OS=Homo sapiens GN=NDUFA5 PE=1 SV=3	NDUFA5	0	0	7	8	7	0	0	0	9	10	9	0	0	0	8	6	7	0	0	0	9	8	9	0	0	0	7	5	7	0	0	0	7	7	6	0	0	0	15	14	14	0	0	0	7	8	9
7908	>sp|P38919|IF4A3_HUMAN Eukaryotic initiation factor 4A-III OS=Homo sapiens GN=EIF4A3 PE=1 SV=4	EIF4A3	0	0	8	8	10	6	6	6	6	3	6	4	5	2	5	7	5	1	3	3	7	8	7	2	2	4	0	1	1	5	4	5	1	2	1	1	1	2	0	0	0	3	3	2	0	0	0
17793	>sp|Q8NFQ8|TOIP2_HUMAN Torsin-1A-interacting protein 2 OS=Homo sapiens GN=TOR1AIP2 PE=1 SV=1	TOR1AIP2	0	0	11	10	12	0	0	0	8	10	11	0	0	0	7	5	6	0	0	0	6	10	7	0	0	0	13	9	12	0	0	0	15	10	15	0	0	0	11	11	10	0	0	0	4	6	5
7547	>sp|Q9NRV9|HEBP1_HUMAN Heme-binding protein 1 OS=Homo sapiens GN=HEBP1 PE=1 SV=1	HEBP1	0	0	12	11	12	1	1	1	7	10	11	0	0	0	14	13	13	1	1	1	13	14	13	0	0	0	3	2	2	1	1	1	3	2	2	1	1	2	7	6	6	1	1	1	7	12	8
18703	>sp|P38606|VATA_HUMAN V-type proton ATPase catalytic subunit A OS=Homo sapiens GN=ATP6V1A PE=1 SV=2	ATP6V1A	0	0	8	10	10	5	7	8	9	9	11	8	6	5	14	14	14	19	18	21	11	10	11	15	17	15	9	8	6	9	8	12	8	8	5	11	10	11	0	0	0	10	10	10	0	0	0
11602	>sp|P13995|MTDC_HUMAN Bifunctional methylenetetrahydrofolate dehydrogenase/cyclohydrolase, mitochondrial OS=Homo sapiens GN=MTHFD2 PE=1 SV=2	MTHFD2	0	0	10	8	12	1	1	0	12	6	9	3	2	2	10	9	10	0	1	0	15	14	16	2	1	0	6	3	2	0	0	1	3	2	3	0	0	1	2	2	2	0	0	0	7	7	6
15047	>sp|Q9BYD6|RM01_HUMAN 39S ribosomal protein L1, mitochondrial OS=Homo sapiens GN=MRPL1 PE=1 SV=2	MRPL1	0	0	7	5	6	0	0	0	7	6	7	0	0	0	8	9	11	0	0	0	9	7	9	0	0	0	9	10	9	0	0	0	6	6	7	0	0	0	4	6	6	0	0	0	7	7	6
17166	>sp|P23193|TCEA1_HUMAN Transcription elongation factor A protein 1 OS=Homo sapiens GN=TCEA1 PE=1 SV=2	TCEA1	0	0	7	5	4	6	7	7	10	8	8	5	6	4	2	1	1	1	1	3	3	3	2	5	7	4	0	0	2	3	2	5	2	1	3	4	3	4	5	3	3	3	4	3	5	6	6
7490	>sp|P62805|H4_HUMAN Histone H4 OS=Homo sapiens GN=HIST1H4A PE=1 SV=2	HIST1H4A	0	0	8	8	8	7	6	7	9	9	9	6	7	8	6	6	7	8	7	6	5	6	6	6	7	6	6	7	7	12	12	14	6	6	6	10	10	9	10	7	8	5	4	5	6	7	4
18750	>sp|Q96TA2|YMEL1_HUMAN ATP-dependent zinc metalloprotease YME1L1 OS=Homo sapiens GN=YME1L1 PE=1 SV=2	YME1L1	0	0	6	4	6	0	0	0	5	2	5	0	0	0	2	2	3	0	0	0	1	2	5	0	0	0	11	10	11	0	0	0	10	8	10	0	0	0	7	8	7	0	0	0	7	7	7
13875	>sp|P62820|RAB1A_HUMAN Ras-related protein Rab-1A OS=Homo sapiens GN=RAB1A PE=1 SV=3	RAB1A	0	0	11	3	3	0	0	1	3	10	11	3	0	2	14	12	4	0	0	0	10	8	10	0	1	1	1	3	2	0	0	0	1	1	1	1	0	1	1	7	6	1	1	2	1	1	1
1338	>sp|O75964|ATP5L_HUMAN ATP synthase subunit g, mitochondrial OS=Homo sapiens GN=ATP5L PE=1 SV=3	ATP5L	0	0	11	11	10	0	0	0	11	11	10	0	0	0	7	7	6	0	0	0	6	6	6	0	0	0	11	11	10	0	0	0	11	10	9	0	2	1	12	12	13	0	0	0	9	9	6
5536	>sp|Q96HY6|DDRGK_HUMAN DDRGK domain-containing protein 1 OS=Homo sapiens GN=DDRGK1 PE=1 SV=2	DDRGK1	0	0	9	11	13	0	0	0	13	11	11	0	0	0	7	4	4	0	0	0	4	6	8	0	0	0	9	9	10	0	0	0	7	8	7	0	0	0	13	12	13	0	0	0	17	17	17
1944	>sp|Q7L1Q6|BZW1_HUMAN Basic leucine zipper and W2 domain-containing protein 1 OS=Homo sapiens GN=BZW1 PE=1 SV=1	BZW1	0	0	7	8	7	2	2	2	14	12	15	0	0	1	5	6	6	2	2	0	8	8	7	0	0	0	3	4	5	0	0	1	2	2	3	0	0	0	3	3	1	7	5	4	6	5	3
19297	>sp|O14980|XPO1_HUMAN Exportin-1 OS=Homo sapiens GN=XPO1 PE=1 SV=1	XPO1	0	0	6	4	3	25	24	27	4	3	3	16	16	15	3	2	2	14	15	17	3	4	3	12	14	14	0	0	0	14	9	11	1	1	3	9	8	9	0	0	0	24	18	19	1	0	0
16862	>sp|P49591|SYSC_HUMAN Serine--tRNA ligase, cytoplasmic OS=Homo sapiens GN=SARS PE=1 SV=3	SARS	0	0	7	8	8	19	16	17	9	8	8	15	17	14	1	1	0	12	13	11	2	1	1	10	11	11	0	0	0	5	7	5	0	0	0	3	2	3	0	0	0	16	13	14	0	0	0
1109	>sp|P53367|ARFP1_HUMAN Arfaptin-1 OS=Homo sapiens GN=ARFIP1 PE=1 SV=2	ARFIP1	0	0	8	9	8	0	0	0	10	5	8	0	0	0	4	5	4	0	0	0	3	2	4	0	0	0	3	9	4	0	0	0	10	7	8	0	1	1	7	5	5	0	0	0	7	8	6
17498	>sp|Q9NS69|TOM22_HUMAN Mitochondrial import receptor subunit TOM22 homolog OS=Homo sapiens GN=TOMM22 PE=1 SV=3	TOMM22	0	0	14	10	11	0	0	0	15	11	15	0	0	0	12	11	12	0	0	0	11	12	11	0	0	0	13	11	13	0	0	0	14	10	10	0	0	0	25	28	26	0	0	0	15	16	15
11197	>sp|P29966|MARCS_HUMAN Myristoylated alanine-rich C-kinase substrate OS=Homo sapiens GN=MARCKS PE=1 SV=4	MARCKS	0	0	11	10	12	7	6	7	12	12	11	7	8	10	2	2	2	0	0	1	2	2	2	1	0	1	0	0	0	0	0	0	0	0	0	0	0	0	22	24	23	4	5	4	21	21	22
15027	>sp|Q9BZE1|RM37_HUMAN 39S ribosomal protein L37, mitochondrial OS=Homo sapiens GN=MRPL37 PE=1 SV=2	MRPL37	0	0	6	7	9	0	0	0	10	6	6	0	0	0	9	11	11	0	0	0	8	7	8	0	0	0	7	8	6	0	0	0	6	7	6	0	0	0	1	1	1	0	0	0	0	0	0
17196	>sp|Q00059|TFAM_HUMAN Transcription factor A, mitochondrial OS=Homo sapiens GN=TFAM PE=1 SV=1	TFAM	0	0	8	5	6	0	0	0	6	4	6	0	0	0	0	0	0	0	0	0	1	1	1	0	0	0	2	2	2	0	0	0	2	1	1	0	0	0	3	4	2	0	0	0	4	6	6
2371	>sp|P07339|CATD_HUMAN Cathepsin D OS=Homo sapiens GN=CTSD PE=1 SV=1	CTSD	0	0	6	5	6	11	11	13	6	5	5	12	12	10	5	4	5	14	17	14	4	6	6	16	13	13	6	5	5	18	18	18	5	4	6	21	16	19	3	2	2	19	19	21	7	6	5
1083	>sp|Q8N6T3|ARFG1_HUMAN ADP-ribosylation factor GTPase-activating protein 1 OS=Homo sapiens GN=ARFGAP1 PE=1 SV=2	ARFGAP1	0	0	6	5	6	1	3	1	6	7	6	2	1	1	1	1	1	1	1	1	1	1	1	2	2	1	1	0	0	2	1	2	1	1	1	2	1	1	3	3	4	0	0	2	2	4	4
14472	>sp|Q9UL25|RAB21_HUMAN Ras-related protein Rab-21 OS=Homo sapiens GN=RAB21 PE=1 SV=3	RAB21	0	0	5	5	7	0	1	1	6	6	6	0	0	0	7	7	6	0	0	0	5	5	5	1	2	2	4	4	4	1	1	1	8	6	7	1	1	1	1	1	0	1	1	1	2	2	1
5079	>sp|O43809|CPSF5_HUMAN Cleavage and polyadenylation specificity factor subunit 5 OS=Homo sapiens GN=NUDT21 PE=1 SV=1	NUDT21	0	0	11	8	12	5	5	4	13	10	13	3	3	4	5	7	5	3	5	3	10	9	8	3	4	5	13	10	11	3	4	5	12	11	12	4	5	5	8	9	6	4	4	4	9	11	7
17519	>sp|P13693|TCTP_HUMAN Translationally-controlled tumor protein OS=Homo sapiens GN=TPT1 PE=1 SV=1	TPT1	0	0	8	8	7	6	7	7	10	10	11	8	11	10	0	0	0	5	6	4	1	1	1	6	6	5	8	8	8	6	5	6	7	7	6	9	8	8	3	3	1	8	9	11	11	13	10
8658	>sp|P36957|ODO2_HUMAN Dihydrolipoyllysine-residue succinyltransferase component of 2-oxoglutarate dehydrogenase complex, mitochondrial OS=Homo sapiens GN=DLST PE=1 SV=4	DLST	0	0	8	10	10	2	3	4	11	13	11	6	4	4	15	16	17	6	4	3	14	18	17	6	6	5	13	12	11	5	7	6	12	12	14	6	6	6	13	12	11	2	1	2	7	8	7
12096	>sp|Q92542|NICA_HUMAN Nicastrin OS=Homo sapiens GN=NCSTN PE=1 SV=2	NCSTN	0	0	10	8	8	0	0	0	3	5	5	0	0	0	8	8	5	1	0	0	9	8	10	0	0	0	8	9	9	0	0	0	8	10	11	0	1	1	9	10	9	0	0	0	12	10	9
23253	>tr|Q32Q12|Q32Q12_HUMAN Nucleoside diphosphate kinase OS=Homo sapiens GN=NME1-NME2 PE=1 SV=1	NME1-NME2	0	0	11	9	10	32	30	31	15	11	10	27	30	29	0	0	0	18	20	19	0	0	0	20	21	19	16	16	17	34	27	31	13	17	15	31	33	31	9	14	12	34	35	34	17	14	16
3576	>sp|Q10471|GALT2_HUMAN Polypeptide N-acetylgalactosaminyltransferase 2 OS=Homo sapiens GN=GALNT2 PE=1 SV=1	GALNT2	0	0	7	7	5	0	0	0	7	6	6	0	0	0	7	6	4	0	0	0	7	7	7	0	0	0	4	5	2	0	1	0	5	4	4	1	0	0	2	1	1	0	0	0	5	5	3
6281	>sp|Q92520|FAM3C_HUMAN Protein FAM3C OS=Homo sapiens GN=FAM3C PE=1 SV=1	FAM3C	0	0	8	7	6	0	0	0	8	8	8	0	0	0	5	3	4	0	0	0	3	3	3	0	0	0	5	5	4	0	0	0	4	6	4	0	0	0	9	6	6	0	0	0	10	9	8
1156	>sp|P63010|AP2B1_HUMAN AP-2 complex subunit beta OS=Homo sapiens GN=AP2B1 PE=1 SV=1	AP2B1	0	0	10	7	9	12	11	15	8	7	10	7	7	8	19	17	16	19	19	19	20	20	20	10	10	6	3	4	4	5	7	14	4	2	7	3	6	16	6	4	1	11	17	13	1	1	1
14146	>sp|P04179|SODM_HUMAN Superoxide dismutase [Mn], mitochondrial OS=Homo sapiens GN=SOD2 PE=1 SV=2	SOD2	0	0	8	6	8	8	8	9	3	4	5	11	13	10	10	9	9	8	8	8	8	7	9	10	8	9	0	1	1	1	1	1	2	1	1	1	1	2	0	0	0	2	2	1	0	0	1
1523	>sp|Q9Y276|BCS1_HUMAN Mitochondrial chaperone BCS1 OS=Homo sapiens GN=BCS1L PE=1 SV=1	BCS1L	0	0	7	6	6	0	0	0	5	6	8	0	0	0	26	25	27	0	0	0	19	21	19	0	0	0	2	2	3	0	0	0	2	2	2	0	0	0	0	0	0	0	0	0	0	0	0
8303	>sp|P08648|ITA5_HUMAN Integrin alpha-5 OS=Homo sapiens GN=ITGA5 PE=1 SV=2	ITGA5	0	0	8	9	11	0	0	0	2	3	3	0	0	0	2	3	2	0	0	0	4	4	4	0	0	0	0	0	0	0	0	0	0	0	0	0	0	0	1	0	1	0	0	0	3	2	3
11671	>sp|Q9UHQ9|NB5R1_HUMAN NADH-cytochrome b5 reductase 1 OS=Homo sapiens GN=CYB5R1 PE=1 SV=1	CYB5R1	0	0	7	7	9	0	0	0	7	6	6	0	0	0	9	8	8	0	0	0	11	12	9	0	0	0	14	17	15	0	0	0	12	11	11	0	0	0	4	4	4	0	0	0	3	3	4
66506	>tr|H7BZJ3|H7BZJ3_HUMAN Protein disulfide-isomerase A3 (Fragment) OS=Homo sapiens GN=PDIA3 PE=1 SV=1	PDIA3	0	0	2	1	1	2	2	2	2	1	1	2	2	3	1	1	1	2	1	2	1	1	1	2	1	1	2	2	2	2	2	2	1	1	2	2	3	2	1	1	1	2	2	2	1	1	2
13859	>sp|P01112|RASH_HUMAN GTPase HRas OS=Homo sapiens GN=HRAS PE=1 SV=1	HRAS	0	0	2	5	7	0	0	0	0	2	7	0	0	0	0	1	1	0	0	0	0	2	1	0	0	0	2	6	7	0	0	0	3	3	3	0	0	0	6	5	7	1	0	0	6	0	0
14303	>sp|O00161|SNP23_HUMAN Synaptosomal-associated protein 23 OS=Homo sapiens GN=SNAP23 PE=1 SV=1	SNAP23	0	0	7	5	6	0	0	0	5	4	4	0	0	0	4	2	3	0	0	0	3	2	3	0	0	0	5	3	5	0	0	0	5	5	6	0	0	0	3	5	8	0	0	0	8	8	6
16859	>sp|O43776|SYNC_HUMAN Asparagine--tRNA ligase, cytoplasmic OS=Homo sapiens GN=NARS PE=1 SV=1	NARS	0	0	6	7	7	6	8	9	12	9	12	6	8	7	9	9	8	19	19	17	13	8	13	19	19	18	1	0	1	6	6	5	1	0	2	5	3	4	0	0	0	11	12	14	0	0	0
3001	>sp|P08574|CY1_HUMAN Cytochrome c1, heme protein, mitochondrial OS=Homo sapiens GN=CYC1 PE=1 SV=3	CYC1	0	0	17	16	17	0	0	0	19	21	15	0	0	0	17	15	17	0	0	0	18	15	15	0	0	0	25	20	23	0	0	0	13	14	13	0	0	0	35	39	37	0	0	0	27	25	23
12629	>sp|P07237|PDIA1_HUMAN Protein disulfide-isomerase OS=Homo sapiens GN=P4HB PE=1 SV=3	P4HB	0	0	7	7	7	39	36	38	6	6	7	30	32	29	13	14	14	38	34	33	13	15	12	29	32	30	7	7	8	48	43	37	9	8	9	57	50	60	6	4	5	44	46	46	10	11	9
609	>sp|P27348|1433T_HUMAN 14-3-3 protein theta OS=Homo sapiens GN=YWHAQ PE=1 SV=1	YWHAQ	0	0	4	5	4	11	9	9	3	3	4	9	9	10	1	1	1	6	7	7	1	1	1	7	8	9	1	1	1	10	11	12	1	1	2	10	8	10	3	5	3	8	7	7	1	2	1
6048	>sp|O75923|DYSF_HUMAN Dysferlin OS=Homo sapiens GN=DYSF PE=1 SV=1	DYSF	0	0	5	7	5	0	0	0	1	1	1	0	0	0	0	0	0	0	0	0	0	0	0	0	0	0	0	0	0	0	0	0	0	0	0	0	0	0	0	0	0	0	0	0	0	0	0
13958	>sp|P61019|RAB2A_HUMAN Ras-related protein Rab-2A OS=Homo sapiens GN=RAB2A PE=1 SV=1	RAB2A	0	0	6	7	7	0	0	0	10	9	10	0	0	0	13	15	17	2	3	2	17	11	13	0	2	2	9	10	8	4	5	2	8	9	10	1	1	2	2	2	1	1	0	0	2	2	0
13590	>sp|P17980|PRS6A_HUMAN 26S protease regulatory subunit 6A OS=Homo sapiens GN=PSMC3 PE=1 SV=3	PSMC3	0	0	6	11	0	0	23	19	9	13	9	0	0	0	12	0	10	0	14	15	10	0	8	0	10	9	7	6	7	0	0	0	6	6	7	0	0	26	3	8	4	22	19	22	8	9	8
16948	>sp|O14776|TCRG1_HUMAN Transcription elongation regulator 1 OS=Homo sapiens GN=TCERG1 PE=1 SV=2	TCERG1	0	0	7	6	7	0	0	0	9	9	12	0	0	0	0	0	1	0	0	0	2	2	3	0	0	0	5	9	8	0	0	0	3	4	5	0	0	0	6	3	2	0	0	1	12	15	15
10634	>sp|Q96AG4|LRC59_HUMAN Leucine-rich repeat-containing protein 59 OS=Homo sapiens GN=LRRC59 PE=1 SV=1	LRRC59	0	0	9	10	10	0	0	0	11	8	11	0	0	0	4	4	5	0	0	0	5	5	6	0	0	0	8	11	10	0	0	0	11	10	10	1	0	0	45	38	41	0	0	0	31	33	27
19648	>sp|Q8WU90|ZC3HF_HUMAN Zinc finger CCCH domain-containing protein 15 OS=Homo sapiens GN=ZC3H15 PE=1 SV=1	ZC3H15	0	0	7	5	7	1	0	0	4	6	8	2	3	2	0	0	1	1	1	1	0	0	0	1	0	0	0	1	0	1	0	0	0	1	0	1	0	0	4	4	2	0	0	0	5	5	8
13743	>sp|Q6NZI2|PTRF_HUMAN Polymerase I and transcript release factor OS=Homo sapiens GN=PTRF PE=1 SV=1	PTRF	0	0	7	6	7	1	3	1	9	7	8	2	0	0	14	13	16	3	2	3	9	9	9	3	2	3	0	0	0	0	0	0	0	0	0	0	0	0	8	10	8	0	1	0	9	6	7
1051	>sp|Q06481|APLP2_HUMAN Amyloid-like protein 2 OS=Homo sapiens GN=APLP2 PE=1 SV=2	APLP2	0	0	7	6	7	0	0	0	2	2	0	0	1	0	4	3	4	0	0	0	1	2	6	0	0	0	11	8	9	0	0	0	12	9	10	0	0	0	0	5	4	0	0	0	5	4	6
4988	>sp|P00403|COX2_HUMAN Cytochrome c oxidase subunit 2 OS=Homo sapiens GN=MT-CO2 PE=1 SV=1	MT-CO2	0	0	9	9	12	0	0	0	8	7	9	0	0	0	7	7	6	0	0	0	8	7	10	0	0	0	12	14	15	0	0	0	8	10	10	0	0	0	22	19	19	0	0	0	8	8	10
17664	>sp|Q9Y3A6|TMED5_HUMAN Transmembrane emp24 domain-containing protein 5 OS=Homo sapiens GN=TMED5 PE=1 SV=1	TMED5	0	0	9	9	11	0	0	0	10	7	9	0	0	0	0	0	0	0	0	0	1	2	3	0	0	0	6	6	3	0	0	0	2	4	4	0	0	0	1	3	5	0	0	0	1	0	6
12631	>sp|Q29RF7|PDS5A_HUMAN Sister chromatid cohesion protein PDS5 homolog A OS=Homo sapiens GN=PDS5A PE=1 SV=1	PDS5A	0	0	7	6	6	0	0	0	0	0	2	0	0	0	0	2	1	0	0	0	3	3	2	0	0	0	1	3	0	0	0	0	0	2	3	0	0	0	3	4	4	2	2	0	6	8	4
8061	>sp|P50213|IDH3A_HUMAN Isocitrate dehydrogenase [NAD] subunit alpha, mitochondrial OS=Homo sapiens GN=IDH3A PE=1 SV=1	IDH3A	0	0	8	7	6	4	7	6	5	6	8	5	5	8	13	14	13	11	11	11	10	10	10	7	9	10	3	3	3	5	5	6	4	3	3	5	6	8	2	2	2	4	3	4	3	4	5
300	>sp|P61221|ABCE1_HUMAN ATP-binding cassette sub-family E member 1 OS=Homo sapiens GN=ABCE1 PE=1 SV=1	ABCE1	0	0	6	7	7	5	6	6	5	7	5	9	12	8	20	18	19	3	1	1	12	13	16	2	1	0	1	2	2	4	2	2	2	1	2	1	1	2	0	0	0	2	2	2	0	0	0
491	>sp|Q53H12|AGK_HUMAN Acylglycerol kinase, mitochondrial OS=Homo sapiens GN=AGK PE=1 SV=2	AGK	0	0	7	7	11	0	0	0	7	8	7	0	0	0	6	7	6	0	0	0	7	7	6	0	0	0	5	8	7	0	0	0	5	3	5	0	0	0	10	10	9	0	0	0	10	9	12
15289	>sp|P62701|RS4X_HUMAN 40S ribosomal protein S4, X isoform OS=Homo sapiens GN=RPS4X PE=1 SV=2	RPS4X	0	0	6	6	5	8	9	7	7	6	8	11	10	10	8	9	9	12	11	11	7	8	7	10	12	13	7	7	8	15	11	10	4	5	6	7	7	6	7	7	11	21	19	18	7	9	9
24612	>tr|J3KNF8|J3KNF8_HUMAN Cytochrome b5 type B OS=Homo sapiens GN=CYB5B PE=1 SV=1	CYB5B	0	0	9	11	9	0	0	0	8	11	11	0	0	0	6	7	6	0	0	0	7	7	8	0	0	0	9	12	11	0	0	0	12	9	8	0	0	0	23	28	25	0	0	0	16	14	15
10542	>sp|P42166|LAP2A_HUMAN Lamina-associated polypeptide 2, isoform alpha OS=Homo sapiens GN=TMPO PE=1 SV=2	TMPO	0	0	6	8	7	0	0	0	4	8	9	0	0	0	0	0	0	0	0	0	1	0	0	0	0	0	1	0	0	0	0	0	0	0	0	0	0	0	2	5	6	0	0	0	6	8	14
7037	>sp|P35637|FUS_HUMAN RNA-binding protein FUS OS=Homo sapiens GN=FUS PE=1 SV=1	FUS	0	0	8	8	7	0	0	0	7	6	10	4	4	5	7	8	6	0	0	1	6	6	5	2	2	3	7	7	9	4	3	3	9	4	6	3	2	3	26	25	28	3	3	4	27	28	27
19063	>sp|Q9Y277|VDAC3_HUMAN Voltage-dependent anion-selective channel protein 3 OS=Homo sapiens GN=VDAC3 PE=1 SV=1	VDAC3	0	0	9	11	10	0	0	0	9	9	8	0	0	0	10	9	12	0	0	0	10	10	10	0	0	0	7	9	9	0	0	0	9	7	8	1	1	1	9	10	9	0	0	0	3	3	3
6093	>sp|P50402|EMD_HUMAN Emerin OS=Homo sapiens GN=EMD PE=1 SV=1	EMD	0	0	6	6	5	0	0	0	4	6	4	0	0	0	1	1	1	0	0	0	1	1	1	0	0	0	3	3	2	0	0	0	3	3	3	0	0	0	9	14	12	0	0	0	12	11	15
10297	>sp|Q86W92|LIPB1_HUMAN Liprin-beta-1 OS=Homo sapiens GN=PPFIBP1 PE=1 SV=2	PPFIBP1	0	0	5	2	4	0	0	0	2	3	6	0	0	0	9	5	6	0	0	0	6	7	4	0	0	0	2	1	1	0	0	0	0	0	1	0	0	0	5	5	7	0	0	0	5	8	10
7959	>sp|Q9H2U2|IPYR2_HUMAN Inorganic pyrophosphatase 2, mitochondrial OS=Homo sapiens GN=PPA2 PE=1 SV=2	PPA2	0	0	5	4	4	10	10	11	5	8	7	10	13	11	3	3	2	7	6	4	1	1	2	6	8	10	3	4	4	9	10	10	4	3	3	8	7	10	1	2	1	8	5	8	3	1	4
17121	>sp|Q96BW9|TAM41_HUMAN Phosphatidate cytidylyltransferase, mitochondrial OS=Homo sapiens GN=TAMM41 PE=1 SV=2	TAMM41	0	0	5	3	6	0	0	0	5	6	6	0	0	0	5	4	5	0	0	0	3	4	4	0	0	0	0	0	0	0	0	0	0	0	0	0	0	0	0	1	0	0	0	0	0	0	0
17949	>sp|Q6P9B6|TLDC1_HUMAN TLD domain-containing protein 1 OS=Homo sapiens GN=TLDC1 PE=1 SV=2	TLDC1	0	0	7	6	6	0	0	0	6	6	7	0	0	0	0	0	0	0	0	0	0	0	0	0	0	0	0	0	0	0	0	0	0	0	0	0	0	0	0	0	0	0	0	0	0	0	0
8921	>sp|P04181|OAT_HUMAN Ornithine aminotransferase, mitochondrial OS=Homo sapiens GN=OAT PE=1 SV=1	OAT	0	0	5	5	6	4	4	4	5	4	7	3	4	7	9	12	8	8	8	10	9	6	6	11	5	4	5	5	2	3	5	5	5	5	5	2	6	4	1	0	1	7	8	7	0	1	0
19239	>sp|Q96QK1|VPS35_HUMAN Vacuolar protein sorting-associated protein 35 OS=Homo sapiens GN=VPS35 PE=1 SV=2	VPS35	0	0	5	5	5	14	13	15	4	6	4	13	15	15	4	5	4	16	15	15	5	4	8	16	15	15	1	2	1	12	10	10	2	2	1	11	11	10	0	0	0	17	15	14	0	0	2
14344	>sp|O14828|SCAM3_HUMAN Secretory carrier-associated membrane protein 3 OS=Homo sapiens GN=SCAMP3 PE=1 SV=3	SCAMP3	0	0	4	3	4	0	0	0	2	4	4	0	0	0	5	7	9	3	3	3	5	5	3	3	3	4	6	7	7	0	2	2	4	4	4	1	2	1	0	1	3	0	1	1	2	1	1
15501	>sp|P82933|RT09_HUMAN 28S ribosomal protein S9, mitochondrial OS=Homo sapiens GN=MRPS9 PE=1 SV=2	MRPS9	0	0	5	4	5	0	0	0	5	3	4	0	0	0	8	7	6	0	0	0	3	1	2	0	0	0	2	2	2	0	1	0	1	1	2	0	0	0	0	0	0	0	1	1	5	5	5
16672	>sp|P41250|SYG_HUMAN Glycine--tRNA ligase OS=Homo sapiens GN=GARS PE=1 SV=3	GARS	0	0	5	3	6	28	33	29	2	4	5	20	22	23	6	8	10	28	30	32	6	8	6	30	29	36	0	0	1	12	14	14	0	0	0	16	13	13	0	0	0	25	21	21	0	0	0
1333	>sp|Q8NBU5|ATAD1_HUMAN ATPase family AAA domain-containing protein 1 OS=Homo sapiens GN=ATAD1 PE=1 SV=1	ATAD1	0	0	8	9	9	0	0	0	8	5	12	0	0	0	0	0	1	0	0	0	3	3	3	0	0	0	8	7	6	0	0	0	5	4	5	0	0	0	4	6	4	0	0	0	3	4	4
3898	>sp|Q08379|GOGA2_HUMAN Golgin subfamily A member 2 OS=Homo sapiens GN=GOLGA2 PE=1 SV=3	GOLGA2	0	0	5	5	4	0	0	0	2	4	1	0	0	0	2	2	2	0	0	0	2	2	2	0	0	0	12	10	11	0	0	0	9	10	9	0	0	0	27	23	24	0	0	0	34	33	36
4770	>sp|P13073|COX41_HUMAN Cytochrome c oxidase subunit 4 isoform 1, mitochondrial OS=Homo sapiens GN=COX4I1 PE=1 SV=1	COX4I1	0	0	9	11	8	0	0	0	10	11	11	0	0	0	5	5	4	0	0	0	9	8	8	0	0	0	18	18	16	0	0	0	15	13	12	1	3	3	27	19	19	0	0	0	19	18	17
18023	>sp|Q03169|TNAP2_HUMAN Tumor necrosis factor alpha-induced protein 2 OS=Homo sapiens GN=TNFAIP2 PE=2 SV=2	TNFAIP2	0	0	8	10	10	0	0	0	12	8	10	0	0	0	0	0	0	0	0	0	0	0	0	0	0	0	1	2	1	0	0	0	2	2	1	0	0	0	0	0	0	0	0	0	0	0	0
15996	>sp|Q99747|SNAG_HUMAN Gamma-soluble NSF attachment protein OS=Homo sapiens GN=NAPG PE=1 SV=1	NAPG	0	0	6	4	5	0	0	0	5	5	4	0	0	0	2	1	2	0	0	0	4	3	3	0	0	0	6	7	5	0	0	0	5	4	5	0	0	0	9	10	9	0	0	0	9	8	10
11616	>sp|P49959|MRE11_HUMAN Double-strand break repair protein MRE11A OS=Homo sapiens GN=MRE11A PE=1 SV=3	MRE11A	0	0	6	6	7	1	2	4	3	4	5	8	5	3	4	6	6	0	0	0	8	7	8	2	1	0	5	6	5	1	2	0	6	5	6	0	2	2	0	0	0	0	0	0	1	3	2
13594	>sp|Q9Y3E5|PTH2_HUMAN Peptidyl-tRNA hydrolase 2, mitochondrial OS=Homo sapiens GN=PTRH2 PE=1 SV=1	PTRH2	0	0	6	7	6	0	0	0	6	6	5	0	0	0	5	7	6	0	0	0	8	7	7	0	0	0	9	7	8	0	0	0	8	9	7	0	1	0	7	7	6	0	0	0	5	6	5
10270	>sp|P42167|LAP2B_HUMAN Lamina-associated polypeptide 2, isoforms beta/gamma OS=Homo sapiens GN=TMPO PE=1 SV=2	TMPO	0	0	5	5	6	0	0	0	10	7	6	3	2	2	0	0	0	0	0	0	2	1	2	0	0	0	2	3	5	0	0	0	2	3	1	0	0	0	29	26	28	1	1	0	23	23	14
7004	>sp|P21333|FLNA_HUMAN Filamin-A OS=Homo sapiens GN=FLNA PE=1 SV=4	FLNA	0	0	6	7	7	57	54	55	0	0	0	36	40	37	3	2	3	1	101	1	5	4	6	83	79	81	5	0	0	49	39	31	4	3	2	32	29	29	22	21	21	1	1	1	23	31	27
11870	>sp|Q9UI09|NDUAC_HUMAN NADH dehydrogenase [ubiquinone] 1 alpha subcomplex subunit 12 OS=Homo sapiens GN=NDUFA12 PE=1 SV=1	NDUFA12	0	0	7	7	7	0	0	0	8	7	4	0	0	0	9	7	8	0	0	0	11	9	10	0	0	0	5	5	5	0	0	0	3	2	3	0	0	0	7	11	12	0	0	0	13	11	12
3823	>sp|P63096|GNAI1_HUMAN Guanine nucleotide-binding protein G(i) subunit alpha-1 OS=Homo sapiens GN=GNAI1 PE=1 SV=2	GNAI1	0	0	1	1	1	0	0	0	0	1	1	0	0	0	0	0	0	0	0	0	0	0	0	0	0	0	0	0	0	0	0	0	0	0	0	0	0	0	0	0	0	0	0	0	0	0	0
18653	>sp|Q15836|VAMP3_HUMAN Vesicle-associated membrane protein 3 OS=Homo sapiens GN=VAMP3 PE=1 SV=3	VAMP3	0	0	4	5	3	0	0	0	3	3	3	0	0	0	4	3	4	0	0	2	3	4	3	0	0	0	5	4	4	0	0	0	4	3	2	0	0	0	9	7	6	0	0	0	8	8	6
307	>sp|P61981|1433G_HUMAN 14-3-3 protein gamma OS=Homo sapiens GN=YWHAG PE=1 SV=2	YWHAG	0	0	3	2	2	6	6	6	1	4	2	8	7	7	5	4	8	8	9	10	9	10	5	7	7	11	4	3	8	8	10	16	0	2	3	12	10	13	2	5	3	12	8	12	2	2	1
9298	>sp|P12004|PCNA_HUMAN Proliferating cell nuclear antigen OS=Homo sapiens GN=PCNA PE=1 SV=1	PCNA	0	0	7	5	6	10	11	8	7	4	7	8	9	7	1	0	1	2	3	3	1	1	1	4	3	3	7	6	7	13	13	13	7	6	8	18	16	16	2	1	2	7	8	7	4	3	2
12079	>sp|Q9Y6M9|NDUB9_HUMAN NADH dehydrogenase [ubiquinone] 1 beta subcomplex subunit 9 OS=Homo sapiens GN=NDUFB9 PE=1 SV=3	NDUFB9	0	0	8	7	12	0	0	0	10	10	10	0	0	0	4	4	6	0	0	0	6	7	8	0	0	0	10	8	7	0	0	0	6	5	6	0	0	0	16	19	15	0	0	0	13	9	8
12562	>sp|Q8NF37|PCAT1_HUMAN Lysophosphatidylcholine acyltransferase 1 OS=Homo sapiens GN=LPCAT1 PE=1 SV=2	LPCAT1	0	0	7	7	6	0	0	0	5	6	5	0	0	0	5	5	5	0	0	0	3	4	5	0	0	0	10	11	9	0	0	0	9	5	7	0	0	0	4	7	10	0	0	0	6	7	5
5580	>sp|P17844|DDX5_HUMAN Probable ATP-dependent RNA helicase DDX5 OS=Homo sapiens GN=DDX5 PE=1 SV=1	DDX5	0	0	4	4	3	2	0	1	6	5	5	5	4	3	1	0	0	1	3	0	0	0	0	0	0	0	6	7	9	2	6	3	5	6	4	2	2	3	21	19	15	10	10	11	18	16	22
19196	>sp|Q96AJ9|VTI1A_HUMAN Vesicle transport through interaction with t-SNAREs homolog 1A OS=Homo sapiens GN=VTI1A PE=1 SV=2	VTI1A	0	0	6	6	4	0	0	0	8	5	6	0	0	0	2	2	0	0	0	0	2	3	2	0	0	0	4	3	2	0	0	0	2	2	2	0	0	0	3	2	2	0	0	0	7	5	6
16523	>sp|O00186|STXB3_HUMAN Syntaxin-binding protein 3 OS=Homo sapiens GN=STXBP3 PE=1 SV=2	STXBP3	0	0	5	4	4	0	0	0	5	4	4	0	0	0	2	4	4	0	0	0	8	6	6	0	0	0	2	0	0	0	0	0	2	3	0	0	0	0	0	0	0	0	0	0	0	0	0
3480	>sp|P30084|ECHM_HUMAN Enoyl-CoA hydratase, mitochondrial OS=Homo sapiens GN=ECHS1 PE=1 SV=4	ECHS1	0	0	6	7	5	11	9	7	6	4	6	5	7	6	9	9	9	9	10	10	9	10	8	8	8	7	4	4	5	8	6	8	3	2	2	7	6	5	0	0	0	4	5	6	4	3	2
5247	>sp|O15320|CTGE5_HUMAN cTAGE family member 5 OS=Homo sapiens GN=CTAGE5 PE=1 SV=4	CTAGE5	0	0	7	9	11	0	0	0	7	5	4	0	0	0	6	4	4	0	0	0	4	2	3	0	0	0	10	13	8	0	0	0	7	10	11	0	0	0	12	16	16	0	0	0	17	15	23
7984	>sp|Q9NX62|IMPA3_HUMAN Inositol monophosphatase 3 OS=Homo sapiens GN=IMPAD1 PE=1 SV=1	IMPAD1	0	0	6	6	7	0	0	0	8	10	7	0	0	0	8	8	8	0	0	0	7	7	7	0	0	0	8	9	9	0	0	0	9	9	7	0	0	0	3	6	3	0	0	0	3	2	4
16425	>sp|P43307|SSRA_HUMAN Translocon-associated protein subunit alpha OS=Homo sapiens GN=SSR1 PE=1 SV=3	SSR1	0	0	10	11	10	0	0	0	13	14	13	0	0	0	6	5	4	0	0	0	8	10	9	0	0	0	13	17	14	0	0	0	9	11	0	0	1	1	31	27	32	0	0	0	28	31	27
8252	>sp|P52292|IMA1_HUMAN Importin subunit alpha-1 OS=Homo sapiens GN=KPNA2 PE=1 SV=1	KPNA2	0	0	8	7	7	10	7	8	3	7	5	9	7	9	0	0	0	0	2	2	0	0	0	0	0	0	4	5	4	11	10	11	6	6	6	11	9	13	3	7	6	11	11	13	9	7	8
16077	>sp|Q9UMY4|SNX12_HUMAN Sorting nexin-12 OS=Homo sapiens GN=SNX12 PE=1 SV=3	SNX12	0	0	6	8	7	0	0	0	9	9	9	0	1	0	0	1	0	0	0	0	2	1	1	2	2	4	3	3	2	0	0	0	1	3	2	0	0	0	1	3	2	0	0	0	2	2	7
10559	>sp|P32004|L1CAM_HUMAN Neural cell adhesion molecule L1 OS=Homo sapiens GN=L1CAM PE=1 SV=2	L1CAM	0	0	6	2	8	0	0	0	0	0	0	0	0	0	0	0	0	0	0	0	0	0	0	0	0	0	0	0	0	0	0	0	0	0	0	0	0	0	11	7	9	0	0	0	18	19	18
2882	>sp|Q9GZT6|CC90B_HUMAN Coiled-coil domain-containing protein 90B, mitochondrial OS=Homo sapiens GN=CCDC90B PE=1 SV=2	CCDC90B	0	0	6	5	7	0	0	0	6	8	8	0	0	0	2	3	3	0	0	0	4	2	3	0	0	0	5	4	4	0	0	0	4	4	4	0	0	0	2	1	1	0	0	0	3	4	2
234	>sp|Q9Y305|ACOT9_HUMAN Acyl-coenzyme A thioesterase 9, mitochondrial OS=Homo sapiens GN=ACOT9 PE=1 SV=2	ACOT9	0	0	5	4	7	1	4	4	3	7	4	2	0	0	15	14	16	7	6	7	9	9	11	4	4	3	0	0	0	1	1	0	1	1	0	0	0	1	0	0	0	1	2	2	0	0	0
8828	>sp|Q13310|PABP4_HUMAN Polyadenylate-binding protein 4 OS=Homo sapiens GN=PABPC4 PE=1 SV=1	PABPC4	0	0	1	0	2	1	2	2	0	4	1	3	3	2	1	3	1	1	2	2	0	0	0	7	2	2	0	0	0	1	0	0	0	0	0	1	2	1	0	0	0	7	5	7	0	0	0
12179	>sp|O43181|NDUS4_HUMAN NADH dehydrogenase [ubiquinone] iron-sulfur protein 4, mitochondrial OS=Homo sapiens GN=NDUFS4 PE=1 SV=1	NDUFS4	0	0	9	7	10	0	0	0	8	7	6	0	0	0	7	8	7	0	0	0	9	8	9	0	0	0	3	4	4	0	0	0	5	2	3	0	0	0	5	5	4	0	0	0	6	6	5
14729	>sp|P61586|RHOA_HUMAN Transforming protein RhoA OS=Homo sapiens GN=RHOA PE=1 SV=1	RHOA	0	0	7	6	7	3	3	5	8	7	8	4	4	5	3	1	5	4	2	4	1	1	4	3	2	2	12	8	8	4	4	3	8	2	6	3	5	5	6	6	10	3	4	3	8	8	9
7468	>sp|Q1KMD3|HNRL2_HUMAN Heterogeneous nuclear ribonucleoprotein U-like protein 2 OS=Homo sapiens GN=HNRNPUL2 PE=1 SV=1	HNRNPUL2	0	0	6	5	0	1	0	1	5	4	4	2	2	2	5	4	2	0	0	0	6	12	12	0	0	0	0	1	0	1	0	0	2	2	3	0	0	0	2	2	3	1	1	1	1	1	3
16461	>sp|Q13190|STX5_HUMAN Syntaxin-5 OS=Homo sapiens GN=STX5 PE=1 SV=2	STX5	0	0	5	5	2	0	0	0	7	7	7	0	0	0	0	0	0	0	0	0	0	0	0	0	0	0	5	3	4	0	0	0	2	2	5	0	0	0	4	3	2	0	0	0	4	4	4
13508	>sp|P30048|PRDX3_HUMAN Thioredoxin-dependent peroxide reductase, mitochondrial OS=Homo sapiens GN=PRDX3 PE=1 SV=3	PRDX3	0	0	6	7	9	10	7	6	8	9	9	6	5	7	11	12	10	8	10	7	6	5	6	8	4	5	4	4	4	5	3	4	7	4	5	3	4	4	1	0	0	4	4	4	2	1	0
5980	>sp|Q14126|DSG2_HUMAN Desmoglein-2 OS=Homo sapiens GN=DSG2 PE=1 SV=2	DSG2	0	0	6	8	7	0	0	0	5	5	6	0	0	0	0	0	0	0	0	0	0	0	0	0	0	0	10	12	14	0	0	0	9	7	10	0	0	0	13	24	23	0	0	0	23	22	21
938	>sp|O95782|AP2A1_HUMAN AP-2 complex subunit alpha-1 OS=Homo sapiens GN=AP2A1 PE=1 SV=3	AP2A1	0	0	2	1	7	0	0	0	3	1	7	0	0	0	2	1	2	1	0	0	10	8	9	0	0	0	7	6	6	4	0	0	7	7	9	0	0	0	4	4	4	0	5	4	4	5	5
6453	>sp|Q01844|EWS_HUMAN RNA-binding protein EWS OS=Homo sapiens GN=EWSR1 PE=1 SV=1	EWSR1	0	0	5	7	6	1	1	1	6	6	6	1	1	3	3	1	1	0	0	1	2	2	2	1	2	1	5	5	3	1	1	1	4	3	5	1	0	0	3	2	2	1	2	2	6	5	8
7396	>sp|P22830|HEMH_HUMAN Ferrochelatase, mitochondrial OS=Homo sapiens GN=FECH PE=1 SV=2	FECH	0	0	7	7	7	0	0	0	8	8	8	0	0	0	7	8	6	0	0	0	6	5	6	0	0	0	3	2	3	0	0	0	4	4	4	0	0	0	0	0	0	0	0	0	0	0	0
12632	>sp|Q9NTI5|PDS5B_HUMAN Sister chromatid cohesion protein PDS5 homolog B OS=Homo sapiens GN=PDS5B PE=1 SV=1	PDS5B	0	0	7	9	10	0	0	0	2	2	3	0	0	0	0	0	1	0	0	0	4	5	4	0	0	0	2	2	1	0	0	0	2	1	1	0	0	0	1	2	1	0	0	0	1	1	2
14549	>sp|Q5T8P6|RBM26_HUMAN RNA-binding protein 26 OS=Homo sapiens GN=RBM26 PE=1 SV=3	RBM26	0	0	8	7	11	0	1	1	7	8	11	1	2	1	1	0	1	0	0	0	1	1	1	0	0	0	0	0	0	0	0	0	0	0	0	0	0	0	5	4	4	0	0	0	2	3	3
13380	>sp|P36873|PP1G_HUMAN Serine/threonine-protein phosphatase PP1-gamma catalytic subunit OS=Homo sapiens GN=PPP1CC PE=1 SV=1	PPP1CC	0	0	6	7	1	2	1	1	10	9	7	1	1	8	0	0	0	0	0	0	0	1	0	0	0	0	2	9	12	1	2	1	8	9	2	2	1	1	0	0	0	0	0	0	0	0	0
8549	>sp|Q9NX63|MIC19_HUMAN MICOS complex subunit MIC19 OS=Homo sapiens GN=CHCHD3 PE=1 SV=1	CHCHD3	0	0	5	6	4	0	0	0	4	4	4	0	0	0	8	8	7	0	0	0	12	12	14	0	0	0	4	4	3	0	0	0	3	2	3	0	0	0	11	12	12	0	0	0	13	12	11
14723	>sp|Q68EM7|RHG17_HUMAN Rho GTPase-activating protein 17 OS=Homo sapiens GN=ARHGAP17 PE=1 SV=1	ARHGAP17	0	0	6	3	5	0	0	0	2	3	3	0	0	0	0	0	0	0	0	0	0	0	0	0	0	0	2	3	2	0	0	0	6	4	4	0	0	0	0	0	0	1	1	1	1	1	2
25239	>tr|B4DLN1|B4DLN1_HUMAN Uncharacterized protein OS=Homo sapiens PE=2 SV=1	Unknown	0	0	7	0	9	0	0	0	9	7	9	0	0	0	5	5	5	0	0	0	6	5	7	0	0	0	6	7	5	0	0	0	5	1	1	0	0	0	0	0	0	0	0	0	0	2	0
12132	>sp|Q9P0J0|NDUAD_HUMAN NADH dehydrogenase [ubiquinone] 1 alpha subcomplex subunit 13 OS=Homo sapiens GN=NDUFA13 PE=1 SV=3	NDUFA13	0	0	9	8	8	0	0	0	8	8	9	0	0	0	7	7	7	0	0	0	9	8	9	0	0	0	8	7	7	0	0	0	6	5	6	0	0	0	7	12	13	0	0	0	8	6	6
13877	>sp|P61020|RAB5B_HUMAN Ras-related protein Rab-5B OS=Homo sapiens GN=RAB5B PE=1 SV=1	RAB5B	0	0	4	3	2	0	0	0	3	4	4	0	0	0	8	4	2	0	0	0	2	3	6	0	0	0	4	3	2	2	5	1	3	4	3	0	0	1	0	0	1	1	0	0	0	0	1
18481	>sp|P53007|TXTP_HUMAN Tricarboxylate transport protein, mitochondrial OS=Homo sapiens GN=SLC25A1 PE=1 SV=2	SLC25A1	0	0	8	7	8	0	0	0	7	7	6	0	0	0	7	8	7	0	0	0	7	8	7	0	0	0	10	10	10	0	0	0	10	10	9	0	0	0	4	8	4	0	0	0	5	4	4
10963	>sp|P43243|MATR3_HUMAN Matrin-3 OS=Homo sapiens GN=MATR3 PE=1 SV=2	MATR3	0	0	7	8	10	2	3	2	7	6	7	5	6	5	3	4	3	2	1	2	7	8	6	2	0	0	9	12	8	4	5	4	8	9	8	5	4	5	16	18	15	5	6	3	16	19	23
15229	>sp|P62070|RRAS2_HUMAN Ras-related protein R-Ras2 OS=Homo sapiens GN=RRAS2 PE=1 SV=1	RRAS2	0	0	3	3	2	0	0	0	2	2	3	0	0	0	2	2	1	0	0	0	2	2	1	0	0	0	1	1	1	0	0	0	1	1	1	0	0	0	2	0	2	0	0	0	0	0	0
8509	>sp|Q8IXI1|MIRO2_HUMAN Mitochondrial Rho GTPase 2 OS=Homo sapiens GN=RHOT2 PE=1 SV=2	RHOT2	0	0	8	8	6	0	0	0	6	6	6	0	0	0	20	21	19	0	0	0	25	26	21	0	0	0	6	10	6	0	0	0	7	8	9	0	0	0	3	2	2	0	0	0	3	2	1
17406	>sp|Q15363|TMED2_HUMAN Transmembrane emp24 domain-containing protein 2 OS=Homo sapiens GN=TMED2 PE=1 SV=1	TMED2	0	0	6	7	6	0	0	0	10	12	8	0	0	0	5	4	4	0	0	0	3	4	4	0	0	0	8	9	9	2	2	2	8	7	10	1	1	1	5	5	5	1	1	2	4	3	3
12644	>sp|Q9BZF1|OSBL8_HUMAN Oxysterol-binding protein-related protein 8 OS=Homo sapiens GN=OSBPL8 PE=1 SV=3	OSBPL8	0	0	5	3	3	0	0	0	2	0	1	0	0	0	2	2	3	0	0	0	2	1	2	0	0	0	0	0	0	0	0	0	0	0	0	0	0	0	0	0	0	0	0	0	0	1	1
15257	>sp|P39019|RS19_HUMAN 40S ribosomal protein S19 OS=Homo sapiens GN=RPS19 PE=1 SV=2	RPS19	0	0	6	5	6	5	5	5	6	5	6	5	6	7	8	6	5	5	6	6	5	6	5	6	7	7	8	6	6	6	6	6	8	8	8	6	6	7	26	22	21	10	8	9	20	19	16
12177	>sp|P51970|NDUA8_HUMAN NADH dehydrogenase [ubiquinone] 1 alpha subcomplex subunit 8 OS=Homo sapiens GN=NDUFA8 PE=1 SV=3	NDUFA8	0	0	11	10	10	0	0	0	10	10	11	0	0	0	8	10	8	0	0	0	9	9	10	0	0	0	9	10	8	0	0	0	7	7	8	0	1	0	14	13	11	0	0	0	14	14	12
14935	>sp|P32969|RL9_HUMAN 60S ribosomal protein L9 OS=Homo sapiens GN=RPL9 PE=1 SV=1	RPL9	0	0	4	4	5	3	5	2	4	3	3	4	7	4	2	2	3	4	4	4	1	1	3	6	4	4	1	1	1	8	6	4	1	2	2	4	4	4	2	2	2	7	9	8	1	1	3
16945	>sp|P17987|TCPA_HUMAN T-complex protein 1 subunit alpha OS=Homo sapiens GN=TCP1 PE=1 SV=1	TCP1	0	0	6	6	6	35	31	36	5	5	6	30	30	31	7	9	8	27	29	31	10	9	9	29	28	27	2	1	0	25	24	24	4	3	3	20	19	23	0	0	0	27	29	29	0	0	1
13963	>sp|P63244|RACK1_HUMAN Receptor of activated protein C kinase 1 OS=Homo sapiens GN=RACK1 PE=1 SV=3	RACK1	0	0	7	9	5	4	7	6	6	6	6	5	4	5	13	14	12	15	11	13	12	12	12	11	9	7	4	6	6	9	7	9	7	7	6	7	6	8	0	1	0	11	8	15	0	0	0
12607	>sp|Q15366|PCBP2_HUMAN Poly(rC)-binding protein 2 OS=Homo sapiens GN=PCBP2 PE=1 SV=1	PCBP2	0	0	4	2	4	7	5	7	4	0	4	7	4	6	3	3	3	7	7	7	3	3	3	4	4	3	8	11	9	16	17	16	5	7	6	17	14	12	5	6	4	9	7	8	8	7	5
4846	>sp|P53618|COPB_HUMAN Coatomer subunit beta OS=Homo sapiens GN=COPB1 PE=1 SV=3	COPB1	0	0	5	4	5	12	11	9	8	3	5	9	10	11	3	3	3	10	8	8	3	3	4	7	6	9	4	6	5	15	15	13	8	7	6	14	12	12	1	0	1	13	14	15	1	1	0
14635	>sp|Q16576|RBBP7_HUMAN Histone-binding protein RBBP7 OS=Homo sapiens GN=RBBP7 PE=1 SV=1	RBBP7	0	0	3	3	2	7	8	2	2	2	3	9	7	1	1	4	3	3	3	0	7	8	2	0	0	0	0	7	5	8	7	7	5	2	6	7	7	9	4	1	4	10	9	9	3	10	11
12056	>sp|P19404|NDUV2_HUMAN NADH dehydrogenase [ubiquinone] flavoprotein 2, mitochondrial OS=Homo sapiens GN=NDUFV2 PE=1 SV=2	NDUFV2	0	0	6	6	5	0	0	0	7	7	6	0	0	0	6	5	4	0	0	0	7	6	7	0	0	0	2	3	2	0	0	0	3	2	3	0	0	0	6	8	6	0	0	0	6	5	3
13978	>sp|P51151|RAB9A_HUMAN Ras-related protein Rab-9A OS=Homo sapiens GN=RAB9A PE=1 SV=1	RAB9A	0	0	6	5	5	0	0	0	7	4	4	0	0	0	4	5	4	0	0	0	5	3	4	0	0	0	3	3	4	0	0	0	3	3	3	0	0	0	6	4	5	0	0	0	3	3	2
7335	>sp|O14653|GOSR2_HUMAN Golgi SNAP receptor complex member 2 OS=Homo sapiens GN=GOSR2 PE=1 SV=2	GOSR2	0	0	5	4	5	0	0	0	4	4	4	0	0	0	5	6	4	0	0	0	4	3	4	0	0	0	5	6	6	0	0	0	7	6	7	0	0	0	4	4	7	0	0	0	7	7	7
9355	>sp|P04637|P53_HUMAN Cellular tumor antigen p53 OS=Homo sapiens GN=TP53 PE=1 SV=4	TP53	0	0	6	6	8	12	10	10	6	4	4	9	8	7	0	0	0	0	0	0	0	0	0	0	0	0	1	0	0	0	0	0	0	0	0	0	0	0	0	0	0	0	0	0	0	0	0
2134	>sp|P19022|CADH2_HUMAN Cadherin-2 OS=Homo sapiens GN=CDH2 PE=1 SV=4	CDH2	0	0	6	4	5	0	0	0	0	0	0	0	0	0	10	8	10	0	0	0	10	9	10	0	0	0	0	0	0	0	0	0	0	0	0	0	0	0	4	6	2	0	0	0	7	9	11
13257	>sp|P62136|PP1A_HUMAN Serine/threonine-protein phosphatase PP1-alpha catalytic subunit OS=Homo sapiens GN=PPP1CA PE=1 SV=1	PPP1CA	0	0	1	0	7	7	6	6	1	0	1	2	8	2	9	9	9	8	9	9	12	12	11	9	9	8	10	2	3	11	11	9	2	2	9	9	9	9	0	4	5	10	10	7	0	0	5
7708	>sp|O15347|HMGB3_HUMAN High mobility group protein B3 OS=Homo sapiens GN=HMGB3 PE=1 SV=4	HMGB3	0	0	6	7	8	0	2	0	7	5	7	1	0	0	0	0	0	0	0	0	0	2	0	0	0	0	8	6	9	0	0	0	6	5	5	0	0	0	7	10	10	0	0	0	11	10	10
16956	>sp|Q9H061|T126A_HUMAN Transmembrane protein 126A OS=Homo sapiens GN=TMEM126A PE=1 SV=1	TMEM126A	0	0	5	4	5	0	0	0	4	4	5	0	0	0	4	6	7	0	0	0	7	7	7	0	0	0	11	12	10	0	0	0	10	9	9	0	0	0	6	5	5	0	0	0	4	4	6
18740	>sp|P21281|VATB2_HUMAN V-type proton ATPase subunit B, brain isoform OS=Homo sapiens GN=ATP6V1B2 PE=1 SV=3	ATP6V1B2	0	0	4	4	2	4	3	2	3	4	4	4	2	5	5	6	6	20	23	18	6	8	10	17	15	18	4	3	3	8	11	10	2	2	3	10	12	10	0	0	0	3	1	2	0	0	0
10811	>sp|P23368|MAOM_HUMAN NAD-dependent malic enzyme, mitochondrial OS=Homo sapiens GN=ME2 PE=1 SV=1	ME2	0	0	6	5	7	6	7	6	2	2	2	4	5	4	11	13	12	7	8	6	9	11	8	6	4	3	0	0	0	0	0	0	0	0	0	0	0	0	0	0	0	0	1	0	0	0	0
11613	>sp|Q9UBG0|MRC2_HUMAN C-type mannose receptor 2 OS=Homo sapiens GN=MRC2 PE=1 SV=2	MRC2	0	0	6	6	6	0	0	0	0	0	0	0	0	0	0	0	0	0	0	0	0	0	0	0	0	0	0	0	0	0	0	0	0	0	0	0	0	0	1	0	2	0	0	0	5	3	2
10180	>sp|P17931|LEG3_HUMAN Galectin-3 OS=Homo sapiens GN=LGALS3 PE=1 SV=5	LGALS3	0	0	8	7	9	0	0	0	9	7	9	2	1	0	19	18	20	13	13	12	16	19	18	11	11	13	10	8	10	7	6	5	9	9	10	6	8	6	7	7	8	3	3	4	8	9	9
12621	>sp|Q16822|PCKGM_HUMAN Phosphoenolpyruvate carboxykinase [GTP], mitochondrial OS=Homo sapiens GN=PCK2 PE=1 SV=3	PCK2	0	0	5	4	5	16	17	15	4	4	4	17	17	14	15	13	17	21	22	19	11	12	14	18	21	22	0	0	1	1	1	1	0	0	0	0	3	3	0	0	0	5	6	5	2	1	4
10241	>sp|P13473|LAMP2_HUMAN Lysosome-associated membrane glycoprotein 2 OS=Homo sapiens GN=LAMP2 PE=1 SV=2	LAMP2	0	0	8	10	9	3	3	3	9	10	9	3	3	4	17	17	17	3	3	3	14	13	12	4	4	3	6	6	5	1	0	0	5	6	6	1	1	0	19	20	22	3	2	2	12	13	11
2539	>sp|P06493|CDK1_HUMAN Cyclin-dependent kinase 1 OS=Homo sapiens GN=CDK1 PE=1 SV=3	CDK1	0	0	4	3	4	4	3	0	3	7	2	1	0	1	0	0	0	0	0	0	0	0	0	0	0	0	7	7	7	20	17	20	7	6	7	15	17	18	2	1	2	12	11	9	0	0	1
16521	>sp|Q86Y82|STX12_HUMAN Syntaxin-12 OS=Homo sapiens GN=STX12 PE=1 SV=1	STX12	0	0	6	5	5	0	0	0	4	4	7	0	0	0	1	1	2	0	0	0	4	3	5	0	0	0	2	2	2	0	0	0	2	2	2	0	0	0	3	3	4	0	0	0	9	7	7
1475	>sp|Q07812|BAX_HUMAN Apoptosis regulator BAX OS=Homo sapiens GN=BAX PE=1 SV=1	BAX	0	0	4	5	5	0	0	0	5	4	5	0	0	0	0	0	0	0	0	0	0	0	0	0	0	0	5	4	4	2	2	1	4	4	4	0	1	0	6	6	9	2	0	0	7	6	6
10427	>sp|Q9UIQ6|LCAP_HUMAN Leucyl-cystinyl aminopeptidase OS=Homo sapiens GN=LNPEP PE=1 SV=3	LNPEP	0	0	7	7	7	0	0	0	1	1	1	0	0	0	25	21	23	0	0	0	17	14	13	0	0	0	14	18	11	0	0	0	16	16	15	0	0	0	0	0	0	0	0	0	1	1	0
11201	>sp|O60942|MCE1_HUMAN mRNA-capping enzyme OS=Homo sapiens GN=RNGTT PE=1 SV=1	RNGTT	0	0	5	5	6	0	0	0	4	5	5	0	0	0	1	2	1	0	0	0	1	1	2	1	0	0	1	0	0	0	0	0	0	0	0	0	0	0	0	1	1	0	0	0	0	0	0
15590	>sp|P82650|RT22_HUMAN 28S ribosomal protein S22, mitochondrial OS=Homo sapiens GN=MRPS22 PE=1 SV=1	MRPS22	0	0	5	5	5	0	0	0	6	6	5	1	0	0	6	8	8	0	0	1	6	6	7	0	0	0	6	5	9	1	0	2	7	7	5	2	2	1	2	1	0	0	1	1	3	1	1
1316	>sp|P15291|B4GT1_HUMAN Beta-1,4-galactosyltransferase 1 OS=Homo sapiens GN=B4GALT1 PE=1 SV=5	B4GALT1	0	0	5	4	6	0	0	0	6	8	5	0	0	0	0	1	0	0	0	0	1	0	0	0	0	0	9	9	9	0	0	0	6	8	6	0	0	0	5	19	17	0	0	0	12	12	11
3343	>sp|Q9NZN4|EHD2_HUMAN EH domain-containing protein 2 OS=Homo sapiens GN=EHD2 PE=1 SV=2	EHD2	0	0	4	6	6	0	0	0	5	7	3	0	0	0	0	0	0	0	0	0	0	0	0	0	0	0	0	0	0	0	0	0	0	0	0	0	0	0	0	0	1	0	0	0	4	2	3
12379	>sp|Q8TAT6|NPL4_HUMAN Nuclear protein localization protein 4 homolog OS=Homo sapiens GN=NPLOC4 PE=1 SV=3	NPLOC4	0	0	5	8	7	2	0	0	6	7	6	3	4	2	4	3	3	2	0	0	6	4	4	3	2	1	4	3	3	0	3	3	2	4	3	3	3	3	1	0	0	1	0	1	2	2	3
10165	>sp|P11279|LAMP1_HUMAN Lysosome-associated membrane glycoprotein 1 OS=Homo sapiens GN=LAMP1 PE=1 SV=3	LAMP1	0	0	8	8	6	2	2	2	5	4	3	1	1	1	6	7	5	1	2	1	6	5	6	0	2	1	7	7	8	0	1	2	7	8	6	3	3	3	13	10	9	1	3	2	8	7	9
14991	>sp|Q96DV4|RM38_HUMAN 39S ribosomal protein L38, mitochondrial OS=Homo sapiens GN=MRPL38 PE=1 SV=2	MRPL38	0	0	7	5	6	0	0	0	6	7	8	0	0	0	5	6	6	0	0	0	3	4	2	0	0	0	6	4	5	0	0	0	4	4	3	0	1	1	6	5	6	0	0	0	5	8	6
549	>sp|P61163|ACTZ_HUMAN Alpha-centractin OS=Homo sapiens GN=ACTR1A PE=1 SV=1	ACTR1A	0	0	4	5	3	12	12	13	4	4	4	12	9	10	3	3	3	10	11	9	3	2	3	11	10	10	2	1	2	10	12	11	2	4	3	10	9	8	0	0	0	9	9	13	0	0	0
14968	>sp|Q9BYD2|RM09_HUMAN 39S ribosomal protein L9, mitochondrial OS=Homo sapiens GN=MRPL9 PE=1 SV=2	MRPL9	0	0	5	5	5	0	0	0	6	7	6	0	0	0	4	3	5	0	0	0	4	3	2	0	0	0	3	4	6	0	0	0	3	3	3	0	0	0	0	2	2	0	0	0	2	3	4
16774	>sp|P26640|SYVC_HUMAN Valine--tRNA ligase OS=Homo sapiens GN=VARS PE=1 SV=4	VARS	0	0	6	7	8	9	10	7	2	4	2	2	2	3	2	3	2	30	37	28	5	5	6	25	23	23	3	2	3	17	17	17	2	4	3	11	11	11	0	0	0	15	18	19	0	0	0
10688	>sp|Q9UNF1|MAGD2_HUMAN Melanoma-associated antigen D2 OS=Homo sapiens GN=MAGED2 PE=1 SV=2	MAGED2	0	0	8	8	7	8	8	9	7	7	9	5	8	9	29	29	30	28	29	29	27	25	26	22	23	23	5	4	5	12	13	11	4	3	3	6	5	8	2	2	1	23	21	27	4	5	2
4144	>sp|Q9HAV7|GRPE1_HUMAN GrpE protein homolog 1, mitochondrial OS=Homo sapiens GN=GRPEL1 PE=1 SV=2	GRPEL1	0	0	5	6	6	3	3	4	5	4	5	7	4	6	6	8	7	2	3	4	8	8	6	3	4	5	2	2	3	1	2	3	2	3	3	3	2	3	2	3	3	1	1	1	2	1	4
6046	>sp|Q14204|DYHC1_HUMAN Cytoplasmic dynein 1 heavy chain 1 OS=Homo sapiens GN=DYNC1H1 PE=1 SV=5	DYNC1H1	0	0	5	6	5	1	0	2	7	6	8	0	0	0	40	41	41	9	7	8	16	14	16	2	2	2	0	0	0	2	5	5	0	0	0	1	0	1	0	0	0	4	2	2	0	0	0
16471	>sp|Q07955|SRSF1_HUMAN Serine/arginine-rich splicing factor 1 OS=Homo sapiens GN=SRSF1 PE=1 SV=2	SRSF1	0	0	6	6	3	8	7	9	9	7	9	12	12	13	0	0	0	0	0	1	1	1	1	2	3	2	4	8	5	7	7	8	3	4	5	5	7	7	13	9	10	3	4	3	14	11	12
12210	>sp|P15531|NDKA_HUMAN Nucleoside diphosphate kinase A OS=Homo sapiens GN=NME1 PE=1 SV=1	NME1	0	0	2	2	1	2	2	2	2	2	2	3	1	2	1	0	0	2	2	2	1	0	0	1	2	2	1	1	2	2	2	2	2	2	1	2	2	2	2	2	2	2	2	2	2	2	2
28174	>tr|A0A0A0MRU0|A0A0A0MRU0_HUMAN MAGUK p55 subfamily member 2 OS=Homo sapiens GN=MPP2 PE=1 SV=1	MPP2	0	0	4	4	5	0	0	0	3	4	4	0	0	0	0	0	0	0	0	0	0	0	0	0	0	0	0	0	0	0	0	0	0	0	0	0	0	0	0	0	0	0	0	0	0	0	0
18576	>sp|Q92575|UBXN4_HUMAN UBX domain-containing protein 4 OS=Homo sapiens GN=UBXN4 PE=1 SV=2	UBXN4	0	0	7	4	8	0	0	0	7	7	7	0	0	0	6	5	3	0	0	0	4	4	4	0	0	0	8	7	7	0	0	0	8	5	8	0	0	0	5	6	3	0	0	0	5	5	4
14475	>sp|P20339|RAB5A_HUMAN Ras-related protein Rab-5A OS=Homo sapiens GN=RAB5A PE=1 SV=2	RAB5A	0	0	9	4	7	0	0	0	10	15	11	0	0	0	3	2	7	0	0	0	8	5	3	0	0	0	9	3	4	0	0	0	3	4	3	0	0	0	2	4	0	0	0	0	0	0	1
18614	>sp|P63027|VAMP2_HUMAN Vesicle-associated membrane protein 2 OS=Homo sapiens GN=VAMP2 PE=1 SV=3	VAMP2	0	0	1	1	1	0	0	0	1	1	2	0	0	0	0	0	0	1	1	0	0	0	0	1	1	0	1	1	1	0	0	0	0	0	1	0	0	0	3	1	1	0	0	0	3	2	2
6735	>sp|Q9NVI1|FANCI_HUMAN Fanconi anemia group I protein OS=Homo sapiens GN=FANCI PE=1 SV=4	FANCI	0	0	6	6	4	0	0	0	1	0	0	0	0	0	0	0	0	0	0	0	0	0	0	0	0	0	1	1	0	0	0	0	2	1	2	0	0	0	0	0	0	1	1	1	0	0	0
57232	>tr|F8W914|F8W914_HUMAN Reticulon OS=Homo sapiens GN=RTN4 PE=1 SV=1	RTN4	0	0	7	5	8	0	0	0	5	6	5	0	0	0	0	4	0	0	0	0	4	4	4	0	0	0	0	0	0	0	0	0	0	0	0	0	0	0	8	14	15	0	0	0	8	8	7
17765	>sp|Q6NUQ4|TM214_HUMAN Transmembrane protein 214 OS=Homo sapiens GN=TMEM214 PE=1 SV=2	TMEM214	0	0	5	7	6	0	0	0	6	9	6	0	0	0	7	7	5	0	0	0	7	8	6	0	0	0	3	4	4	0	0	0	4	4	5	0	0	0	9	7	5	0	0	0	12	11	20
12170	>sp|Q9Y639|NPTN_HUMAN Neuroplastin OS=Homo sapiens GN=NPTN PE=1 SV=2	NPTN	0	0	6	5	6	0	0	0	5	2	4	0	0	0	1	3	2	0	0	0	3	3	3	0	0	0	4	4	3	0	0	0	2	1	2	0	0	0	3	5	3	0	0	0	10	6	12
13031	>sp|Q96S52|PIGS_HUMAN GPI transamidase component PIG-S OS=Homo sapiens GN=PIGS PE=1 SV=3	PIGS	0	0	5	6	8	0	0	0	9	7	6	0	0	0	1	0	4	0	0	0	4	8	5	0	0	0	16	15	17	0	0	0	14	15	14	0	0	0	5	4	2	0	0	0	9	8	11
70903	>P00761 SWISS-PROT:P00761|TRYP_PIG Trypsin - Sus scrofa (Pig).	Unknown	1	0	11	11	11	9	9	9	10	10	10	9	8	7	7	7	7	7	6	10	6	6	7	9	8	9	12	13	13	10	7	11	12	13	12	13	12	14	24	19	21	7	6	6	13	13	12
7077	>sp|Q14318|FKBP8_HUMAN Peptidyl-prolyl cis-trans isomerase FKBP8 OS=Homo sapiens GN=FKBP8 PE=1 SV=2	FKBP8	0	0	6	6	5	0	0	0	5	5	5	0	0	0	5	4	5	0	0	0	5	4	5	0	0	0	1	2	2	0	0	0	3	3	3	0	0	0	5	4	4	0	0	0	2	2	3
13887	>sp|P61225|RAP2B_HUMAN Ras-related protein Rap-2b OS=Homo sapiens GN=RAP2B PE=1 SV=1	RAP2B	0	0	7	6	6	0	0	0	7	2	8	0	0	0	9	11	13	0	0	0	10	12	11	0	0	0	1	1	1	0	0	0	1	1	1	0	0	0	0	1	0	0	0	0	1	1	1
13746	>sp|P11498|PYC_HUMAN Pyruvate carboxylase, mitochondrial OS=Homo sapiens GN=PC PE=1 SV=2	PC	0	0	4	1	2	1	0	1	0	0	0	0	0	0	26	27	24	17	13	11	21	21	19	7	5	8	0	0	0	0	0	1	0	0	0	0	1	1	0	0	0	11	12	12	0	0	0
15068	>sp|P10155|RO60_HUMAN 60 kDa SS-A/Ro ribonucleoprotein OS=Homo sapiens GN=TROVE2 PE=1 SV=2	TROVE2	0	0	4	4	3	8	9	9	5	4	4	7	6	6	2	1	2	6	6	5	3	3	2	10	7	7	1	2	2	3	4	4	1	1	1	2	3	3	0	0	0	7	7	5	0	0	0
14616	>sp|P08134|RHOC_HUMAN Rho-related GTP-binding protein RhoC OS=Homo sapiens GN=RHOC PE=1 SV=1	RHOC	0	0	2	1	2	2	1	1	2	2	2	1	0	2	1	4	2	1	3	1	5	4	1	1	3	3	1	2	2	2	2	2	2	4	1	0	1	2	0	0	1	1	1	2	1	0	0
1108	>sp|P62330|ARF6_HUMAN ADP-ribosylation factor 6 OS=Homo sapiens GN=ARF6 PE=1 SV=2	ARF6	0	0	5	7	6	0	0	0	8	7	7	0	0	0	6	5	4	0	0	0	5	4	4	0	0	0	7	8	6	1	1	0	6	7	6	0	0	1	1	1	3	0	0	0	0	0	0
11435	>sp|O75431|MTX2_HUMAN Metaxin-2 OS=Homo sapiens GN=MTX2 PE=1 SV=1	MTX2	0	0	8	9	10	0	0	0	8	9	8	0	0	0	7	8	8	0	0	0	11	13	13	0	0	0	5	5	5	0	0	0	5	4	4	0	0	0	11	10	10	0	0	0	9	8	7
5381	>sp|O43583|DENR_HUMAN Density-regulated protein OS=Homo sapiens GN=DENR PE=1 SV=2	DENR	0	0	4	2	3	1	1	1	2	2	3	2	2	2	0	0	0	1	1	1	0	0	0	2	2	2	1	2	2	2	2	2	2	2	2	1	2	1	2	1	1	1	1	0	2	2	2
5642	>sp|Q9NSV4|DIAP3_HUMAN Protein diaphanous homolog 3 OS=Homo sapiens GN=DIAPH3 PE=1 SV=4	DIAPH3	0	0	5	6	7	0	0	0	2	4	6	0	0	0	0	0	0	0	0	0	0	0	0	0	0	0	0	0	0	0	0	0	0	0	0	0	0	0	0	0	0	0	0	0	0	1	0
12294	>sp|Q7Z3B4|NUP54_HUMAN Nucleoporin p54 OS=Homo sapiens GN=NUP54 PE=1 SV=2	NUP54	0	0	4	3	2	0	0	1	2	2	2	1	0	0	2	3	3	0	0	0	7	6	6	0	0	0	0	0	0	0	0	0	0	0	0	0	0	0	0	0	0	0	0	0	0	0	0
6657	>sp|O75477|ERLN1_HUMAN Erlin-1 OS=Homo sapiens GN=ERLIN1 PE=1 SV=1	ERLIN1	0	0	3	4	2	0	0	0	4	5	7	0	0	0	3	2	3	0	0	0	1	3	2	0	0	0	9	6	8	0	0	0	6	5	5	0	0	0	5	4	7	0	0	0	2	1	6
430	>sp|Q9H553|ALG2_HUMAN Alpha-1,3/1,6-mannosyltransferase ALG2 OS=Homo sapiens GN=ALG2 PE=1 SV=1	ALG2	0	0	5	4	6	0	0	0	6	5	5	0	0	0	6	3	6	0	0	0	1	3	2	0	0	0	0	0	0	0	0	0	1	1	0	0	0	0	0	0	0	0	0	0	0	0	0
3165	>sp|P99999|CYC_HUMAN Cytochrome c OS=Homo sapiens GN=CYCS PE=1 SV=2	CYCS	0	0	5	6	9	10	9	7	7	8	7	9	10	9	7	7	7	13	13	13	7	8	7	11	12	10	8	7	9	10	9	10	6	9	8	9	5	5	0	2	2	6	6	6	6	6	5
18163	>sp|Q01081|U2AF1_HUMAN Splicing factor U2AF 35 kDa subunit OS=Homo sapiens GN=U2AF1 PE=1 SV=3	U2AF1	0	0	5	5	6	4	4	3	7	6	4	2	3	4	3	2	4	0	1	1	4	3	4	2	1	1	6	7	7	2	3	2	5	5	5	2	2	2	6	7	6	3	2	2	9	9	7
3622	>sp|Q8TB36|GDAP1_HUMAN Ganglioside-induced differentiation-associated protein 1 OS=Homo sapiens GN=GDAP1 PE=1 SV=3	GDAP1	0	0	5	4	6	0	0	0	6	7	5	0	0	0	14	14	14	0	0	0	12	13	13	0	0	0	9	12	10	0	0	0	6	7	4	0	0	0	2	3	1	0	0	0	1	2	1
8097	>sp|P20042|IF2B_HUMAN Eukaryotic translation initiation factor 2 subunit 2 OS=Homo sapiens GN=EIF2S2 PE=1 SV=2	EIF2S2	0	0	4	4	5	2	1	2	6	5	5	4	5	6	0	0	0	1	0	3	2	2	2	6	5	5	3	1	3	4	3	6	3	2	2	5	6	5	12	13	14	7	8	9	15	16	17
12181	>sp|O00217|NDUS8_HUMAN NADH dehydrogenase [ubiquinone] iron-sulfur protein 8, mitochondrial OS=Homo sapiens GN=NDUFS8 PE=1 SV=1	NDUFS8	0	0	8	6	7	0	0	0	7	7	7	0	0	0	4	4	5	0	0	0	7	6	7	0	0	0	6	6	6	0	0	0	5	4	5	1	1	1	13	15	13	0	0	0	8	10	9
13519	>sp|P62333|PRS10_HUMAN 26S protease regulatory subunit 10B OS=Homo sapiens GN=PSMC6 PE=1 SV=1	PSMC6	0	0	6	5	6	13	13	14	5	4	4	17	15	14	8	9	8	10	10	9	9	10	10	12	10	11	4	3	5	13	13	12	3	5	5	16	16	19	6	5	5	15	11	10	4	5	3
12038	>sp|E9PAV3|NACAM_HUMAN Nascent polypeptide-associated complex subunit alpha, muscle-specific form OS=Homo sapiens GN=NACA PE=1 SV=1	NACA	0	0	3	2	3	5	5	5	2	3	3	7	4	5	2	2	2	4	4	4	2	2	2	7	8	6	4	4	4	7	7	7	4	3	4	5	5	5	2	2	2	4	3	4	5	4	3
15505	>sp|P82673|RT35_HUMAN 28S ribosomal protein S35, mitochondrial OS=Homo sapiens GN=MRPS35 PE=1 SV=1	MRPS35	0	0	6	6	7	2	1	2	5	4	7	1	0	1	6	8	9	1	1	1	6	5	6	0	1	1	3	3	5	2	2	2	4	2	4	1	1	2	0	2	2	2	2	1	0	0	1
6083	>sp|Q9Y262|EIF3L_HUMAN Eukaryotic translation initiation factor 3 subunit L OS=Homo sapiens GN=EIF3L PE=1 SV=1	EIF3L	0	0	5	1	4	16	15	12	6	5	6	10	9	9	8	10	11	21	22	19	10	5	10	18	16	14	0	0	0	11	10	15	0	0	0	4	2	3	0	0	0	12	11	11	0	0	0
16341	>sp|Q9P2W9|STX18_HUMAN Syntaxin-18 OS=Homo sapiens GN=STX18 PE=1 SV=1	STX18	0	0	5	5	5	0	0	0	5	6	5	0	0	0	2	1	4	0	0	0	3	3	4	0	0	0	8	7	10	0	0	0	5	6	7	0	0	0	7	4	7	0	0	0	4	5	5
907	>sp|O00203|AP3B1_HUMAN AP-3 complex subunit beta-1 OS=Homo sapiens GN=AP3B1 PE=1 SV=3	AP3B1	0	0	5	5	4	4	3	5	2	4	3	2	2	1	3	3	5	3	4	3	5	2	5	4	3	2	0	0	0	0	2	4	0	0	0	0	1	1	0	0	0	4	4	2	0	0	0
18057	>sp|Q13641|TPBG_HUMAN Trophoblast glycoprotein OS=Homo sapiens GN=TPBG PE=1 SV=1	TPBG	0	0	6	7	7	0	0	0	10	10	8	0	0	0	3	2	2	0	0	0	1	1	1	0	0	0	9	7	8	0	0	0	8	8	9	0	0	0	13	11	12	0	0	0	10	9	10
8043	>sp|P55010|IF5_HUMAN Eukaryotic translation initiation factor 5 OS=Homo sapiens GN=EIF5 PE=1 SV=2	EIF5	0	0	7	8	7	6	5	6	9	12	10	8	6	8	2	2	2	6	3	3	6	4	5	3	3	3	8	5	5	5	5	5	6	4	5	5	5	6	2	2	2	6	6	4	9	10	9
17976	>sp|Q93096|TP4A1_HUMAN Protein tyrosine phosphatase type IVA 1 OS=Homo sapiens GN=PTP4A1 PE=1 SV=2	PTP4A1	0	0	6	6	6	0	0	0	7	7	8	0	0	0	1	2	1	0	0	0	0	1	1	0	0	0	0	3	0	0	0	0	0	0	0	0	0	0	6	6	7	0	0	0	8	9	5
8065	>sp|Q9NZI8|IF2B1_HUMAN Insulin-like growth factor 2 mRNA-binding protein 1 OS=Homo sapiens GN=IGF2BP1 PE=1 SV=2	IGF2BP1	0	0	5	6	7	3	3	3	7	5	3	7	6	9	0	0	0	0	0	0	0	0	0	0	0	0	0	0	0	0	0	0	0	0	0	0	0	0	0	0	0	1	0	1	0	0	0
8199	>sp|P78344|IF4G2_HUMAN Eukaryotic translation initiation factor 4 gamma 2 OS=Homo sapiens GN=EIF4G2 PE=1 SV=1	EIF4G2	0	0	6	8	4	3	4	6	8	5	6	4	6	5	4	2	2	6	5	5	4	4	5	2	2	2	4	3	4	1	2	2	4	3	4	4	4	7	2	1	2	6	7	7	5	6	7
14593	>sp|Q6NUM9|RETST_HUMAN All-trans-retinol 13,14-reductase OS=Homo sapiens GN=RETSAT PE=1 SV=2	RETSAT	0	0	5	5	3	0	0	0	6	3	7	0	0	0	9	8	11	0	0	0	7	7	7	0	0	0	5	5	4	0	0	0	5	4	3	0	0	0	0	0	0	0	0	0	0	0	0
440	>sp|Q9BRR6|ADPGK_HUMAN ADP-dependent glucokinase OS=Homo sapiens GN=ADPGK PE=1 SV=1	ADPGK	0	0	7	6	7	0	0	0	4	5	3	0	0	0	5	4	6	0	0	0	3	5	6	0	0	0	2	5	4	0	0	0	5	4	5	0	0	0	0	0	0	0	0	0	0	1	0
14507	>sp|P18754|RCC1_HUMAN Regulator of chromosome condensation OS=Homo sapiens GN=RCC1 PE=1 SV=1	RCC1	0	0	5	4	7	0	0	0	5	4	6	0	0	0	3	2	3	0	0	0	3	3	4	0	0	0	4	4	5	0	0	0	2	3	4	0	0	0	7	6	9	0	0	0	9	7	7
66109	>tr|V9GZ17|V9GZ17_HUMAN Tubulin alpha-8 chain (Fragment) OS=Homo sapiens GN=TUBA8 PE=1 SV=1	TUBA8	0	0	1	0	0	0	0	0	0	0	0	0	0	0	0	0	0	0	0	0	0	0	0	1	0	0	0	1	0	0	0	0	1	0	0	0	0	0	0	2	0	0	0	0	1	0	0
3213	>sp|O00303|EIF3F_HUMAN Eukaryotic translation initiation factor 3 subunit F OS=Homo sapiens GN=EIF3F PE=1 SV=1	EIF3F	0	0	5	5	3	4	4	5	5	5	6	6	7	7	4	3	5	6	4	6	3	3	4	6	6	6	2	2	1	7	5	4	2	2	1	5	5	5	0	0	0	6	6	4	2	1	2
14970	>sp|Q13405|RM49_HUMAN 39S ribosomal protein L49, mitochondrial OS=Homo sapiens GN=MRPL49 PE=1 SV=1	MRPL49	0	0	4	4	4	0	0	0	4	5	4	0	0	0	4	5	4	0	1	0	4	4	4	0	0	0	3	3	3	0	0	0	3	2	2	1	0	0	3	3	2	1	0	1	3	2	3
13269	>sp|O00592|PODXL_HUMAN Podocalyxin OS=Homo sapiens GN=PODXL PE=1 SV=2	PODXL	0	0	6	7	5	0	0	0	3	3	3	0	0	0	0	0	0	0	0	0	0	0	0	0	0	0	0	0	0	0	0	0	0	0	0	0	0	0	5	6	6	0	0	0	6	8	7
6636	>sp|Q52LJ0|FA98B_HUMAN Protein FAM98B OS=Homo sapiens GN=FAM98B PE=1 SV=1	FAM98B	0	0	4	6	6	2	2	3	5	5	5	5	1	3	1	2	2	1	1	2	3	2	2	1	1	3	2	1	1	1	3	4	1	2	2	1	1	1	1	1	1	4	4	4	1	3	2
13776	>sp|P15151|PVR_HUMAN Poliovirus receptor OS=Homo sapiens GN=PVR PE=1 SV=2	PVR	0	0	7	7	7	0	0	0	6	6	6	0	0	0	1	2	1	0	0	0	3	4	3	0	0	0	3	5	3	0	0	0	3	4	4	0	0	0	3	2	1	0	0	0	5	4	4
7376	>sp|P51858|HDGF_HUMAN Hepatoma-derived growth factor OS=Homo sapiens GN=HDGF PE=1 SV=1	HDGF	0	0	5	6	4	13	15	12	6	6	6	12	11	12	2	2	1	10	8	10	2	2	3	15	12	8	5	5	7	12	14	10	7	4	5	12	16	14	3	3	4	9	7	10	8	9	8
1588	>sp|O00499|BIN1_HUMAN Myc box-dependent-interacting protein 1 OS=Homo sapiens GN=BIN1 PE=1 SV=1	BIN1	0	0	4	2	7	1	1	1	5	6	4	0	0	0	2	3	2	1	2	1	4	3	5	1	1	1	0	0	0	0	0	0	0	0	0	0	0	0	1	2	1	0	0	0	5	5	4
14487	>sp|Q9UL26|RB22A_HUMAN Ras-related protein Rab-22A OS=Homo sapiens GN=RAB22A PE=1 SV=2	RAB22A	0	0	5	5	5	0	0	0	2	2	5	0	0	0	0	3	1	0	0	0	1	1	2	0	0	0	3	5	4	0	0	0	3	4	3	0	0	0	1	0	1	0	0	0	0	0	0
7354	>sp|Q9H936|GHC1_HUMAN Mitochondrial glutamate carrier 1 OS=Homo sapiens GN=SLC25A22 PE=1 SV=1	SLC25A22	0	0	7	9	9	0	0	0	10	8	9	0	0	0	13	12	12	0	0	0	11	9	11	0	0	0	7	8	7	0	0	0	7	7	7	0	0	0	0	0	0	0	0	0	3	2	0
6152	>sp|Q969X5|ERGI1_HUMAN Endoplasmic reticulum-Golgi intermediate compartment protein 1 OS=Homo sapiens GN=ERGIC1 PE=1 SV=1	ERGIC1	0	0	5	5	7	0	0	0	5	5	7	0	0	0	5	5	6	0	0	0	7	7	6	0	0	0	9	13	9	0	0	0	10	8	9	0	0	0	16	16	16	0	0	0	14	17	15
8958	>sp|O00330|ODPX_HUMAN Pyruvate dehydrogenase protein X component, mitochondrial OS=Homo sapiens GN=PDHX PE=1 SV=3	PDHX	0	0	5	8	7	2	1	1	8	8	7	2	1	2	3	3	2	2	1	0	3	3	0	1	2	2	6	3	3	1	0	0	3	3	5	0	2	2	0	1	1	0	0	0	1	0	1
10648	>sp|Q07954|LRP1_HUMAN Prolow-density lipoprotein receptor-related protein 1 OS=Homo sapiens GN=LRP1 PE=1 SV=2	LRP1	0	0	6	3	4	0	0	0	2	4	2	0	0	0	3	2	2	0	0	0	2	2	2	0	0	0	0	0	0	0	0	0	0	0	0	0	0	0	2	2	2	0	0	0	4	3	2
15544	>sp|Q8WWV3|RT4I1_HUMAN Reticulon-4-interacting protein 1, mitochondrial OS=Homo sapiens GN=RTN4IP1 PE=1 SV=2	RTN4IP1	0	0	5	2	6	0	0	0	2	5	3	0	0	0	3	7	7	0	0	0	7	3	6	0	0	0	3	4	3	0	0	0	5	5	3	0	0	0	0	0	0	0	0	0	0	0	0
17981	>sp|P60174|TPIS_HUMAN Triosephosphate isomerase OS=Homo sapiens GN=TPI1 PE=1 SV=3	TPI1	0	0	5	4	5	32	34	38	2	3	3	31	30	32	5	3	3	32	27	29	7	5	2	31	28	31	0	0	1	18	16	14	0	0	0	17	21	18	3	1	2	36	36	32	3	4	9
568	>sp|P22570|ADRO_HUMAN NADPH:adrenodoxin oxidoreductase, mitochondrial OS=Homo sapiens GN=FDXR PE=1 SV=3	FDXR	0	0	5	5	6	2	2	2	2	6	3	0	0	0	1	1	2	1	2	1	3	3	2	0	0	0	10	9	9	7	6	8	10	11	10	6	7	7	0	0	0	0	0	0	0	0	0
6159	>sp|P38117|ETFB_HUMAN Electron transfer flavoprotein subunit beta OS=Homo sapiens GN=ETFB PE=1 SV=3	ETFB	0	0	5	3	6	6	9	9	3	9	6	8	7	9	7	7	8	10	11	10	7	7	7	9	10	10	3	0	2	7	6	8	4	2	3	6	5	7	1	1	2	7	7	9	2	2	1
3604	>sp|Q8TAE8|G45IP_HUMAN Growth arrest and DNA damage-inducible proteins-interacting protein 1 OS=Homo sapiens GN=GADD45GIP1 PE=1 SV=1	GADD45GIP1	0	0	4	3	4	0	0	0	4	3	4	0	0	0	6	6	5	0	0	0	4	5	5	0	0	0	5	5	6	0	0	0	2	2	3	0	0	0	2	1	3	0	0	0	7	5	6
15580	>sp|P09661|RU2A_HUMAN U2 small nuclear ribonucleoprotein A' OS=Homo sapiens GN=SNRPA1 PE=1 SV=2	SNRPA1	0	0	5	5	4	0	0	1	5	5	7	2	2	5	1	2	0	0	0	0	7	3	3	0	0	0	4	2	4	5	4	3	3	4	2	2	2	1	0	3	2	3	4	3	10	6	9
14484	>sp|P01116|RASK_HUMAN GTPase KRas OS=Homo sapiens GN=KRAS PE=1 SV=1	KRAS	0	0	5	1	1	0	0	0	2	4	0	0	0	0	3	0	0	0	0	0	2	0	0	0	0	0	6	0	1	0	0	0	0	0	0	0	0	0	1	1	1	0	0	0	0	0	0
784	>sp|Q92974|ARHG2_HUMAN Rho guanine nucleotide exchange factor 2 OS=Homo sapiens GN=ARHGEF2 PE=1 SV=4	ARHGEF2	0	0	6	5	4	2	3	4	0	2	1	3	3	1	5	6	6	6	8	5	10	8	9	10	10	10	0	0	0	0	0	0	0	0	0	0	0	0	0	0	0	2	2	0	0	0	0
9083	>sp|P11182|ODB2_HUMAN Lipoamide acyltransferase component of branched-chain alpha-keto acid dehydrogenase complex, mitochondrial OS=Homo sapiens GN=DBT PE=1 SV=3	DBT	0	0	6	7	5	0	0	0	7	7	4	0	0	0	4	3	6	0	0	0	2	1	2	0	0	0	3	3	3	0	0	0	2	3	2	0	0	0	1	0	0	0	0	0	1	5	3
13522	>sp|P62195|PRS8_HUMAN 26S protease regulatory subunit 8 OS=Homo sapiens GN=PSMC5 PE=1 SV=1	PSMC5	0	0	4	2	3	14	15	16	6	4	5	13	16	14	11	9	9	11	9	12	12	10	11	8	9	8	2	2	2	13	15	16	2	4	3	11	13	12	0	0	0	14	14	12	1	1	0
3891	>sp|P20671|H2A1D_HUMAN Histone H2A type 1-D OS=Homo sapiens GN=HIST1H2AD PE=1 SV=2	HIST1H2AD	0	0	10	9	8	8	7	6	8	7	6	11	9	0	5	6	6	6	7	6	6	5	6	8	6	7	7	7	6	9	8	9	6	6	6	7	8	8	22	19	19	7	8	6	6	6	5
11101	>sp|Q9HCC0|MCCB_HUMAN Methylcrotonoyl-CoA carboxylase beta chain, mitochondrial OS=Homo sapiens GN=MCCC2 PE=1 SV=1	MCCC2	0	0	6	6	7	3	4	3	4	5	5	0	0	0	19	18	18	10	10	9	13	12	13	4	4	2	6	7	8	6	5	2	7	8	8	4	3	4	0	0	0	4	4	5	0	0	0
14580	>sp|Q9HBH5|RDH14_HUMAN Retinol dehydrogenase 14 OS=Homo sapiens GN=RDH14 PE=1 SV=1	RDH14	0	0	5	7	4	0	0	0	6	8	6	0	0	0	4	4	4	0	0	0	4	4	3	0	0	0	5	4	5	0	0	0	3	4	3	0	0	0	3	5	4	0	0	0	5	2	5
14955	>sp|Q9H9J2|RM44_HUMAN 39S ribosomal protein L44, mitochondrial OS=Homo sapiens GN=MRPL44 PE=1 SV=1	MRPL44	0	0	5	6	6	0	0	0	9	7	7	0	0	0	7	7	9	0	0	0	5	6	5	1	0	0	6	7	8	0	0	0	6	6	4	0	0	0	1	0	2	0	0	0	3	3	5
6466	>sp|Q96A26|F162A_HUMAN Protein FAM162A OS=Homo sapiens GN=FAM162A PE=1 SV=2	FAM162A	0	0	4	3	3	0	0	0	4	6	5	0	0	0	2	2	2	0	0	0	5	2	2	0	0	0	6	7	5	0	0	0	4	5	5	0	0	0	8	6	8	0	0	0	6	8	8
12277	>sp|P55209|NP1L1_HUMAN Nucleosome assembly protein 1-like 1 OS=Homo sapiens GN=NAP1L1 PE=1 SV=1	NAP1L1	0	0	6	6	5	18	16	16	6	6	7	17	16	18	2	1	2	8	8	8	2	2	1	6	7	7	3	3	4	14	16	16	3	4	3	19	19	18	7	5	3	17	17	15	5	7	6
16302	>sp|O15270|SPTC2_HUMAN Serine palmitoyltransferase 2 OS=Homo sapiens GN=SPTLC2 PE=1 SV=1	SPTLC2	0	0	3	3	4	0	0	0	5	3	4	0	0	0	2	4	3	0	0	0	4	2	3	0	0	0	11	12	10	0	0	0	9	7	9	0	0	0	0	0	0	0	0	0	0	0	0
2225	>sp|P52907|CAZA1_HUMAN F-actin-capping protein subunit alpha-1 OS=Homo sapiens GN=CAPZA1 PE=1 SV=3	CAPZA1	0	0	4	5	5	10	9	8	3	5	4	10	8	10	1	1	1	5	8	8	1	2	1	8	7	9	2	3	3	8	10	13	2	4	4	9	10	11	0	5	6	12	11	12	2	2	2
15358	>sp|P51398|RT29_HUMAN 28S ribosomal protein S29, mitochondrial OS=Homo sapiens GN=DAP3 PE=1 SV=1	DAP3	0	0	4	4	6	0	0	0	5	7	6	0	0	1	7	7	6	0	0	0	5	4	2	0	0	0	9	6	3	0	0	1	7	7	7	0	0	0	0	1	1	0	0	0	1	1	0
5903	>sp|Q5VYK3|ECM29_HUMAN Proteasome-associated protein ECM29 homolog OS=Homo sapiens GN=ECM29 PE=1 SV=2	ECM29	0	0	3	4	4	11	11	12	1	2	1	8	7	2	4	0	3	4	3	3	1	3	1	3	2	3	1	1	1	7	8	6	1	2	1	7	7	6	0	0	0	9	10	14	0	1	0
1967	>sp|P27797|CALR_HUMAN Calreticulin OS=Homo sapiens GN=CALR PE=1 SV=1	CALR	0	0	7	5	7	56	54	59	7	9	8	50	52	54	13	15	11	43	50	46	13	15	12	30	35	33	14	15	14	46	42	43	13	14	13	61	62	66	8	7	5	52	51	58	16	12	12
8713	>sp|Q96P11|NSUN5_HUMAN Probable 28S rRNA (cytosine-C(5))-methyltransferase OS=Homo sapiens GN=NSUN5 PE=1 SV=2	NSUN5	0	0	5	6	5	0	0	0	1	1	2	0	0	0	7	5	7	1	0	0	6	5	5	0	0	0	1	1	2	0	0	0	1	1	1	0	0	0	0	0	0	0	0	0	0	0	0
16362	>sp|Q9Y5X3|SNX5_HUMAN Sorting nexin-5 OS=Homo sapiens GN=SNX5 PE=1 SV=1	SNX5	0	0	4	3	4	1	0	0	1	0	1	0	0	0	2	0	1	1	0	0	0	0	1	5	3	4	1	1	2	3	2	3	0	1	1	5	3	4	2	1	1	0	0	0	3	3	1
14730	>sp|P84095|RHOG_HUMAN Rho-related GTP-binding protein RhoG OS=Homo sapiens GN=RHOG PE=1 SV=1	RHOG	0	0	3	4	4	0	0	0	3	4	5	0	0	0	4	4	4	0	0	0	5	2	5	0	0	0	5	6	5	0	0	0	5	5	4	0	0	0	0	0	0	0	0	0	0	0	0
3595	>sp|Q92820|GGH_HUMAN Gamma-glutamyl hydrolase OS=Homo sapiens GN=GGH PE=1 SV=2	GGH	0	0	6	9	6	6	6	8	6	6	9	7	6	7	0	0	0	3	3	1	0	0	0	5	5	5	3	3	3	4	5	6	2	4	4	10	8	7	0	0	0	2	1	1	0	0	0
5047	>sp|O14936|CSKP_HUMAN Peripheral plasma membrane protein CASK OS=Homo sapiens GN=CASK PE=1 SV=3	CASK	0	0	5	6	9	0	0	0	2	1	0	0	0	0	0	1	0	0	0	0	2	0	0	0	0	0	0	0	0	0	0	0	1	1	1	0	0	0	0	0	0	0	0	0	0	0	0
237	>sp|P12814|ACTN1_HUMAN Alpha-actinin-1 OS=Homo sapiens GN=ACTN1 PE=1 SV=2	ACTN1	0	0	4	3	4	52	45	40	5	0	4	99	107	103	11	12	24	29	28	32	16	18	15	32	29	27	0	0	1	19	18	17	1	0	0	28	32	30	1	1	1	24	16	26	2	2	2
16342	>sp|O15400|STX7_HUMAN Syntaxin-7 OS=Homo sapiens GN=STX7 PE=1 SV=4	STX7	0	0	5	4	6	0	0	0	5	5	5	0	0	0	5	3	4	0	0	0	5	5	5	0	0	0	0	1	1	0	0	0	1	2	1	0	0	0	3	1	3	0	0	0	4	3	4
12403	>sp|O00567|NOP56_HUMAN Nucleolar protein 56 OS=Homo sapiens GN=NOP56 PE=1 SV=4	NOP56	0	0	4	5	5	1	0	0	4	4	7	1	2	4	5	3	3	0	0	0	13	13	12	0	0	0	1	0	1	0	0	0	1	0	0	0	0	0	0	0	0	1	0	0	0	0	0
3900	>sp|O00461|GOLI4_HUMAN Golgi integral membrane protein 4 OS=Homo sapiens GN=GOLIM4 PE=1 SV=1	GOLIM4	0	0	4	5	5	0	0	0	4	3	3	0	0	0	1	2	2	0	0	0	1	2	1	0	0	0	7	3	4	0	0	0	2	2	0	0	0	0	14	14	20	0	0	0	21	23	26
5251	>sp|P30825|CTR1_HUMAN High affinity cationic amino acid transporter 1 OS=Homo sapiens GN=SLC7A1 PE=1 SV=1	SLC7A1	0	0	5	4	5	0	0	0	2	5	3	0	0	0	5	5	5	0	0	0	3	4	5	0	0	0	0	0	0	0	0	0	0	0	0	0	0	0	0	0	0	0	0	0	0	0	3
1331	>sp|P54709|AT1B3_HUMAN Sodium/potassium-transporting ATPase subunit beta-3 OS=Homo sapiens GN=ATP1B3 PE=1 SV=1	ATP1B3	0	0	4	6	5	0	0	0	7	8	6	0	0	0	12	11	12	0	0	0	20	17	18	0	0	0	10	11	9	0	0	0	6	7	7	0	0	0	18	18	19	0	0	0	11	12	12
18613	>sp|Q08AM6|VAC14_HUMAN Protein VAC14 homolog OS=Homo sapiens GN=VAC14 PE=1 SV=1	VAC14	0	0	5	6	7	1	1	0	6	6	7	1	1	0	9	7	8	0	0	1	7	7	5	0	1	1	1	2	2	0	0	0	2	1	1	0	0	0	1	0	0	0	0	0	0	0	0
14564	>sp|Q14699|RFTN1_HUMAN Raftlin OS=Homo sapiens GN=RFTN1 PE=1 SV=4	RFTN1	0	0	5	5	5	0	0	0	4	5	3	0	0	0	2	2	1	0	0	0	1	1	1	0	0	0	0	0	0	0	0	0	0	0	0	0	0	0	0	0	0	0	0	0	0	0	0
1442	>sp|Q8NHH9|ATLA2_HUMAN Atlastin-2 OS=Homo sapiens GN=ATL2 PE=1 SV=2	ATL2	0	0	6	4	7	0	0	0	8	5	5	0	0	0	2	3	6	0	0	0	4	6	4	0	0	0	1	0	4	0	0	0	0	2	2	0	0	0	0	0	1	0	0	0	0	1	0
7119	>sp|Q8N9F7|GDPD1_HUMAN Glycerophosphodiester phosphodiesterase domain-containing protein 1 OS=Homo sapiens GN=GDPD1 PE=1 SV=2	GDPD1	0	0	4	1	5	0	0	0	3	3	4	0	0	0	0	0	0	0	0	0	0	0	0	0	0	0	0	0	0	0	0	0	0	0	0	0	0	0	0	0	0	0	0	0	0	0	0
17856	>sp|Q5JTV8|TOIP1_HUMAN Torsin-1A-interacting protein 1 OS=Homo sapiens GN=TOR1AIP1 PE=1 SV=2	TOR1AIP1	0	0	7	8	6	0	0	0	10	9	8	0	0	0	2	1	3	0	0	0	3	3	4	0	0	0	7	7	6	0	0	0	9	10	10	0	0	0	1	25	1	0	0	0	15	12	1
4274	>sp|Q96S66|CLCC1_HUMAN Chloride channel CLIC-like protein 1 OS=Homo sapiens GN=CLCC1 PE=1 SV=1	CLCC1	0	0	4	3	3	0	0	0	3	3	4	0	0	0	1	2	1	0	0	0	2	1	1	0	0	0	5	3	3	0	0	0	2	3	3	0	0	0	9	7	12	0	0	0	7	9	10
14907	>sp|P30050|RL12_HUMAN 60S ribosomal protein L12 OS=Homo sapiens GN=RPL12 PE=1 SV=1	RPL12	0	0	7	7	7	3	3	3	5	6	6	4	5	5	2	2	3	4	3	2	4	5	4	4	3	2	6	6	5	5	4	5	6	5	5	4	4	4	5	3	3	4	4	5	3	4	4
11456	>sp|P42345|MTOR_HUMAN Serine/threonine-protein kinase mTOR OS=Homo sapiens GN=MTOR PE=1 SV=1	MTOR	0	0	5	6	4	0	0	0	3	5	5	0	0	0	8	10	7	0	3	2	3	4	3	0	1	0	1	1	0	0	0	0	0	2	0	0	0	0	0	0	0	0	0	0	0	0	0
17647	>sp|Q9BVC6|TM109_HUMAN Transmembrane protein 109 OS=Homo sapiens GN=TMEM109 PE=1 SV=1	TMEM109	0	0	6	6	6	0	0	0	8	6	6	0	0	0	4	4	6	0	0	0	6	7	5	0	0	0	5	5	6	0	0	1	6	6	5	0	2	2	11	9	9	0	0	0	6	5	6
14934	>sp|P62987|RL40_HUMAN Ubiquitin-60S ribosomal protein L40 OS=Homo sapiens GN=UBA52 PE=1 SV=2	UBA52	0	0	8	10	9	0	2	0	5	4	5	1	1	1	7	8	8	4	4	4	9	6	7	0	2	0	5	5	5	4	3	2	5	4	5	0	2	2	3	4	3	0	1	1	2	2	3
13954	>sp|P61026|RAB10_HUMAN Ras-related protein Rab-10 OS=Homo sapiens GN=RAB10 PE=1 SV=1	RAB10	0	0	6	5	6	1	1	1	6	6	5	2	2	1	6	6	5	2	2	3	6	4	6	1	1	1	5	4	5	1	1	1	4	3	6	1	1	1	3	5	4	1	1	1	2	1	2
4535	>sp|Q9BWS9|CHID1_HUMAN Chitinase domain-containing protein 1 OS=Homo sapiens GN=CHID1 PE=1 SV=1	CHID1	0	0	4	4	3	0	0	0	5	5	4	0	0	0	1	1	1	0	0	0	2	1	1	0	0	0	5	5	4	0	0	0	5	4	5	0	0	0	0	0	0	0	0	0	0	0	0
14064	>sp|Q15428|SF3A2_HUMAN Splicing factor 3A subunit 2 OS=Homo sapiens GN=SF3A2 PE=1 SV=2	SF3A2	0	0	5	4	5	1	1	1	4	5	8	0	0	0	3	3	3	1	1	0	7	9	9	0	0	0	3	5	3	0	0	0	4	4	5	0	0	0	1	1	2	1	1	1	4	4	5
16631	>sp|Q15833|STXB2_HUMAN Syntaxin-binding protein 2 OS=Homo sapiens GN=STXBP2 PE=1 SV=2	STXBP2	0	0	4	5	4	0	2	0	1	4	3	0	0	0	0	0	0	0	0	0	0	0	0	0	0	0	6	6	3	0	1	0	3	3	3	0	0	0	0	0	0	0	0	0	0	0	0
1790	>sp|O43505|B4GA1_HUMAN Beta-1,4-glucuronyltransferase 1 OS=Homo sapiens GN=B4GAT1 PE=1 SV=1	B4GAT1	0	0	5	3	5	0	0	0	4	2	4	0	0	0	0	1	1	0	0	0	0	0	0	0	0	0	4	5	5	0	0	0	3	3	3	0	0	0	2	2	2	0	0	0	1	1	0
8550	>sp|Q9BUR5|MIC26_HUMAN MICOS complex subunit MIC26 OS=Homo sapiens GN=APOO PE=1 SV=1	APOO	0	0	8	6	8	0	0	0	8	6	9	0	0	0	7	6	6	0	0	0	7	7	7	0	0	0	8	8	9	0	0	0	6	5	5	0	0	0	7	7	10	0	0	0	8	8	5
14929	>sp|P62913|RL11_HUMAN 60S ribosomal protein L11 OS=Homo sapiens GN=RPL11 PE=1 SV=2	RPL11	0	0	5	6	5	3	4	3	6	5	5	3	3	3	3	3	3	3	3	3	3	3	4	1	2	4	5	4	6	5	7	7	3	3	3	4	3	3	2	3	4	6	4	4	1	2	0
10379	>sp|Q86X29|LSR_HUMAN Lipolysis-stimulated lipoprotein receptor OS=Homo sapiens GN=LSR PE=1 SV=4	LSR	0	0	4	5	4	0	0	0	5	4	4	0	0	0	0	0	0	0	0	0	0	0	0	0	0	0	4	5	4	0	0	0	4	4	4	0	0	0	4	3	3	0	0	0	5	4	3
5602	>sp|Q14203|DCTN1_HUMAN Dynactin subunit 1 OS=Homo sapiens GN=DCTN1 PE=1 SV=3	DCTN1	0	0	6	3	2	0	0	0	0	1	0	3	1	0	1	0	0	2	3	5	0	0	1	2	2	4	0	0	0	1	2	2	0	0	0	3	0	0	0	0	0	5	4	5	0	0	0
7288	>sp|Q9H8Y8|GORS2_HUMAN Golgi reassembly-stacking protein 2 OS=Homo sapiens GN=GORASP2 PE=1 SV=3	GORASP2	0	0	5	5	6	1	0	2	4	4	4	2	2	0	2	2	3	0	0	0	2	4	2	0	0	1	3	6	5	0	0	0	3	4	5	1	0	0	6	7	6	0	0	1	5	5	8
3122	>sp|Q9NRG7|D39U1_HUMAN Epimerase family protein SDR39U1 OS=Homo sapiens GN=SDR39U1 PE=1 SV=2	SDR39U1	0	0	6	5	6	0	0	0	5	3	4	0	0	0	5	6	5	0	2	2	3	4	3	0	0	0	2	2	0	0	0	0	2	2	2	0	0	0	0	0	0	0	0	0	0	0	0
14990	>sp|Q9NWU5|RM22_HUMAN 39S ribosomal protein L22, mitochondrial OS=Homo sapiens GN=MRPL22 PE=1 SV=1	MRPL22	0	0	4	3	5	0	0	0	6	5	4	0	0	0	4	5	3	0	0	0	3	3	3	0	0	0	4	4	5	0	0	0	0	2	2	0	0	0	0	0	0	0	0	0	0	0	0
4288	>sp|P09543|CN37_HUMAN 2',3'-cyclic-nucleotide 3'-phosphodiesterase OS=Homo sapiens GN=CNP PE=1 SV=2	CNP	0	0	5	4	5	0	0	0	5	4	5	0	1	0	24	20	22	4	3	3	18	16	21	2	1	2	4	5	4	0	0	0	4	3	5	0	0	0	2	2	2	0	0	0	3	3	1
18604	>sp|P30530|UFO_HUMAN Tyrosine-protein kinase receptor UFO OS=Homo sapiens GN=AXL PE=1 SV=3	AXL	0	0	4	3	3	0	0	0	0	0	0	0	0	0	0	0	0	0	0	0	0	0	0	0	0	0	0	0	0	0	0	0	0	0	0	0	0	0	0	0	0	0	0	0	0	0	0
14090	>sp|Q01105|SET_HUMAN Protein SET OS=Homo sapiens GN=SET PE=1 SV=3	SET	0	0	5	3	3	15	16	15	3	2	3	22	20	20	3	4	4	13	12	12	4	5	3	15	16	18	4	2	3	9	11	9	2	3	3	10	11	11	6	5	6	19	17	17	7	8	7
14006	>sp|Q9UHD8|SEPT9_HUMAN Septin-9 OS=Homo sapiens GN=SEPT9 PE=1 SV=2	SEPT9	0	0	5	9	8	7	4	7	10	9	8	4	4	4	6	6	7	16	15	17	5	8	8	18	19	17	12	14	14	0	0	0	12	13	12	1	2	1	7	11	14	1	0	0	12	12	15
3184	>sp|Q96EP5|DAZP1_HUMAN DAZ-associated protein 1 OS=Homo sapiens GN=DAZAP1 PE=1 SV=1	DAZAP1	0	0	4	3	4	3	3	2	5	4	3	1	3	3	2	2	2	0	1	1	2	2	2	0	1	1	3	2	5	0	0	2	1	3	2	1	0	0	3	2	2	2	2	2	6	6	4
15024	>sp|P63173|RL38_HUMAN 60S ribosomal protein L38 OS=Homo sapiens GN=RPL38 PE=1 SV=2	RPL38	0	0	5	6	6	1	1	1	4	5	5	2	1	2	7	6	6	1	1	1	4	4	4	2	2	3	5	3	4	1	1	1	4	4	3	1	1	1	15	12	12	2	3	2	4	6	6
1371	>sp|P05026|AT1B1_HUMAN Sodium/potassium-transporting ATPase subunit beta-1 OS=Homo sapiens GN=ATP1B1 PE=1 SV=1	ATP1B1	0	0	6	5	4	0	0	0	5	5	4	0	0	0	0	0	0	0	0	0	0	0	1	0	0	0	5	7	5	0	0	0	5	6	9	0	0	0	0	4	4	0	0	0	3	4	4
13786	>sp|Q13308|PTK7_HUMAN Inactive tyrosine-protein kinase 7 OS=Homo sapiens GN=PTK7 PE=1 SV=2	PTK7	0	0	5	6	6	0	0	0	2	3	2	0	0	0	0	0	0	0	0	0	0	0	0	0	0	0	7	6	3	0	0	0	6	5	8	0	0	0	0	0	0	0	0	0	0	0	0
13885	>sp|P11234|RALB_HUMAN Ras-related protein Ral-B OS=Homo sapiens GN=RALB PE=1 SV=1	RALB	0	0	4	4	4	0	0	0	0	1	0	0	0	0	0	0	0	0	0	0	1	1	0	0	0	0	1	0	0	0	0	0	0	0	0	0	0	0	0	1	1	0	0	0	0	0	0
13754	>sp|P14927|QCR7_HUMAN Cytochrome b-c1 complex subunit 7 OS=Homo sapiens GN=UQCRB PE=1 SV=2	UQCRB	0	0	5	5	3	0	0	0	8	8	9	0	0	0	2	1	2	0	0	0	4	2	6	0	0	0	8	7	8	0	0	0	3	5	3	0	0	0	4	6	5	0	0	0	5	6	4
81	>sp|Q9ULC5|ACSL5_HUMAN Long-chain-fatty-acid--CoA ligase 5 OS=Homo sapiens GN=ACSL5 PE=1 SV=1	ACSL5	0	0	5	3	6	0	0	0	3	3	4	0	0	0	0	0	0	0	0	0	0	0	0	0	0	0	0	0	0	0	0	0	0	0	0	0	0	0	0	0	0	0	0	0	0	0	0
10693	>sp|Q8WWC4|MAIP1_HUMAN m-AAA protease-interacting protein 1, mitochondrial OS=Homo sapiens GN=C2orf47 PE=1 SV=1	C2orf47	0	0	5	4	3	0	0	0	5	4	5	0	0	0	5	5	5	0	0	0	4	5	5	0	0	0	1	1	1	0	0	0	1	1	2	0	0	0	0	1	1	0	0	0	1	1	1
14863	>sp|P35251|RFC1_HUMAN Replication factor C subunit 1 OS=Homo sapiens GN=RFC1 PE=1 SV=4	RFC1	0	0	4	2	3	0	0	0	3	2	3	0	0	0	0	0	0	0	0	0	0	0	0	0	0	0	0	0	0	0	0	0	0	0	0	0	0	0	0	0	0	0	0	1	1	1	2
3349	>sp|Q15717|ELAV1_HUMAN ELAV-like protein 1 OS=Homo sapiens GN=ELAVL1 PE=1 SV=2	ELAVL1	0	0	3	4	5	0	0	0	2	7	4	1	1	1	1	2	2	0	0	0	2	2	2	0	0	0	4	3	3	0	1	2	2	2	2	1	0	0	4	2	1	2	1	2	3	4	0
2457	>sp|Q9H5V8|CDCP1_HUMAN CUB domain-containing protein 1 OS=Homo sapiens GN=CDCP1 PE=1 SV=3	CDCP1	0	0	5	5	7	0	0	0	0	1	0	0	0	0	0	0	0	0	0	0	0	0	0	0	0	0	0	0	0	0	0	0	0	0	0	0	0	0	0	0	0	0	0	0	0	0	0
17405	>sp|Q9UM00|TMCO1_HUMAN Calcium load-activated calcium channel OS=Homo sapiens GN=TMCO1 PE=1 SV=1	TMCO1	0	0	7	5	5	0	0	0	6	3	5	0	0	0	6	6	6	0	0	0	6	6	6	0	0	0	5	6	6	0	0	0	5	5	5	0	0	0	5	7	5	0	0	0	5	3	4
15277	>sp|P46782|RS5_HUMAN 40S ribosomal protein S5 OS=Homo sapiens GN=RPS5 PE=1 SV=4	RPS5	0	0	7	7	5	2	2	1	6	3	6	3	2	3	3	4	2	7	3	4	4	5	3	4	5	3	7	4	4	14	7	5	4	5	4	5	5	7	5	5	6	5	5	8	13	13	8
10100	>sp|P09382|LEG1_HUMAN Galectin-1 OS=Homo sapiens GN=LGALS1 PE=1 SV=2	LGALS1	0	0	7	7	6	1	0	2	12	13	12	1	0	0	14	13	16	2	1	2	17	11	14	5	3	3	4	3	3	2	4	4	5	6	4	1	2	3	3	3	2	0	0	0	2	1	2
12394	>sp|P49790|NU153_HUMAN Nuclear pore complex protein Nup153 OS=Homo sapiens GN=NUP153 PE=1 SV=2	NUP153	0	0	5	2	2	0	0	0	3	1	2	0	0	0	0	0	0	0	0	0	1	2	1	0	0	0	0	0	0	0	0	0	0	0	0	0	0	0	1	0	1	0	0	0	0	5	3
5010	>sp|O75208|COQ9_HUMAN Ubiquinone biosynthesis protein COQ9, mitochondrial OS=Homo sapiens GN=COQ9 PE=1 SV=1	COQ9	0	0	6	5	3	0	0	0	5	7	7	0	0	0	5	6	7	0	0	0	3	5	6	0	0	0	2	2	2	0	0	0	1	0	3	0	0	1	1	2	1	0	0	0	2	1	2
2408	>sp|P27701|CD82_HUMAN CD82 antigen OS=Homo sapiens GN=CD82 PE=1 SV=1	CD82	0	0	4	4	3	0	0	0	4	5	5	0	0	0	0	0	0	0	0	0	0	0	0	0	0	0	5	5	6	0	0	0	6	6	6	0	0	0	1	0	2	0	0	0	1	1	1
7756	>sp|P41091|IF2G_HUMAN Eukaryotic translation initiation factor 2 subunit 3 OS=Homo sapiens GN=EIF2S3 PE=1 SV=3	EIF2S3	0	0	5	5	5	0	3	3	3	3	4	4	4	6	5	5	5	7	4	6	6	6	4	8	4	7	2	2	2	9	10	8	2	2	3	6	5	6	1	0	0	8	7	9	0	0	0
11204	>sp|Q9ULC4|MCTS1_HUMAN Malignant T-cell-amplified sequence 1 OS=Homo sapiens GN=MCTS1 PE=1 SV=1	MCTS1	0	0	7	8	8	6	6	7	11	12	6	5	5	5	3	5	4	4	4	4	3	3	5	2	3	4	11	9	12	6	6	7	9	7	9	3	4	3	0	0	0	6	7	6	0	0	0
15053	>sp|Q9HD33|RM47_HUMAN 39S ribosomal protein L47, mitochondrial OS=Homo sapiens GN=MRPL47 PE=1 SV=2	MRPL47	0	0	5	4	4	0	0	0	6	5	6	0	0	0	6	5	7	0	0	0	3	4	2	0	0	0	5	5	4	0	0	0	4	5	4	0	0	0	6	4	4	0	0	0	4	8	6
4394	>sp|Q00610|CLH1_HUMAN Clathrin heavy chain 1 OS=Homo sapiens GN=CLTC PE=1 SV=5	CLTC	0	0	4	4	3	92	92	93	3	2	5	63	54	54	18	19	16	88	91	79	19	14	17	76	77	62	0	0	0	60	60	60	1	1	1	51	47	45	0	0	0	89	88	88	0	0	0
16866	>sp|Q9BW92|SYTM_HUMAN Threonine--tRNA ligase, mitochondrial OS=Homo sapiens GN=TARS2 PE=1 SV=1	TARS2	0	0	3	2	4	0	0	0	2	2	2	0	0	0	5	5	4	0	0	0	4	4	4	0	0	0	0	0	0	0	0	0	0	0	0	0	0	0	0	0	0	0	0	0	0	0	0
5071	>sp|O75131|CPNE3_HUMAN Copine-3 OS=Homo sapiens GN=CPNE3 PE=1 SV=1	CPNE3	0	0	7	6	5	3	4	3	0	0	0	0	0	0	0	0	2	0	0	0	0	0	0	4	3	3	3	5	3	0	2	2	4	5	3	0	0	0	0	0	0	4	4	5	0	0	0
15276	>sp|P23396|RS3_HUMAN 40S ribosomal protein S3 OS=Homo sapiens GN=RPS3 PE=1 SV=2	RPS3	0	0	4	3	3	12	11	11	3	3	5	14	16	15	12	9	14	14	14	12	6	8	9	19	17	18	3	4	1	19	13	15	3	4	3	5	5	8	0	2	2	18	18	21	0	1	4
294	>sp|Q15758|AAAT_HUMAN Neutral amino acid transporter B(0) OS=Homo sapiens GN=SLC1A5 PE=1 SV=2	SLC1A5	0	0	4	5	6	0	0	0	4	5	5	0	0	0	10	8	8	0	0	0	9	10	10	0	0	0	6	8	8	0	0	0	7	8	8	0	0	0	11	15	14	0	0	0	13	11	13
13414	>sp|O14818|PSA7_HUMAN Proteasome subunit alpha type-7 OS=Homo sapiens GN=PSMA7 PE=1 SV=1	PSMA7	0	0	3	4	3	9	10	8	0	4	3	11	11	11	4	5	5	6	8	8	7	5	8	6	10	8	0	4	0	10	11	11	0	0	0	8	9	6	0	0	0	10	9	10	0	0	0
4305	>sp|P23528|COF1_HUMAN Cofilin-1 OS=Homo sapiens GN=CFL1 PE=1 SV=3	CFL1	0	0	5	3	6	20	19	21	6	5	7	28	30	24	4	6	5	25	26	25	6	5	4	27	27	28	5	5	6	29	28	28	6	5	4	25	26	28	7	6	7	26	23	21	8	6	6
4150	>sp|P16402|H13_HUMAN Histone H1.3 OS=Homo sapiens GN=HIST1H1D PE=1 SV=2	HIST1H1D	0	0	5	6	5	0	0	0	2	3	2	0	0	0	2	0	0	0	0	2	0	0	0	0	0	0	3	3	3	4	0	0	4	5	4	3	2	0	0	0	0	0	2	3	14	11	0
71038	>P02663 SWISS-PROT:P02663 Alpha-S2-casein [Contains: Casocidin-1 - Bos taurus (Bovine).	Unknown	1	0	4	9	6	10	10	6	13	18	13	5	6	9	7	6	6	8	7	7	3	5	5	5	6	6	12	14	10	11	12	8	11	11	10	12	8	10	23	20	18	4	5	4	13	12	13
16815	>sp|Q9Y2Z4|SYYM_HUMAN Tyrosine--tRNA ligase, mitochondrial OS=Homo sapiens GN=YARS2 PE=1 SV=2	YARS2	0	0	5	4	3	0	0	0	4	4	6	0	0	0	2	3	4	0	0	0	2	4	5	0	0	0	12	11	12	2	1	2	12	11	11	0	0	0	0	0	0	0	0	0	0	0	0
15479	>sp|P61619|S61A1_HUMAN Protein transport protein Sec61 subunit alpha isoform 1 OS=Homo sapiens GN=SEC61A1 PE=1 SV=2	SEC61A1	0	0	5	5	6	0	0	0	2	1	3	0	0	0	6	4	6	0	0	0	6	5	7	0	0	0	3	5	3	0	0	0	4	3	2	0	0	0	2	2	0	0	0	0	0	0	1
13666	>sp|P30044|PRDX5_HUMAN Peroxiredoxin-5, mitochondrial OS=Homo sapiens GN=PRDX5 PE=1 SV=4	PRDX5	0	0	4	3	3	9	12	12	3	3	3	11	12	12	6	6	8	16	19	20	7	8	6	23	23	19	3	2	3	12	14	14	4	4	5	12	15	14	1	3	3	12	11	10	3	2	4
18048	>sp|Q14258|TRI25_HUMAN E3 ubiquitin/ISG15 ligase TRIM25 OS=Homo sapiens GN=TRIM25 PE=1 SV=2	TRIM25	0	0	4	2	5	0	0	0	1	2	4	2	1	1	0	2	3	5	4	4	3	4	3	4	5	6	2	4	3	4	3	3	3	3	3	3	3	2	0	0	0	7	6	4	0	3	3
11218	>sp|P50281|MMP14_HUMAN Matrix metalloproteinase-14 OS=Homo sapiens GN=MMP14 PE=1 SV=3	MMP14	0	0	4	7	5	0	0	0	3	3	4	0	0	0	1	0	2	0	0	0	0	1	0	0	0	0	0	0	0	0	0	0	0	0	0	0	0	0	0	0	1	0	0	0	0	0	1
1684	>sp|P47756|CAPZB_HUMAN F-actin-capping protein subunit beta OS=Homo sapiens GN=CAPZB PE=1 SV=4	CAPZB	0	0	4	3	4	0	0	0	1	3	0	0	0	0	1	2	0	0	0	0	1	2	3	0	0	0	3	0	0	0	0	0	2	0	1	9	0	0	0	0	0	0	0	0	0	0	0
18526	>sp|Q9NVA1|UQCC1_HUMAN Ubiquinol-cytochrome-c reductase complex assembly factor 1 OS=Homo sapiens GN=UQCC1 PE=1 SV=3	UQCC1	0	0	4	3	3	0	0	0	4	4	3	0	0	0	4	4	4	0	0	0	4	3	3	0	0	0	2	3	2	0	0	0	2	3	3	0	0	0	0	0	0	0	0	0	0	0	0
16597	>sp|O15269|SPTC1_HUMAN Serine palmitoyltransferase 1 OS=Homo sapiens GN=SPTLC1 PE=1 SV=1	SPTLC1	0	0	4	5	4	0	0	0	5	6	4	0	0	0	6	4	5	0	0	0	4	3	6	0	0	0	3	3	3	0	0	0	4	2	5	0	0	0	1	1	0	0	0	0	1	0	0
16768	>sp|P12081|SYHC_HUMAN Histidine--tRNA ligase, cytoplasmic OS=Homo sapiens GN=HARS PE=1 SV=2	HARS	0	0	4	2	4	3	5	4	5	5	7	6	7	8	0	0	0	11	12	11	3	0	3	19	18	16	3	3	6	15	13	15	6	3	6	12	17	13	0	0	0	10	8	9	0	0	0
5895	>sp|Q05193|DYN1_HUMAN Dynamin-1 OS=Homo sapiens GN=DNM1 PE=1 SV=2	DNM1	0	0	1	0	1	0	0	0	1	1	1	0	0	0	1	1	0	0	0	0	0	1	1	0	0	0	0	0	0	0	0	0	0	0	0	0	0	0	0	0	0	2	2	0	0	0	0
16714	>sp|P49590|SYHM_HUMAN Probable histidine--tRNA ligase, mitochondrial OS=Homo sapiens GN=HARS2 PE=1 SV=1	HARS2	0	0	1	1	1	0	0	0	0	2	1	0	0	0	3	1	2	0	0	0	0	2	0	0	1	0	10	9	6	2	2	3	7	10	6	2	3	3	0	0	0	0	1	0	0	0	0
15159	>sp|Q8IXM3|RM41_HUMAN 39S ribosomal protein L41, mitochondrial OS=Homo sapiens GN=MRPL41 PE=1 SV=1	MRPL41	0	0	5	5	6	0	0	0	5	5	5	0	0	0	2	3	2	0	0	0	3	4	3	0	0	0	6	5	5	0	1	0	5	4	4	0	0	1	5	7	5	0	1	0	5	7	3
7366	>sp|P16104|H2AX_HUMAN Histone H2AX OS=Homo sapiens GN=H2AFX PE=1 SV=2	H2AFX	0	0	1	1	1	0	0	0	1	0	0	1	0	0	0	0	0	0	0	0	0	0	0	0	0	0	0	0	0	0	0	0	0	0	0	0	0	0	0	0	0	0	0	0	0	0	0
13744	>sp|Q9UHX1|PUF60_HUMAN Poly(U)-binding-splicing factor PUF60 OS=Homo sapiens GN=PUF60 PE=1 SV=1	PUF60	0	0	5	4	6	6	10	7	6	0	0	5	6	3	2	2	2	4	8	5	7	5	7	5	3	3	0	2	0	7	7	9	5	3	5	10	9	8	0	0	0	4	0	5	0	0	0
5814	>sp|Q13217|DNJC3_HUMAN DnaJ homolog subfamily C member 3 OS=Homo sapiens GN=DNAJC3 PE=1 SV=1	DNAJC3	0	0	4	8	7	1	0	0	10	11	7	0	1	0	1	1	1	0	0	0	1	0	0	0	0	0	8	11	9	0	1	0	8	7	8	0	0	1	0	0	0	1	0	0	1	0	0
10095	>sp|P00338|LDHA_HUMAN L-lactate dehydrogenase A chain OS=Homo sapiens GN=LDHA PE=1 SV=2	LDHA	0	0	5	5	5	52	60	64	7	10	10	42	39	40	8	10	9	63	58	66	8	7	4	58	54	54	1	0	0	47	40	33	1	0	0	27	33	34	0	0	0	72	70	67	1	1	0
10412	>sp|Q9H9P8|L2HDH_HUMAN L-2-hydroxyglutarate dehydrogenase, mitochondrial OS=Homo sapiens GN=L2HGDH PE=1 SV=3	L2HGDH	0	0	4	5	4	0	0	0	6	5	6	0	0	0	9	7	8	0	0	0	7	6	7	0	0	0	1	0	1	1	0	0	3	2	2	0	0	0	0	0	0	0	0	0	0	0	0
15098	>sp|Q9Y3B7|RM11_HUMAN 39S ribosomal protein L11, mitochondrial OS=Homo sapiens GN=MRPL11 PE=1 SV=1	MRPL11	0	0	4	3	7	0	0	0	5	4	5	0	0	0	5	3	5	0	0	0	4	3	2	0	0	0	4	4	4	0	0	0	3	3	2	0	1	0	5	3	5	0	0	0	5	5	6
12796	>sp|Q6L8Q7|PDE12_HUMAN 2',5'-phosphodiesterase 12 OS=Homo sapiens GN=PDE12 PE=1 SV=2	PDE12	0	0	3	2	3	3	2	3	4	4	4	2	1	0	3	4	2	4	3	4	4	3	2	3	2	2	0	0	0	1	0	0	0	0	1	0	0	1	0	0	0	1	1	1	0	0	0
14595	>sp|P35249|RFC4_HUMAN Replication factor C subunit 4 OS=Homo sapiens GN=RFC4 PE=1 SV=2	RFC4	0	0	4	4	3	1	1	1	4	4	5	2	1	1	0	0	0	0	0	0	0	0	1	0	0	0	0	3	2	4	5	4	4	3	3	3	4	4	1	2	3	1	1	2	4	4	4
7686	>sp|Q6YN16|HSDL2_HUMAN Hydroxysteroid dehydrogenase-like protein 2 OS=Homo sapiens GN=HSDL2 PE=1 SV=1	HSDL2	0	0	4	3	3	2	5	3	5	7	4	1	2	3	4	5	5	3	3	2	4	4	5	2	1	2	7	7	6	4	4	4	5	5	5	3	3	3	1	1	1	3	3	3	1	1	2
13572	>sp|P07737|PROF1_HUMAN Profilin-1 OS=Homo sapiens GN=PFN1 PE=1 SV=2	PFN1	0	0	5	5	5	58	62	68	5	3	6	62	58	54	3	4	4	33	32	34	5	5	6	43	48	57	2	2	2	46	52	48	2	2	1	35	38	38	0	1	0	54	54	52	0	2	0
13343	>sp|P11117|PPAL_HUMAN Lysosomal acid phosphatase OS=Homo sapiens GN=ACP2 PE=1 SV=3	ACP2	0	0	4	3	3	0	0	0	3	6	4	0	0	0	1	2	2	0	0	0	4	2	3	0	0	0	5	5	6	0	0	0	6	4	4	0	0	0	4	1	2	0	0	0	1	0	1
5566	>sp|Q14118|DAG1_HUMAN Dystroglycan OS=Homo sapiens GN=DAG1 PE=1 SV=2	DAG1	0	0	5	4	2	0	0	0	1	0	1	0	0	0	0	2	1	0	0	0	2	2	2	0	0	0	10	12	7	0	0	0	11	8	11	0	0	0	4	6	6	0	0	0	9	9	9
17616	>sp|Q01085|TIAR_HUMAN Nucleolysin TIAR OS=Homo sapiens GN=TIAL1 PE=1 SV=1	TIAL1	0	0	3	4	5	0	1	2	8	3	6	0	0	0	1	0	1	0	1	0	1	1	1	0	0	0	3	2	2	0	0	0	3	2	2	0	0	0	0	0	0	0	0	1	0	0	0
4034	>sp|Q16836|HCDH_HUMAN Hydroxyacyl-coenzyme A dehydrogenase, mitochondrial OS=Homo sapiens GN=HADH PE=1 SV=3	HADH	0	0	6	9	8	13	11	13	5	6	8	11	12	12	4	4	3	8	8	10	2	3	3	6	6	8	4	2	5	16	16	15	7	5	6	16	10	12	0	0	0	9	8	8	0	0	0
12048	>sp|Q13232|NDK3_HUMAN Nucleoside diphosphate kinase 3 OS=Homo sapiens GN=NME3 PE=1 SV=2	NME3	0	0	4	3	4	0	0	0	2	2	5	0	0	0	0	0	0	0	0	0	0	0	0	0	0	0	5	7	5	0	0	0	4	4	4	0	0	0	3	2	2	0	0	0	4	4	1
11780	>sp|Q9BU61|NDUF3_HUMAN NADH dehydrogenase [ubiquinone] 1 alpha subcomplex assembly factor 3 OS=Homo sapiens GN=NDUFAF3 PE=1 SV=1	NDUFAF3	0	0	3	3	3	0	0	0	2	2	3	0	0	0	2	2	1	0	0	0	1	1	1	0	0	0	2	1	1	0	0	0	1	2	2	0	0	0	1	1	2	0	0	0	3	2	2
12761	>sp|Q9UBV8|PEF1_HUMAN Peflin OS=Homo sapiens GN=PEF1 PE=1 SV=1	PEF1	0	0	5	5	5	2	2	1	1	3	1	0	0	0	1	1	1	0	0	0	1	1	1	0	0	1	2	2	1	0	0	0	2	3	3	1	0	0	2	0	0	1	1	1	4	4	4
470	>sp|Q92688|AN32B_HUMAN Acidic leucine-rich nuclear phosphoprotein 32 family member B OS=Homo sapiens GN=ANP32B PE=1 SV=1	ANP32B	0	0	4	6	4	14	13	13	5	4	4	12	15	18	3	5	3	9	9	8	5	4	3	10	11	11	2	1	1	3	1	2	1	1	1	3	7	7	0	0	0	10	13	10	4	3	4
16334	>sp|P31948|STIP1_HUMAN Stress-induced-phosphoprotein 1 OS=Homo sapiens GN=STIP1 PE=1 SV=1	STIP1	0	0	4	3	4	32	25	26	3	4	3	30	35	33	3	5	5	30	30	27	5	4	4	29	30	26	3	2	4	24	22	22	4	3	3	41	40	41	0	1	0	34	33	35	2	6	3
14719	>sp|P27694|RFA1_HUMAN Replication protein A 70 kDa DNA-binding subunit OS=Homo sapiens GN=RPA1 PE=1 SV=2	RPA1	0	0	3	0	5	10	7	9	3	2	1	13	13	10	0	1	0	1	0	0	0	0	0	2	3	4	0	0	0	5	3	3	0	0	0	0	3	2	0	0	0	5	5	4	0	0	0
2515	>sp|P61604|CH10_HUMAN 10 kDa heat shock protein, mitochondrial OS=Homo sapiens GN=HSPE1 PE=1 SV=2	HSPE1	0	0	4	4	3	8	10	7	4	4	6	10	6	6	5	4	8	7	10	10	3	4	4	13	11	11	5	4	3	4	4	4	4	3	4	5	5	4	0	0	0	3	5	5	3	4	3
2001	>sp|P50895|BCAM_HUMAN Basal cell adhesion molecule OS=Homo sapiens GN=BCAM PE=1 SV=2	BCAM	0	0	5	5	4	0	0	0	1	1	1	0	0	0	1	1	1	0	0	0	1	1	1	0	0	0	16	14	17	1	1	1	17	16	14	1	1	1	9	11	13	1	1	1	14	14	16
13850	>sp|P11233|RALA_HUMAN Ras-related protein Ral-A OS=Homo sapiens GN=RALA PE=1 SV=1	RALA	0	0	1	0	1	0	0	0	5	5	4	0	0	0	6	5	5	0	0	0	6	5	5	0	1	0	5	6	5	0	1	0	5	5	5	0	0	0	4	8	8	0	0	0	6	5	5
13641	>sp|O00232|PSD12_HUMAN 26S proteasome non-ATPase regulatory subunit 12 OS=Homo sapiens GN=PSMD12 PE=1 SV=3	PSMD12	0	0	5	5	4	14	12	16	4	4	4	14	16	16	7	7	5	9	10	8	5	6	6	8	10	10	2	1	1	18	18	16	2	1	1	10	10	9	0	0	0	12	9	14	0	1	1
10145	>sp|P07195|LDHB_HUMAN L-lactate dehydrogenase B chain OS=Homo sapiens GN=LDHB PE=1 SV=2	LDHB	0	0	4	5	4	51	51	51	6	6	4	38	35	38	0	2	2	43	48	42	2	3	2	42	39	41	0	0	0	32	34	32	0	0	0	30	27	26	0	0	0	42	44	40	0	0	0
16402	>sp|Q9UQ90|SPG7_HUMAN Paraplegin OS=Homo sapiens GN=SPG7 PE=1 SV=2	SPG7	0	0	4	5	3	0	0	0	3	2	2	0	0	0	0	4	2	0	0	0	3	4	5	0	0	0	2	2	1	0	0	0	1	1	2	0	0	0	0	0	0	0	0	0	0	0	1
14925	>sp|P62906|RL10A_HUMAN 60S ribosomal protein L10a OS=Homo sapiens GN=RPL10A PE=1 SV=2	RPL10A	0	0	5	5	6	6	6	6	4	6	4	2	5	5	3	3	3	5	4	4	5	7	4	2	3	4	5	4	3	5	4	3	2	3	1	2	3	2	0	0	0	8	11	7	2	1	2
16526	>sp|Q96I99|SUCB2_HUMAN Succinate--CoA ligase [GDP-forming] subunit beta, mitochondrial OS=Homo sapiens GN=SUCLG2 PE=1 SV=2	SUCLG2	0	0	4	4	4	6	8	8	3	2	4	7	7	7	10	10	10	15	15	15	10	10	9	17	14	14	5	3	5	7	7	8	5	4	4	7	7	7	1	1	1	3	3	3	0	1	1
16361	>sp|O60493|SNX3_HUMAN Sorting nexin-3 OS=Homo sapiens GN=SNX3 PE=1 SV=3	SNX3	0	0	3	2	3	0	0	1	3	4	3	0	2	0	6	3	5	1	0	1	2	3	2	1	2	1	6	6	6	1	0	0	6	4	4	0	0	0	2	1	3	0	0	0	3	4	1
7604	>sp|Q9BUP3|HTAI2_HUMAN Oxidoreductase HTATIP2 OS=Homo sapiens GN=HTATIP2 PE=1 SV=2	HTATIP2	0	0	4	6	3	0	0	0	6	5	5	0	0	0	6	7	7	0	0	0	5	9	6	0	0	0	5	9	6	0	0	0	7	5	5	0	0	0	8	9	9	0	0	0	13	13	11
17965	>sp|Q9H1E5|TMX4_HUMAN Thioredoxin-related transmembrane protein 4 OS=Homo sapiens GN=TMX4 PE=1 SV=1	TMX4	0	0	3	4	2	0	0	0	4	2	3	0	0	0	8	7	8	0	0	0	10	10	9	0	0	0	4	6	4	0	0	0	6	5	5	0	0	0	9	9	7	0	0	0	6	6	8
3161	>sp|Q13620|CUL4B_HUMAN Cullin-4B OS=Homo sapiens GN=CUL4B PE=1 SV=4	CUL4B	0	0	3	2	2	15	9	14	0	2	2	12	10	17	2	0	2	6	7	6	6	3	3	6	5	5	0	0	0	2	4	3	0	0	0	5	4	4	0	0	0	4	6	2	0	0	0
13957	>sp|Q9ULC3|RAB23_HUMAN Ras-related protein Rab-23 OS=Homo sapiens GN=RAB23 PE=1 SV=1	RAB23	0	0	3	2	2	0	0	0	1	2	1	0	0	0	0	0	1	0	0	0	1	0	0	0	0	0	0	0	0	0	0	0	0	0	0	0	0	0	0	0	0	0	0	0	0	0	0
974	>sp|Q10567|AP1B1_HUMAN AP-1 complex subunit beta-1 OS=Homo sapiens GN=AP1B1 PE=1 SV=2	AP1B1	0	0	2	1	3	5	3	6	3	2	2	12	15	11	2	1	2	5	4	2	1	1	1	5	6	8	8	8	10	10	10	6	10	9	9	8	10	7	0	1	3	12	5	6	3	2	2
11260	>sp|P20645|MPRD_HUMAN Cation-dependent mannose-6-phosphate receptor OS=Homo sapiens GN=M6PR PE=1 SV=1	M6PR	0	0	3	3	1	0	0	0	5	3	4	0	0	0	9	9	7	1	1	0	7	8	10	0	0	1	3	4	4	0	0	0	4	3	3	0	0	0	6	3	3	0	0	0	7	5	7
15812	>sp|P53992|SC24C_HUMAN Protein transport protein Sec24C OS=Homo sapiens GN=SEC24C PE=1 SV=3	SEC24C	0	0	4	4	3	4	4	4	2	2	1	2	2	2	5	2	5	6	7	5	4	5	4	3	3	4	1	0	1	9	11	10	0	3	6	7	7	7	0	0	0	5	6	8	0	0	0
12669	>sp|Q15365|PCBP1_HUMAN Poly(rC)-binding protein 1 OS=Homo sapiens GN=PCBP1 PE=1 SV=2	PCBP1	0	0	5	6	5	17	14	19	8	7	5	15	14	18	6	5	7	14	14	12	5	6	6	11	11	9	8	3	7	20	17	14	7	5	5	19	18	20	7	6	6	8	9	9	6	7	6
5792	>sp|O75937|DNJC8_HUMAN DnaJ homolog subfamily C member 8 OS=Homo sapiens GN=DNAJC8 PE=1 SV=2	DNAJC8	0	0	5	5	4	4	4	6	5	6	6	5	5	7	2	2	2	0	2	1	3	2	4	0	0	0	3	4	4	2	1	2	2	3	3	2	2	4	0	0	0	2	2	2	3	5	4
8670	>sp|Q9BSD7|NTPCR_HUMAN Cancer-related nucleoside-triphosphatase OS=Homo sapiens GN=NTPCR PE=1 SV=1	NTPCR	0	0	6	5	8	1	1	1	5	8	8	0	0	0	4	6	3	0	0	0	3	3	4	0	0	0	8	6	8	2	0	0	5	5	6	0	0	0	0	2	3	0	1	0	5	6	6
8283	>sp|Q27J81|INF2_HUMAN Inverted formin-2 OS=Homo sapiens GN=INF2 PE=1 SV=2	INF2	0	0	3	4	2	2	1	2	2	1	1	1	1	2	4	3	3	6	9	6	2	1	1	5	3	6	0	1	1	1	1	0	0	0	1	1	1	0	14	8	7	5	5	6	17	14	17
16579	>sp|Q12846|STX4_HUMAN Syntaxin-4 OS=Homo sapiens GN=STX4 PE=1 SV=2	STX4	0	0	3	3	1	0	0	0	4	3	3	0	0	0	3	3	3	0	0	0	2	2	3	0	0	0	4	3	3	0	0	0	3	4	3	0	0	0	3	2	4	0	0	0	6	6	5
8195	>sp|Q14197|ICT1_HUMAN Peptidyl-tRNA hydrolase ICT1, mitochondrial OS=Homo sapiens GN=MRPL58 PE=1 SV=1	MRPL58	0	0	5	3	4	0	0	0	4	4	4	0	0	0	1	1	2	0	0	0	1	1	1	0	0	0	5	3	4	0	0	0	3	3	4	0	0	0	3	2	1	0	0	0	4	4	0
3367	>sp|Q9Y282|ERGI3_HUMAN Endoplasmic reticulum-Golgi intermediate compartment protein 3 OS=Homo sapiens GN=ERGIC3 PE=1 SV=1	ERGIC3	0	0	5	3	4	0	0	0	4	5	4	0	0	0	3	1	1	0	0	0	1	3	2	0	0	0	10	10	10	0	0	0	10	8	9	0	0	0	7	7	2	0	0	0	8	7	10
12834	>sp|P14923|PLAK_HUMAN Junction plakoglobin OS=Homo sapiens GN=JUP PE=1 SV=3	JUP	0	0	3	3	4	0	0	0	2	3	1	0	0	0	0	0	0	0	0	0	0	0	0	0	0	0	26	24	28	1	3	2	23	24	24	3	2	3	13	13	12	0	0	0	20	20	18
19194	>sp|Q99986|VRK1_HUMAN Serine/threonine-protein kinase VRK1 OS=Homo sapiens GN=VRK1 PE=1 SV=1	VRK1	0	0	4	5	3	0	0	0	3	4	3	0	0	0	0	0	0	0	0	0	0	0	0	0	0	0	0	2	0	0	0	0	0	0	1	0	0	0	6	6	5	0	0	0	9	11	9
8594	>sp|Q9BRQ6|MIC25_HUMAN MICOS complex subunit MIC25 OS=Homo sapiens GN=CHCHD6 PE=1 SV=1	CHCHD6	0	0	4	4	5	0	0	0	4	3	4	0	0	0	2	2	2	0	0	0	4	5	4	0	0	0	3	0	0	0	0	0	0	0	0	0	0	0	2	4	1	0	0	0	0	1	0
10098	>sp|P01130|LDLR_HUMAN Low-density lipoprotein receptor OS=Homo sapiens GN=LDLR PE=1 SV=1	LDLR	0	0	4	5	7	0	0	0	1	1	2	0	0	0	0	0	0	0	0	0	0	0	0	0	0	0	2	2	2	0	0	0	0	2	2	0	0	0	0	1	2	0	0	0	1	2	3
8244	>sp|P02533|K1C14_HUMAN Keratin, type I cytoskeletal 14 OS=Homo sapiens GN=KRT14 PE=1 SV=4	KRT14	1	0	1	1	1	4	3	4	0	0	0	1	1	0	1	1	1	1	1	2	0	0	0	0	0	0	2	1	3	1	2	3	4	4	5	2	2	1	5	2	2	0	0	0	2	3	3
4370	>sp|Q9NZ45|CISD1_HUMAN CDGSH iron-sulfur domain-containing protein 1 OS=Homo sapiens GN=CISD1 PE=1 SV=1	CISD1	0	0	5	5	4	0	0	0	5	5	6	0	0	0	3	2	2	0	0	0	3	3	4	0	0	0	7	7	6	0	0	0	5	5	6	1	0	1	10	11	10	0	0	0	6	6	7
8810	>sp|Q96SU4|OSBL9_HUMAN Oxysterol-binding protein-related protein 9 OS=Homo sapiens GN=OSBPL9 PE=1 SV=2	OSBPL9	0	0	3	4	4	0	0	0	4	5	4	0	0	0	2	3	2	0	0	0	2	2	2	0	0	0	4	3	4	0	0	0	5	5	3	0	0	0	0	1	0	0	0	0	1	2	0
13439	>sp|Q06830|PRDX1_HUMAN Peroxiredoxin-1 OS=Homo sapiens GN=PRDX1 PE=1 SV=1	PRDX1	0	0	4	4	5	19	20	20	1	4	5	20	17	19	0	0	0	0	0	0	0	0	0	0	0	0	3	4	3	19	20	22	5	5	5	16	17	18	6	8	7	28	29	28	8	7	9
10596	>sp|Q8N1G4|LRC47_HUMAN Leucine-rich repeat-containing protein 47 OS=Homo sapiens GN=LRRC47 PE=1 SV=1	LRRC47	0	0	3	4	2	5	4	3	3	1	4	0	0	0	4	3	2	7	8	8	4	4	4	7	9	10	3	3	4	2	1	1	2	3	2	3	6	6	0	0	0	4	5	6	0	0	0
2090	>sp|Q13895|BYST_HUMAN Bystin OS=Homo sapiens GN=BYSL PE=1 SV=3	BYSL	0	0	4	2	3	0	0	0	3	3	3	0	1	0	0	1	0	1	0	1	4	4	4	1	0	0	0	0	0	0	0	0	0	0	0	0	0	0	0	0	0	0	0	0	0	0	1
23785	>tr|A0A0G2JH66|A0A0G2JH66_HUMAN HLA class I histocompatibility antigen, alpha chain F OS=Homo sapiens GN=HLA-F PE=1 SV=1	HLA-F	0	0	1	1	1	0	0	0	1	0	0	0	0	0	0	0	0	0	0	0	0	0	0	0	0	0	2	3	2	0	0	0	5	7	4	0	0	0	0	0	0	0	0	0	0	0	0
15487	>sp|Q9Y512|SAM50_HUMAN Sorting and assembly machinery component 50 homolog OS=Homo sapiens GN=SAMM50 PE=1 SV=3	SAMM50	0	0	4	4	6	0	0	0	5	15	9	0	0	0	14	15	17	0	0	0	18	18	18	0	0	0	1	1	0	0	0	0	2	3	2	0	0	0	0	1	0	0	0	0	0	0	0
10666	>sp|P27816|MAP4_HUMAN Microtubule-associated protein 4 OS=Homo sapiens GN=MAP4 PE=1 SV=3	MAP4	0	0	5	4	2	6	5	7	3	5	2	10	12	10	1	0	1	13	12	11	2	1	2	9	11	11	0	0	0	6	5	2	0	0	0	3	2	1	6	2	4	12	14	14	4	4	4
201	>sp|Q04917|1433F_HUMAN 14-3-3 protein eta OS=Homo sapiens GN=YWHAH PE=1 SV=4	YWHAH	0	0	1	2	1	5	9	7	2	2	2	7	5	8	0	0	1	4	5	7	0	0	0	1	3	3	0	0	0	4	4	6	0	1	1	4	7	8	1	1	0	8	7	8	0	0	0
10938	>sp|Q9UKM7|MA1B1_HUMAN Endoplasmic reticulum mannosyl-oligosaccharide 1,2-alpha-mannosidase OS=Homo sapiens GN=MAN1B1 PE=1 SV=2	MAN1B1	0	0	4	5	5	0	0	0	4	5	2	0	0	0	3	1	2	0	0	0	1	2	3	0	0	0	13	10	14	0	0	0	10	9	8	0	0	0	13	14	17	0	0	0	14	16	21
13293	>sp|P50336|PPOX_HUMAN Protoporphyrinogen oxidase OS=Homo sapiens GN=PPOX PE=1 SV=1	PPOX	0	0	3	3	3	0	0	0	5	6	5	0	0	0	6	7	8	0	0	0	6	5	6	0	0	0	3	2	3	0	1	1	2	3	1	0	0	0	0	0	0	0	0	0	0	0	0
3405	>sp|Q8IZ81|ELMD2_HUMAN ELMO domain-containing protein 2 OS=Homo sapiens GN=ELMOD2 PE=1 SV=1	ELMOD2	0	0	3	2	4	0	0	0	1	3	3	0	0	0	1	0	1	0	0	0	0	1	0	0	0	0	0	0	0	0	0	0	0	0	0	0	0	0	0	0	0	0	0	0	0	0	0
331	>sp|Q8N2K0|ABD12_HUMAN Monoacylglycerol lipase ABHD12 OS=Homo sapiens GN=ABHD12 PE=1 SV=2	ABHD12	0	0	4	4	5	0	0	0	3	8	5	0	0	0	8	8	7	0	0	0	8	6	7	0	0	0	13	14	12	0	0	0	12	10	10	0	0	0	9	8	10	0	0	0	11	12	13
3211	>sp|P43897|EFTS_HUMAN Elongation factor Ts, mitochondrial OS=Homo sapiens GN=TSFM PE=1 SV=2	TSFM	0	0	3	3	3	1	0	1	3	3	4	2	1	2	2	3	2	2	1	1	4	3	4	1	1	2	5	5	5	5	5	6	4	5	7	4	3	4	0	0	0	2	2	2	0	0	0
12194	>sp|Q15599|NHRF2_HUMAN Na(+)/H(+) exchange regulatory cofactor NHE-RF2 OS=Homo sapiens GN=SLC9A3R2 PE=1 SV=2	SLC9A3R2	0	0	4	3	4	0	0	0	4	3	2	0	0	0	0	0	0	0	0	0	1	1	0	0	0	0	3	3	2	0	0	0	2	1	0	0	0	0	7	9	8	0	0	0	14	15	10
3824	>sp|P15586|GNS_HUMAN N-acetylglucosamine-6-sulfatase OS=Homo sapiens GN=GNS PE=1 SV=3	GNS	0	0	4	4	5	3	2	3	3	3	2	1	1	2	0	0	0	3	3	3	0	0	0	2	3	3	0	2	0	4	4	5	0	0	0	6	2	4	1	0	2	2	3	2	2	2	1
15911	>sp|Q9NTJ5|SAC1_HUMAN Phosphatidylinositide phosphatase SAC1 OS=Homo sapiens GN=SACM1L PE=1 SV=2	SACM1L	0	0	4	3	2	0	0	0	1	1	1	0	0	0	9	7	9	0	0	0	3	3	1	0	0	0	2	2	2	0	0	0	2	2	2	0	0	0	0	0	0	0	0	0	0	0	0
3953	>sp|O94925|GLSK_HUMAN Glutaminase kidney isoform, mitochondrial OS=Homo sapiens GN=GLS PE=1 SV=1	GLS	0	0	3	2	4	2	2	2	1	2	2	2	2	0	31	34	28	27	25	21	31	29	30	16	15	17	0	2	1	2	1	0	0	0	0	0	1	1	1	0	0	0	0	0	0	0	0
7671	>sp|O60841|IF2P_HUMAN Eukaryotic translation initiation factor 5B OS=Homo sapiens GN=EIF5B PE=1 SV=4	EIF5B	0	0	4	6	7	2	0	0	6	4	5	3	3	2	3	3	2	3	2	2	5	5	6	2	3	2	1	0	1	0	0	0	1	0	1	0	0	0	1	0	1	1	1	1	4	1	3
5080	>sp|Q16630|CPSF6_HUMAN Cleavage and polyadenylation specificity factor subunit 6 OS=Homo sapiens GN=CPSF6 PE=1 SV=2	CPSF6	0	0	3	3	4	1	2	2	4	6	3	3	3	3	2	0	2	0	0	0	1	1	1	1	0	0	2	3	2	1	2	2	3	2	3	1	1	1	3	2	2	2	2	2	4	3	4
17289	>sp|P37802|TAGL2_HUMAN Transgelin-2 OS=Homo sapiens GN=TAGLN2 PE=1 SV=3	TAGLN2	0	0	3	3	3	29	28	25	4	5	4	24	26	27	0	0	0	17	16	16	1	0	1	16	18	20	6	5	4	20	21	18	5	7	5	27	29	27	1	3	2	25	23	26	8	6	8
14996	>sp|Q9NWS8|RMND1_HUMAN Required for meiotic nuclear division protein 1 homolog OS=Homo sapiens GN=RMND1 PE=1 SV=2	RMND1	0	0	3	3	1	0	0	0	3	4	2	0	0	0	0	1	1	0	0	0	2	2	2	0	0	0	7	3	3	0	0	0	2	2	2	0	0	0	2	3	3	0	0	0	1	2	0
16313	>sp|Q01130|SRSF2_HUMAN Serine/arginine-rich splicing factor 2 OS=Homo sapiens GN=SRSF2 PE=1 SV=4	SRSF2	0	0	3	3	3	7	7	7	3	3	4	7	9	8	2	2	3	3	3	4	2	2	2	5	4	6	3	3	3	5	5	5	2	2	2	5	4	5	3	1	2	5	4	5	2	4	2
5993	>sp|Q6IAN0|DRS7B_HUMAN Dehydrogenase/reductase SDR family member 7B OS=Homo sapiens GN=DHRS7B PE=1 SV=2	DHRS7B	0	0	3	3	2	0	0	0	2	1	2	0	0	0	1	0	0	0	0	0	2	1	1	0	0	0	1	1	1	0	0	0	0	0	1	0	0	0	0	0	0	0	0	0	0	0	0
3950	>sp|P11166|GTR1_HUMAN Solute carrier family 2, facilitated glucose transporter member 1 OS=Homo sapiens GN=SLC2A1 PE=1 SV=2	SLC2A1	0	0	4	5	5	0	0	0	3	3	2	0	0	0	1	1	2	0	0	0	2	2	4	0	0	0	1	1	1	0	0	0	0	2	0	0	0	0	2	1	2	0	0	0	1	1	1
13740	>sp|Q8WUK0|PTPM1_HUMAN Phosphatidylglycerophosphatase and protein-tyrosine phosphatase 1 OS=Homo sapiens GN=PTPMT1 PE=1 SV=1	PTPMT1	0	0	4	4	3	0	0	0	6	4	4	0	0	0	3	2	3	0	0	0	3	3	4	0	0	0	9	8	8	0	0	0	7	9	8	0	0	0	0	1	0	0	0	0	1	0	0
12529	>sp|Q96HS1|PGAM5_HUMAN Serine/threonine-protein phosphatase PGAM5, mitochondrial OS=Homo sapiens GN=PGAM5 PE=1 SV=2	PGAM5	0	0	4	2	3	0	0	0	4	3	2	0	0	0	5	3	3	0	0	0	3	4	3	0	0	0	2	4	3	0	0	0	2	2	2	0	0	0	5	4	4	0	0	0	1	1	0
5510	>sp|Q13409|DC1I2_HUMAN Cytoplasmic dynein 1 intermediate chain 2 OS=Homo sapiens GN=DYNC1I2 PE=1 SV=3	DYNC1I2	0	0	3	1	2	7	4	3	4	2	3	6	6	7	7	14	10	6	7	3	5	6	6	4	5	5	0	0	0	6	4	6	0	0	1	1	1	3	0	0	1	3	3	3	0	0	0
10894	>sp|P55145|MANF_HUMAN Mesencephalic astrocyte-derived neurotrophic factor OS=Homo sapiens GN=MANF PE=1 SV=3	MANF	0	0	4	4	2	0	0	0	8	5	6	0	1	0	0	0	0	0	0	0	0	0	0	0	0	0	4	5	6	0	0	0	4	5	3	0	0	0	0	0	0	0	0	0	6	6	3
5790	>sp|Q96EY1|DNJA3_HUMAN DnaJ homolog subfamily A member 3, mitochondrial OS=Homo sapiens GN=DNAJA3 PE=1 SV=2	DNAJA3	0	0	4	5	4	0	0	0	6	7	6	0	0	0	9	9	11	0	0	0	8	6	8	0	0	0	3	5	4	1	0	0	3	3	3	0	0	0	4	4	2	0	0	1	4	5	3
5583	>sp|P35659|DEK_HUMAN Protein DEK OS=Homo sapiens GN=DEK PE=1 SV=1	DEK	0	0	4	4	4	0	0	0	4	5	5	0	0	0	2	2	1	0	0	0	2	2	2	0	0	0	3	2	2	0	0	0	2	2	2	0	0	0	18	16	18	0	0	0	21	18	21
12180	>sp|O75380|NDUS6_HUMAN NADH dehydrogenase [ubiquinone] iron-sulfur protein 6, mitochondrial OS=Homo sapiens GN=NDUFS6 PE=1 SV=1	NDUFS6	0	0	4	4	6	0	0	0	7	6	4	0	0	0	5	7	4	0	0	0	8	8	7	0	0	0	4	3	4	0	0	0	2	2	0	0	0	0	7	2	1	0	0	0	8	6	7
15286	>sp|P25398|RS12_HUMAN 40S ribosomal protein S12 OS=Homo sapiens GN=RPS12 PE=1 SV=3	RPS12	0	0	9	5	8	7	6	5	10	7	9	7	6	4	10	9	8	5	4	7	10	8	7	8	6	7	6	9	8	8	7	7	7	5	6	5	6	5	9	7	5	8	7	8	9	9	13
12709	>sp|Q01813|PFKAP_HUMAN ATP-dependent 6-phosphofructokinase, platelet type OS=Homo sapiens GN=PFKP PE=1 SV=2	PFKP	0	0	3	2	1	12	11	14	0	0	0	8	7	8	8	7	6	18	18	15	3	5	3	13	13	12	0	0	0	10	8	8	0	0	0	6	7	6	0	0	0	22	27	27	0	0	0
8499	>sp|Q8N183|MIMIT_HUMAN Mimitin, mitochondrial OS=Homo sapiens GN=NDUFAF2 PE=1 SV=1	NDUFAF2	0	0	5	5	5	0	0	0	7	9	6	0	0	0	8	7	6	0	0	0	8	7	6	0	0	0	2	3	1	0	0	0	2	3	2	1	0	0	4	8	8	0	0	0	7	7	7
5224	>sp|Q8N684|CPSF7_HUMAN Cleavage and polyadenylation specificity factor subunit 7 OS=Homo sapiens GN=CPSF7 PE=1 SV=1	CPSF7	0	0	4	3	4	0	1	1	5	5	5	0	1	2	1	1	1	0	0	0	2	2	2	0	1	0	5	5	5	0	0	0	6	6	6	0	0	0	2	2	1	0	0	0	2	2	1
3182	>sp|P61803|DAD1_HUMAN Dolichyl-diphosphooligosaccharide--protein glycosyltransferase subunit DAD1 OS=Homo sapiens GN=DAD1 PE=1 SV=3	DAD1	0	0	3	3	3	0	0	0	0	1	1	0	0	0	1	1	0	0	0	0	1	1	1	0	0	0	2	2	2	0	0	0	2	2	2	0	0	0	0	4	1	0	0	0	0	1	0
15882	>sp|Q12874|SF3A3_HUMAN Splicing factor 3A subunit 3 OS=Homo sapiens GN=SF3A3 PE=1 SV=1	SF3A3	0	0	4	7	8	2	4	2	10	10	11	4	6	4	2	0	3	1	1	1	13	10	12	0	0	2	5	4	7	2	0	1	6	7	7	2	2	2	12	14	16	1	1	2	13	13	13
8197	>sp|P05198|IF2A_HUMAN Eukaryotic translation initiation factor 2 subunit 1 OS=Homo sapiens GN=EIF2S1 PE=1 SV=3	EIF2S1	0	0	3	4	3	7	6	7	4	4	5	5	5	5	4	4	6	8	8	5	3	4	4	7	7	7	2	2	5	11	10	13	1	1	1	8	9	9	1	1	2	11	10	10	2	1	2
18392	>sp|Q14157|UBP2L_HUMAN Ubiquitin-associated protein 2-like OS=Homo sapiens GN=UBAP2L PE=1 SV=2	UBAP2L	0	0	3	4	3	4	5	4	4	4	6	6	7	7	3	3	2	5	5	4	2	1	3	4	3	5	3	6	5	9	6	7	5	3	4	9	11	10	1	2	1	3	3	3	7	6	8
15491	>sp|P82979|SARNP_HUMAN SAP domain-containing ribonucleoprotein OS=Homo sapiens GN=SARNP PE=1 SV=3	SARNP	0	0	3	4	3	0	0	0	4	1	6	2	2	2	0	0	0	0	0	0	1	0	2	0	0	0	3	1	3	0	0	0	1	1	1	0	0	0	3	2	1	0	0	0	5	4	4
3328	>sp|Q96RT1|ERBIN_HUMAN Erbin OS=Homo sapiens GN=ERBIN PE=1 SV=2	ERBIN	0	0	5	3	5	0	0	0	4	4	5	0	0	0	5	6	6	0	0	0	5	4	4	0	0	0	5	2	5	0	0	0	7	6	5	0	0	0	3	2	3	0	0	0	7	10	5
17265	>sp|Q9HD45|TM9S3_HUMAN Transmembrane 9 superfamily member 3 OS=Homo sapiens GN=TM9SF3 PE=1 SV=2	TM9SF3	0	0	5	4	4	0	0	0	1	2	0	0	0	0	2	2	3	0	0	0	3	2	4	0	0	0	1	3	2	0	0	0	5	4	3	0	0	0	0	0	0	0	0	0	0	0	0
19095	>sp|P98155|VLDLR_HUMAN Very low-density lipoprotein receptor OS=Homo sapiens GN=VLDLR PE=1 SV=1	VLDLR	0	0	3	3	3	0	0	0	0	0	0	0	0	0	0	0	0	0	0	0	0	0	0	0	0	0	0	0	0	0	0	0	0	0	0	0	0	0	0	0	0	0	0	0	0	0	0
5812	>sp|P31689|DNJA1_HUMAN DnaJ homolog subfamily A member 1 OS=Homo sapiens GN=DNAJA1 PE=1 SV=2	DNAJA1	0	0	5	4	4	3	4	4	1	1	5	4	1	5	2	2	1	3	4	2	1	1	0	2	2	3	0	0	0	2	2	3	0	0	0	2	2	3	0	0	1	8	6	5	1	1	1
12296	>sp|P37198|NUP62_HUMAN Nuclear pore glycoprotein p62 OS=Homo sapiens GN=NUP62 PE=1 SV=3	NUP62	0	0	3	3	0	1	2	4	2	4	2	2	2	2	2	1	1	1	2	1	2	2	3	1	1	1	0	0	0	1	1	0	1	1	1	1	1	1	0	0	0	0	3	1	0	0	0
15652	>sp|O15126|SCAM1_HUMAN Secretory carrier-associated membrane protein 1 OS=Homo sapiens GN=SCAMP1 PE=1 SV=2	SCAMP1	0	0	3	3	2	0	0	0	1	0	4	0	0	0	0	2	0	0	0	0	2	2	1	0	0	0	4	4	3	0	0	0	4	4	3	0	0	0	6	7	6	0	0	0	5	5	7
11875	>sp|O75251|NDUS7_HUMAN NADH dehydrogenase [ubiquinone] iron-sulfur protein 7, mitochondrial OS=Homo sapiens GN=NDUFS7 PE=1 SV=3	NDUFS7	0	0	3	5	4	0	0	0	6	5	4	0	0	0	4	5	5	0	0	0	5	6	6	0	0	0	1	2	3	0	0	0	1	2	1	0	0	0	2	1	1	0	0	0	1	1	0
11847	>sp|Q9BXJ9|NAA15_HUMAN N-alpha-acetyltransferase 15, NatA auxiliary subunit OS=Homo sapiens GN=NAA15 PE=1 SV=1	NAA15	0	0	3	2	5	10	7	11	8	3	4	9	12	9	0	0	0	5	4	5	0	0	0	4	4	5	0	0	0	2	2	3	0	0	0	3	3	4	0	0	0	10	8	9	0	0	0
17306	>sp|Q86V81|THOC4_HUMAN THO complex subunit 4 OS=Homo sapiens GN=ALYREF PE=1 SV=3	ALYREF	0	0	5	8	3	0	0	1	2	1	6	2	1	1	3	4	2	0	0	0	0	0	0	0	0	0	1	0	2	1	0	1	1	1	1	0	0	0	18	19	20	1	2	3	13	14	13
4087	>sp|P51610|HCFC1_HUMAN Host cell factor 1 OS=Homo sapiens GN=HCFC1 PE=1 SV=2	HCFC1	0	0	4	6	6	1	1	2	3	3	4	0	0	0	6	5	5	0	0	0	7	8	10	1	1	1	3	1	0	0	0	0	0	0	2	0	0	0	0	0	1	1	1	1	3	0	0
5007	>sp|O14579|COPE_HUMAN Coatomer subunit epsilon OS=Homo sapiens GN=COPE PE=1 SV=3	COPE	0	0	6	7	8	2	4	4	9	7	11	4	3	3	4	3	4	4	4	3	4	5	4	2	5	2	8	7	9	4	5	5	7	6	5	5	5	5	0	0	0	7	6	7	0	0	0
14361	>sp|Q15393|SF3B3_HUMAN Splicing factor 3B subunit 3 OS=Homo sapiens GN=SF3B3 PE=1 SV=4	SF3B3	0	0	3	3	4	12	12	11	0	0	0	7	5	5	7	6	4	1	2	0	13	13	12	1	2	2	2	2	1	5	4	4	4	3	3	2	1	0	0	0	0	12	11	11	0	0	0
8438	>sp|O43324|MCA3_HUMAN Eukaryotic translation elongation factor 1 epsilon-1 OS=Homo sapiens GN=EEF1E1 PE=1 SV=1	EEF1E1	0	0	3	2	3	3	2	2	2	3	2	2	2	2	0	0	0	3	3	3	0	0	0	4	4	4	2	0	2	4	4	5	2	2	2	2	4	4	1	0	0	2	2	2	0	0	0
15833	>sp|Q14108|SCRB2_HUMAN Lysosome membrane protein 2 OS=Homo sapiens GN=SCARB2 PE=1 SV=2	SCARB2	0	0	4	4	5	0	0	0	5	5	4	0	0	0	3	5	4	0	0	0	3	3	3	0	0	0	3	4	3	0	0	0	5	4	4	0	0	0	6	5	8	0	0	0	3	5	4
2143	>sp|P40121|CAPG_HUMAN Macrophage-capping protein OS=Homo sapiens GN=CAPG PE=1 SV=2	CAPG	0	0	3	2	3	16	16	17	2	0	2	21	18	17	0	0	0	0	0	0	0	0	0	0	0	0	0	0	0	9	9	8	0	0	0	11	12	13	0	0	0	4	3	4	0	0	0
15145	>sp|Q13151|ROA0_HUMAN Heterogeneous nuclear ribonucleoprotein A0 OS=Homo sapiens GN=HNRNPA0 PE=1 SV=1	HNRNPA0	0	0	3	3	3	0	0	0	3	5	3	3	3	3	3	2	2	1	0	0	2	2	2	0	0	0	3	3	2	3	3	2	3	2	3	1	1	1	2	5	4	1	0	1	8	6	4
16062	>sp|P46977|STT3A_HUMAN Dolichyl-diphosphooligosaccharide--protein glycosyltransferase subunit STT3A OS=Homo sapiens GN=STT3A PE=1 SV=2	STT3A	0	0	5	4	3	0	0	0	2	0	2	0	0	0	3	4	3	0	0	0	4	3	4	0	0	0	7	7	7	0	0	0	6	9	8	0	0	0	0	0	0	0	0	0	0	0	0
15134	>sp|Q9H2W6|RM46_HUMAN 39S ribosomal protein L46, mitochondrial OS=Homo sapiens GN=MRPL46 PE=1 SV=1	MRPL46	0	0	3	3	5	0	0	0	4	4	5	1	0	0	6	6	7	0	0	0	5	5	4	1	0	0	5	4	6	0	0	0	5	4	5	0	0	0	7	3	3	0	0	0	5	5	5
17114	>sp|O43493|TGON2_HUMAN Trans-Golgi network integral membrane protein 2 OS=Homo sapiens GN=TGOLN2 PE=1 SV=2	TGOLN2	0	0	3	7	6	0	0	0	4	5	3	0	0	0	3	4	3	0	1	0	4	6	3	1	1	0	4	5	7	0	0	0	7	7	5	0	0	0	6	7	6	0	0	0	8	8	9
5607	>sp|Q86XP3|DDX42_HUMAN ATP-dependent RNA helicase DDX42 OS=Homo sapiens GN=DDX42 PE=1 SV=1	DDX42	0	0	3	0	3	1	0	2	3	3	4	1	0	0	1	0	0	0	0	0	0	2	0	0	0	0	1	0	2	1	0	1	2	3	1	1	1	0	0	0	0	2	2	2	0	0	1
17957	>sp|Q6PI78|TMM65_HUMAN Transmembrane protein 65 OS=Homo sapiens GN=TMEM65 PE=1 SV=2	TMEM65	0	0	5	4	3	0	0	0	3	3	3	0	0	0	2	0	2	0	0	0	1	1	2	0	0	0	0	0	0	0	0	0	0	0	0	0	0	0	0	0	0	0	0	0	0	0	0
4092	>sp|Q9NRZ9|HELLS_HUMAN Lymphoid-specific helicase OS=Homo sapiens GN=HELLS PE=1 SV=1	HELLS	0	0	4	3	2	0	0	0	2	0	1	0	0	0	0	0	0	0	0	0	0	0	0	0	0	0	3	2	3	0	0	0	1	1	2	0	0	0	0	0	0	0	0	0	0	0	0
4724	>sp|Q16740|CLPP_HUMAN ATP-dependent Clp protease proteolytic subunit, mitochondrial OS=Homo sapiens GN=CLPP PE=1 SV=1	CLPP	0	0	2	2	1	3	2	2	3	3	2	2	2	1	2	3	2	3	3	3	3	2	3	3	2	2	0	1	1	0	0	0	0	1	1	0	0	0	0	0	0	0	1	0	0	0	0
16807	>sp|O15260|SURF4_HUMAN Surfeit locus protein 4 OS=Homo sapiens GN=SURF4 PE=1 SV=3	SURF4	0	0	3	4	4	0	0	0	1	3	1	0	0	0	7	7	5	0	0	0	3	4	4	0	1	0	2	3	1	0	0	1	4	4	3	0	0	0	0	1	0	2	2	2	1	1	2
12501	>sp|Q8NC51|PAIRB_HUMAN Plasminogen activator inhibitor 1 RNA-binding protein OS=Homo sapiens GN=SERBP1 PE=1 SV=2	SERBP1	0	0	4	6	3	10	8	8	8	6	7	14	11	10	0	0	0	5	4	5	0	0	0	8	10	9	0	2	2	5	5	5	0	0	0	6	4	5	8	5	5	18	18	17	10	9	12
16604	>sp|P08240|SRPRA_HUMAN Signal recognition particle receptor subunit alpha OS=Homo sapiens GN=SRPRA PE=1 SV=2	SRPRA	0	0	3	3	4	0	0	0	4	3	4	0	0	0	7	10	8	0	0	0	11	11	11	0	0	0	12	13	13	0	0	0	10	11	9	0	0	0	3	0	2	0	0	0	1	3	1
29255	>tr|R4GMX5|R4GMX5_HUMAN Basigin (Fragment) OS=Homo sapiens GN=BSG PE=1 SV=1	BSG	0	0	1	0	1	0	0	0	1	1	0	0	0	0	0	0	0	0	0	0	0	0	0	0	0	0	0	0	0	0	0	0	0	0	0	0	0	0	2	1	1	0	0	0	1	1	0
80	>sp|P33121|ACSL1_HUMAN Long-chain-fatty-acid--CoA ligase 1 OS=Homo sapiens GN=ACSL1 PE=1 SV=1	ACSL1	0	0	3	2	3	0	0	0	1	1	0	0	0	0	15	16	15	0	0	0	7	12	9	0	0	0	6	7	6	0	0	0	12	10	10	0	0	0	0	0	0	0	0	0	0	0	0
10021	>sp|P14618|KPYM_HUMAN Pyruvate kinase PKM OS=Homo sapiens GN=PKM PE=1 SV=4	PKM	0	0	3	3	2	142	154	170	2	2	3	140	128	138	5	12	13	127	139	153	8	9	7	140	148	154	0	0	0	130	104	87	0	0	0	77	71	75	2	1	0	188	193	216	0	0	0
10652	>sp|Q6IAA8|LTOR1_HUMAN Ragulator complex protein LAMTOR1 OS=Homo sapiens GN=LAMTOR1 PE=1 SV=2	LAMTOR1	0	0	5	4	4	0	0	0	5	5	5	0	0	0	6	6	6	0	0	0	5	5	6	0	0	0	6	4	6	0	0	0	3	5	4	0	0	0	3	4	4	0	0	0	7	7	5
15592	>sp|O95197|RTN3_HUMAN Reticulon-3 OS=Homo sapiens GN=RTN3 PE=1 SV=2	RTN3	0	0	4	5	5	0	0	0	3	3	4	0	0	0	5	5	5	0	0	0	4	3	3	0	0	0	5	5	5	1	0	2	5	4	5	1	1	0	11	6	6	0	0	0	4	4	3
7589	>sp|Q8TCT9|HM13_HUMAN Minor histocompatibility antigen H13 OS=Homo sapiens GN=HM13 PE=1 SV=1	HM13	0	0	4	4	5	0	0	0	2	2	2	0	0	0	2	6	4	0	0	0	5	8	6	0	0	0	3	5	5	0	0	0	4	5	4	0	0	0	3	3	2	0	0	0	3	3	2
2400	>sp|Q8N163|CCAR2_HUMAN Cell cycle and apoptosis regulator protein 2 OS=Homo sapiens GN=CCAR2 PE=1 SV=2	CCAR2	0	0	3	6	5	5	5	5	6	4	6	5	3	1	6	6	6	1	1	1	7	6	7	2	1	1	2	4	3	6	6	6	3	2	5	10	6	5	0	1	1	8	8	7	4	2	1
1341	>sp|P30049|ATPD_HUMAN ATP synthase subunit delta, mitochondrial OS=Homo sapiens GN=ATP5D PE=1 SV=2	ATP5D	0	0	5	7	5	0	0	0	7	6	10	0	0	0	3	3	4	0	0	0	2	2	3	0	0	0	4	4	2	0	0	0	4	4	5	0	0	0	2	2	2	0	0	0	2	2	2
16611	>sp|P51571|SSRD_HUMAN Translocon-associated protein subunit delta OS=Homo sapiens GN=SSR4 PE=1 SV=1	SSR4	0	0	5	6	7	0	0	0	8	8	6	0	0	0	5	5	5	0	0	0	7	7	7	0	0	0	8	5	7	0	0	0	7	6	6	0	0	0	5	2	3	0	0	0	4	5	5
13692	>sp|O75915|PRAF3_HUMAN PRA1 family protein 3 OS=Homo sapiens GN=ARL6IP5 PE=1 SV=1	ARL6IP5	0	0	4	4	5	0	0	0	3	4	4	0	0	0	11	14	12	1	1	1	10	9	10	0	0	1	7	6	6	1	1	1	6	5	6	1	0	0	6	6	5	1	0	0	2	2	4
375	>sp|P31937|3HIDH_HUMAN 3-hydroxyisobutyrate dehydrogenase, mitochondrial OS=Homo sapiens GN=HIBADH PE=1 SV=2	HIBADH	0	0	3	5	4	6	4	3	3	3	3	5	5	3	11	12	12	9	11	11	9	9	11	7	6	7	4	6	4	7	6	7	6	7	7	8	8	8	1	1	0	2	2	3	0	0	0
32	>sp|P45954|ACDSB_HUMAN Short/branched chain specific acyl-CoA dehydrogenase, mitochondrial OS=Homo sapiens GN=ACADSB PE=1 SV=1	ACADSB	0	0	3	2	1	4	4	3	1	0	1	2	1	1	6	8	7	5	4	5	5	5	7	2	5	4	0	0	0	1	1	2	0	0	0	0	1	0	0	0	0	0	0	1	0	0	0
16988	>sp|Q9NRH3|TBG2_HUMAN Tubulin gamma-2 chain OS=Homo sapiens GN=TUBG2 PE=2 SV=1	TUBG2	0	0	3	3	5	0	0	0	2	0	0	0	0	1	0	1	0	0	0	1	1	0	1	0	0	0	3	5	4	0	1	1	3	1	2	2	3	0	0	2	3	1	0	0	7	0	0
71040	>P02668 SWISS-PROT:P02668 Kappa-casein [Contains: Casoxin C; Casoxin 6; Casoxin A; Casoxin B; Casoplatelin] - Bos taurus (Bovine).	Unknown	1	0	4	2	2	1	2	2	4	7	5	2	0	0	1	1	2	3	3	2	0	1	2	2	2	3	5	6	7	2	3	2	4	4	4	2	3	5	2	3	2	1	2	2	5	5	4
410	>sp|P55196|AFAD_HUMAN Afadin OS=Homo sapiens GN=AFDN PE=1 SV=3	AFDN	0	0	2	2	3	1	0	3	1	2	1	2	1	2	0	0	0	0	0	0	0	0	0	0	0	0	0	0	0	0	0	0	0	0	0	0	0	0	0	0	0	0	0	0	0	0	0
18517	>sp|Q9NUQ7|UFSP2_HUMAN Ufm1-specific protease 2 OS=Homo sapiens GN=UFSP2 PE=1 SV=3	UFSP2	0	0	3	2	5	0	0	0	5	5	6	0	0	0	3	3	4	0	0	0	5	6	5	0	0	0	4	4	4	0	0	0	4	4	4	0	0	0	0	0	0	0	0	0	0	0	0
14705	>sp|Q13123|RED_HUMAN Protein Red OS=Homo sapiens GN=IK PE=1 SV=3	IK	0	0	3	3	4	0	0	0	2	1	3	0	0	0	0	0	0	0	0	0	0	2	0	0	0	0	0	0	0	0	0	0	0	0	0	0	0	0	1	1	2	0	0	0	5	3	5
12574	>sp|Q15120|PDK3_HUMAN [Pyruvate dehydrogenase (acetyl-transferring)] kinase isozyme 3, mitochondrial OS=Homo sapiens GN=PDK3 PE=1 SV=1	PDK3	0	0	2	2	3	0	0	1	5	5	4	0	0	0	4	5	5	0	1	0	4	4	6	0	0	1	0	1	0	0	0	0	0	1	0	0	0	0	0	0	0	0	0	0	0	0	0
71039	>P02666 SWISS-PROT:P02666 Beta-casein - Bos taurus (Bovine).	Unknown	1	0	9	5	8	8	8	9	13	14	14	5	6	5	5	6	7	9	8	9	5	4	5	11	9	10	11	11	9	11	13	12	8	7	11	15	10	11	16	18	15	4	5	5	11	10	11
8336	>sp|P05106|ITB3_HUMAN Integrin beta-3 OS=Homo sapiens GN=ITGB3 PE=1 SV=2	ITGB3	0	0	4	4	5	0	0	0	1	1	1	0	0	0	9	10	8	0	0	0	5	9	8	0	0	0	0	0	0	0	0	0	0	0	0	0	0	0	0	0	0	0	0	0	0	0	0
5479	>sp|Q9BTE7|DCNL5_HUMAN DCN1-like protein 5 OS=Homo sapiens GN=DCUN1D5 PE=1 SV=1	DCUN1D5	0	0	3	3	3	0	0	1	4	3	5	0	1	0	1	1	1	0	0	0	1	0	1	0	0	1	2	1	2	1	0	0	1	1	1	0	1	0	0	0	0	0	0	0	0	0	0
14964	>sp|P36578|RL4_HUMAN 60S ribosomal protein L4 OS=Homo sapiens GN=RPL4 PE=1 SV=5	RPL4	0	0	3	4	2	10	10	8	2	3	2	10	9	10	10	10	10	12	13	10	5	5	10	11	12	11	9	8	8	11	14	12	4	5	5	10	10	10	4	4	5	20	20	17	8	9	10
11871	>sp|O95169|NDUB8_HUMAN NADH dehydrogenase [ubiquinone] 1 beta subcomplex subunit 8, mitochondrial OS=Homo sapiens GN=NDUFB8 PE=1 SV=1	NDUFB8	0	0	3	3	3	0	0	0	4	4	3	0	0	0	1	2	2	0	0	0	6	4	2	0	0	0	3	2	1	0	0	0	2	1	2	0	0	0	6	6	7	0	0	0	5	6	4
15952	>sp|Q99720|SGMR1_HUMAN Sigma non-opioid intracellular receptor 1 OS=Homo sapiens GN=SIGMAR1 PE=1 SV=1	SIGMAR1	0	0	5	5	3	0	0	0	4	5	5	0	0	0	3	2	2	0	0	0	2	2	2	0	0	0	4	2	3	0	0	0	2	3	3	0	0	0	0	0	2	0	0	0	0	0	0
2654	>sp|Q8NE62|CHDH_HUMAN Choline dehydrogenase, mitochondrial OS=Homo sapiens GN=CHDH PE=1 SV=2	CHDH	0	0	3	1	3	0	0	0	3	2	1	0	0	0	0	0	0	0	0	0	0	0	0	0	0	0	2	3	2	0	0	0	3	2	2	0	0	0	0	0	0	0	0	0	0	0	0
7421	>sp|Q9NQE9|HINT3_HUMAN Histidine triad nucleotide-binding protein 3 OS=Homo sapiens GN=HINT3 PE=1 SV=1	HINT3	0	0	3	3	3	0	0	0	2	2	3	0	0	0	3	2	3	0	0	0	2	2	1	0	0	0	0	0	0	0	0	0	0	0	0	0	0	0	2	0	0	0	0	0	0	1	0
5930	>sp|O75521|ECI2_HUMAN Enoyl-CoA delta isomerase 2, mitochondrial OS=Homo sapiens GN=ECI2 PE=1 SV=4	ECI2	0	0	3	2	2	1	2	1	3	2	3	1	3	2	3	3	5	2	3	2	2	2	2	3	1	2	3	2	3	2	2	1	3	3	3	2	3	3	0	0	0	2	2	1	3	3	2
11928	>sp|Q92692|NECT2_HUMAN Nectin-2 OS=Homo sapiens GN=NECTIN2 PE=1 SV=1	NECTIN2	0	0	3	5	6	0	0	0	7	7	8	0	0	0	0	0	0	0	0	0	0	0	0	0	0	0	2	3	3	0	0	0	1	2	3	0	0	0	4	11	7	0	0	0	9	6	7
3322	>sp|Q9UNN8|EPCR_HUMAN Endothelial protein C receptor OS=Homo sapiens GN=PROCR PE=1 SV=1	PROCR	0	0	4	4	2	0	0	0	4	3	3	0	0	0	3	2	2	0	0	0	3	3	5	0	0	0	3	3	4	0	0	0	3	1	3	0	0	0	1	6	5	0	0	0	6	5	4
22451	>tr|L0R6Q1|L0R6Q1_HUMAN Alternative protein SLC35A4 OS=Homo sapiens GN=SLC35A4 PE=1 SV=1	SLC35A4	0	0	4	3	5	0	0	0	4	5	3	0	0	0	5	5	5	0	0	0	3	4	3	0	0	0	3	7	3	0	0	0	4	5	4	0	0	0	1	3	2	0	0	0	2	0	0
15267	>sp|P62263|RS14_HUMAN 40S ribosomal protein S14 OS=Homo sapiens GN=RPS14 PE=1 SV=3	RPS14	0	0	3	5	4	3	3	3	4	5	4	6	5	6	6	4	4	5	7	4	2	3	4	4	4	7	3	3	3	7	7	8	2	3	2	5	4	4	6	5	5	8	7	8	4	5	5
15282	>sp|P62269|RS18_HUMAN 40S ribosomal protein S18 OS=Homo sapiens GN=RPS18 PE=1 SV=3	RPS18	0	0	5	6	6	8	9	8	6	4	6	8	7	7	5	4	6	6	7	4	5	3	4	7	7	7	6	6	6	10	9	8	6	5	6	7	6	6	17	15	19	4	5	7	15	12	12
16670	>sp|Q8IYB8|SUV3_HUMAN ATP-dependent RNA helicase SUPV3L1, mitochondrial OS=Homo sapiens GN=SUPV3L1 PE=1 SV=1	SUPV3L1	0	0	3	3	3	0	0	0	5	4	5	0	0	0	2	3	3	0	0	0	2	2	3	0	0	0	0	0	0	0	0	0	0	0	0	0	0	0	0	0	0	0	0	0	0	0	0
14983	>sp|Q9P015|RM15_HUMAN 39S ribosomal protein L15, mitochondrial OS=Homo sapiens GN=MRPL15 PE=1 SV=1	MRPL15	0	0	4	6	5	0	0	0	8	8	7	0	0	0	6	9	8	0	0	0	6	8	6	0	0	0	7	8	5	0	0	0	8	10	7	0	0	0	0	0	0	0	0	0	0	0	0
50660	>tr|C9JJT5|C9JJT5_HUMAN Protein ATP5J2-PTCD1 OS=Homo sapiens GN=ATP5J2-PTCD1 PE=4 SV=2	ATP5J2-PTCD1	0	0	6	6	6	0	0	0	0	0	0	0	0	0	0	0	0	0	0	0	0	0	0	0	0	0	0	0	0	0	0	0	0	0	0	0	0	0	0	0	0	0	0	0	0	0	0
14862	>sp|Q96HR9|REEP6_HUMAN Receptor expression-enhancing protein 6 OS=Homo sapiens GN=REEP6 PE=1 SV=1	REEP6	0	0	4	4	4	0	0	0	4	4	3	0	0	0	4	4	4	0	0	0	4	4	4	0	0	0	9	9	9	3	3	3	9	7	10	2	3	4	8	8	5	0	0	0	6	4	7
15081	>sp|Q9NQG5|RPR1B_HUMAN Regulation of nuclear pre-mRNA domain-containing protein 1B OS=Homo sapiens GN=RPRD1B PE=1 SV=1	RPRD1B	0	0	4	0	3	4	4	3	3	2	3	4	5	3	0	0	0	0	0	0	1	1	2	3	3	2	0	1	1	1	2	2	0	0	0	4	4	6	0	1	0	2	0	0	1	2	0
11955	>sp|O95139|NDUB6_HUMAN NADH dehydrogenase [ubiquinone] 1 beta subcomplex subunit 6 OS=Homo sapiens GN=NDUFB6 PE=1 SV=3	NDUFB6	0	0	8	8	7	0	0	0	6	6	6	0	0	0	6	5	4	0	0	0	7	7	7	0	0	0	8	11	7	0	0	0	10	10	8	0	0	0	9	12	9	0	0	0	10	12	10
14763	>sp|P40937|RFC5_HUMAN Replication factor C subunit 5 OS=Homo sapiens GN=RFC5 PE=1 SV=1	RFC5	0	0	4	4	4	0	0	0	3	6	2	0	0	0	0	0	0	0	0	0	0	0	0	0	0	0	2	2	1	2	1	2	3	3	2	1	1	1	0	0	0	1	0	1	0	0	0
7669	>sp|O00425|IF2B3_HUMAN Insulin-like growth factor 2 mRNA-binding protein 3 OS=Homo sapiens GN=IGF2BP3 PE=1 SV=2	IGF2BP3	0	0	3	2	3	0	0	0	5	3	2	0	0	0	2	1	2	0	0	0	0	0	0	1	0	1	0	0	0	0	0	0	0	0	0	0	0	0	1	1	1	4	2	3	2	2	2
4104	>sp|Q8NBJ4|GOLM1_HUMAN Golgi membrane protein 1 OS=Homo sapiens GN=GOLM1 PE=1 SV=1	GOLM1	0	0	4	3	5	0	0	0	6	6	5	0	0	0	0	0	0	0	0	0	0	0	0	0	0	0	1	2	2	0	0	0	2	2	2	0	0	0	3	6	6	0	0	0	5	7	4
17268	>sp|Q13445|TMED1_HUMAN Transmembrane emp24 domain-containing protein 1 OS=Homo sapiens GN=TMED1 PE=1 SV=1	TMED1	0	0	5	6	5	0	0	0	5	5	4	0	0	0	1	0	0	0	0	0	2	1	1	0	0	0	5	6	7	0	0	0	4	5	7	0	0	0	10	8	9	0	0	0	7	5	6
12178	>sp|O95298|NDUC2_HUMAN NADH dehydrogenase [ubiquinone] 1 subunit C2 OS=Homo sapiens GN=NDUFC2 PE=1 SV=1	NDUFC2	0	0	4	3	2	0	0	0	3	2	2	0	0	0	0	0	1	0	0	0	2	2	1	0	0	0	3	2	2	0	0	0	2	2	2	0	0	0	4	3	3	0	0	0	3	2	3
4158	>sp|Q13547|HDAC1_HUMAN Histone deacetylase 1 OS=Homo sapiens GN=HDAC1 PE=1 SV=1	HDAC1	0	0	3	4	0	0	0	0	3	2	4	0	0	0	2	2	2	0	0	0	0	1	0	0	0	0	0	0	0	0	1	2	0	0	0	0	0	0	0	0	0	2	3	3	0	0	0
15292	>sp|P15880|RS2_HUMAN 40S ribosomal protein S2 OS=Homo sapiens GN=RPS2 PE=1 SV=2	RPS2	0	0	3	3	4	5	8	6	3	2	3	7	9	9	10	10	9	7	6	7	5	4	4	8	7	8	5	5	4	11	9	9	2	3	3	6	5	6	2	1	1	14	11	11	3	3	3
14626	>sp|P10114|RAP2A_HUMAN Ras-related protein Rap-2a OS=Homo sapiens GN=RAP2A PE=1 SV=1	RAP2A	0	0	1	1	1	0	0	0	1	1	1	0	0	0	1	1	1	0	0	0	1	1	1	0	0	0	0	3	0	0	0	0	4	1	1	0	0	0	0	0	0	0	0	0	0	0	0
14536	>sp|Q9Y3L5|RAP2C_HUMAN Ras-related protein Rap-2c OS=Homo sapiens GN=RAP2C PE=1 SV=1	RAP2C	0	0	1	1	1	0	0	0	1	5	2	0	0	0	1	1	2	0	0	0	1	1	1	0	0	0	4	1	2	0	0	0	1	3	3	0	0	0	4	3	3	1	1	1	2	2	3
4540	>sp|Q96FZ7|CHMP6_HUMAN Charged multivesicular body protein 6 OS=Homo sapiens GN=CHMP6 PE=1 SV=3	CHMP6	0	0	3	3	3	0	0	0	3	4	3	0	0	0	1	0	1	0	0	0	1	1	4	0	0	0	3	3	3	0	0	0	1	2	1	0	0	0	3	2	3	0	0	0	6	5	3
9275	>sp|Q86U42|PABP2_HUMAN Polyadenylate-binding protein 2 OS=Homo sapiens GN=PABPN1 PE=1 SV=3	PABPN1	0	0	3	4	6	1	1	0	4	3	3	1	1	1	0	0	0	0	0	0	0	0	0	0	0	0	1	2	1	0	1	0	1	2	1	0	0	0	3	4	1	1	1	1	4	5	3
16555	>sp|Q16629|SRSF7_HUMAN Serine/arginine-rich splicing factor 7 OS=Homo sapiens GN=SRSF7 PE=1 SV=1	SRSF7	0	0	3	3	1	4	1	1	4	5	4	5	4	6	1	1	1	1	1	0	1	1	3	0	0	0	5	2	4	1	1	2	2	2	2	3	3	2	9	7	7	1	1	1	6	2	7
14954	>sp|P49406|RM19_HUMAN 39S ribosomal protein L19, mitochondrial OS=Homo sapiens GN=MRPL19 PE=1 SV=2	MRPL19	0	0	3	6	4	0	0	0	3	3	4	0	0	0	4	2	4	0	0	0	2	2	1	0	0	0	1	1	2	0	0	0	0	0	1	0	0	0	0	0	0	0	0	0	0	0	0
16503	>sp|P14868|SYDC_HUMAN Aspartate--tRNA ligase, cytoplasmic OS=Homo sapiens GN=DARS PE=1 SV=2	DARS	0	0	3	3	2	15	11	15	2	3	2	13	14	15	1	1	1	17	18	17	0	0	0	14	15	18	0	0	0	8	13	14	0	1	0	7	6	5	0	0	0	16	11	12	0	0	0
4766	>sp|P48444|COPD_HUMAN Coatomer subunit delta OS=Homo sapiens GN=ARCN1 PE=1 SV=1	ARCN1	0	0	4	3	4	9	9	11	6	6	4	9	8	9	3	4	3	8	7	9	2	2	2	6	7	6	3	3	2	11	10	10	2	1	3	6	6	4	0	0	1	9	10	9	0	0	0
14932	>sp|P62829|RL23_HUMAN 60S ribosomal protein L23 OS=Homo sapiens GN=RPL23 PE=1 SV=1	RPL23	0	0	3	3	2	4	3	3	3	3	3	3	5	4	3	3	3	4	4	5	3	2	4	4	4	4	4	4	3	4	3	4	2	2	2	2	2	2	4	6	7	6	6	8	5	5	4
2813	>sp|P60953|CDC42_HUMAN Cell division control protein 42 homolog OS=Homo sapiens GN=CDC42 PE=1 SV=2	CDC42	0	0	4	5	4	3	4	3	4	4	3	3	4	3	3	3	4	7	6	5	3	2	3	7	7	6	5	6	5	5	3	4	5	6	4	4	3	5	2	6	7	4	5	5	3	1	4
8495	>sp|Q9BPX6|MICU1_HUMAN Calcium uptake protein 1, mitochondrial OS=Homo sapiens GN=MICU1 PE=1 SV=1	MICU1	0	0	3	3	4	0	0	0	4	4	3	0	0	0	1	1	1	0	0	0	1	0	1	0	0	0	2	2	2	0	0	0	2	1	2	0	0	0	1	1	0	0	0	0	2	2	0
8216	>sp|Q8TEX9|IPO4_HUMAN Importin-4 OS=Homo sapiens GN=IPO4 PE=1 SV=2	IPO4	0	0	2	3	1	8	7	8	0	1	0	5	5	2	0	0	0	4	3	5	1	1	1	5	4	2	0	1	0	6	6	5	2	2	0	7	5	5	0	0	0	11	11	12	0	0	0
5822	>sp|P28340|DPOD1_HUMAN DNA polymerase delta catalytic subunit OS=Homo sapiens GN=POLD1 PE=1 SV=2	POLD1	0	0	3	0	0	2	3	1	0	0	0	0	0	0	0	0	0	0	0	0	0	1	0	0	0	0	0	0	0	0	0	0	0	0	0	0	0	0	0	0	0	3	5	2	0	0	0
15287	>sp|P08708|RS17_HUMAN 40S ribosomal protein S17 OS=Homo sapiens GN=RPS17 PE=1 SV=2	RPS17	0	0	6	5	5	5	8	7	7	6	8	6	5	7	5	6	4	6	7	8	5	5	6	6	5	10	8	8	5	6	6	5	8	6	7	8	8	8	18	15	16	8	5	7	14	15	15
19372	>sp|P07947|YES_HUMAN Tyrosine-protein kinase Yes OS=Homo sapiens GN=YES1 PE=1 SV=3	YES1	0	0	1	2	1	0	0	0	2	4	4	0	0	0	5	0	4	0	0	0	3	4	3	0	0	0	0	0	0	0	0	0	3	0	3	0	0	0	0	0	0	0	0	0	0	0	0
8277	>sp|A1L0T0|ILVBL_HUMAN Acetolactate synthase-like protein OS=Homo sapiens GN=ILVBL PE=1 SV=2	ILVBL	0	0	3	3	4	0	0	0	1	2	2	0	0	0	34	35	36	0	0	0	27	26	27	0	0	0	2	2	4	0	0	0	2	3	2	0	0	0	0	0	0	0	0	0	0	0	0
13689	>sp|O75400|PR40A_HUMAN Pre-mRNA-processing factor 40 homolog A OS=Homo sapiens GN=PRPF40A PE=1 SV=2	PRPF40A	0	0	3	2	2	1	1	1	3	3	2	4	5	4	0	0	0	0	0	0	1	1	1	0	0	0	0	0	0	0	0	0	0	0	0	0	0	0	2	7	6	0	0	0	4	5	7
243	>sp|Q9H0P0|5NT3A_HUMAN Cytosolic 5'-nucleotidase 3A OS=Homo sapiens GN=NT5C3A PE=1 SV=3	NT5C3A	0	0	5	5	3	0	0	0	3	4	4	0	0	0	0	0	0	0	0	0	0	0	0	0	0	0	5	5	6	0	0	0	3	2	3	0	0	0	4	5	7	0	0	0	9	10	8
4813	>sp|Q6UW02|CP20A_HUMAN Cytochrome P450 20A1 OS=Homo sapiens GN=CYP20A1 PE=1 SV=1	CYP20A1	0	0	4	3	2	0	0	0	5	2	4	0	0	0	2	2	4	0	0	0	4	2	2	0	0	0	5	4	3	0	0	0	3	2	2	0	0	0	0	0	0	0	0	0	0	0	0
19786	>sp|O43264|ZW10_HUMAN Centromere/kinetochore protein zw10 homolog OS=Homo sapiens GN=ZW10 PE=1 SV=3	ZW10	0	0	3	3	4	2	2	2	2	3	2	0	1	0	4	4	3	0	1	0	4	4	5	0	0	0	7	3	4	1	1	3	4	4	6	2	2	2	0	1	2	1	2	2	3	2	1
17459	>sp|P42765|THIM_HUMAN 3-ketoacyl-CoA thiolase, mitochondrial OS=Homo sapiens GN=ACAA2 PE=1 SV=2	ACAA2	0	0	3	5	2	7	6	6	3	3	4	6	6	5	7	8	9	5	5	5	5	8	5	8	7	4	0	0	0	0	0	0	0	0	0	0	0	0	0	0	0	3	2	2	0	0	0
13891	>sp|P51159|RB27A_HUMAN Ras-related protein Rab-27A OS=Homo sapiens GN=RAB27A PE=1 SV=3	RAB27A	0	0	3	3	3	0	0	0	2	2	2	0	0	0	8	8	8	0	0	0	8	9	7	0	0	0	2	2	0	0	0	0	2	1	1	0	0	0	1	1	1	0	0	0	0	0	0
9596	>sp|P54819|KAD2_HUMAN Adenylate kinase 2, mitochondrial OS=Homo sapiens GN=AK2 PE=1 SV=2	AK2	0	0	3	2	1	21	21	20	6	4	5	17	19	17	13	16	17	26	25	28	12	13	13	31	27	23	0	1	0	11	9	9	0	0	0	10	12	13	0	0	0	11	9	9	0	1	0
4771	>sp|P10606|COX5B_HUMAN Cytochrome c oxidase subunit 5B, mitochondrial OS=Homo sapiens GN=COX5B PE=1 SV=2	COX5B	0	0	5	4	4	0	0	0	4	5	5	0	0	0	3	3	3	0	0	0	3	5	4	0	0	0	3	4	4	0	0	0	4	3	3	0	0	0	11	6	6	0	0	0	6	6	5
4959	>sp|A5YKK6|CNOT1_HUMAN CCR4-NOT transcription complex subunit 1 OS=Homo sapiens GN=CNOT1 PE=1 SV=2	CNOT1	0	0	3	1	1	0	0	0	0	1	3	0	0	0	0	0	0	0	0	0	0	0	0	0	0	0	0	0	0	1	1	1	1	0	0	0	0	0	0	2	2	0	1	1	1	1	1
11358	>sp|P39210|MPV17_HUMAN Protein Mpv17 OS=Homo sapiens GN=MPV17 PE=1 SV=1	MPV17	0	0	3	3	3	0	0	0	2	2	3	0	0	0	3	3	3	0	0	0	3	4	4	0	0	0	5	4	5	0	0	0	4	4	5	0	0	0	1	2	2	0	0	0	1	2	2
8644	>sp|Q9NX40|OCAD1_HUMAN OCIA domain-containing protein 1 OS=Homo sapiens GN=OCIAD1 PE=1 SV=1	OCIAD1	0	0	6	4	6	0	0	0	5	7	6	0	0	0	4	4	4	0	0	0	4	5	4	0	0	0	8	10	9	0	0	0	8	6	6	0	0	0	7	10	9	0	0	0	10	11	13
11235	>sp|P49006|MRP_HUMAN MARCKS-related protein OS=Homo sapiens GN=MARCKSL1 PE=1 SV=2	MARCKSL1	0	0	3	3	5	0	0	0	3	4	4	0	0	0	3	4	2	0	0	0	3	1	2	0	0	0	2	1	2	0	0	0	2	2	2	0	0	0	5	5	4	0	0	0	3	4	4
15962	>sp|Q9Y371|SHLB1_HUMAN Endophilin-B1 OS=Homo sapiens GN=SH3GLB1 PE=1 SV=1	SH3GLB1	0	0	3	3	3	1	0	1	3	3	4	2	3	2	1	0	1	0	0	0	0	0	0	0	0	0	0	0	0	0	1	1	0	0	0	0	0	0	0	0	1	0	0	0	1	1	1
3850	>sp|Q8TED1|GPX8_HUMAN Probable glutathione peroxidase 8 OS=Homo sapiens GN=GPX8 PE=1 SV=2	GPX8	0	0	3	2	2	0	0	0	2	4	1	0	0	0	2	1	2	0	0	0	3	2	2	0	0	0	2	2	2	0	0	0	0	1	0	0	0	0	3	3	5	0	0	0	3	5	2
15083	>sp|P18124|RL7_HUMAN 60S ribosomal protein L7 OS=Homo sapiens GN=RPL7 PE=1 SV=1	RPL7	0	0	3	3	2	12	11	11	1	2	1	13	9	12	7	6	7	12	13	10	7	6	4	10	12	12	4	3	4	15	11	14	3	3	3	7	7	7	0	0	0	16	15	18	1	0	0
11275	>sp|O15427|MOT4_HUMAN Monocarboxylate transporter 4 OS=Homo sapiens GN=SLC16A3 PE=1 SV=1	SLC16A3	0	0	3	2	2	0	0	0	1	1	1	0	0	0	0	0	0	0	0	0	0	0	0	0	0	0	0	0	0	0	0	0	0	0	0	0	0	0	0	0	0	0	0	0	0	0	0
12911	>sp|Q9NP80|PLPL8_HUMAN Calcium-independent phospholipase A2-gamma OS=Homo sapiens GN=PNPLA8 PE=1 SV=1	PNPLA8	0	0	3	1	4	0	0	0	4	5	2	0	0	0	5	5	4	0	0	0	7	5	6	0	0	0	2	1	1	0	0	0	1	1	1	0	0	0	0	0	0	0	0	0	2	3	2
465	>sp|Q9Y673|ALG5_HUMAN Dolichyl-phosphate beta-glucosyltransferase OS=Homo sapiens GN=ALG5 PE=1 SV=1	ALG5	0	0	6	6	5	0	0	0	5	5	5	0	0	0	0	3	1	0	0	0	3	3	3	0	0	0	3	2	1	0	0	0	3	3	2	0	0	0	0	0	0	0	0	0	0	0	0
6278	>sp|Q6P587|FAHD1_HUMAN Acylpyruvase FAHD1, mitochondrial OS=Homo sapiens GN=FAHD1 PE=1 SV=2	FAHD1	0	0	3	3	3	2	0	2	4	3	3	2	2	2	5	6	5	8	8	9	4	7	6	6	6	6	2	2	1	3	4	7	1	1	2	3	3	3	0	0	0	0	1	2	1	0	1
2632	>sp|Q9BXW7|CECR5_HUMAN Cat eye syndrome critical region protein 5 OS=Homo sapiens GN=CECR5 PE=1 SV=1	CECR5	0	0	4	4	2	9	6	5	3	4	4	7	7	6	9	9	10	9	10	6	5	5	7	8	9	9	0	0	3	4	5	3	1	2	0	3	6	6	0	0	0	1	2	2	1	0	0
17224	>sp|O14925|TIM23_HUMAN Mitochondrial import inner membrane translocase subunit Tim23 OS=Homo sapiens GN=TIMM23 PE=1 SV=1	TIMM23	0	0	3	4	2	0	0	0	4	3	4	0	0	0	0	2	0	0	0	0	3	2	2	0	0	0	4	6	3	0	0	0	4	2	3	0	0	0	0	1	1	0	0	0	0	1	0
71042	>P02754 SWISS-PROT:P02754 Beta-lactoglobulin - Bos taurus (Bovine).	Unknown	1	0	3	4	2	0	0	0	10	9	11	2	2	2	1	2	1	0	0	0	1	1	0	1	2	3	9	8	9	9	7	9	3	5	7	5	4	4	3	3	5	3	1	1	6	4	5
14843	>sp|Q00765|REEP5_HUMAN Receptor expression-enhancing protein 5 OS=Homo sapiens GN=REEP5 PE=1 SV=3	REEP5	0	0	4	4	6	0	0	0	5	4	6	0	0	0	7	6	6	0	0	0	4	6	6	0	0	0	12	10	11	4	4	3	9	7	11	4	3	3	5	5	9	0	0	0	10	10	8
14227	>sp|Q9GZT3|SLIRP_HUMAN SRA stem-loop-interacting RNA-binding protein, mitochondrial OS=Homo sapiens GN=SLIRP PE=1 SV=1	SLIRP	0	0	3	3	4	2	2	2	4	5	4	2	2	2	6	8	6	4	4	4	7	7	8	4	3	2	6	8	5	2	1	1	8	7	8	0	1	2	4	0	2	0	0	0	7	6	5
847	>sp|Q9BT22|ALG1_HUMAN Chitobiosyldiphosphodolichol beta-mannosyltransferase OS=Homo sapiens GN=ALG1 PE=1 SV=2	ALG1	0	0	4	2	2	0	0	0	2	2	3	0	0	0	5	4	5	0	0	0	3	2	2	0	0	0	3	3	4	0	0	0	1	3	1	0	0	0	0	0	0	0	0	0	0	0	0
2578	>sp|Q14839|CHD4_HUMAN Chromodomain-helicase-DNA-binding protein 4 OS=Homo sapiens GN=CHD4 PE=1 SV=2	CHD4	0	0	3	2	3	0	0	0	1	2	2	0	0	0	1	1	2	0	0	0	2	2	3	0	0	0	0	0	0	0	0	0	1	2	2	0	0	0	2	1	2	2	2	2	1	1	2
14922	>sp|P84098|RL19_HUMAN 60S ribosomal protein L19 OS=Homo sapiens GN=RPL19 PE=1 SV=1	RPL19	0	0	2	4	2	5	4	4	1	3	3	2	2	2	5	5	5	1	2	2	3	4	2	2	2	3	2	3	2	3	4	3	2	2	2	3	3	3	2	3	2	5	4	5	2	3	5
6654	>sp|O43427|FIBP_HUMAN Acidic fibroblast growth factor intracellular-binding protein OS=Homo sapiens GN=FIBP PE=1 SV=3	FIBP	0	0	2	3	2	0	0	0	2	4	2	0	0	0	1	0	1	0	0	0	0	0	0	0	0	0	0	0	0	0	0	0	0	1	1	0	0	0	0	0	0	0	0	0	0	0	0
12908	>sp|O60664|PLIN3_HUMAN Perilipin-3 OS=Homo sapiens GN=PLIN3 PE=1 SV=3	PLIN3	0	0	3	2	5	16	17	17	2	5	2	16	15	15	2	3	4	11	13	11	2	2	3	10	11	10	0	0	0	13	13	12	0	0	0	15	15	15	1	7	5	12	13	15	7	6	8
13714	>sp|P43686|PRS6B_HUMAN 26S protease regulatory subunit 6B OS=Homo sapiens GN=PSMC4 PE=1 SV=2	PSMC4	0	0	2	3	2	12	13	13	3	4	2	16	16	14	3	4	4	5	6	5	7	8	7	9	9	9	0	1	2	7	8	12	3	3	1	12	14	14	0	0	0	10	13	12	2	0	1
16867	>sp|P23381|SYWC_HUMAN Tryptophan--tRNA ligase, cytoplasmic OS=Homo sapiens GN=WARS PE=1 SV=2	WARS	0	0	3	4	3	42	41	38	2	2	2	28	28	25	7	8	7	55	54	55	10	10	9	46	46	44	0	0	0	26	23	21	0	0	0	23	24	26	0	0	0	33	29	27	0	0	0
15049	>sp|Q9NRX2|RM17_HUMAN 39S ribosomal protein L17, mitochondrial OS=Homo sapiens GN=MRPL17 PE=1 SV=1	MRPL17	0	0	2	2	2	0	0	0	2	1	2	0	0	0	3	4	3	0	0	0	2	1	2	0	0	0	0	1	3	0	0	0	2	2	1	0	0	0	3	2	3	0	0	0	5	4	4
15283	>sp|P61247|RS3A_HUMAN 40S ribosomal protein S3a OS=Homo sapiens GN=RPS3A PE=1 SV=2	RPS3A	0	0	3	3	4	6	7	7	2	2	2	6	7	6	5	7	6	6	7	6	2	2	3	7	7	8	6	5	6	15	15	9	4	4	3	10	8	10	7	8	9	14	15	14	10	11	9
2880	>sp|Q9NV96|CC50A_HUMAN Cell cycle control protein 50A OS=Homo sapiens GN=TMEM30A PE=1 SV=1	TMEM30A	0	0	4	2	5	0	0	0	1	0	3	0	0	0	2	3	2	0	0	0	2	2	2	0	0	0	1	1	0	0	0	0	0	0	0	0	0	0	3	1	3	0	0	0	0	0	3
7618	>sp|P31942|HNRH3_HUMAN Heterogeneous nuclear ribonucleoprotein H3 OS=Homo sapiens GN=HNRNPH3 PE=1 SV=2	HNRNPH3	0	0	4	3	4	1	1	1	4	5	5	0	1	0	1	1	0	0	0	0	0	1	1	0	0	0	3	2	3	0	0	0	4	4	3	0	1	1	3	5	5	0	0	1	7	5	6
11337	>sp|Q8NHP6|MSPD2_HUMAN Motile sperm domain-containing protein 2 OS=Homo sapiens GN=MOSPD2 PE=1 SV=1	MOSPD2	0	0	3	2	1	0	0	0	2	2	3	0	0	0	8	6	7	0	0	0	8	6	6	0	0	0	0	0	1	0	0	0	0	0	0	0	0	0	0	0	0	0	0	0	0	0	0
14759	>sp|P27635|RL10_HUMAN 60S ribosomal protein L10 OS=Homo sapiens GN=RPL10 PE=1 SV=4	RPL10	0	0	2	2	2	5	5	4	3	3	2	3	3	2	4	3	3	6	4	3	2	2	2	5	4	3	2	3	4	4	4	5	2	4	4	5	2	5	2	1	1	7	5	5	6	6	4
11776	>sp|O95182|NDUA7_HUMAN NADH dehydrogenase [ubiquinone] 1 alpha subcomplex subunit 7 OS=Homo sapiens GN=NDUFA7 PE=1 SV=3	NDUFA7	0	0	3	2	2	0	0	0	3	3	2	0	0	0	3	4	3	0	0	0	4	4	4	0	0	0	0	2	0	0	0	0	2	1	1	0	0	0	3	4	2	0	0	0	5	3	4
16221	>sp|Q8N0X7|SPG20_HUMAN Spartin OS=Homo sapiens GN=SPG20 PE=1 SV=1	SPG20	0	0	3	4	3	0	0	0	5	4	3	0	0	0	2	2	2	0	0	0	3	3	3	0	1	0	0	0	0	0	0	0	0	0	0	0	0	0	2	2	2	0	0	0	2	2	2
14761	>sp|P15927|RFA2_HUMAN Replication protein A 32 kDa subunit OS=Homo sapiens GN=RPA2 PE=1 SV=1	RPA2	0	0	3	0	2	3	3	4	2	4	3	2	2	2	0	0	0	1	0	0	0	0	0	1	1	1	0	0	0	1	1	1	0	0	0	0	2	2	0	0	0	2	2	0	0	0	0
13673	>sp|P04156|PRIO_HUMAN Major prion protein OS=Homo sapiens GN=PRNP PE=1 SV=1	PRNP	0	0	2	4	2	0	0	0	4	3	3	0	0	0	2	2	2	0	0	0	1	1	1	0	0	0	0	0	0	0	0	0	0	0	0	0	0	0	0	0	0	0	0	0	1	1	1
12546	>sp|P13667|PDIA4_HUMAN Protein disulfide-isomerase A4 OS=Homo sapiens GN=PDIA4 PE=1 SV=2	PDIA4	0	0	3	5	3	36	36	44	4	3	4	32	30	34	10	11	8	34	32	33	9	11	11	22	25	26	0	0	0	16	15	10	0	0	1	20	24	21	0	0	0	33	35	34	0	1	0
14243	>sp|P61009|SPCS3_HUMAN Signal peptidase complex subunit 3 OS=Homo sapiens GN=SPCS3 PE=1 SV=1	SPCS3	0	0	3	2	2	0	0	0	2	2	2	0	0	0	1	2	2	0	0	0	2	2	2	0	0	0	4	4	3	0	0	0	3	2	3	0	0	0	2	3	4	0	0	0	2	2	2
2754	>sp|Q5ZPR3|CD276_HUMAN CD276 antigen OS=Homo sapiens GN=CD276 PE=1 SV=1	CD276	0	0	3	2	6	0	0	0	2	1	2	0	0	0	1	2	3	0	0	0	1	2	1	0	0	0	3	1	3	0	0	0	1	2	2	0	0	0	3	3	4	0	0	0	11	6	7
13274	>sp|Q15165|PON2_HUMAN Serum paraoxonase/arylesterase 2 OS=Homo sapiens GN=PON2 PE=1 SV=3	PON2	0	0	2	4	4	0	0	0	3	3	2	0	0	0	5	7	5	0	0	0	3	5	5	0	0	0	9	0	11	0	0	0	0	8	11	0	0	0	0	0	0	0	0	0	10	9	11
1699	>sp|P11586|C1TC_HUMAN C-1-tetrahydrofolate synthase, cytoplasmic OS=Homo sapiens GN=MTHFD1 PE=1 SV=3	MTHFD1	0	0	3	3	4	41	37	35	3	2	0	26	32	28	0	1	0	23	25	25	0	0	0	23	21	22	12	14	10	32	37	36	18	16	19	32	34	33	0	2	1	37	31	36	3	3	3
12986	>sp|Q92968|PEX13_HUMAN Peroxisomal membrane protein PEX13 OS=Homo sapiens GN=PEX13 PE=1 SV=2	PEX13	0	0	2	2	2	0	0	0	1	1	3	0	0	0	1	0	1	0	0	0	1	1	0	0	0	0	1	1	1	0	0	0	1	1	1	0	0	0	1	1	2	0	0	0	1	1	1
9810	>sp|P12277|KCRB_HUMAN Creatine kinase B-type OS=Homo sapiens GN=CKB PE=1 SV=1	CKB	0	0	3	2	4	54	56	58	2	3	3	60	59	56	0	0	0	4	2	2	0	0	0	0	0	0	0	0	0	7	4	3	0	0	0	2	2	1	0	0	0	26	25	27	0	0	0
4478	>sp|Q14011|CIRBP_HUMAN Cold-inducible RNA-binding protein OS=Homo sapiens GN=CIRBP PE=1 SV=1	CIRBP	0	0	2	2	1	1	1	0	2	2	2	2	3	3	0	1	1	0	0	0	1	0	0	2	2	1	2	3	3	4	4	3	2	2	2	3	3	3	4	9	8	1	2	2	6	6	6
18629	>sp|P11172|UMPS_HUMAN Uridine 5'-monophosphate synthase OS=Homo sapiens GN=UMPS PE=1 SV=1	UMPS	0	0	3	4	4	7	6	5	3	2	2	4	3	3	3	3	4	7	6	7	3	2	3	6	6	7	0	0	1	11	9	10	0	0	0	4	6	4	0	0	0	7	6	8	0	0	0
941	>sp|Q92888|ARHG1_HUMAN Rho guanine nucleotide exchange factor 1 OS=Homo sapiens GN=ARHGEF1 PE=1 SV=2	ARHGEF1	0	0	2	3	4	1	0	0	1	1	4	3	1	2	2	1	2	2	2	1	1	3	1	4	5	0	1	0	0	0	0	0	0	1	0	0	0	0	1	0	1	1	0	1	0	0	1
5521	>sp|Q16531|DDB1_HUMAN DNA damage-binding protein 1 OS=Homo sapiens GN=DDB1 PE=1 SV=1	DDB1	0	0	2	2	1	8	7	10	0	0	0	4	6	8	0	0	0	6	9	4	2	0	3	5	3	6	1	0	2	7	6	8	0	2	2	3	4	5	0	0	0	9	9	12	0	0	0
14351	>sp|O43819|SCO2_HUMAN Protein SCO2 homolog, mitochondrial OS=Homo sapiens GN=SCO2 PE=1 SV=3	SCO2	0	0	3	2	3	0	0	0	4	3	4	0	0	0	1	0	1	0	0	0	0	1	1	0	0	0	4	3	5	0	0	0	3	2	2	0	0	0	2	1	3	0	0	0	0	2	0
13904	>sp|P06737|PYGL_HUMAN Glycogen phosphorylase, liver form OS=Homo sapiens GN=PYGL PE=1 SV=4	PYGL	0	0	3	2	2	42	38	44	3	2	0	39	39	34	0	0	0	8	8	6	0	0	0	3	4	5	0	0	0	2	0	0	0	0	0	0	0	0	0	0	0	15	16	15	0	0	0
71002	>P12763 SWISS-PROT:P12763 (Bos taurus) Alpha-2-HS-glycoprotein precursor	Unknown	1	0	5	8	6	110	117	121	7	8	6	131	118	108	5	4	5	74	86	98	5	3	5	118	128	133	5	5	4	65	64	54	4	3	1	51	51	41	2	2	2	71	58	48	4	4	5
15542	>sp|P82930|RT34_HUMAN 28S ribosomal protein S34, mitochondrial OS=Homo sapiens GN=MRPS34 PE=1 SV=2	MRPS34	0	0	3	4	5	1	0	0	6	5	3	1	1	1	7	4	4	1	2	1	3	4	3	0	0	1	6	5	4	2	2	2	5	4	3	1	1	1	1	1	1	0	0	0	4	5	4
16608	>sp|Q9BXP5|SRRT_HUMAN Serrate RNA effector molecule homolog OS=Homo sapiens GN=SRRT PE=1 SV=1	SRRT	0	0	3	5	6	8	6	5	3	3	4	7	6	6	0	0	0	2	2	4	5	5	4	2	3	2	4	4	3	3	3	4	4	4	3	8	6	5	8	7	7	3	3	3	21	20	17
5894	>sp|P63172|DYLT1_HUMAN Dynein light chain Tctex-type 1 OS=Homo sapiens GN=DYNLT1 PE=1 SV=1	DYNLT1	0	0	3	2	2	3	3	2	2	3	2	1	1	1	1	0	1	1	1	1	0	0	1	2	2	1	0	1	2	2	1	1	3	2	3	1	2	2	0	0	0	2	1	0	0	0	0
7755	>sp|Q9Y6M1|IF2B2_HUMAN Insulin-like growth factor 2 mRNA-binding protein 2 OS=Homo sapiens GN=IGF2BP2 PE=1 SV=2	IGF2BP2	0	0	2	2	2	1	1	1	3	4	5	1	2	3	9	9	8	6	6	6	5	4	3	6	5	5	0	0	0	0	0	0	0	0	0	0	0	0	0	2	2	0	0	0	1	1	2
5757	>sp|Q08211|DHX9_HUMAN ATP-dependent RNA helicase A OS=Homo sapiens GN=DHX9 PE=1 SV=4	DHX9	0	0	3	4	3	10	9	11	2	0	1	9	7	6	7	6	6	4	4	4	2	1	1	3	3	2	0	1	1	8	8	7	0	0	1	1	1	2	0	0	0	12	13	17	0	0	0
11392	>sp|P33527|MRP1_HUMAN Multidrug resistance-associated protein 1 OS=Homo sapiens GN=ABCC1 PE=1 SV=3	ABCC1	0	0	3	3	5	0	0	0	0	0	0	0	0	0	4	3	5	0	0	0	3	2	3	0	0	0	0	0	0	0	0	0	0	0	0	0	0	0	1	1	0	0	0	0	0	0	0
10094	>sp|Q9BYZ2|LDH6B_HUMAN L-lactate dehydrogenase A-like 6B OS=Homo sapiens GN=LDHAL6B PE=1 SV=3	LDHAL6B	0	0	2	3	4	7	6	5	4	3	4	12	12	11	4	3	3	4	5	6	3	3	4	7	8	9	0	0	1	4	4	4	0	0	0	4	4	3	0	0	0	5	6	4	1	1	1
3715	>sp|Q9UBI6|GBG12_HUMAN Guanine nucleotide-binding protein G(I)/G(S)/G(O) subunit gamma-12 OS=Homo sapiens GN=GNG12 PE=1 SV=3	GNG12	0	0	3	3	3	0	0	0	3	2	3	0	1	0	2	2	2	0	0	0	2	2	2	0	0	0	3	2	2	0	0	0	3	2	2	0	0	0	3	4	3	0	0	0	2	2	4
17695	>sp|Q7Z7H5|TMED4_HUMAN Transmembrane emp24 domain-containing protein 4 OS=Homo sapiens GN=TMED4 PE=1 SV=1	TMED4	0	0	2	2	3	0	0	0	4	4	2	0	0	0	0	0	0	0	0	0	0	0	0	0	0	0	3	3	2	0	0	0	3	2	2	0	0	0	6	4	5	0	0	0	3	3	3
71016	>Q3SX09 TREMBL:Q3SX09 (Bos taurus) similar to HBG protein	Unknown	1	0	2	2	3	3	3	2	3	2	3	3	2	1	2	2	3	2	1	2	1	3	2	0	2	1	2	2	1	6	7	7	1	0	0	1	0	0	5	7	6	0	0	0	7	6	7
612	>sp|O96019|ACL6A_HUMAN Actin-like protein 6A OS=Homo sapiens GN=ACTL6A PE=1 SV=1	ACTL6A	0	0	3	4	5	0	1	0	3	4	5	0	0	0	0	0	0	3	2	3	3	4	3	1	1	1	0	1	4	8	7	5	0	2	0	10	6	7	2	3	2	3	3	3	2	0	0
16699	>sp|Q9H853|TBA4B_HUMAN Putative tubulin-like protein alpha-4B OS=Homo sapiens GN=TUBA4B PE=5 SV=2	TUBA4B	0	0	3	3	2	4	4	2	4	3	3	6	3	4	4	4	2	4	3	3	4	3	2	3	3	3	0	1	0	3	3	2	1	2	1	3	4	4	4	4	3	4	3	2	2	2	2
15445	>sp|P60903|S10AA_HUMAN Protein S100-A10 OS=Homo sapiens GN=S100A10 PE=1 SV=2	S100A10	0	0	2	2	2	0	0	0	1	2	1	0	0	0	1	1	1	0	0	0	0	0	0	0	0	0	4	3	2	0	0	0	3	4	3	0	0	0	0	0	0	0	0	0	2	2	2
15050	>sp|Q16540|RM23_HUMAN 39S ribosomal protein L23, mitochondrial OS=Homo sapiens GN=MRPL23 PE=1 SV=1	MRPL23	0	0	2	2	2	0	0	0	3	4	2	0	0	0	3	2	2	0	0	0	2	3	2	0	0	0	2	2	1	0	0	0	2	2	1	0	0	0	0	2	2	0	0	0	1	1	2
3678	>sp|Q86SF2|GALT7_HUMAN N-acetylgalactosaminyltransferase 7 OS=Homo sapiens GN=GALNT7 PE=1 SV=1	GALNT7	0	0	3	2	2	0	0	0	1	2	1	0	0	0	3	2	5	0	0	0	2	3	2	0	0	0	0	0	0	0	0	0	0	0	0	0	0	0	0	0	0	0	0	0	1	0	0
17234	>sp|Q9Y490|TLN1_HUMAN Talin-1 OS=Homo sapiens GN=TLN1 PE=1 SV=3	TLN1	0	0	2	2	2	83	82	75	0	0	2	49	47	48	0	2	2	88	86	92	0	2	2	64	62	64	2	2	1	22	19	22	0	1	0	16	19	19	0	0	0	44	55	50	0	0	0
10278	>sp|Q9Y383|LC7L2_HUMAN Putative RNA-binding protein Luc7-like 2 OS=Homo sapiens GN=LUC7L2 PE=1 SV=2	LUC7L2	0	1	3	1	2	7	8	10	2	2	3	10	11	10	2	2	1	4	5	6	1	2	2	8	9	8	0	1	1	2	3	2	0	0	1	4	4	5	2	4	1	5	4	4	5	4	7
18281	>sp|Q15029|U5S1_HUMAN 116 kDa U5 small nuclear ribonucleoprotein component OS=Homo sapiens GN=EFTUD2 PE=1 SV=1	EFTUD2	0	0	2	3	1	5	7	8	0	0	0	6	4	4	3	5	4	2	1	0	8	9	9	2	0	0	0	0	0	2	3	4	0	0	0	2	4	4	0	0	0	7	6	8	0	0	0
11535	>sp|Q14CX7|NAA25_HUMAN N-alpha-acetyltransferase 25, NatB auxiliary subunit OS=Homo sapiens GN=NAA25 PE=1 SV=1	NAA25	0	0	2	2	3	1	1	1	1	0	2	1	1	0	0	0	0	0	0	0	0	0	0	0	0	0	0	0	0	0	0	0	1	0	0	0	0	0	0	0	0	0	0	0	0	0	0
14653	>sp|Q14498|RBM39_HUMAN RNA-binding protein 39 OS=Homo sapiens GN=RBM39 PE=1 SV=2	RBM39	0	0	3	2	6	0	4	2	6	6	5	3	5	3	1	1	1	0	0	0	2	3	3	0	0	0	2	5	2	1	0	0	3	2	3	1	0	0	4	3	1	3	3	3	5	3	5
10552	>sp|Q9NUP9|LIN7C_HUMAN Protein lin-7 homolog C OS=Homo sapiens GN=LIN7C PE=1 SV=1	LIN7C	0	0	3	4	4	0	0	0	1	1	4	0	0	0	0	0	0	0	0	0	0	0	0	0	0	0	0	0	0	0	0	0	0	0	0	0	0	0	0	0	0	0	0	0	4	0	0
15797	>sp|Q9Y6M7|S4A7_HUMAN Sodium bicarbonate cotransporter 3 OS=Homo sapiens GN=SLC4A7 PE=1 SV=2	SLC4A7	0	0	4	2	2	0	0	0	1	2	3	0	0	0	3	2	6	0	0	0	2	4	2	0	0	0	0	0	0	0	0	0	0	0	0	0	0	0	0	0	0	0	0	0	0	0	0
15662	>sp|Q99442|SEC62_HUMAN Translocation protein SEC62 OS=Homo sapiens GN=SEC62 PE=1 SV=1	SEC62	0	0	3	2	2	0	0	0	4	2	3	0	0	0	1	0	0	0	0	0	0	0	1	0	0	0	5	5	5	0	0	0	5	5	4	0	0	0	7	4	7	0	0	0	5	6	5
13612	>sp|O75475|PSIP1_HUMAN PC4 and SFRS1-interacting protein OS=Homo sapiens GN=PSIP1 PE=1 SV=1	PSIP1	0	0	2	1	2	0	0	0	1	2	2	0	0	0	0	0	0	0	0	0	2	3	2	0	0	0	1	0	2	0	0	0	0	0	0	0	0	0	19	18	16	0	0	0	24	24	16
179	>sp|P28288|ABCD3_HUMAN ATP-binding cassette sub-family D member 3 OS=Homo sapiens GN=ABCD3 PE=1 SV=1	ABCD3	0	0	2	2	1	0	0	0	0	0	0	0	0	0	3	2	3	0	0	0	3	2	4	0	0	0	1	1	1	0	0	0	1	0	1	0	0	0	0	0	0	0	0	0	0	0	0
15702	>sp|Q9NR31|SAR1A_HUMAN GTP-binding protein SAR1a OS=Homo sapiens GN=SAR1A PE=1 SV=1	SAR1A	0	0	3	3	7	2	2	1	7	7	7	0	1	0	3	3	4	1	1	1	3	2	2	3	1	1	7	8	6	4	5	4	6	2	6	6	3	4	5	4	4	1	1	1	8	4	6
13821	>sp|Q9UNM6|PSD13_HUMAN 26S proteasome non-ATPase regulatory subunit 13 OS=Homo sapiens GN=PSMD13 PE=1 SV=2	PSMD13	0	0	2	1	2	9	9	9	3	2	1	8	14	12	1	1	3	7	5	4	4	6	4	8	10	7	0	2	0	10	10	13	2	0	1	10	10	12	0	0	0	8	9	7	0	0	0
5641	>sp|O60610|DIAP1_HUMAN Protein diaphanous homolog 1 OS=Homo sapiens GN=DIAPH1 PE=1 SV=2	DIAPH1	0	0	2	3	3	2	3	0	0	1	2	3	2	5	4	5	2	6	4	5	5	4	4	2	1	3	0	0	0	6	4	7	1	0	2	5	9	8	0	0	0	4	6	6	0	0	0
9159	>sp|P49585|PCY1A_HUMAN Choline-phosphate cytidylyltransferase A OS=Homo sapiens GN=PCYT1A PE=1 SV=2	PCYT1A	0	0	2	4	3	0	0	0	3	2	1	0	0	0	7	7	9	0	2	1	6	7	7	0	0	0	7	5	5	4	5	6	6	4	7	7	7	5	6	6	4	0	0	0	5	6	6
7289	>sp|Q9Y3E0|GOT1B_HUMAN Vesicle transport protein GOT1B OS=Homo sapiens GN=GOLT1B PE=1 SV=1	GOLT1B	0	0	2	2	2	0	0	0	1	1	1	0	0	0	4	5	5	0	0	0	3	4	3	0	0	0	1	1	0	0	0	0	0	0	1	0	0	0	0	0	0	0	0	0	0	0	0
6151	>sp|P48449|ERG7_HUMAN Lanosterol synthase OS=Homo sapiens GN=LSS PE=1 SV=1	LSS	0	0	3	5	4	0	0	0	5	6	6	0	0	0	6	6	4	0	0	0	7	6	5	0	0	0	9	9	11	0	0	0	11	10	10	0	0	0	1	0	0	0	0	0	0	0	0
18125	>sp|P40222|TXLNA_HUMAN Alpha-taxilin OS=Homo sapiens GN=TXLNA PE=1 SV=3	TXLNA	0	0	3	4	4	0	1	0	4	4	4	0	0	0	2	1	0	2	2	2	1	0	1	0	1	2	4	4	4	0	0	0	5	4	5	1	1	0	5	6	7	1	2	1	8	8	8
9031	>sp|Q15070|OXA1L_HUMAN Mitochondrial inner membrane protein OXA1L OS=Homo sapiens GN=OXA1L PE=1 SV=3	OXA1L	0	0	3	3	4	0	0	0	5	5	4	0	0	0	2	2	2	0	0	0	2	3	2	0	0	0	6	4	4	0	0	0	4	4	4	0	0	0	5	1	2	0	0	0	2	2	2
3304	>sp|O75822|EIF3J_HUMAN Eukaryotic translation initiation factor 3 subunit J OS=Homo sapiens GN=EIF3J PE=1 SV=2	EIF3J	0	0	3	3	4	2	2	1	4	4	3	2	1	3	3	2	3	1	1	1	3	3	1	2	0	0	0	0	0	3	1	2	0	0	0	2	2	3	0	0	0	2	1	2	4	6	4
15051	>sp|Q96A35|RM24_HUMAN 39S ribosomal protein L24, mitochondrial OS=Homo sapiens GN=MRPL24 PE=1 SV=1	MRPL24	0	0	3	2	1	0	0	0	2	1	3	0	0	0	5	2	4	0	1	1	3	3	2	0	0	0	3	2	3	0	0	0	2	1	3	0	0	0	0	0	0	0	0	0	0	0	0
4731	>sp|P35606|COPB2_HUMAN Coatomer subunit beta' OS=Homo sapiens GN=COPB2 PE=1 SV=2	COPB2	0	0	3	1	2	4	4	5	1	3	0	5	5	5	5	7	5	6	6	6	4	3	4	6	5	6	2	2	1	6	6	8	2	2	4	2	2	2	0	0	0	15	14	14	0	0	0
909	>sp|Q92572|AP3S1_HUMAN AP-3 complex subunit sigma-1 OS=Homo sapiens GN=AP3S1 PE=1 SV=1	AP3S1	0	0	2	3	2	0	0	0	3	2	2	1	1	1	0	0	0	0	0	0	0	0	0	0	0	0	0	0	0	1	1	1	0	0	0	0	0	0	0	0	0	0	0	0	0	0	0
7165	>sp|Q9BSJ2|GCP2_HUMAN Gamma-tubulin complex component 2 OS=Homo sapiens GN=TUBGCP2 PE=1 SV=2	TUBGCP2	0	0	2	2	0	0	1	0	0	1	1	0	0	0	1	0	1	0	0	0	0	0	0	0	0	1	0	1	0	0	0	0	1	0	0	0	0	0	0	0	0	0	0	0	0	0	0
19522	>sp|Q7Z2W4|ZCCHV_HUMAN Zinc finger CCCH-type antiviral protein 1 OS=Homo sapiens GN=ZC3HAV1 PE=1 SV=3	ZC3HAV1	0	0	2	0	1	1	0	0	1	0	1	1	0	1	0	1	1	0	0	0	0	0	0	0	0	0	0	1	0	1	1	1	0	0	1	1	0	1	1	1	2	1	1	1	1	1	1
11954	>sp|O95168|NDUB4_HUMAN NADH dehydrogenase [ubiquinone] 1 beta subcomplex subunit 4 OS=Homo sapiens GN=NDUFB4 PE=1 SV=3	NDUFB4	0	0	2	2	3	0	0	0	3	3	3	0	0	0	2	2	2	0	0	0	2	4	2	0	0	0	4	4	3	0	0	0	4	4	4	0	0	0	4	7	3	0	0	0	3	2	5
10273	>sp|Q6PKG0|LARP1_HUMAN La-related protein 1 OS=Homo sapiens GN=LARP1 PE=1 SV=2	LARP1	0	0	2	1	2	0	0	0	3	0	3	4	2	4	2	2	0	5	4	4	0	0	0	4	3	0	3	0	2	2	3	2	0	0	0	3	3	2	0	3	2	0	5	2	3	5	3
16114	>sp|O43760|SNG2_HUMAN Synaptogyrin-2 OS=Homo sapiens GN=SYNGR2 PE=1 SV=1	SYNGR2	0	0	3	3	3	0	0	0	3	3	3	0	0	0	2	3	3	0	0	0	1	1	1	0	0	0	4	4	4	0	0	0	4	4	4	1	0	0	3	4	4	1	1	0	2	3	3
13995	>sp|O00560|SDCB1_HUMAN Syntenin-1 OS=Homo sapiens GN=SDCBP PE=1 SV=1	SDCBP	0	0	2	2	2	3	3	3	3	3	3	1	1	1	9	8	9	9	8	8	6	8	7	5	6	7	0	0	0	0	0	0	0	0	0	0	0	0	0	0	0	0	0	0	0	0	0
11523	>sp|P60660|MYL6_HUMAN Myosin light polypeptide 6 OS=Homo sapiens GN=MYL6 PE=1 SV=2	MYL6	0	0	3	4	4	6	5	3	2	2	3	5	4	3	1	1	1	2	3	2	3	2	3	3	3	3	2	2	2	6	7	7	3	2	2	2	2	2	5	4	1	3	3	3	4	5	4
11415	>sp|Q10713|MPPA_HUMAN Mitochondrial-processing peptidase subunit alpha OS=Homo sapiens GN=PMPCA PE=1 SV=2	PMPCA	0	0	3	0	3	0	2	2	3	0	2	2	1	1	8	7	8	4	6	2	8	7	6	3	3	4	4	4	5	0	4	2	6	6	5	2	1	3	0	0	0	2	0	3	0	0	0
9169	>sp|Q9Y2S7|PDIP2_HUMAN Polymerase delta-interacting protein 2 OS=Homo sapiens GN=POLDIP2 PE=1 SV=1	POLDIP2	0	0	3	1	3	2	0	0	3	3	3	0	1	0	4	4	3	2	2	2	5	5	4	0	0	1	1	1	1	2	1	1	1	1	1	0	0	0	0	0	0	0	0	0	0	0	0
3450	>sp|Q9Y2J2|E41L3_HUMAN Band 4.1-like protein 3 OS=Homo sapiens GN=EPB41L3 PE=1 SV=2	EPB41L3	0	0	3	0	0	1	1	0	0	1	1	0	0	0	0	0	0	0	0	0	0	0	0	0	0	0	0	0	0	0	0	0	0	0	0	0	0	0	0	0	0	0	0	0	0	0	0
1694	>sp|Q9Y6E2|BZW2_HUMAN Basic leucine zipper and W2 domain-containing protein 2 OS=Homo sapiens GN=BZW2 PE=1 SV=1	BZW2	0	0	2	2	2	0	0	0	2	2	3	0	0	0	3	3	3	3	4	2	3	3	4	0	0	0	7	9	9	4	1	4	8	7	7	5	2	4	2	2	1	4	4	3	4	5	6
4197	>sp|O95249|GOSR1_HUMAN Golgi SNAP receptor complex member 1 OS=Homo sapiens GN=GOSR1 PE=1 SV=1	GOSR1	0	0	3	3	4	0	0	0	4	2	3	0	0	0	1	1	1	0	0	0	1	1	1	0	0	0	3	5	3	0	0	0	3	3	3	0	0	0	3	3	4	0	0	0	5	5	7
4078	>sp|P49915|GUAA_HUMAN GMP synthase [glutamine-hydrolyzing] OS=Homo sapiens GN=GMPS PE=1 SV=1	GMPS	0	0	2	0	1	15	16	12	2	1	1	14	16	15	1	1	0	14	14	16	1	1	1	10	12	13	0	0	0	10	14	13	0	0	0	14	14	18	0	0	0	14	16	19	0	0	0
7198	>sp|Q06210|GFPT1_HUMAN Glutamine--fructose-6-phosphate aminotransferase [isomerizing] 1 OS=Homo sapiens GN=GFPT1 PE=1 SV=3	GFPT1	0	0	2	2	2	13	9	14	2	1	1	15	11	11	1	0	1	14	10	12	1	0	0	18	20	18	0	0	0	6	5	4	0	0	0	2	2	3	0	0	0	15	11	13	0	0	0
13192	>sp|Q9H307|PININ_HUMAN Pinin OS=Homo sapiens GN=PNN PE=1 SV=4	PNN	0	0	3	3	2	0	0	0	4	2	3	1	0	0	0	0	0	0	0	0	0	0	0	0	0	0	0	0	1	0	0	0	0	0	0	0	0	0	3	3	1	0	0	0	5	4	6
13521	>sp|P35998|PRS7_HUMAN 26S protease regulatory subunit 7 OS=Homo sapiens GN=PSMC2 PE=1 SV=3	PSMC2	0	0	2	2	3	16	16	19	5	3	5	18	18	17	5	5	6	12	13	12	8	8	7	14	14	16	2	1	1	16	19	18	2	4	3	16	15	12	1	0	0	13	13	16	0	0	0
7826	>sp|O43301|HS12A_HUMAN Heat shock 70 kDa protein 12A OS=Homo sapiens GN=HSPA12A PE=1 SV=2	HSPA12A	0	0	3	2	3	0	0	0	3	3	6	0	0	0	7	7	6	0	0	0	4	6	4	1	0	0	0	0	0	0	0	0	0	0	0	0	0	0	0	0	0	0	0	0	0	0	0
8959	>sp|Q9NTK5|OLA1_HUMAN Obg-like ATPase 1 OS=Homo sapiens GN=OLA1 PE=1 SV=2	OLA1	0	0	4	3	3	17	14	13	4	3	4	14	12	15	3	3	2	9	10	11	3	2	3	13	14	14	1	1	1	13	11	12	1	1	1	15	13	13	0	0	0	10	9	10	1	1	1
9812	>sp|P12532|KCRU_HUMAN Creatine kinase U-type, mitochondrial OS=Homo sapiens GN=CKMT1A PE=1 SV=1	CKMT1A	0	0	2	2	3	15	14	12	3	4	3	13	17	18	0	0	0	6	7	6	1	3	2	5	5	6	6	8	8	10	13	14	6	5	8	19	12	15	0	0	0	6	5	5	7	5	3
7670	>sp|P46199|IF2M_HUMAN Translation initiation factor IF-2, mitochondrial OS=Homo sapiens GN=MTIF2 PE=1 SV=2	MTIF2	0	0	2	1	2	0	0	0	3	3	3	0	0	0	5	6	6	0	0	0	4	4	5	0	0	0	0	0	0	0	0	0	0	0	0	0	0	0	0	0	0	0	0	0	0	0	0
3326	>sp|O75616|ERAL1_HUMAN GTPase Era, mitochondrial OS=Homo sapiens GN=ERAL1 PE=1 SV=2	ERAL1	0	0	2	1	1	0	0	0	2	1	1	0	0	0	1	2	1	0	0	0	3	2	2	0	0	0	1	1	1	0	1	1	1	1	1	0	0	0	0	0	0	0	0	0	0	0	0
18691	>sp|P36543|VATE1_HUMAN V-type proton ATPase subunit E 1 OS=Homo sapiens GN=ATP6V1E1 PE=1 SV=1	ATP6V1E1	0	0	3	1	2	3	3	3	2	0	3	4	3	2	2	1	2	8	6	6	3	2	2	4	6	6	2	2	1	7	6	7	1	2	2	7	7	8	0	0	0	1	2	2	0	1	0
399	>sp|Q8NE71|ABCF1_HUMAN ATP-binding cassette sub-family F member 1 OS=Homo sapiens GN=ABCF1 PE=1 SV=2	ABCF1	0	0	2	2	2	3	1	2	2	2	1	1	3	1	0	0	0	2	2	3	1	1	0	1	1	1	3	3	2	4	2	3	3	1	3	2	1	0	1	1	0	3	6	6	0	0	0
13977	>sp|P61006|RAB8A_HUMAN Ras-related protein Rab-8A OS=Homo sapiens GN=RAB8A PE=1 SV=1	RAB8A	0	0	2	3	2	0	0	0	2	1	2	0	0	0	2	2	3	0	0	0	2	2	2	0	0	0	2	2	2	0	0	0	3	1	2	0	0	0	3	4	4	0	0	0	2	2	2
14622	>sp|P15153|RAC2_HUMAN Ras-related C3 botulinum toxin substrate 2 OS=Homo sapiens GN=RAC2 PE=1 SV=1	RAC2	0	0	4	1	4	0	0	0	5	5	3	0	0	2	2	0	3	0	0	0	0	0	0	0	0	0	0	0	0	0	0	0	0	0	0	0	0	0	0	0	0	0	0	0	0	0	0
11764	>sp|A2RRP1|NBAS_HUMAN Neuroblastoma-amplified sequence OS=Homo sapiens GN=NBAS PE=1 SV=2	NBAS	0	0	2	3	2	0	0	0	3	1	1	0	0	0	3	7	5	0	0	0	4	3	3	0	0	0	1	0	1	0	0	0	1	2	2	0	0	0	0	0	0	0	0	0	0	0	0
16769	>sp|P57105|SYJ2B_HUMAN Synaptojanin-2-binding protein OS=Homo sapiens GN=SYNJ2BP PE=1 SV=2	SYNJ2BP	0	0	2	4	3	0	0	0	4	4	3	0	0	0	2	0	1	0	0	0	1	2	1	0	0	0	6	8	7	0	0	0	7	7	8	0	0	0	7	6	8	0	0	0	9	12	9
13107	>sp|Q99943|PLCA_HUMAN 1-acyl-sn-glycerol-3-phosphate acyltransferase alpha OS=Homo sapiens GN=AGPAT1 PE=1 SV=2	AGPAT1	0	0	1	1	1	0	0	0	1	1	0	0	0	0	1	2	2	0	0	0	2	2	1	0	0	0	1	1	0	0	0	0	1	1	2	0	0	0	0	0	0	0	0	0	0	0	0
13120	>sp|O60568|PLOD3_HUMAN Procollagen-lysine,2-oxoglutarate 5-dioxygenase 3 OS=Homo sapiens GN=PLOD3 PE=1 SV=1	PLOD3	0	0	3	3	0	0	0	0	2	2	1	0	0	0	21	20	20	22	23	24	23	26	22	23	19	23	0	0	1	0	0	0	0	0	0	0	0	0	0	0	0	1	0	0	0	0	0
10007	>sp|Q07866|KLC1_HUMAN Kinesin light chain 1 OS=Homo sapiens GN=KLC1 PE=1 SV=2	KLC1	0	0	2	2	1	3	2	2	0	0	0	5	3	3	0	0	0	3	2	3	0	0	0	2	3	3	0	0	0	0	0	0	0	0	0	0	1	2	1	1	2	0	2	1	1	3	0
2532	>sp|P60033|CD81_HUMAN CD81 antigen OS=Homo sapiens GN=CD81 PE=1 SV=1	CD81	0	0	3	3	2	0	0	0	2	3	3	0	0	0	3	2	2	0	0	0	2	3	1	0	0	0	3	3	3	0	0	0	3	2	3	0	0	0	2	3	2	0	0	0	5	4	5
15154	>sp|Q9H0U6|RM18_HUMAN 39S ribosomal protein L18, mitochondrial OS=Homo sapiens GN=MRPL18 PE=1 SV=1	MRPL18	0	0	2	2	2	0	0	0	3	3	2	0	0	0	3	3	3	0	0	0	3	2	2	0	0	0	2	2	2	0	0	0	1	2	2	0	0	0	1	0	0	0	0	0	0	0	0
3395	>sp|P42126|ECI1_HUMAN Enoyl-CoA delta isomerase 1, mitochondrial OS=Homo sapiens GN=ECI1 PE=1 SV=1	ECI1	0	0	2	3	3	4	5	5	4	3	3	3	4	4	3	3	4	5	4	4	3	3	3	4	5	4	1	0	1	3	2	3	0	0	0	2	2	3	0	0	0	3	3	3	0	0	0
19270	>sp|Q5JSH3|WDR44_HUMAN WD repeat-containing protein 44 OS=Homo sapiens GN=WDR44 PE=1 SV=1	WDR44	0	0	2	2	2	0	0	0	0	1	2	0	0	0	0	1	0	0	0	0	0	0	0	0	0	0	0	0	0	0	0	0	0	0	0	0	0	0	1	0	1	0	0	0	0	1	0
19913	>sp|Q96KR1|ZFR_HUMAN Zinc finger RNA-binding protein OS=Homo sapiens GN=ZFR PE=1 SV=2	ZFR	0	0	2	0	2	0	0	0	3	2	2	0	1	0	0	1	0	0	0	0	2	0	0	0	0	0	0	1	0	0	0	0	0	0	0	0	0	0	1	1	1	0	0	1	3	2	1
4932	>sp|Q9UBF2|COPG2_HUMAN Coatomer subunit gamma-2 OS=Homo sapiens GN=COPG2 PE=1 SV=1	COPG2	0	0	1	0	0	3	3	2	0	1	0	1	1	1	10	7	9	8	10	11	7	5	5	8	7	7	0	1	1	0	1	1	0	2	1	0	1	1	0	0	0	0	1	1	0	0	0
12854	>sp|Q9Y237|PIN4_HUMAN Peptidyl-prolyl cis-trans isomerase NIMA-interacting 4 OS=Homo sapiens GN=PIN4 PE=1 SV=1	PIN4	0	0	2	2	2	0	2	2	3	2	3	1	2	3	0	0	0	0	0	0	0	0	0	0	0	0	2	1	2	0	0	0	1	1	1	1	0	1	0	1	1	0	0	0	4	2	3
18018	>sp|Q9BUB7|TMM70_HUMAN Transmembrane protein 70, mitochondrial OS=Homo sapiens GN=TMEM70 PE=1 SV=2	TMEM70	0	0	3	3	3	0	0	0	3	2	3	0	0	0	2	1	3	0	0	0	1	1	1	0	0	0	3	4	2	0	0	0	4	3	3	0	0	0	0	0	0	0	0	0	0	0	0
14454	>sp|Q9Y5S9|RBM8A_HUMAN RNA-binding protein 8A OS=Homo sapiens GN=RBM8A PE=1 SV=1	RBM8A	0	0	2	3	3	3	2	2	2	3	3	5	3	4	0	0	0	1	0	2	1	2	0	0	1	1	3	2	3	3	4	2	2	1	1	3	3	4	1	1	1	2	2	1	2	2	1
16433	>sp|Q8N3U4|STAG2_HUMAN Cohesin subunit SA-2 OS=Homo sapiens GN=STAG2 PE=1 SV=3	STAG2	0	0	3	3	2	0	0	0	2	1	2	0	0	0	0	0	0	0	0	0	1	1	1	0	0	0	0	0	0	0	0	0	0	0	0	0	0	0	0	0	0	1	0	1	0	0	0
3078	>sp|Q05048|CSTF1_HUMAN Cleavage stimulation factor subunit 1 OS=Homo sapiens GN=CSTF1 PE=1 SV=1	CSTF1	0	0	2	4	4	0	0	1	5	5	5	0	0	1	0	0	0	0	0	0	0	2	0	0	0	0	0	0	0	1	1	1	0	0	0	0	0	0	0	0	0	0	1	0	0	0	0
15028	>sp|Q9NYK5|RM39_HUMAN 39S ribosomal protein L39, mitochondrial OS=Homo sapiens GN=MRPL39 PE=1 SV=3	MRPL39	0	0	2	3	6	0	0	0	4	5	4	0	0	0	7	5	7	0	0	0	5	5	4	0	0	0	2	2	2	0	0	0	3	4	5	0	0	0	0	0	0	0	0	0	0	0	0
13487	>sp|P49810|PSN2_HUMAN Presenilin-2 OS=Homo sapiens GN=PSEN2 PE=1 SV=1	PSEN2	0	0	2	2	3	0	0	0	2	2	1	0	0	0	3	3	2	0	0	0	2	1	1	0	0	0	2	2	2	0	0	0	3	2	2	0	0	0	0	0	0	0	0	0	2	0	3
6250	>sp|Q9NRY5|F1142_HUMAN Protein FAM114A2 OS=Homo sapiens GN=FAM114A2 PE=1 SV=4	FAM114A2	0	0	3	2	2	1	0	0	1	2	1	0	0	1	0	0	0	0	0	1	0	0	0	1	0	0	0	0	0	3	2	1	0	0	0	2	3	4	0	0	0	0	0	0	0	0	0
9631	>sp|Q96ST2|IWS1_HUMAN Protein IWS1 homolog OS=Homo sapiens GN=IWS1 PE=1 SV=2	IWS1	0	0	2	1	2	0	1	1	1	2	1	0	0	0	0	0	0	0	0	0	0	0	0	0	0	0	0	0	0	0	0	0	0	0	0	0	0	1	0	0	0	1	1	0	2	2	0
3438	>sp|O75821|EIF3G_HUMAN Eukaryotic translation initiation factor 3 subunit G OS=Homo sapiens GN=EIF3G PE=1 SV=2	EIF3G	0	0	2	2	2	6	4	3	2	2	2	4	5	6	1	2	1	6	8	7	2	2	2	8	7	7	0	1	0	7	6	6	0	0	0	3	3	2	2	1	0	2	2	1	1	1	1
11365	>sp|O15091|MRRP3_HUMAN Mitochondrial ribonuclease P protein 3 OS=Homo sapiens GN=KIAA0391 PE=1 SV=2	KIAA0391	0	0	2	3	3	0	0	0	3	2	3	0	0	0	1	1	2	0	0	0	2	2	2	0	0	0	8	9	9	0	0	0	7	10	8	0	0	0	0	0	0	0	1	0	0	1	0
5844	>sp|Q9H3Z4|DNJC5_HUMAN DnaJ homolog subfamily C member 5 OS=Homo sapiens GN=DNAJC5 PE=1 SV=1	DNAJC5	0	0	3	3	3	0	0	0	3	4	3	0	0	0	3	3	3	0	0	0	3	2	3	0	0	0	8	8	9	0	0	0	5	5	6	0	0	0	5	5	4	0	0	0	6	4	7
16629	>sp|P56962|STX17_HUMAN Syntaxin-17 OS=Homo sapiens GN=STX17 PE=1 SV=2	STX17	0	0	2	1	1	0	0	0	2	1	3	0	0	0	0	0	0	0	0	0	0	0	0	0	0	0	0	0	0	0	0	0	0	0	0	0	0	0	0	2	0	0	0	0	1	1	2
14993	>sp|Q9BRJ2|RM45_HUMAN 39S ribosomal protein L45, mitochondrial OS=Homo sapiens GN=MRPL45 PE=1 SV=2	MRPL45	0	0	4	3	2	0	0	0	3	2	2	0	0	0	5	3	5	0	0	0	5	4	2	0	0	0	4	3	3	0	0	0	2	2	3	0	0	0	0	0	0	0	0	0	0	0	0
6363	>sp|Q9BRX8|F213A_HUMAN Redox-regulatory protein FAM213A OS=Homo sapiens GN=FAM213A PE=1 SV=3	FAM213A	0	0	2	2	2	0	0	0	2	3	3	0	0	0	0	0	0	0	0	0	0	0	0	0	0	0	4	3	6	0	0	0	2	2	2	0	0	0	0	1	2	0	0	0	0	0	1
10339	>sp|O14910|LIN7A_HUMAN Protein lin-7 homolog A OS=Homo sapiens GN=LIN7A PE=1 SV=2	LIN7A	0	0	1	1	1	0	0	0	7	6	2	0	0	0	0	0	0	0	0	0	0	0	0	0	0	0	0	0	0	0	0	0	0	0	0	0	0	0	2	2	2	0	0	0	0	1	2
14043	>sp|P62316|SMD2_HUMAN Small nuclear ribonucleoprotein Sm D2 OS=Homo sapiens GN=SNRPD2 PE=1 SV=1	SNRPD2	0	0	2	2	2	5	4	4	4	3	2	3	4	6	2	1	1	1	0	0	4	3	5	2	1	1	3	4	3	4	3	2	3	3	3	2	1	2	7	4	5	3	4	2	7	8	4
15644	>sp|Q6UWP8|SBSN_HUMAN Suprabasin OS=Homo sapiens GN=SBSN PE=1 SV=2	SBSN	0	0	1	1	1	1	1	1	1	1	0	1	0	1	0	0	1	2	1	0	0	0	0	1	1	1	1	1	1	1	1	1	1	2	2	2	3	1	1	0	1	0	0	0	0	1	0
3808	>sp|Q9H4A6|GOLP3_HUMAN Golgi phosphoprotein 3 OS=Homo sapiens GN=GOLPH3 PE=1 SV=1	GOLPH3	0	0	3	4	3	0	0	0	3	3	4	0	3	0	0	2	2	2	2	0	2	0	0	0	0	0	2	3	2	2	2	2	0	2	3	2	2	0	5	3	3	2	2	2	5	6	5
15363	>sp|P55011|S12A2_HUMAN Solute carrier family 12 member 2 OS=Homo sapiens GN=SLC12A2 PE=1 SV=1	SLC12A2	0	0	3	3	3	0	0	0	3	3	1	0	0	0	3	3	2	0	0	0	3	3	3	0	0	0	0	0	0	0	0	0	0	0	0	0	0	0	0	1	0	0	0	0	0	0	0
2810	>sp|P14209|CD99_HUMAN CD99 antigen OS=Homo sapiens GN=CD99 PE=1 SV=1	CD99	0	0	2	2	3	0	0	0	3	4	4	0	0	0	1	1	1	0	0	0	1	0	0	0	0	0	2	1	0	0	0	0	1	1	1	0	0	0	8	8	8	0	0	0	4	5	4
6157	>sp|Q9BS26|ERP44_HUMAN Endoplasmic reticulum resident protein 44 OS=Homo sapiens GN=ERP44 PE=1 SV=1	ERP44	0	0	2	0	2	4	2	4	0	2	0	6	5	6	1	0	1	3	3	3	0	0	0	0	1	0	0	1	1	3	4	2	0	0	0	4	5	4	1	1	2	4	2	4	3	3	2
13581	>sp|Q8WWY3|PRP31_HUMAN U4/U6 small nuclear ribonucleoprotein Prp31 OS=Homo sapiens GN=PRPF31 PE=1 SV=2	PRPF31	0	0	2	6	0	2	1	1	5	5	4	4	3	3	2	0	2	0	0	0	1	0	1	0	0	0	0	0	0	3	1	1	0	0	0	0	0	0	3	3	1	1	1	3	2	1	4
17826	>sp|A5PLL7|TM189_HUMAN Transmembrane protein 189 OS=Homo sapiens GN=TMEM189 PE=1 SV=3	TMEM189	0	0	2	0	2	0	0	0	2	0	2	0	0	0	1	1	1	0	0	0	0	0	1	0	0	0	0	0	0	0	0	0	0	0	0	0	0	0	0	0	0	0	0	0	1	1	1
14994	>sp|Q96DB5|RMD1_HUMAN Regulator of microtubule dynamics protein 1 OS=Homo sapiens GN=RMDN1 PE=1 SV=1	RMDN1	0	0	2	2	2	0	0	0	3	3	1	1	0	0	2	3	3	0	0	1	2	2	2	0	0	0	3	2	3	3	5	5	0	2	2	4	4	6	0	0	0	0	0	0	0	0	0
11106	>sp|P15529|MCP_HUMAN Membrane cofactor protein OS=Homo sapiens GN=CD46 PE=1 SV=3	CD46	0	0	4	0	2	0	0	0	3	2	3	0	0	0	0	0	0	0	0	0	0	0	0	0	0	0	2	1	1	0	0	0	2	2	2	0	0	0	0	0	0	0	0	0	0	0	0
5441	>sp|Q16698|DECR_HUMAN 2,4-dienoyl-CoA reductase, mitochondrial OS=Homo sapiens GN=DECR1 PE=1 SV=1	DECR1	0	0	2	3	2	2	3	2	3	2	3	4	3	1	7	8	6	6	5	6	8	8	8	5	4	4	4	5	2	3	3	3	3	3	4	2	3	3	1	0	1	0	0	0	0	0	0
16229	>sp|P49903|SPS1_HUMAN Selenide, water dikinase 1 OS=Homo sapiens GN=SEPHS1 PE=1 SV=2	SEPHS1	0	0	2	2	3	3	3	2	4	1	4	2	3	2	0	0	1	0	2	3	1	3	0	3	0	1	3	3	3	1	2	4	1	3	3	5	6	3	0	0	0	2	2	2	0	2	2
14343	>sp|O15127|SCAM2_HUMAN Secretory carrier-associated membrane protein 2 OS=Homo sapiens GN=SCAMP2 PE=1 SV=2	SCAMP2	0	0	3	3	3	0	0	0	4	3	3	0	0	0	4	4	2	0	0	0	1	2	2	0	0	0	4	5	5	0	0	0	4	3	3	0	0	0	3	2	2	0	0	0	3	3	2
17941	>sp|Q9NPL8|TIDC1_HUMAN Complex I assembly factor TIMMDC1, mitochondrial OS=Homo sapiens GN=TIMMDC1 PE=1 SV=2	TIMMDC1	0	0	3	2	2	0	0	0	4	4	4	0	0	0	8	7	9	0	0	0	8	9	8	0	0	0	2	3	3	0	0	0	0	2	1	0	0	0	1	2	1	0	0	0	0	0	0
3437	>sp|P41214|EIF2D_HUMAN Eukaryotic translation initiation factor 2D OS=Homo sapiens GN=EIF2D PE=1 SV=3	EIF2D	0	0	2	1	1	0	0	0	2	1	1	0	0	0	0	0	0	0	0	0	0	0	0	0	0	0	0	0	1	1	0	0	0	0	1	0	0	0	0	0	0	0	1	1	0	0	0
2829	>sp|Q92879|CELF1_HUMAN CUGBP Elav-like family member 1 OS=Homo sapiens GN=CELF1 PE=1 SV=2	CELF1	0	0	2	2	2	0	1	1	3	6	3	1	0	0	1	0	1	0	0	0	3	3	2	0	0	0	4	6	6	0	0	0	3	2	4	0	0	0	0	0	0	0	0	0	1	0	0
4117	>sp|P23527|H2B1O_HUMAN Histone H2B type 1-O OS=Homo sapiens GN=HIST1H2BO PE=1 SV=3	HIST1H2BO	0	0	4	5	5	0	0	0	5	7	5	1	1	0	0	0	0	0	0	0	0	0	0	0	0	0	4	7	0	1	1	7	0	0	0	0	0	0	0	0	0	0	0	0	0	0	0
4768	>sp|Q9ULV4|COR1C_HUMAN Coronin-1C OS=Homo sapiens GN=CORO1C PE=1 SV=1	CORO1C	0	0	3	1	1	8	11	9	2	2	1	6	6	6	4	5	3	10	10	6	2	3	2	6	5	7	0	0	0	1	2	2	0	0	0	1	1	1	0	0	1	2	3	2	0	0	0
18176	>sp|Q99614|TTC1_HUMAN Tetratricopeptide repeat protein 1 OS=Homo sapiens GN=TTC1 PE=1 SV=1	TTC1	0	0	3	3	2	0	0	0	5	6	6	0	0	0	8	8	8	0	0	1	7	6	8	0	0	0	0	0	0	1	0	0	0	0	0	0	1	4	1	1	0	0	0	0	0	1	0
16500	>sp|Q5JTZ9|SYAM_HUMAN Alanine--tRNA ligase, mitochondrial OS=Homo sapiens GN=AARS2 PE=1 SV=1	AARS2	0	0	2	3	3	1	0	1	0	1	1	1	0	0	9	10	14	5	6	4	7	9	7	4	4	3	0	0	1	1	0	0	0	0	0	0	0	0	0	0	0	0	0	0	0	0	0
10887	>sp|Q86UE4|LYRIC_HUMAN Protein LYRIC OS=Homo sapiens GN=MTDH PE=1 SV=2	MTDH	0	0	2	0	2	0	0	0	4	1	4	0	0	0	0	0	0	0	0	0	1	0	0	0	0	0	1	1	2	0	0	0	1	1	2	0	0	0	29	32	32	0	0	0	30	31	30
10674	>sp|Q96AQ8|MCUR1_HUMAN Mitochondrial calcium uniporter regulator 1 OS=Homo sapiens GN=MCUR1 PE=1 SV=1	MCUR1	0	0	3	6	5	0	0	0	2	3	4	0	0	0	4	2	5	0	0	0	3	4	3	0	0	0	0	0	0	0	0	0	0	0	0	0	0	0	0	0	0	0	0	0	0	0	0
18654	>sp|P51809|VAMP7_HUMAN Vesicle-associated membrane protein 7 OS=Homo sapiens GN=VAMP7 PE=1 SV=3	VAMP7	0	0	2	3	4	0	0	0	2	4	2	0	0	0	3	3	3	0	0	0	2	2	2	0	0	0	0	0	0	0	0	0	0	0	0	0	0	0	0	0	0	0	0	0	0	0	0
13908	>sp|Q9H0N0|RAB6C_HUMAN Ras-related protein Rab-6C OS=Homo sapiens GN=RAB6C PE=1 SV=2	RAB6C	0	0	1	1	1	0	0	0	1	2	1	0	0	0	1	1	0	0	0	0	0	0	0	0	0	0	1	2	2	0	0	0	2	3	3	0	0	0	1	0	0	0	0	0	0	0	0
11374	>sp|Q96EY8|MMAB_HUMAN Cob(I)yrinic acid a,c-diamide adenosyltransferase, mitochondrial OS=Homo sapiens GN=MMAB PE=1 SV=1	MMAB	0	0	3	3	3	2	1	1	3	3	3	2	3	2	0	0	0	0	1	1	1	0	0	2	1	2	3	4	4	4	3	3	3	4	4	2	4	3	0	0	0	1	1	1	0	2	1
18475	>sp|O95071|UBR5_HUMAN E3 ubiquitin-protein ligase UBR5 OS=Homo sapiens GN=UBR5 PE=1 SV=2	UBR5	0	0	2	2	3	0	0	0	2	1	1	0	0	0	3	5	3	0	0	0	2	3	3	0	0	0	0	1	1	0	0	0	1	0	0	0	0	0	0	0	0	0	0	0	0	0	0
1167	>sp|O43681|ASNA_HUMAN ATPase ASNA1 OS=Homo sapiens GN=ASNA1 PE=1 SV=2	ASNA1	0	0	3	2	6	3	1	2	5	4	4	2	2	1	9	5	9	5	3	3	7	6	9	3	3	5	4	4	5	3	4	2	4	5	4	3	3	1	2	0	1	2	1	2	2	3	3
16183	>sp|Q13425|SNTB2_HUMAN Beta-2-syntrophin OS=Homo sapiens GN=SNTB2 PE=1 SV=1	SNTB2	0	0	2	2	2	0	0	0	1	3	2	0	0	0	1	2	1	0	0	0	2	1	1	0	0	0	1	1	2	0	0	0	1	1	1	0	0	0	1	1	2	0	0	0	0	0	1
17109	>sp|Q9NXF1|TEX10_HUMAN Testis-expressed sequence 10 protein OS=Homo sapiens GN=TEX10 PE=1 SV=2	TEX10	0	0	2	2	0	0	0	0	1	0	0	0	0	0	0	0	0	0	0	0	7	6	6	0	0	0	0	0	0	0	0	0	0	0	0	0	0	0	0	0	0	0	0	0	0	0	0
10680	>sp|P33908|MA1A1_HUMAN Mannosyl-oligosaccharide 1,2-alpha-mannosidase IA OS=Homo sapiens GN=MAN1A1 PE=1 SV=3	MAN1A1	0	0	2	1	1	0	0	0	0	1	2	0	0	0	0	0	0	0	0	0	0	0	0	0	0	0	0	0	1	0	0	0	0	0	0	0	0	0	0	0	0	0	0	0	0	0	0
19486	>sp|Q07157|ZO1_HUMAN Tight junction protein ZO-1 OS=Homo sapiens GN=TJP1 PE=1 SV=3	TJP1	0	0	2	1	1	0	0	1	2	1	1	0	0	0	0	0	0	0	0	0	0	0	0	1	1	1	1	1	1	0	1	2	0	0	1	1	2	2	1	0	0	1	0	0	1	2	0
17446	>sp|Q15785|TOM34_HUMAN Mitochondrial import receptor subunit TOM34 OS=Homo sapiens GN=TOMM34 PE=1 SV=2	TOMM34	0	0	3	2	2	4	3	2	0	0	2	1	4	4	0	0	0	7	7	5	0	0	0	3	3	3	1	0	0	6	7	3	0	0	0	6	4	7	0	0	0	4	3	3	0	0	2
15503	>sp|Q9Y3D9|RT23_HUMAN 28S ribosomal protein S23, mitochondrial OS=Homo sapiens GN=MRPS23 PE=1 SV=2	MRPS23	0	0	2	2	1	0	0	0	2	1	3	0	0	0	1	1	1	0	0	0	1	1	0	0	0	0	1	1	1	0	0	0	1	1	1	0	0	0	2	4	1	0	0	0	1	0	3
12973	>sp|Q01970|PLCB3_HUMAN 1-phosphatidylinositol 4,5-bisphosphate phosphodiesterase beta-3 OS=Homo sapiens GN=PLCB3 PE=1 SV=2	PLCB3	0	0	2	2	2	0	0	0	2	3	3	0	0	1	1	1	1	1	0	0	1	1	2	0	0	0	7	7	6	0	0	0	5	4	6	0	0	0	0	0	1	1	1	2	5	5	4
16069	>sp|Q92922|SMRC1_HUMAN SWI/SNF complex subunit SMARCC1 OS=Homo sapiens GN=SMARCC1 PE=1 SV=3	SMARCC1	0	0	3	4	5	0	0	0	3	0	5	0	0	0	0	0	2	0	0	0	1	1	1	0	0	0	0	0	0	0	0	0	0	0	0	0	0	0	13	5	12	0	0	0	8	14	6
12795	>sp|O75340|PDCD6_HUMAN Programmed cell death protein 6 OS=Homo sapiens GN=PDCD6 PE=1 SV=1	PDCD6	0	0	2	1	2	0	0	0	1	3	2	0	0	0	3	2	0	0	1	0	1	2	1	0	3	1	6	4	5	0	0	0	4	5	5	1	2	1	9	7	7	0	2	2	6	8	7
5850	>sp|Q96N67|DOCK7_HUMAN Dedicator of cytokinesis protein 7 OS=Homo sapiens GN=DOCK7 PE=1 SV=4	DOCK7	0	0	3	0	2	0	0	0	0	1	1	0	0	0	14	15	18	0	0	0	13	9	8	0	0	0	0	0	0	0	0	0	0	0	0	0	0	0	0	0	0	0	0	0	0	0	0
18496	>sp|Q14139|UBE4A_HUMAN Ubiquitin conjugation factor E4 A OS=Homo sapiens GN=UBE4A PE=1 SV=2	UBE4A	0	0	2	2	2	0	0	0	1	0	0	0	0	0	2	5	4	0	0	0	2	3	4	0	0	0	7	5	6	0	0	1	4	6	5	0	0	0	0	0	1	0	0	0	1	0	0
3745	>sp|Q9P2B2|FPRP_HUMAN Prostaglandin F2 receptor negative regulator OS=Homo sapiens GN=PTGFRN PE=1 SV=2	PTGFRN	0	0	2	0	1	0	0	0	0	0	0	0	0	0	12	9	11	0	0	0	9	9	6	0	0	0	15	15	14	0	0	0	19	17	16	0	0	0	7	3	6	0	0	0	2	1	1
15570	>sp|P82663|RT25_HUMAN 28S ribosomal protein S25, mitochondrial OS=Homo sapiens GN=MRPS25 PE=1 SV=1	MRPS25	0	0	2	1	1	0	0	0	3	4	3	0	0	0	8	8	8	1	1	1	4	4	4	0	0	0	4	4	7	1	1	1	4	3	4	0	0	0	0	0	0	0	0	0	1	2	3
6955	>sp|Q96RU3|FNBP1_HUMAN Formin-binding protein 1 OS=Homo sapiens GN=FNBP1 PE=1 SV=2	FNBP1	0	0	3	4	5	0	0	0	5	4	6	0	0	0	0	0	0	0	0	0	0	1	0	0	0	0	1	2	2	0	0	0	1	3	1	0	0	0	6	5	6	0	0	0	4	4	6
4809	>sp|O14548|COX7R_HUMAN Cytochrome c oxidase subunit 7A-related protein, mitochondrial OS=Homo sapiens GN=COX7A2L PE=1 SV=2	COX7A2L	0	0	2	2	2	0	0	0	2	1	2	0	0	0	0	0	0	0	0	0	0	0	1	0	0	0	2	3	3	0	0	0	3	2	2	0	0	0	1	1	1	0	0	0	4	4	2
3063	>sp|Q8WVC6|DCAKD_HUMAN Dephospho-CoA kinase domain-containing protein OS=Homo sapiens GN=DCAKD PE=1 SV=1	DCAKD	0	0	2	2	2	0	0	0	2	3	3	0	0	0	2	1	1	0	0	0	2	1	1	0	0	0	2	1	1	0	0	0	2	1	2	0	0	0	0	0	0	0	0	0	0	0	0
16102	>sp|P09132|SRP19_HUMAN Signal recognition particle 19 kDa protein OS=Homo sapiens GN=SRP19 PE=1 SV=3	SRP19	0	0	2	3	2	1	1	1	3	1	2	1	1	1	5	3	3	2	1	1	4	5	2	1	1	1	3	3	4	2	2	1	1	1	1	1	1	1	2	2	1	0	0	0	3	3	4
12685	>sp|Q9P0J1|PDP1_HUMAN [Pyruvate dehydrogenase [acetyl-transferring]]-phosphatase 1, mitochondrial OS=Homo sapiens GN=PDP1 PE=1 SV=3	PDP1	0	0	3	2	3	0	0	0	0	1	0	1	0	0	8	6	5	0	2	2	6	5	4	0	0	0	0	0	0	0	0	0	0	0	0	0	0	0	0	0	0	0	0	0	0	0	0
9485	>sp|O43929|ORC4_HUMAN Origin recognition complex subunit 4 OS=Homo sapiens GN=ORC4 PE=1 SV=2	ORC4	1	0	2	1	2	0	0	0	3	2	2	0	0	0	0	1	1	0	0	0	1	1	1	0	0	0	1	1	1	0	0	0	1	1	1	0	0	0	0	0	0	0	0	0	0	0	0
15855	>sp|Q15427|SF3B4_HUMAN Splicing factor 3B subunit 4 OS=Homo sapiens GN=SF3B4 PE=1 SV=1	SF3B4	0	0	3	2	2	2	2	2	3	3	3	1	1	0	1	2	2	1	1	1	3	3	3	1	1	1	2	1	1	1	1	2	1	3	2	0	2	2	4	0	0	1	1	1	2	2	0
6565	>sp|Q96AP7|ESAM_HUMAN Endothelial cell-selective adhesion molecule OS=Homo sapiens GN=ESAM PE=1 SV=1	ESAM	0	0	3	3	2	0	0	0	3	2	2	0	0	0	0	0	0	0	0	0	0	0	0	0	0	0	0	0	0	0	0	0	0	0	0	0	0	0	0	0	0	0	0	0	0	0	0
7943	>sp|Q13418|ILK_HUMAN Integrin-linked protein kinase OS=Homo sapiens GN=ILK PE=1 SV=2	ILK	0	0	2	2	2	1	0	1	4	4	4	1	0	0	1	0	0	2	3	3	1	3	2	2	2	0	2	3	1	0	2	1	1	1	2	2	0	0	0	0	0	0	2	0	2	2	0
494	>sp|Q13155|AIMP2_HUMAN Aminoacyl tRNA synthase complex-interacting multifunctional protein 2 OS=Homo sapiens GN=AIMP2 PE=1 SV=2	AIMP2	0	0	3	2	3	4	2	2	3	3	2	2	3	1	2	2	2	4	4	4	0	0	1	4	3	4	1	3	1	4	3	4	1	0	2	3	4	4	0	0	0	3	4	3	0	1	2
14540	>sp|Q15042|RB3GP_HUMAN Rab3 GTPase-activating protein catalytic subunit OS=Homo sapiens GN=RAB3GAP1 PE=1 SV=3	RAB3GAP1	0	0	2	1	1	0	0	0	0	0	0	0	0	0	0	0	0	0	0	0	0	0	0	0	0	0	0	0	1	1	0	1	0	0	0	0	0	0	0	0	0	0	0	0	0	0	0
1337	>sp|Q8WXF7|ATLA1_HUMAN Atlastin-1 OS=Homo sapiens GN=ATL1 PE=1 SV=1	ATL1	0	0	2	1	2	0	0	0	2	2	1	0	0	0	0	0	0	0	0	0	0	0	0	0	0	0	0	0	0	0	0	0	0	0	0	0	0	0	0	0	0	0	0	0	0	0	0
71003	>P17690 SWISS-PROT:P17690 (Bos taurus) Beta-2-glycoprotein 1 precursor	Unknown	1	0	3	3	3	0	0	0	3	4	4	0	0	0	6	5	5	0	0	0	5	5	4	0	0	0	5	5	3	0	0	0	0	0	0	0	0	0	2	0	0	0	0	0	2	0	2
18013	>sp|P17152|TMM11_HUMAN Transmembrane protein 11, mitochondrial OS=Homo sapiens GN=TMEM11 PE=1 SV=1	TMEM11	0	0	3	3	3	0	0	0	3	2	3	0	0	0	3	0	3	0	0	0	2	2	2	0	0	0	3	1	3	0	0	0	2	2	2	0	0	0	0	0	0	0	0	0	0	0	1
12524	>sp|Q9BRX2|PELO_HUMAN Protein pelota homolog OS=Homo sapiens GN=PELO PE=1 SV=2	PELO	0	0	2	3	2	0	0	0	3	1	3	0	1	0	0	0	0	0	0	0	0	0	0	0	0	0	0	0	0	0	0	0	0	0	0	0	0	0	1	1	1	0	0	0	0	0	0
17504	>sp|Q96EI5|TCAL4_HUMAN Transcription elongation factor A protein-like 4 OS=Homo sapiens GN=TCEAL4 PE=1 SV=2	TCEAL4	0	0	2	2	1	0	0	0	2	2	3	0	0	0	0	0	0	1	1	2	0	0	0	0	0	0	0	0	0	0	0	0	0	0	0	1	0	1	0	0	0	0	0	0	0	0	0
14140	>sp|P09012|SNRPA_HUMAN U1 small nuclear ribonucleoprotein A OS=Homo sapiens GN=SNRPA PE=1 SV=3	SNRPA	0	0	2	2	2	2	1	1	2	4	3	4	4	2	0	0	0	0	0	0	0	0	0	0	0	0	3	2	2	1	0	0	4	2	2	0	1	0	2	5	2	1	0	0	6	5	4
1243	>sp|Q9NXU5|ARL15_HUMAN ADP-ribosylation factor-like protein 15 OS=Homo sapiens GN=ARL15 PE=1 SV=1	ARL15	0	0	2	2	2	0	0	0	1	1	2	0	0	0	0	0	0	0	0	0	0	0	0	0	0	0	1	2	2	0	0	0	1	1	1	0	0	0	1	1	2	0	0	0	2	1	1
13575	>sp|P20618|PSB1_HUMAN Proteasome subunit beta type-1 OS=Homo sapiens GN=PSMB1 PE=1 SV=2	PSMB1	0	0	3	3	2	14	13	13	2	2	2	8	9	7	3	1	4	8	8	8	3	2	3	8	7	6	0	0	0	15	14	14	0	0	1	12	10	10	0	0	0	12	11	12	0	0	0
15273	>sp|P62851|RS25_HUMAN 40S ribosomal protein S25 OS=Homo sapiens GN=RPS25 PE=1 SV=1	RPS25	0	0	2	4	3	3	2	2	3	3	3	4	3	5	3	3	3	2	2	2	2	3	2	5	4	4	2	3	3	2	3	3	2	3	3	4	3	3	9	11	8	5	5	4	8	8	9
12969	>sp|Q99569|PKP4_HUMAN Plakophilin-4 OS=Homo sapiens GN=PKP4 PE=1 SV=2	PKP4	0	0	2	3	2	0	0	0	0	0	0	0	0	0	0	0	0	0	0	0	2	0	1	0	0	0	0	3	0	0	0	0	2	2	2	0	0	0	0	0	0	0	0	0	0	0	3
14535	>sp|P62826|RAN_HUMAN GTP-binding nuclear protein Ran OS=Homo sapiens GN=RAN PE=1 SV=3	RAN	0	0	2	3	3	17	20	18	6	5	4	18	15	15	3	3	3	13	14	14	4	3	3	11	14	13	2	1	2	11	12	13	1	1	2	8	8	7	2	0	1	15	15	16	2	1	1
9403	>sp|Q9UBD5|ORC3_HUMAN Origin recognition complex subunit 3 OS=Homo sapiens GN=ORC3 PE=1 SV=1	ORC3	0	0	2	3	1	0	0	0	1	2	2	0	0	0	0	0	1	0	0	0	2	2	2	0	0	0	0	0	0	0	0	0	0	0	0	0	0	0	0	0	0	0	0	0	0	0	0
15732	>sp|Q15436|SC23A_HUMAN Protein transport protein Sec23A OS=Homo sapiens GN=SEC23A PE=1 SV=2	SEC23A	0	0	3	2	2	6	5	8	2	3	3	4	5	5	3	3	2	5	4	5	2	2	1	4	3	4	0	0	2	5	3	3	2	2	2	2	4	2	0	0	0	5	9	9	0	0	0
6173	>sp|Q7L2H7|EIF3M_HUMAN Eukaryotic translation initiation factor 3 subunit M OS=Homo sapiens GN=EIF3M PE=1 SV=1	EIF3M	0	0	3	3	6	4	7	5	7	6	6	6	6	6	4	4	3	9	6	7	5	4	5	8	7	7	1	1	3	5	7	7	0	2	1	3	4	3	0	0	0	6	7	6	0	0	0
3410	>sp|Q9Y4J8|DTNA_HUMAN Dystrobrevin alpha OS=Homo sapiens GN=DTNA PE=1 SV=2	DTNA	0	0	2	2	4	0	0	0	2	2	2	0	0	0	0	0	1	0	0	0	0	0	0	0	0	0	2	2	1	0	0	0	1	1	1	0	0	0	0	0	0	0	0	0	0	0	0
9841	>sp|O14654|IRS4_HUMAN Insulin receptor substrate 4 OS=Homo sapiens GN=IRS4 PE=1 SV=1	IRS4	0	0	3	1	4	0	0	0	0	1	1	0	0	0	0	0	0	0	0	0	0	0	0	0	0	0	0	0	0	0	0	0	0	0	0	0	0	0	0	0	0	0	0	0	0	0	0
15502	>sp|Q9Y676|RT18B_HUMAN 28S ribosomal protein S18b, mitochondrial OS=Homo sapiens GN=MRPS18B PE=1 SV=1	MRPS18B	0	0	2	2	2	0	0	0	3	4	2	0	0	0	3	4	7	0	0	0	2	2	2	0	0	0	3	5	4	0	2	1	4	4	5	0	0	0	1	1	2	1	0	0	3	4	2
9752	>sp|Q96J84|KIRR1_HUMAN Kin of IRRE-like protein 1 OS=Homo sapiens GN=KIRREL PE=1 SV=2	KIRREL	0	0	2	1	1	0	0	0	0	0	1	0	0	0	1	0	0	0	0	0	0	0	0	0	0	0	0	0	0	0	0	0	0	0	0	0	0	0	0	0	0	0	0	0	2	0	2
1524	>sp|Q02338|BDH_HUMAN D-beta-hydroxybutyrate dehydrogenase, mitochondrial OS=Homo sapiens GN=BDH1 PE=1 SV=3	BDH1	0	0	2	0	3	0	0	0	0	3	1	0	0	0	2	3	4	0	0	0	3	2	3	0	0	0	15	17	16	0	0	0	12	10	12	0	0	0	4	3	7	0	0	0	5	7	8
16653	>sp|P84103|SRSF3_HUMAN Serine/arginine-rich splicing factor 3 OS=Homo sapiens GN=SRSF3 PE=1 SV=1	SRSF3	0	0	1	1	2	0	2	2	1	1	0	1	1	2	2	2	2	0	0	0	2	2	1	2	2	2	0	0	0	0	0	0	0	0	0	0	0	0	4	2	2	1	1	1	1	5	2
15285	>sp|P46783|RS10_HUMAN 40S ribosomal protein S10 OS=Homo sapiens GN=RPS10 PE=1 SV=1	RPS10	0	0	3	4	3	4	5	5	3	3	2	6	7	6	2	2	2	6	5	5	2	2	3	6	4	6	4	3	3	9	6	8	2	3	3	8	7	6	9	12	13	11	10	12	9	8	9
4801	>sp|P53621|COPA_HUMAN Coatomer subunit alpha OS=Homo sapiens GN=COPA PE=1 SV=2	COPA	0	0	2	1	2	12	12	11	1	1	2	7	3	6	10	5	7	10	12	10	3	3	4	6	5	5	6	5	5	12	13	14	4	5	5	5	1	3	0	0	0	19	21	20	0	0	0
15931	>sp|Q6IQ49|SDE2_HUMAN Protein SDE2 homolog OS=Homo sapiens GN=SDE2 PE=1 SV=1	SDE2	0	0	2	1	2	0	0	0	0	1	1	0	0	0	0	0	0	0	0	0	0	0	0	0	0	0	0	0	0	0	0	0	0	0	0	0	0	0	0	0	1	0	0	0	0	0	0
11804	>sp|Q9NX14|NDUBB_HUMAN NADH dehydrogenase [ubiquinone] 1 beta subcomplex subunit 11, mitochondrial OS=Homo sapiens GN=NDUFB11 PE=1 SV=1	NDUFB11	0	0	2	1	2	0	0	0	1	2	3	0	0	0	1	1	1	0	0	0	1	1	1	0	0	0	3	3	3	0	0	0	2	3	3	0	0	0	2	3	2	0	0	0	4	4	3
562	>sp|P49419|AL7A1_HUMAN Alpha-aminoadipic semialdehyde dehydrogenase OS=Homo sapiens GN=ALDH7A1 PE=1 SV=5	ALDH7A1	0	0	2	3	4	8	7	6	2	2	2	4	6	6	16	17	15	11	11	13	13	11	12	8	7	10	6	6	7	10	9	12	9	6	9	13	11	9	0	0	0	8	4	5	2	1	1
14762	>sp|P35250|RFC2_HUMAN Replication factor C subunit 2 OS=Homo sapiens GN=RFC2 PE=1 SV=3	RFC2	0	0	2	4	4	1	1	2	4	6	4	2	1	2	0	0	0	0	0	0	0	0	0	0	0	0	4	2	4	2	4	5	4	3	4	5	5	4	4	3	2	2	3	4	4	5	3
7546	>sp|Q9H583|HEAT1_HUMAN HEAT repeat-containing protein 1 OS=Homo sapiens GN=HEATR1 PE=1 SV=3	HEATR1	0	0	3	3	1	0	0	0	0	0	0	0	0	0	1	3	1	0	0	0	8	8	10	0	0	0	0	0	0	0	0	0	0	0	0	0	0	0	0	0	0	0	0	0	0	0	0
15709	>sp|P67812|SC11A_HUMAN Signal peptidase complex catalytic subunit SEC11A OS=Homo sapiens GN=SEC11A PE=1 SV=1	SEC11A	0	0	2	2	2	0	0	0	2	2	2	0	0	0	1	1	1	0	0	0	1	1	2	0	0	0	2	2	2	0	0	0	2	2	2	0	0	0	1	1	1	0	0	0	1	1	0
9648	>sp|P13861|KAP2_HUMAN cAMP-dependent protein kinase type II-alpha regulatory subunit OS=Homo sapiens GN=PRKAR2A PE=1 SV=2	PRKAR2A	0	0	1	2	2	7	6	9	5	6	6	9	7	7	0	0	0	0	0	1	0	0	0	0	3	2	2	1	1	2	2	3	0	0	0	3	3	2	1	2	2	4	6	6	2	2	0
14864	>sp|P40938|RFC3_HUMAN Replication factor C subunit 3 OS=Homo sapiens GN=RFC3 PE=1 SV=2	RFC3	0	0	2	3	2	1	1	0	2	2	3	2	1	1	0	0	0	0	0	0	0	0	0	0	0	0	1	2	1	2	2	2	1	2	2	0	2	2	2	1	1	2	1	1	2	2	0
4342	>sp|Q86VU5|CMTD1_HUMAN Catechol O-methyltransferase domain-containing protein 1 OS=Homo sapiens GN=COMTD1 PE=1 SV=1	COMTD1	0	0	2	2	2	0	0	0	2	2	1	0	0	0	1	3	1	0	0	0	3	2	3	0	0	0	4	6	6	0	0	0	5	2	5	0	0	0	4	5	5	0	0	0	3	5	4
9501	>sp|Q9Y624|JAM1_HUMAN Junctional adhesion molecule A OS=Homo sapiens GN=F11R PE=1 SV=1	F11R	0	0	3	5	7	0	0	0	5	6	4	0	0	0	0	0	0	0	0	0	0	0	0	0	0	0	14	13	9	0	0	0	10	7	12	0	0	0	11	13	13	0	0	0	14	11	10
6656	>sp|Q9Y3D6|FIS1_HUMAN Mitochondrial fission 1 protein OS=Homo sapiens GN=FIS1 PE=1 SV=2	FIS1	0	0	3	3	3	0	1	1	5	5	4	0	0	2	5	5	5	1	1	2	4	5	4	1	1	1	5	5	5	2	1	1	5	4	4	1	1	1	9	9	6	1	1	2	3	4	3
17308	>sp|Q16762|THTR_HUMAN Thiosulfate sulfurtransferase OS=Homo sapiens GN=TST PE=1 SV=4	TST	0	0	2	3	3	2	5	4	2	2	1	2	3	4	0	0	0	0	0	0	0	0	0	1	1	2	1	1	0	1	4	4	0	1	1	3	4	3	0	0	0	0	0	1	0	0	0
13941	>sp|O14949|QCR8_HUMAN Cytochrome b-c1 complex subunit 8 OS=Homo sapiens GN=UQCRQ PE=1 SV=4	UQCRQ	0	0	2	1	2	0	0	0	1	1	2	0	0	0	2	2	2	0	0	0	2	2	3	0	0	0	2	2	2	0	0	0	5	2	4	0	1	0	5	3	2	0	0	0	3	3	4
19122	>sp|Q9UEU0|VTI1B_HUMAN Vesicle transport through interaction with t-SNAREs homolog 1B OS=Homo sapiens GN=VTI1B PE=1 SV=3	VTI1B	0	0	2	1	2	0	0	0	0	1	0	0	0	0	0	0	1	0	0	0	0	3	0	0	0	0	5	5	5	0	0	0	2	3	3	0	0	0	7	7	6	0	0	0	8	8	7
13898	>sp|P38159|RBMX_HUMAN RNA-binding motif protein, X chromosome OS=Homo sapiens GN=RBMX PE=1 SV=3	RBMX	0	0	3	2	4	0	0	0	3	3	2	2	2	3	0	0	0	0	0	0	0	0	0	0	0	0	1	2	0	0	0	0	1	0	0	0	0	0	6	5	5	1	1	1	7	8	7
1841	>sp|O43684|BUB3_HUMAN Mitotic checkpoint protein BUB3 OS=Homo sapiens GN=BUB3 PE=1 SV=1	BUB3	0	0	2	1	2	4	6	5	4	5	4	4	4	5	1	2	3	2	1	1	3	1	1	1	3	1	0	0	1	4	4	4	2	2	2	2	1	2	2	0	0	5	5	5	0	0	0
13603	>sp|P60891|PRPS1_HUMAN Ribose-phosphate pyrophosphokinase 1 OS=Homo sapiens GN=PRPS1 PE=1 SV=2	PRPS1	0	0	2	0	0	16	12	10	0	0	0	13	19	20	0	0	0	7	7	5	0	0	0	5	6	6	0	0	0	1	8	2	0	0	0	0	0	0	0	0	0	2	7	1	0	0	0
858	>sp|Q4KMQ2|ANO6_HUMAN Anoctamin-6 OS=Homo sapiens GN=ANO6 PE=1 SV=2	ANO6	0	0	2	1	3	0	0	0	1	1	2	0	0	0	2	2	1	0	0	0	1	1	2	0	0	0	0	2	0	0	0	0	1	1	1	0	0	0	0	0	0	0	0	0	0	0	0
15600	>sp|Q9BYN8|RT26_HUMAN 28S ribosomal protein S26, mitochondrial OS=Homo sapiens GN=MRPS26 PE=1 SV=1	MRPS26	0	0	3	2	2	0	0	0	3	3	1	0	0	0	3	3	3	0	0	0	3	1	1	0	0	0	2	2	1	0	0	0	1	1	0	0	0	0	2	0	0	0	0	0	1	1	0
13930	>sp|O60216|RAD21_HUMAN Double-strand-break repair protein rad21 homolog OS=Homo sapiens GN=RAD21 PE=1 SV=2	RAD21	0	0	2	2	2	0	0	0	3	1	3	0	0	0	0	0	1	0	0	0	2	1	3	0	0	0	0	0	0	0	0	0	1	1	0	0	0	0	0	1	0	1	0	2	3	2	3
12386	>sp|Q68D85|NR3L1_HUMAN Natural cytotoxicity triggering receptor 3 ligand 1 OS=Homo sapiens GN=NCR3LG1 PE=1 SV=1	NCR3LG1	0	0	2	2	3	0	0	0	3	4	2	0	0	0	0	0	0	0	0	0	0	0	0	0	0	0	0	0	0	0	0	0	0	0	0	0	0	0	0	0	0	0	0	0	0	0	0
11837	>sp|Q9P032|NDUF4_HUMAN NADH dehydrogenase [ubiquinone] 1 alpha subcomplex assembly factor 4 OS=Homo sapiens GN=NDUFAF4 PE=1 SV=1	NDUFAF4	0	0	2	2	4	0	0	0	3	3	2	0	0	0	3	4	2	0	0	0	3	4	5	0	0	0	2	3	3	0	0	0	1	3	2	0	0	0	4	5	4	0	0	0	4	5	6
17615	>sp|P31483|TIA1_HUMAN Nucleolysin TIA-1 isoform p40 OS=Homo sapiens GN=TIA1 PE=1 SV=3	TIA1	0	0	1	1	0	0	1	1	0	0	3	1	1	1	0	0	0	0	0	0	0	0	0	0	0	0	0	1	1	0	0	0	0	0	0	0	0	0	0	0	0	0	0	0	0	0	0
11594	>sp|Q7L0Y3|MRRP1_HUMAN Mitochondrial ribonuclease P protein 1 OS=Homo sapiens GN=TRMT10C PE=1 SV=2	TRMT10C	0	0	2	2	1	0	0	0	3	3	2	1	0	0	10	11	11	5	6	4	9	9	8	5	3	3	5	8	5	2	0	3	7	5	6	0	1	2	4	2	0	0	0	0	7	6	3
1163	>sp|P61160|ARP2_HUMAN Actin-related protein 2 OS=Homo sapiens GN=ACTR2 PE=1 SV=1	ACTR2	0	0	2	1	1	6	5	6	0	0	0	7	7	6	1	3	3	9	10	8	3	0	3	10	8	8	5	5	6	9	10	10	5	5	4	5	6	6	0	0	0	5	5	6	0	0	0
5603	>sp|Q13561|DCTN2_HUMAN Dynactin subunit 2 OS=Homo sapiens GN=DCTN2 PE=1 SV=4	DCTN2	0	0	2	2	2	6	3	3	1	0	1	9	8	7	0	1	1	4	3	4	1	1	1	5	4	6	0	0	0	10	7	7	0	0	0	9	8	8	0	0	0	6	5	5	0	0	0
692	>sp|O14672|ADA10_HUMAN Disintegrin and metalloproteinase domain-containing protein 10 OS=Homo sapiens GN=ADAM10 PE=1 SV=1	ADAM10	0	0	2	2	2	0	0	0	3	4	6	0	0	0	4	4	5	0	0	0	5	3	4	0	0	0	4	4	3	0	0	0	3	0	0	0	0	0	0	0	0	0	0	0	1	0	0
15906	>sp|Q92504|S39A7_HUMAN Zinc transporter SLC39A7 OS=Homo sapiens GN=SLC39A7 PE=1 SV=2	SLC39A7	0	0	2	2	0	0	0	0	3	2	3	0	0	0	0	0	0	0	0	0	0	1	1	0	0	0	2	3	3	0	0	0	2	2	1	0	0	0	4	2	4	0	0	0	3	2	3
15030	>sp|Q96EL3|RM53_HUMAN 39S ribosomal protein L53, mitochondrial OS=Homo sapiens GN=MRPL53 PE=1 SV=1	MRPL53	0	0	2	2	2	0	0	0	4	4	3	0	0	0	3	4	3	0	0	0	2	2	2	0	0	0	3	2	2	0	0	1	2	2	1	0	0	0	1	1	0	0	0	0	4	2	4
47896	>tr|H0YGJ7|H0YGJ7_HUMAN Eukaryotic translation initiation factor 3 subunit J (Fragment) OS=Homo sapiens GN=EIF3J PE=1 SV=1	EIF3J	0	0	1	0	0	0	0	0	0	0	0	0	0	0	0	0	0	0	0	0	0	0	2	0	0	0	0	0	0	0	0	0	0	0	0	0	0	0	0	0	0	0	0	0	0	0	0
12437	>sp|O75694|NU155_HUMAN Nuclear pore complex protein Nup155 OS=Homo sapiens GN=NUP155 PE=1 SV=1	NUP155	0	0	2	2	3	0	0	0	1	2	4	0	0	0	4	3	2	0	0	0	10	11	11	0	1	0	0	0	0	0	1	0	1	2	2	0	0	0	0	0	0	3	3	2	0	0	0
15281	>sp|P62249|RS16_HUMAN 40S ribosomal protein S16 OS=Homo sapiens GN=RPS16 PE=1 SV=2	RPS16	0	0	2	2	3	7	7	6	3	2	4	7	6	7	7	5	7	9	8	6	5	6	5	8	8	10	3	5	3	9	9	8	4	5	5	5	7	7	1	0	0	11	8	12	2	0	2
15571	>sp|Q9NP92|RT30_HUMAN 28S ribosomal protein S30, mitochondrial OS=Homo sapiens GN=MRPS30 PE=1 SV=2	MRPS30	0	0	3	1	1	0	0	0	1	2	2	0	0	0	5	6	4	1	1	0	5	4	4	0	0	0	1	2	3	0	0	0	2	1	1	0	0	0	0	0	0	0	0	0	0	0	0
6090	>sp|Q00013|EM55_HUMAN 55 kDa erythrocyte membrane protein OS=Homo sapiens GN=MPP1 PE=1 SV=2	MPP1	0	0	2	2	2	0	0	0	2	3	0	0	0	0	1	3	4	0	0	0	4	3	3	0	0	0	0	0	0	0	0	0	0	0	0	0	0	0	0	0	0	0	0	0	0	0	0
2087	>sp|P20290|BTF3_HUMAN Transcription factor BTF3 OS=Homo sapiens GN=BTF3 PE=1 SV=1	BTF3	0	0	2	2	3	6	4	5	5	5	3	5	5	6	4	4	5	6	7	7	2	4	4	8	7	8	4	4	3	4	5	7	3	3	4	4	7	6	2	3	3	7	9	7	3	4	4
8028	>sp|O95373|IPO7_HUMAN Importin-7 OS=Homo sapiens GN=IPO7 PE=1 SV=1	IPO7	0	0	2	1	1	9	6	8	0	0	1	8	9	7	0	0	1	15	12	10	0	0	0	8	7	9	0	0	0	7	8	6	1	0	0	4	6	4	0	0	0	19	17	21	0	0	0
11282	>sp|O75352|MPU1_HUMAN Mannose-P-dolichol utilization defect 1 protein OS=Homo sapiens GN=MPDU1 PE=1 SV=2	MPDU1	0	0	2	3	3	0	0	0	2	2	2	0	0	0	4	3	2	0	0	0	1	3	2	0	0	0	4	5	3	0	0	0	3	2	3	0	0	0	0	0	0	0	0	0	0	2	0
10466	>sp|Q9H6V9|LDAH_HUMAN Lipid droplet-associated hydrolase OS=Homo sapiens GN=LDAH PE=1 SV=1	LDAH	0	0	2	3	1	0	0	0	1	1	2	0	0	0	3	2	3	0	0	0	2	3	2	0	0	0	4	2	4	0	0	0	2	2	3	0	0	0	1	2	2	0	0	0	2	0	2
9784	>sp|Q8NC54|KCT2_HUMAN Keratinocyte-associated transmembrane protein 2 OS=Homo sapiens GN=KCT2 PE=1 SV=2	KCT2	0	0	2	2	2	0	0	0	4	2	3	0	0	0	0	0	0	0	0	0	0	0	0	0	0	0	5	4	5	0	0	0	4	4	4	0	0	0	5	4	3	0	0	0	4	4	6
14044	>sp|P62318|SMD3_HUMAN Small nuclear ribonucleoprotein Sm D3 OS=Homo sapiens GN=SNRPD3 PE=1 SV=1	SNRPD3	0	0	2	3	3	2	0	0	1	1	4	0	0	3	1	2	0	2	0	0	3	2	3	0	0	0	2	3	2	1	1	1	0	0	0	0	1	0	3	2	4	2	2	1	5	5	5
4455	>sp|Q15642|CIP4_HUMAN Cdc42-interacting protein 4 OS=Homo sapiens GN=TRIP10 PE=1 SV=3	TRIP10	0	0	2	1	1	2	2	2	1	1	2	4	3	3	0	0	0	1	1	1	0	0	0	0	0	1	1	2	1	0	0	0	1	2	1	1	0	2	0	0	0	0	0	1	0	0	0
11451	>sp|Q9BT17|MTG1_HUMAN Mitochondrial ribosome-associated GTPase 1 OS=Homo sapiens GN=MTG1 PE=1 SV=2	MTG1	0	0	1	0	0	0	0	0	0	0	0	0	0	0	0	0	0	0	0	0	0	0	0	0	0	0	0	0	0	0	0	0	0	0	0	0	0	0	0	0	0	0	0	0	0	0	0
11155	>sp|Q9NR56|MBNL1_HUMAN Muscleblind-like protein 1 OS=Homo sapiens GN=MBNL1 PE=1 SV=2	MBNL1	0	0	2	0	2	0	0	0	0	0	0	0	0	0	0	2	1	0	0	0	2	0	2	0	0	0	0	0	0	0	0	0	2	0	3	0	0	0	0	0	0	0	0	0	0	0	0
15595	>sp|P62081|RS7_HUMAN 40S ribosomal protein S7 OS=Homo sapiens GN=RPS7 PE=1 SV=1	RPS7	0	0	3	2	2	4	4	5	3	0	2	7	7	6	2	2	2	7	6	5	2	2	2	6	6	5	3	2	1	8	5	7	2	2	2	5	4	4	1	1	3	11	10	10	2	2	1
2136	>sp|Q8NFZ8|CADM4_HUMAN Cell adhesion molecule 4 OS=Homo sapiens GN=CADM4 PE=1 SV=1	CADM4	0	0	2	2	2	0	0	0	1	0	2	0	0	0	0	0	0	0	0	0	0	0	0	0	0	0	0	0	0	0	0	0	0	0	0	0	0	0	0	0	0	0	0	0	0	0	0
17462	>sp|Q96DA6|TIM14_HUMAN Mitochondrial import inner membrane translocase subunit TIM14 OS=Homo sapiens GN=DNAJC19 PE=1 SV=3	DNAJC19	0	0	2	2	3	0	0	0	3	5	1	0	0	0	2	3	3	0	0	1	1	3	1	0	0	0	2	1	3	1	1	0	2	1	1	0	0	0	3	2	3	0	0	0	4	3	4
1086	>sp|P61158|ARP3_HUMAN Actin-related protein 3 OS=Homo sapiens GN=ACTR3 PE=1 SV=3	ACTR3	0	0	2	2	2	12	13	12	0	0	0	10	9	12	4	5	3	17	15	13	4	4	3	10	11	11	7	7	6	11	11	10	8	7	7	12	9	11	0	0	0	11	9	11	0	0	0
18510	>sp|Q03405|UPAR_HUMAN Urokinase plasminogen activator surface receptor OS=Homo sapiens GN=PLAUR PE=1 SV=1	PLAUR	0	0	3	2	3	0	0	0	1	1	2	0	0	0	0	0	0	0	0	0	0	0	0	0	0	0	0	0	0	0	0	0	0	0	0	0	0	0	0	0	0	0	0	0	0	0	0
4808	>sp|P20674|COX5A_HUMAN Cytochrome c oxidase subunit 5A, mitochondrial OS=Homo sapiens GN=COX5A PE=1 SV=2	COX5A	0	0	2	2	2	0	0	0	4	4	3	0	0	0	0	1	1	0	0	0	1	1	3	0	0	0	3	4	3	0	0	0	4	4	3	0	0	0	2	2	4	0	0	0	2	2	4
2275	>sp|Q96BQ5|CC127_HUMAN Coiled-coil domain-containing protein 127 OS=Homo sapiens GN=CCDC127 PE=1 SV=1	CCDC127	0	0	2	0	0	0	0	0	1	0	1	0	0	0	0	0	0	0	0	0	0	0	1	0	0	0	0	0	0	0	0	0	0	1	0	0	0	0	0	0	1	0	0	0	0	0	0
14206	>sp|Q99961|SH3G1_HUMAN Endophilin-A2 OS=Homo sapiens GN=SH3GL1 PE=1 SV=1	SH3GL1	0	0	2	2	3	2	4	0	2	6	3	2	3	0	3	3	3	3	4	2	3	2	2	1	0	0	0	1	2	3	2	3	0	2	1	3	3	3	7	9	8	2	2	0	9	11	8
13718	>sp|P25787|PSA2_HUMAN Proteasome subunit alpha type-2 OS=Homo sapiens GN=PSMA2 PE=1 SV=2	PSMA2	0	0	2	2	2	14	14	14	1	3	4	8	9	11	2	2	3	9	7	6	4	5	5	8	9	9	0	1	2	13	12	10	1	1	1	14	13	15	0	0	0	13	16	13	0	1	0
19140	>sp|Q9NRW7|VPS45_HUMAN Vacuolar protein sorting-associated protein 45 OS=Homo sapiens GN=VPS45 PE=1 SV=1	VPS45	0	0	2	2	2	0	0	0	2	2	3	0	0	0	6	6	6	0	0	0	7	6	5	0	0	0	0	3	2	0	0	0	3	5	5	0	0	0	0	0	0	1	0	1	0	0	0
8407	>sp|Q9UQ53|MGT4B_HUMAN Alpha-1,3-mannosyl-glycoprotein 4-beta-N-acetylglucosaminyltransferase B OS=Homo sapiens GN=MGAT4B PE=1 SV=1	MGAT4B	0	0	3	2	1	0	0	0	2	2	1	0	0	0	3	2	2	0	0	0	2	2	2	0	0	0	0	1	0	0	0	0	0	0	0	0	0	0	0	0	0	0	0	0	0	0	0
18054	>sp|Q15388|TOM20_HUMAN Mitochondrial import receptor subunit TOM20 homolog OS=Homo sapiens GN=TOMM20 PE=1 SV=1	TOMM20	0	0	2	2	1	0	0	0	3	3	3	0	0	0	2	1	2	0	0	0	1	0	2	0	0	0	5	3	6	0	0	0	3	3	3	0	0	0	5	15	16	0	0	0	7	7	10
15386	>sp|P31641|SC6A6_HUMAN Sodium- and chloride-dependent taurine transporter OS=Homo sapiens GN=SLC6A6 PE=1 SV=2	SLC6A6	0	0	2	0	2	0	0	0	0	0	0	0	0	0	0	0	0	0	0	0	0	0	0	0	0	0	1	1	1	0	0	0	1	1	1	0	0	0	0	0	0	0	0	0	0	0	0
12380	>sp|O75607|NPM3_HUMAN Nucleoplasmin-3 OS=Homo sapiens GN=NPM3 PE=1 SV=3	NPM3	0	0	2	1	0	0	0	0	2	0	3	0	0	0	2	2	2	3	2	3	6	5	6	1	1	1	1	2	1	0	0	0	1	1	1	0	0	1	0	0	0	0	0	0	2	3	1
15579	>sp|P08621|RU17_HUMAN U1 small nuclear ribonucleoprotein 70 kDa OS=Homo sapiens GN=SNRNP70 PE=1 SV=2	SNRNP70	0	0	2	1	4	1	2	2	2	4	4	4	4	3	0	0	0	0	0	0	1	0	3	0	0	0	4	5	6	0	0	0	3	3	3	0	0	0	8	11	9	0	0	0	13	11	12
11183	>sp|Q66K74|MAP1S_HUMAN Microtubule-associated protein 1S OS=Homo sapiens GN=MAP1S PE=1 SV=2	MAP1S	0	0	2	1	3	0	0	0	3	2	3	0	0	0	0	0	0	0	0	0	0	0	0	0	0	0	0	0	0	0	0	0	0	0	0	0	0	0	0	0	0	0	0	0	0	0	0
14262	>sp|Q13435|SF3B2_HUMAN Splicing factor 3B subunit 2 OS=Homo sapiens GN=SF3B2 PE=1 SV=2	SF3B2	0	0	2	2	2	7	5	6	2	3	3	5	5	5	0	0	2	0	0	0	11	8	7	0	0	0	2	2	2	2	2	1	2	1	2	3	3	2	8	5	9	4	1	3	14	10	13
12366	>sp|Q04721|NOTC2_HUMAN Neurogenic locus notch homolog protein 2 OS=Homo sapiens GN=NOTCH2 PE=1 SV=3	NOTCH2	0	0	3	2	4	0	0	0	2	0	3	0	0	0	0	2	3	0	0	0	0	0	1	0	0	0	0	2	0	0	0	0	2	2	3	0	0	0	6	7	7	0	0	0	9	9	10
17866	>sp|Q9H4I3|TRABD_HUMAN TraB domain-containing protein OS=Homo sapiens GN=TRABD PE=1 SV=1	TRABD	0	0	2	1	3	0	0	0	4	5	3	0	0	0	9	5	9	0	0	0	6	5	7	0	0	0	0	0	0	0	0	0	0	0	0	0	0	0	1	0	0	0	0	0	0	0	0
1511	>sp|P61769|B2MG_HUMAN Beta-2-microglobulin OS=Homo sapiens GN=B2M PE=1 SV=1	B2M	0	0	2	2	3	0	0	0	1	3	3	0	0	0	0	2	3	0	0	0	0	2	0	0	0	0	2	1	1	0	0	0	3	2	3	0	0	0	0	1	1	0	0	0	1	1	1
16868	>sp|Q9UGM6|SYWM_HUMAN Tryptophan--tRNA ligase, mitochondrial OS=Homo sapiens GN=WARS2 PE=1 SV=1	WARS2	0	0	2	0	1	0	0	0	1	1	0	0	0	0	0	1	1	0	0	0	1	1	2	0	0	0	0	0	0	0	0	0	0	1	0	0	0	0	0	0	0	0	0	0	0	0	1
15357	>sp|Q9Y2Q9|RT28_HUMAN 28S ribosomal protein S28, mitochondrial OS=Homo sapiens GN=MRPS28 PE=1 SV=1	MRPS28	0	0	1	1	1	0	0	0	0	2	1	0	0	0	0	1	1	0	0	0	0	0	0	0	0	0	0	2	0	0	0	0	0	1	1	0	0	0	0	1	0	0	0	0	0	0	0
16462	>sp|O43752|STX6_HUMAN Syntaxin-6 OS=Homo sapiens GN=STX6 PE=1 SV=1	STX6	0	0	2	2	2	0	0	0	2	2	2	0	0	0	1	2	2	0	0	0	2	1	1	0	0	0	1	3	3	0	0	0	1	1	1	0	0	0	5	6	8	0	0	0	9	7	5
12878	>sp|P18669|PGAM1_HUMAN Phosphoglycerate mutase 1 OS=Homo sapiens GN=PGAM1 PE=1 SV=2	PGAM1	0	0	2	2	2	51	45	46	2	1	2	36	32	31	0	0	0	18	17	17	0	0	0	17	19	18	1	1	1	30	27	31	1	1	1	33	32	32	0	0	0	23	26	26	0	1	0
11802	>sp|P56556|NDUA6_HUMAN NADH dehydrogenase [ubiquinone] 1 alpha subcomplex subunit 6 OS=Homo sapiens GN=NDUFA6 PE=1 SV=3	NDUFA6	0	0	3	5	4	0	0	0	4	1	3	0	0	0	1	2	1	0	0	0	2	3	2	0	0	0	1	0	2	1	1	0	1	1	1	0	0	0	1	0	0	0	0	0	1	2	1
14197	>sp|O95104|SFR15_HUMAN Splicing factor, arginine/serine-rich 15 OS=Homo sapiens GN=SCAF4 PE=1 SV=3	SCAF4	0	0	2	1	2	0	0	0	2	0	2	0	0	0	0	0	0	0	0	0	0	1	0	0	0	0	0	0	0	0	0	0	0	0	0	0	0	0	0	0	0	1	0	1	0	0	1
10867	>sp|Q9Y333|LSM2_HUMAN U6 snRNA-associated Sm-like protein LSm2 OS=Homo sapiens GN=LSM2 PE=1 SV=1	LSM2	0	0	1	0	0	1	1	1	0	1	1	2	1	1	0	0	0	1	0	1	0	0	0	0	2	1	1	1	0	1	1	2	0	1	1	0	1	0	0	0	0	1	0	1	0	0	0
4772	>sp|P09669|COX6C_HUMAN Cytochrome c oxidase subunit 6C OS=Homo sapiens GN=COX6C PE=1 SV=2	COX6C	0	0	2	2	1	0	0	0	3	3	4	0	0	0	1	2	0	0	0	0	3	3	3	0	0	0	5	5	4	0	0	0	3	3	3	0	0	0	1	0	2	0	0	0	4	5	3
12010	>sp|Q86UT6|NLRX1_HUMAN NLR family member X1 OS=Homo sapiens GN=NLRX1 PE=1 SV=1	NLRX1	0	0	2	3	2	0	0	0	2	1	2	0	0	0	12	10	11	0	0	0	13	13	9	0	0	0	2	4	2	0	0	0	4	7	5	0	0	0	0	0	0	0	0	0	0	0	0
12137	>sp|Q8WX92|NELFB_HUMAN Negative elongation factor B OS=Homo sapiens GN=NELFB PE=1 SV=1	NELFB	0	0	2	3	2	0	1	0	4	4	1	1	1	0	3	4	4	0	0	0	2	2	2	0	1	0	4	2	4	0	1	0	3	4	2	0	0	0	2	2	0	2	3	1	3	2	3
11184	>sp|Q15691|MARE1_HUMAN Microtubule-associated protein RP/EB family member 1 OS=Homo sapiens GN=MAPRE1 PE=1 SV=3	MAPRE1	0	0	2	2	2	6	8	7	2	3	2	7	9	10	0	0	0	8	8	9	0	0	0	4	3	4	6	3	3	11	13	12	3	4	3	11	11	13	0	0	0	10	9	8	1	2	0
17743	>sp|Q9Y3D7|TIM16_HUMAN Mitochondrial import inner membrane translocase subunit TIM16 OS=Homo sapiens GN=PAM16 PE=1 SV=2	PAM16	0	0	2	2	3	0	0	0	3	3	3	0	0	0	2	2	2	0	0	0	3	2	3	0	0	0	2	3	2	0	0	0	3	3	3	0	0	0	4	5	2	0	0	0	6	5	4
19337	>sp|P55060|XPO2_HUMAN Exportin-2 OS=Homo sapiens GN=CSE1L PE=1 SV=3	CSE1L	0	0	1	0	0	33	29	30	1	1	0	27	28	32	0	0	0	24	15	19	0	0	0	14	15	17	0	0	0	30	36	30	0	1	0	30	26	27	0	0	0	38	35	39	0	0	0
4056	>sp|P84243|H33_HUMAN Histone H3.3 OS=Homo sapiens GN=H3F3A PE=1 SV=2	H3F3A	0	0	3	0	5	2	2	0	0	1	0	0	0	0	0	0	0	0	0	3	0	0	0	3	1	0	2	0	2	2	0	0	0	0	0	0	0	0	0	0	0	0	0	0	0	0	0
7780	>sp|Q3SXM5|HSDL1_HUMAN Inactive hydroxysteroid dehydrogenase-like protein 1 OS=Homo sapiens GN=HSDL1 PE=1 SV=3	HSDL1	0	0	2	4	2	0	0	0	1	1	2	0	0	0	3	3	2	0	0	0	0	0	0	0	0	0	0	0	0	0	0	0	0	1	0	0	0	0	0	0	0	0	0	0	0	0	0
60	>sp|P05067|A4_HUMAN Amyloid beta A4 protein OS=Homo sapiens GN=APP PE=1 SV=3	APP	0	0	1	0	3	0	0	0	0	2	0	0	0	0	8	8	9	0	0	0	7	8	7	0	0	0	1	2	3	0	0	0	3	2	1	0	0	0	2	1	3	0	0	0	5	5	3
5009	>sp|Q99807|COQ7_HUMAN 5-demethoxyubiquinone hydroxylase, mitochondrial OS=Homo sapiens GN=COQ7 PE=1 SV=3	COQ7	0	0	1	2	1	0	0	0	2	2	2	0	0	0	1	3	3	0	0	0	1	1	2	0	0	0	1	2	1	0	0	0	2	2	2	0	0	0	0	1	1	0	0	0	1	1	0
2259	>sp|P14635|CCNB1_HUMAN G2/mitotic-specific cyclin-B1 OS=Homo sapiens GN=CCNB1 PE=1 SV=1	CCNB1	0	0	2	0	2	0	0	0	2	3	1	0	0	0	0	0	0	0	0	0	0	0	0	0	0	0	0	0	1	0	0	0	0	0	1	0	0	0	0	0	0	0	0	0	0	0	0
14921	>sp|P46776|RL27A_HUMAN 60S ribosomal protein L27a OS=Homo sapiens GN=RPL27A PE=1 SV=2	RPL27A	0	0	2	1	0	3	3	2	1	2	1	4	5	6	2	2	2	1	1	1	2	2	2	2	2	2	2	2	2	2	1	1	2	2	2	0	2	2	1	2	2	2	4	1	1	1	2
10456	>sp|P78386|KRT85_HUMAN Keratin, type II cuticular Hb5 OS=Homo sapiens GN=KRT85 PE=1 SV=1	KRT85	1	0	1	1	1	0	0	0	1	1	1	0	0	0	0	0	0	0	0	0	0	0	0	0	0	0	1	1	1	0	0	0	6	0	1	0	1	0	0	0	0	0	0	0	0	0	2
2971	>sp|Q9HB71|CYBP_HUMAN Calcyclin-binding protein OS=Homo sapiens GN=CACYBP PE=1 SV=2	CACYBP	0	0	2	3	2	14	15	15	3	3	2	13	10	11	0	0	0	10	9	11	0	0	0	6	6	12	4	4	5	18	16	18	4	2	3	16	20	17	0	1	1	18	19	17	0	0	1
15557	>sp|P31949|S10AB_HUMAN Protein S100-A11 OS=Homo sapiens GN=S100A11 PE=1 SV=2	S100A11	0	0	3	4	3	5	5	6	3	4	3	5	5	6	1	1	1	4	5	5	1	1	1	4	6	5	1	1	1	5	4	4	2	2	2	6	5	4	0	0	0	4	4	6	1	2	3
14965	>sp|P46777|RL5_HUMAN 60S ribosomal protein L5 OS=Homo sapiens GN=RPL5 PE=1 SV=3	RPL5	0	0	3	4	2	8	15	15	2	0	0	9	8	11	8	10	10	11	12	11	8	8	7	10	10	10	2	4	3	9	9	8	4	5	3	3	3	3	0	0	0	11	11	11	0	0	0
11024	>sp|Q8IWT6|LRC8A_HUMAN Volume-regulated anion channel subunit LRRC8A OS=Homo sapiens GN=LRRC8A PE=1 SV=1	LRRC8A	0	0	2	0	2	0	0	0	1	0	2	0	0	0	0	0	0	0	0	0	0	0	0	0	0	0	0	0	0	0	0	0	0	0	0	0	0	0	0	0	0	0	0	0	0	0	0
15584	>sp|Q96GQ5|RUS1_HUMAN RUS1 family protein C16orf58 OS=Homo sapiens GN=C16orf58 PE=1 SV=2	C16orf58	0	0	1	2	0	0	0	0	3	2	3	0	0	0	5	5	4	0	0	0	4	3	2	0	0	0	4	3	5	0	0	0	4	4	3	0	0	0	0	0	0	0	0	0	0	0	0
18735	>sp|P61421|VA0D1_HUMAN V-type proton ATPase subunit d 1 OS=Homo sapiens GN=ATP6V0D1 PE=1 SV=1	ATP6V0D1	0	0	2	2	3	0	0	0	3	2	5	0	0	0	2	2	2	0	0	0	4	3	4	0	0	0	5	6	4	0	0	0	4	6	5	0	0	1	0	0	0	0	0	0	0	0	0
8386	>sp|Q9GZY8|MFF_HUMAN Mitochondrial fission factor OS=Homo sapiens GN=MFF PE=1 SV=1	MFF	0	0	2	1	1	0	0	0	1	1	2	0	0	0	6	5	6	0	0	0	6	8	7	0	0	0	0	0	0	0	0	0	0	0	1	0	0	0	1	6	1	0	0	0	8	8	6
14897	>sp|P18621|RL17_HUMAN 60S ribosomal protein L17 OS=Homo sapiens GN=RPL17 PE=1 SV=3	RPL17	0	0	2	3	3	5	3	6	2	2	3	5	4	5	6	5	6	5	4	4	2	3	3	5	4	6	4	5	5	8	8	7	5	4	4	6	6	6	7	7	8	6	5	7	6	9	5
4589	>sp|Q8NE01|CNNM3_HUMAN Metal transporter CNNM3 OS=Homo sapiens GN=CNNM3 PE=1 SV=1	CNNM3	0	0	1	1	2	0	0	0	1	1	1	0	0	0	0	0	0	0	0	0	0	0	0	0	0	0	0	0	0	0	0	0	0	0	0	0	0	0	0	0	0	0	0	0	0	0	0
4030	>sp|Q71DI3|H32_HUMAN Histone H3.2 OS=Homo sapiens GN=HIST2H3A PE=1 SV=3	HIST2H3A	0	0	1	0	1	0	1	1	1	3	0	1	2	2	0	0	0	0	0	1	0	0	0	1	3	3	0	1	0	0	2	2	1	2	1	0	0	1	1	2	0	0	0	2	1	1	0
103	>sp|P54619|AAKG1_HUMAN 5'-AMP-activated protein kinase subunit gamma-1 OS=Homo sapiens GN=PRKAG1 PE=1 SV=1	PRKAG1	0	0	1	1	1	2	2	2	2	3	3	1	1	0	4	3	3	2	2	2	2	2	2	4	3	2	0	1	1	2	4	3	2	1	1	2	1	0	0	0	0	2	2	1	0	0	0
13494	>sp|Q06124|PTN11_HUMAN Tyrosine-protein phosphatase non-receptor type 11 OS=Homo sapiens GN=PTPN11 PE=1 SV=2	PTPN11	0	0	2	0	2	2	4	5	0	0	1	2	4	4	0	0	0	3	3	3	0	0	0	4	5	5	0	0	0	3	6	4	1	1	0	4	4	5	0	0	0	3	4	1	0	0	0
7117	>sp|P50395|GDIB_HUMAN Rab GDP dissociation inhibitor beta OS=Homo sapiens GN=GDI2 PE=1 SV=2	GDI2	0	0	1	3	2	39	38	37	2	2	3	31	27	17	3	2	5	32	30	28	5	4	4	26	25	13	1	2	1	33	36	39	3	4	2	26	30	30	0	0	0	45	45	41	0	0	0
6339	>sp|P30040|ERP29_HUMAN Endoplasmic reticulum resident protein 29 OS=Homo sapiens GN=ERP29 PE=1 SV=4	ERP29	0	0	2	2	1	9	8	8	3	3	3	7	9	5	2	1	2	6	6	6	3	3	4	7	5	5	3	3	3	8	8	7	4	1	2	9	13	13	1	2	1	9	10	10	4	6	8
3002	>sp|P00167|CYB5_HUMAN Cytochrome b5 OS=Homo sapiens GN=CYB5A PE=1 SV=2	CYB5A	0	0	2	1	2	0	0	0	5	7	3	0	0	0	0	0	0	0	0	0	0	0	0	0	0	0	6	5	6	0	0	0	4	4	3	0	0	0	5	5	6	0	0	0	7	6	5
18307	>sp|Q9Y6I9|TX264_HUMAN Testis-expressed sequence 264 protein OS=Homo sapiens GN=TEX264 PE=1 SV=1	TEX264	0	0	2	2	2	0	0	0	3	3	2	0	0	0	2	0	0	0	0	0	0	0	0	0	0	0	3	2	3	0	0	0	3	2	2	0	0	0	1	1	1	0	0	0	1	0	1
17269	>sp|Q9Y3B3|TMED7_HUMAN Transmembrane emp24 domain-containing protein 7 OS=Homo sapiens GN=TMED7 PE=1 SV=2	TMED7	0	0	2	1	3	0	0	0	1	1	1	0	0	0	2	2	2	0	0	0	0	2	2	0	0	0	1	0	0	0	0	0	0	0	0	0	0	0	0	0	0	0	0	0	0	0	0
15439	>sp|P08579|RU2B_HUMAN U2 small nuclear ribonucleoprotein B'' OS=Homo sapiens GN=SNRPB2 PE=1 SV=1	SNRPB2	0	0	3	3	3	2	2	2	2	2	3	0	0	0	3	2	2	0	0	0	3	3	3	0	0	0	0	0	3	0	2	2	0	2	0	2	0	0	2	1	2	3	2	0	1	1	4
15379	>sp|Q9Y3Z3|SAMH1_HUMAN Deoxynucleoside triphosphate triphosphohydrolase SAMHD1 OS=Homo sapiens GN=SAMHD1 PE=1 SV=2	SAMHD1	0	0	1	0	1	6	6	5	0	1	0	7	4	9	0	0	0	1	1	1	1	0	1	2	2	3	1	1	1	4	3	3	2	4	3	10	12	14	0	0	0	1	1	1	0	0	0
13974	>sp|Q13636|RAB31_HUMAN Ras-related protein Rab-31 OS=Homo sapiens GN=RAB31 PE=1 SV=1	RAB31	0	0	1	1	0	0	0	0	1	2	2	0	0	0	0	0	0	0	0	0	0	0	0	0	0	0	0	0	0	0	0	0	0	0	0	0	0	0	8	10	10	0	0	0	9	12	9
71035	>Q0IIK2 TREMBL:Q0IIK2 (Bos taurus) Transferrin	Unknown	1	0	2	0	2	40	37	37	1	1	0	34	38	39	0	0	1	35	34	36	0	0	0	29	33	34	12	15	15	28	29	27	0	0	0	16	17	15	0	0	0	16	13	14	0	1	0
12127	>sp|P55769|NH2L1_HUMAN NHP2-like protein 1 OS=Homo sapiens GN=SNU13 PE=1 SV=3	SNU13	0	0	2	2	2	0	0	0	2	2	2	1	1	0	1	1	1	0	0	0	2	2	1	0	0	0	2	1	1	1	0	0	1	1	1	1	1	0	1	1	1	0	0	0	1	1	1
3732	>sp|P19440|GGT1_HUMAN Gamma-glutamyltranspeptidase 1 OS=Homo sapiens GN=GGT1 PE=1 SV=2	GGT1	0	0	2	2	2	0	0	0	2	1	2	0	0	0	0	0	0	0	0	0	0	0	0	0	0	0	0	0	0	0	0	0	0	0	1	0	0	0	3	7	5	0	0	0	7	5	5
4145	>sp|Q12849|GRSF1_HUMAN G-rich sequence factor 1 OS=Homo sapiens GN=GRSF1 PE=1 SV=3	GRSF1	0	0	2	2	3	0	0	1	2	2	0	0	0	0	3	3	2	0	0	1	0	0	0	0	0	0	0	2	0	0	2	2	0	2	0	0	0	0	1	0	0	0	1	2	0	0	0
16584	>sp|Q15526|SURF1_HUMAN Surfeit locus protein 1 OS=Homo sapiens GN=SURF1 PE=1 SV=1	SURF1	0	0	2	1	3	0	0	0	1	1	1	0	0	0	0	0	2	0	0	0	0	1	1	0	0	0	7	6	6	0	0	0	5	6	7	0	0	0	1	1	1	0	0	0	1	1	1
15305	>sp|Q96T51|RUFY1_HUMAN RUN and FYVE domain-containing protein 1 OS=Homo sapiens GN=RUFY1 PE=1 SV=2	RUFY1	0	0	3	1	2	0	0	1	0	1	0	1	0	0	2	0	0	2	2	2	0	0	0	1	3	1	0	0	0	0	1	0	0	0	0	1	2	2	0	0	0	0	0	0	0	0	0
10710	>sp|Q4ZIN3|MBRL_HUMAN Membralin OS=Homo sapiens GN=TMEM259 PE=1 SV=1	TMEM259	0	0	1	1	1	0	0	0	0	0	0	0	0	0	2	0	0	0	0	0	0	1	0	0	0	0	0	0	0	0	0	0	0	0	0	0	0	0	0	0	0	0	0	0	0	0	0
12003	>sp|O00483|NDUA4_HUMAN Cytochrome c oxidase subunit NDUFA4 OS=Homo sapiens GN=NDUFA4 PE=1 SV=1	NDUFA4	0	0	2	1	2	0	0	0	1	2	2	0	0	0	2	1	0	0	0	0	1	1	2	0	0	0	2	2	2	0	0	0	2	2	2	0	1	0	1	5	4	0	0	0	1	1	1
3340	>sp|P17813|EGLN_HUMAN Endoglin OS=Homo sapiens GN=ENG PE=1 SV=2	ENG	0	0	2	1	5	0	0	0	1	1	1	0	0	0	2	3	3	0	0	0	2	1	2	0	0	0	0	0	0	0	0	0	0	0	0	0	0	0	2	4	5	0	0	0	3	4	2
5459	>sp|Q9NXW2|DJB12_HUMAN DnaJ homolog subfamily B member 12 OS=Homo sapiens GN=DNAJB12 PE=1 SV=4	DNAJB12	0	0	2	2	1	0	0	0	2	2	1	0	0	0	0	0	0	0	0	0	0	0	0	0	0	0	1	1	2	0	0	0	2	1	1	0	0	0	5	3	5	0	0	0	8	10	9
4824	>sp|Q99829|CPNE1_HUMAN Copine-1 OS=Homo sapiens GN=CPNE1 PE=1 SV=1	CPNE1	0	0	2	2	2	12	15	12	3	2	2	11	12	12	3	3	3	16	17	15	3	4	4	15	15	18	1	0	2	8	10	10	0	2	1	13	11	11	0	0	0	12	13	12	0	0	0
11169	>sp|Q15648|MED1_HUMAN Mediator of RNA polymerase II transcription subunit 1 OS=Homo sapiens GN=MED1 PE=1 SV=4	MED1	0	0	2	1	1	0	0	0	1	0	2	0	0	0	0	0	0	0	0	0	0	1	1	0	0	0	0	0	0	0	0	0	0	0	0	0	0	0	0	0	0	1	0	0	0	0	0
17190	>sp|Q9Y2W6|TDRKH_HUMAN Tudor and KH domain-containing protein OS=Homo sapiens GN=TDRKH PE=1 SV=2	TDRKH	0	0	1	2	2	0	0	0	1	1	3	0	0	0	0	0	1	0	0	0	1	2	2	0	0	0	4	3	5	0	0	0	3	3	3	0	0	0	6	8	6	0	0	0	4	4	4
2985	>sp|Q9H9Q2|CSN7B_HUMAN COP9 signalosome complex subunit 7b OS=Homo sapiens GN=COPS7B PE=1 SV=1	COPS7B	0	0	1	1	1	4	3	3	1	1	1	4	4	1	0	0	0	1	1	1	0	0	0	1	1	1	1	0	1	2	2	1	0	1	0	2	2	3	0	0	0	2	3	3	0	0	0
3751	>sp|Q96CU9|FXRD1_HUMAN FAD-dependent oxidoreductase domain-containing protein 1 OS=Homo sapiens GN=FOXRED1 PE=1 SV=2	FOXRED1	0	0	2	2	2	0	0	0	3	2	4	0	0	0	0	0	0	0	0	0	1	2	1	0	0	0	4	0	2	0	0	0	2	1	3	0	0	0	0	0	0	0	0	0	0	0	0
10289	>sp|Q08380|LG3BP_HUMAN Galectin-3-binding protein OS=Homo sapiens GN=LGALS3BP PE=1 SV=1	LGALS3BP	0	0	2	0	2	1	1	1	0	1	2	0	0	2	3	2	2	5	5	5	3	2	2	4	4	3	0	0	0	3	3	4	0	1	1	6	4	6	0	0	0	0	0	0	0	0	0
10921	>sp|Q9Y4Z0|LSM4_HUMAN U6 snRNA-associated Sm-like protein LSm4 OS=Homo sapiens GN=LSM4 PE=1 SV=1	LSM4	0	0	2	1	1	3	4	3	3	1	2	2	3	1	0	0	0	1	1	1	0	0	0	1	1	1	1	1	1	1	1	1	1	1	1	1	1	1	1	1	1	1	2	1	1	1	1
9572	>sp|Q14573|ITPR3_HUMAN Inositol 1,4,5-trisphosphate receptor type 3 OS=Homo sapiens GN=ITPR3 PE=1 SV=2	ITPR3	0	0	2	0	0	0	0	0	0	0	0	0	0	0	1	4	0	0	0	0	2	2	4	0	0	0	0	0	0	0	0	0	0	0	0	0	0	0	0	0	0	0	0	0	0	0	0
13685	>sp|P49721|PSB2_HUMAN Proteasome subunit beta type-2 OS=Homo sapiens GN=PSMB2 PE=1 SV=1	PSMB2	0	0	2	1	2	2	3	3	2	2	2	5	6	4	0	1	1	0	1	0	1	1	2	3	2	2	0	0	1	6	6	7	0	1	0	5	3	3	0	0	0	4	4	5	0	0	0
16166	>sp|P62314|SMD1_HUMAN Small nuclear ribonucleoprotein Sm D1 OS=Homo sapiens GN=SNRPD1 PE=1 SV=1	SNRPD1	0	0	3	3	3	7	7	7	3	4	3	7	8	7	5	5	5	6	5	3	7	7	7	3	3	4	5	5	4	5	6	7	4	3	3	5	5	4	0	1	0	7	7	7	2	2	0
12763	>sp|Q8IZL8|PELP1_HUMAN Proline-, glutamic acid- and leucine-rich protein 1 OS=Homo sapiens GN=PELP1 PE=1 SV=2	PELP1	0	0	2	2	2	0	0	0	2	1	1	0	0	0	0	0	0	0	0	0	7	10	10	0	0	0	0	0	0	0	0	0	0	0	1	0	0	0	0	0	0	0	0	0	0	0	0
17964	>sp|Q9Y320|TMX2_HUMAN Thioredoxin-related transmembrane protein 2 OS=Homo sapiens GN=TMX2 PE=1 SV=1	TMX2	0	0	1	1	1	0	0	0	1	1	0	0	0	0	1	2	1	0	0	0	1	1	2	0	0	0	3	3	3	0	0	0	6	5	5	0	0	0	0	0	0	0	0	0	0	0	0
15227	>sp|O00411|RPOM_HUMAN DNA-directed RNA polymerase, mitochondrial OS=Homo sapiens GN=POLRMT PE=1 SV=2	POLRMT	0	0	1	1	1	0	0	0	0	0	0	0	0	0	2	1	1	0	0	0	1	1	1	0	0	0	0	0	0	0	0	0	0	0	0	0	0	0	0	0	0	0	0	0	0	0	0
1231	>sp|Q99766|ATP5S_HUMAN ATP synthase subunit s, mitochondrial OS=Homo sapiens GN=ATP5S PE=1 SV=3	ATP5S	0	0	2	2	1	0	0	0	3	2	3	0	0	0	2	1	1	0	0	0	1	2	2	0	0	0	1	1	1	0	0	0	1	1	1	0	0	0	0	0	0	0	0	0	1	1	0
15280	>sp|P62841|RS15_HUMAN 40S ribosomal protein S15 OS=Homo sapiens GN=RPS15 PE=1 SV=2	RPS15	0	0	3	3	4	3	2	3	2	0	3	2	2	2	2	2	1	4	2	4	0	0	0	6	5	7	0	0	0	7	7	4	0	0	0	3	7	4	1	1	2	8	6	10	7	4	5
19235	>sp|O75063|XYLK_HUMAN Glycosaminoglycan xylosylkinase OS=Homo sapiens GN=FAM20B PE=1 SV=1	FAM20B	0	0	2	1	1	0	0	0	1	1	1	0	0	0	0	0	0	0	0	0	0	0	1	0	0	0	6	3	5	0	0	0	2	3	3	0	0	0	0	0	0	0	0	0	1	2	0
9326	>sp|Q96RD7|PANX1_HUMAN Pannexin-1 OS=Homo sapiens GN=PANX1 PE=1 SV=4	PANX1	0	0	1	1	2	0	0	0	0	0	0	0	0	0	7	5	7	0	0	0	4	4	5	0	0	0	2	2	2	0	0	0	0	0	2	0	0	0	0	0	0	0	0	0	1	0	0
14640	>sp|Q96PK6|RBM14_HUMAN RNA-binding protein 14 OS=Homo sapiens GN=RBM14 PE=1 SV=2	RBM14	0	0	2	2	1	0	0	0	4	5	2	0	2	0	0	0	0	0	0	0	0	0	0	0	0	0	1	0	1	0	0	0	0	0	0	0	0	0	2	3	3	0	0	0	9	8	9
14917	>sp|P62750|RL23A_HUMAN 60S ribosomal protein L23a OS=Homo sapiens GN=RPL23A PE=1 SV=1	RPL23A	0	0	2	2	3	4	6	5	2	1	2	6	5	4	2	2	2	4	5	5	2	1	2	4	3	3	1	1	1	6	4	6	1	1	1	3	3	3	2	5	5	10	10	10	6	5	5
9243	>sp|P40425|PBX2_HUMAN Pre-B-cell leukemia transcription factor 2 OS=Homo sapiens GN=PBX2 PE=1 SV=2	PBX2	0	0	1	1	1	0	0	0	1	0	0	0	0	0	0	0	0	0	0	0	1	0	0	0	0	0	0	0	0	0	0	0	0	0	0	0	0	0	0	0	0	0	0	0	1	1	0
5451	>sp|Q8NBQ5|DHB11_HUMAN Estradiol 17-beta-dehydrogenase 11 OS=Homo sapiens GN=HSD17B11 PE=1 SV=3	HSD17B11	0	0	1	2	2	0	0	0	2	1	1	0	0	0	5	6	6	0	0	0	1	2	3	0	0	0	0	0	0	0	0	0	0	0	0	0	0	0	0	0	0	0	0	0	0	0	0
11956	>sp|Q330K2|NDUF6_HUMAN NADH dehydrogenase (ubiquinone) complex I, assembly factor 6 OS=Homo sapiens GN=NDUFAF6 PE=1 SV=2	NDUFAF6	0	0	1	1	1	0	0	0	1	0	1	0	0	0	1	4	2	0	0	0	2	2	2	0	0	0	2	3	2	0	0	0	2	2	2	0	0	0	0	0	0	0	0	0	0	0	0
13914	>sp|Q8N0V3|RBFA_HUMAN Putative ribosome-binding factor A, mitochondrial OS=Homo sapiens GN=RBFA PE=1 SV=3	RBFA	0	0	2	2	2	0	0	0	2	2	2	0	0	0	0	1	1	0	0	0	2	1	0	0	0	0	1	0	0	0	0	0	0	0	0	0	0	0	0	1	1	0	0	0	1	0	1
16646	>sp|Q9H9C1|SPE39_HUMAN Spermatogenesis-defective protein 39 homolog OS=Homo sapiens GN=VIPAS39 PE=1 SV=1	VIPAS39	0	0	1	0	2	0	0	0	1	1	2	0	0	0	0	0	0	0	1	0	0	0	0	0	0	1	6	4	5	0	0	0	4	4	4	0	0	0	1	0	0	0	0	0	2	2	2
13133	>sp|P42356|PI4KA_HUMAN Phosphatidylinositol 4-kinase alpha OS=Homo sapiens GN=PI4KA PE=1 SV=4	PI4KA	0	0	1	1	1	0	0	0	0	0	1	0	0	0	0	0	0	0	0	0	0	0	0	0	0	0	0	0	0	0	0	0	0	0	0	0	0	0	0	0	0	0	0	0	0	0	0
3883	>sp|Q9Y2Q3|GSTK1_HUMAN Glutathione S-transferase kappa 1 OS=Homo sapiens GN=GSTK1 PE=1 SV=3	GSTK1	0	0	2	1	2	4	3	5	1	1	1	3	2	3	5	5	4	13	13	15	5	5	4	13	11	10	1	1	0	5	3	4	2	2	2	2	6	5	0	0	0	3	2	1	2	1	3
9038	>sp|Q9BW27|NUP85_HUMAN Nuclear pore complex protein Nup85 OS=Homo sapiens GN=NUP85 PE=1 SV=1	NUP85	0	0	2	1	2	0	0	0	2	2	1	0	0	0	2	2	2	1	1	0	3	3	4	0	0	0	0	0	0	0	0	0	0	0	0	0	1	0	0	0	0	0	0	0	0	0	0
6060	>sp|P25685|DNJB1_HUMAN DnaJ homolog subfamily B member 1 OS=Homo sapiens GN=DNAJB1 PE=1 SV=4	DNAJB1	0	0	2	2	2	3	3	3	2	2	3	1	0	0	1	1	2	6	8	7	4	3	4	4	5	5	2	2	2	2	2	3	1	1	1	2	2	4	0	0	0	1	1	1	5	6	3
3570	>sp|P06744|G6PI_HUMAN Glucose-6-phosphate isomerase OS=Homo sapiens GN=GPI PE=1 SV=4	GPI	1	0	1	2	2	34	32	34	1	2	1	25	26	21	1	1	1	31	25	28	2	2	2	26	22	23	0	1	1	27	23	22	1	1	1	14	13	18	0	0	0	46	43	48	2	1	1
16336	>sp|Q9Y6E0|STK24_HUMAN Serine/threonine-protein kinase 24 OS=Homo sapiens GN=STK24 PE=1 SV=1	STK24	0	0	1	3	4	1	0	2	0	1	4	0	0	0	0	0	1	1	1	1	0	0	0	2	1	2	1	2	0	0	0	0	3	3	2	0	0	0	0	0	0	1	4	0	0	0	0
16314	>sp|Q13247|SRSF6_HUMAN Serine/arginine-rich splicing factor 6 OS=Homo sapiens GN=SRSF6 PE=1 SV=2	SRSF6	0	0	2	0	0	2	0	1	1	0	1	2	2	3	1	1	1	1	0	0	1	1	1	2	2	2	1	2	2	2	3	4	0	0	1	1	2	2	1	0	1	2	1	2	1	1	1
12942	>sp|P62714|PP2AB_HUMAN Serine/threonine-protein phosphatase 2A catalytic subunit beta isoform OS=Homo sapiens GN=PPP2CB PE=1 SV=1	PPP2CB	0	0	1	1	2	4	4	4	1	2	1	5	5	5	0	0	0	4	5	5	1	0	0	4	3	5	2	2	2	4	4	4	1	1	1	5	6	6	0	0	0	3	3	5	0	0	0
12186	>sp|Q8IXH7|NELFD_HUMAN Negative elongation factor C/D OS=Homo sapiens GN=NELFCD PE=1 SV=2	NELFCD	0	0	2	2	3	0	0	0	1	2	1	0	0	0	1	0	1	1	1	0	1	1	2	0	0	0	0	0	2	0	0	0	1	1	1	0	1	0	0	0	0	0	1	0	0	2	0
5392	>sp|Q7L2E3|DHX30_HUMAN Putative ATP-dependent RNA helicase DHX30 OS=Homo sapiens GN=DHX30 PE=1 SV=1	DHX30	0	0	1	0	1	0	0	0	0	0	0	0	0	0	2	1	1	0	0	0	0	1	0	0	0	0	1	1	1	0	0	0	1	0	1	0	0	0	0	0	0	0	0	0	0	0	0
7749	>sp|P13598|ICAM2_HUMAN Intercellular adhesion molecule 2 OS=Homo sapiens GN=ICAM2 PE=1 SV=2	ICAM2	0	0	3	3	3	0	0	0	5	6	3	0	0	0	0	0	0	0	0	0	0	0	0	0	0	0	0	0	0	0	0	0	0	0	0	0	0	0	0	0	0	0	0	0	0	0	0
664	>sp|P30533|AMRP_HUMAN Alpha-2-macroglobulin receptor-associated protein OS=Homo sapiens GN=LRPAP1 PE=1 SV=1	LRPAP1	0	0	2	0	2	0	0	0	2	3	3	0	0	0	0	1	1	0	0	0	0	0	0	0	0	0	1	2	0	0	0	0	0	0	1	0	0	0	9	5	6	0	0	0	6	3	4
14416	>sp|Q13884|SNTB1_HUMAN Beta-1-syntrophin OS=Homo sapiens GN=SNTB1 PE=1 SV=3	SNTB1	0	0	2	0	2	0	0	0	1	1	0	0	0	0	11	10	9	0	0	0	11	8	9	0	0	0	0	0	0	0	0	0	0	0	0	0	0	0	0	0	0	0	0	0	0	0	0
8982	>sp|Q56VL3|OCAD2_HUMAN OCIA domain-containing protein 2 OS=Homo sapiens GN=OCIAD2 PE=1 SV=1	OCIAD2	0	0	2	3	3	0	0	0	5	5	5	0	0	0	0	0	0	0	0	0	0	0	0	0	0	0	1	1	1	0	0	0	1	1	0	0	0	0	0	1	1	0	0	0	2	2	2
19165	>sp|Q9H0D6|XRN2_HUMAN 5'-3' exoribonuclease 2 OS=Homo sapiens GN=XRN2 PE=1 SV=1	XRN2	0	0	2	2	4	0	1	2	3	2	2	3	2	2	2	5	4	2	2	2	2	3	3	0	0	0	0	1	0	0	1	0	0	0	2	0	1	2	0	0	0	1	2	2	2	0	1
16796	>sp|P49588|SYAC_HUMAN Alanine--tRNA ligase, cytoplasmic OS=Homo sapiens GN=AARS PE=1 SV=2	AARS	0	0	2	2	1	53	53	52	0	0	0	43	48	43	0	0	0	33	29	27	0	0	0	30	31	38	0	0	0	28	32	30	0	0	0	43	46	44	0	0	0	47	48	47	0	0	0
6981	>sp|Q8IVP5|FUND1_HUMAN FUN14 domain-containing protein 1 OS=Homo sapiens GN=FUNDC1 PE=1 SV=1	FUNDC1	0	0	1	2	1	0	0	0	2	1	1	0	0	0	2	2	2	0	0	0	2	4	2	0	0	0	1	1	1	0	0	0	1	1	1	0	0	0	0	0	0	0	0	0	0	0	0
6950	>sp|P62942|FKB1A_HUMAN Peptidyl-prolyl cis-trans isomerase FKBP1A OS=Homo sapiens GN=FKBP1A PE=1 SV=2	FKBP1A	0	0	2	0	2	5	2	3	0	0	2	4	2	2	0	0	0	5	8	5	0	0	0	6	7	9	0	0	0	1	1	2	0	0	0	1	1	2	0	0	0	2	2	2	0	0	0
15302	>sp|Q9BQC6|RT63_HUMAN Ribosomal protein 63, mitochondrial OS=Homo sapiens GN=MRPL57 PE=1 SV=1	MRPL57	0	0	1	0	0	0	0	0	0	1	1	0	0	0	1	1	0	0	0	0	0	0	0	0	0	0	0	1	0	0	0	0	1	0	0	0	0	0	0	1	1	0	0	0	1	1	1
12189	>sp|Q13952|NFYC_HUMAN Nuclear transcription factor Y subunit gamma OS=Homo sapiens GN=NFYC PE=1 SV=3	NFYC	0	0	1	3	2	0	0	0	4	4	3	0	0	0	0	0	0	0	0	0	0	0	0	0	0	0	1	1	0	0	0	0	1	1	1	0	0	0	0	0	1	0	0	0	1	0	2
12576	>sp|Q9NZ53|PDXL2_HUMAN Podocalyxin-like protein 2 OS=Homo sapiens GN=PODXL2 PE=1 SV=1	PODXL2	0	0	3	2	1	0	0	0	1	2	2	0	0	0	4	3	3	0	0	0	2	3	2	0	0	0	1	0	1	0	0	0	0	1	0	0	0	0	5	0	5	0	0	0	5	7	7
13805	>sp|Q9UKA9|PTBP2_HUMAN Polypyrimidine tract-binding protein 2 OS=Homo sapiens GN=PTBP2 PE=1 SV=1	PTBP2	0	0	2	1	1	1	1	1	2	2	2	1	1	1	1	1	1	0	0	0	1	1	1	1	1	1	1	1	1	1	1	1	1	1	1	1	1	1	1	0	0	1	1	1	1	1	1
3536	>sp|Q9UN86|G3BP2_HUMAN Ras GTPase-activating protein-binding protein 2 OS=Homo sapiens GN=G3BP2 PE=1 SV=2	G3BP2	0	0	1	2	1	0	0	0	2	2	4	1	2	0	0	0	0	0	1	0	0	0	0	0	0	2	0	0	1	0	0	0	0	0	0	3	0	2	4	3	5	2	4	2	6	8	8
15017	>sp|P46779|RL28_HUMAN 60S ribosomal protein L28 OS=Homo sapiens GN=RPL28 PE=1 SV=3	RPL28	0	0	2	3	3	2	2	2	2	1	1	0	0	0	1	1	3	2	3	4	2	2	2	4	2	2	1	2	0	3	4	3	1	2	0	2	0	1	0	0	0	3	3	2	1	2	1
5078	>sp|Q9P2I0|CPSF2_HUMAN Cleavage and polyadenylation specificity factor subunit 2 OS=Homo sapiens GN=CPSF2 PE=1 SV=2	CPSF2	0	0	1	2	2	2	2	2	1	1	1	1	1	0	1	1	1	0	0	1	1	1	1	0	0	0	1	1	1	1	1	0	1	1	1	0	0	1	0	0	0	1	1	1	0	0	0
12295	>sp|Q9BVL2|NUP58_HUMAN Nucleoporin p58/p45 OS=Homo sapiens GN=NUP58 PE=1 SV=1	NUP58	0	0	1	1	1	0	0	0	0	0	1	0	0	0	1	1	1	0	0	0	1	1	1	0	0	0	0	0	0	0	0	0	0	0	0	0	0	0	0	0	0	0	0	0	0	0	0
11752	>sp|Q6PIU2|NCEH1_HUMAN Neutral cholesterol ester hydrolase 1 OS=Homo sapiens GN=NCEH1 PE=1 SV=3	NCEH1	0	0	2	2	2	0	0	0	1	0	1	0	0	0	16	15	17	0	0	0	10	10	11	0	0	0	4	4	3	0	0	0	4	4	4	0	0	0	0	0	0	0	0	0	1	0	0
8171	>sp|P26440|IVD_HUMAN Isovaleryl-CoA dehydrogenase, mitochondrial OS=Homo sapiens GN=IVD PE=1 SV=1	IVD	0	0	2	2	2	2	0	2	2	2	2	2	2	2	3	4	4	2	3	2	3	3	3	2	2	2	4	3	3	3	2	2	3	4	3	3	2	3	0	0	0	1	1	1	0	0	0
15230	>sp|Q96E11|RRFM_HUMAN Ribosome-recycling factor, mitochondrial OS=Homo sapiens GN=MRRF PE=1 SV=1	MRRF	0	0	2	3	1	0	0	0	3	3	3	0	0	0	1	1	0	0	0	0	1	1	3	0	0	0	5	5	5	0	0	0	4	4	4	0	0	0	0	0	0	0	0	0	4	3	3
5101	>sp|P67870|CSK2B_HUMAN Casein kinase II subunit beta OS=Homo sapiens GN=CSNK2B PE=1 SV=1	CSNK2B	0	0	2	1	2	1	2	0	2	2	3	0	0	2	0	0	0	0	0	0	0	0	0	2	2	2	0	0	0	1	2	2	0	0	0	3	1	2	0	0	0	2	2	0	0	0	1
18611	>sp|Q96IX5|USMG5_HUMAN Up-regulated during skeletal muscle growth protein 5 OS=Homo sapiens GN=USMG5 PE=1 SV=1	USMG5	0	0	1	2	1	0	0	0	3	3	3	0	0	0	2	2	2	0	0	0	2	2	2	0	0	0	4	4	3	0	0	0	3	4	3	0	1	0	5	3	4	0	0	0	3	3	3
16335	>sp|O94804|STK10_HUMAN Serine/threonine-protein kinase 10 OS=Homo sapiens GN=STK10 PE=1 SV=1	STK10	0	0	1	1	1	1	1	1	1	1	2	1	0	1	5	4	5	2	3	1	4	4	3	1	2	1	0	0	0	0	0	0	0	0	0	0	0	0	0	0	0	0	0	0	0	0	1
14237	>sp|Q02447|SP3_HUMAN Transcription factor Sp3 OS=Homo sapiens GN=SP3 PE=1 SV=3	SP3	0	0	1	1	0	0	0	0	1	1	1	0	0	0	0	0	0	0	0	0	0	0	0	0	0	0	0	0	0	0	0	0	0	0	0	0	0	0	3	2	1	0	0	0	2	3	1
5897	>sp|P19525|E2AK2_HUMAN Interferon-induced, double-stranded RNA-activated protein kinase OS=Homo sapiens GN=EIF2AK2 PE=1 SV=2	EIF2AK2	0	0	1	3	1	2	0	1	1	1	1	2	1	1	0	0	0	2	1	2	0	1	1	2	1	1	1	1	1	2	3	3	2	1	2	2	2	3	0	1	1	2	2	2	1	1	0
5024	>sp|Q86YQ8|CPNE8_HUMAN Copine-8 OS=Homo sapiens GN=CPNE8 PE=1 SV=2	CPNE8	0	0	1	0	0	0	0	0	0	0	0	0	0	0	0	0	0	0	0	0	0	0	0	0	0	0	0	0	0	0	0	0	0	0	0	0	0	0	0	0	0	0	0	0	0	0	0
17604	>sp|Q14669|TRIPC_HUMAN E3 ubiquitin-protein ligase TRIP12 OS=Homo sapiens GN=TRIP12 PE=1 SV=1	TRIP12	0	0	1	3	2	0	0	0	2	2	1	0	0	0	0	1	2	0	0	0	1	2	2	0	0	0	2	1	2	0	0	0	1	1	2	0	0	0	2	2	4	0	0	0	3	1	4
15337	>sp|Q9NUM3|S39A9_HUMAN Zinc transporter ZIP9 OS=Homo sapiens GN=SLC39A9 PE=2 SV=2	SLC39A9	0	0	3	4	3	0	0	0	3	3	3	0	0	0	3	4	3	0	0	0	3	3	3	0	0	0	9	8	7	2	0	1	5	6	5	0	0	0	0	0	0	0	1	1	0	0	0
2474	>sp|Q00535|CDK5_HUMAN Cyclin-dependent-like kinase 5 OS=Homo sapiens GN=CDK5 PE=1 SV=3	CDK5	0	0	2	3	1	2	2	3	1	2	2	2	0	2	1	2	1	3	3	2	2	0	2	3	3	4	1	0	1	1	1	1	0	0	0	0	0	0	0	0	0	2	2	2	0	0	0
17408	>sp|P82094|TMF1_HUMAN TATA element modulatory factor OS=Homo sapiens GN=TMF1 PE=1 SV=2	TMF1	0	0	2	0	3	0	0	0	0	2	0	0	0	0	0	0	0	0	0	0	0	0	0	0	0	0	3	2	2	0	0	0	2	2	2	0	0	0	2	3	3	0	0	0	4	5	2
1542	>sp|O94766|B3GA3_HUMAN Galactosylgalactosylxylosylprotein 3-beta-glucuronosyltransferase 3 OS=Homo sapiens GN=B3GAT3 PE=1 SV=2	B3GAT3	0	0	3	4	4	0	0	0	3	4	4	0	0	0	7	7	6	0	0	0	14	9	10	0	0	0	7	6	7	0	0	0	5	5	5	0	0	0	8	10	7	0	0	0	12	9	11
12054	>sp|P17568|NDUB7_HUMAN NADH dehydrogenase [ubiquinone] 1 beta subcomplex subunit 7 OS=Homo sapiens GN=NDUFB7 PE=1 SV=4	NDUFB7	0	0	1	1	1	0	0	0	1	1	1	0	0	0	0	0	0	0	0	0	0	0	0	0	0	0	0	1	1	0	0	0	0	0	0	0	0	0	2	2	2	0	0	0	5	4	3
7832	>sp|Q9Y4L1|HYOU1_HUMAN Hypoxia up-regulated protein 1 OS=Homo sapiens GN=HYOU1 PE=1 SV=1	HYOU1	0	0	1	2	1	33	35	35	0	0	0	27	32	31	21	20	22	34	35	37	21	25	25	33	31	33	9	7	9	24	26	24	8	10	9	43	40	41	2	1	1	28	28	30	3	1	3
12943	>sp|Q08209|PP2BA_HUMAN Serine/threonine-protein phosphatase 2B catalytic subunit alpha isoform OS=Homo sapiens GN=PPP3CA PE=1 SV=1	PPP3CA	0	0	2	1	3	3	3	3	2	0	1	5	4	4	0	0	0	0	0	0	0	0	0	1	2	2	8	8	6	5	4	4	6	5	7	3	6	3	0	0	0	3	3	2	0	0	0
7677	>sp|Q86VS8|HOOK3_HUMAN Protein Hook homolog 3 OS=Homo sapiens GN=HOOK3 PE=1 SV=2	HOOK3	0	0	1	1	1	1	1	0	0	3	0	1	1	2	2	2	1	1	0	1	0	0	1	0	0	1	0	0	0	1	0	0	0	0	0	1	1	1	0	0	1	1	2	0	0	1	2
16385	>sp|O15042|SR140_HUMAN U2 snRNP-associated SURP motif-containing protein OS=Homo sapiens GN=U2SURP PE=1 SV=2	U2SURP	0	0	2	1	1	0	1	0	1	0	1	1	1	1	0	0	0	0	0	0	1	1	1	0	0	0	0	0	0	0	0	0	0	0	0	0	0	1	0	0	0	0	0	0	0	1	0
13629	>sp|Q969G5|PRDBP_HUMAN Protein kinase C delta-binding protein OS=Homo sapiens GN=PRKCDBP PE=1 SV=3	PRKCDBP	0	0	2	2	2	0	0	0	0	3	3	0	0	0	4	4	4	0	0	0	2	2	2	0	0	0	0	0	0	0	0	0	0	0	0	0	0	0	1	1	2	0	0	0	1	2	1
8003	>sp|Q9Y5U9|IR3IP_HUMAN Immediate early response 3-interacting protein 1 OS=Homo sapiens GN=IER3IP1 PE=1 SV=1	IER3IP1	0	0	1	1	1	0	0	0	1	1	1	0	0	0	0	0	0	0	0	0	0	0	1	0	0	0	1	1	1	0	0	0	1	1	1	0	0	0	0	1	1	0	0	0	0	0	1
2016	>sp|Q9NUP1|BL1S4_HUMAN Biogenesis of lysosome-related organelles complex 1 subunit 4 OS=Homo sapiens GN=BLOC1S4 PE=1 SV=1	BLOC1S4	0	0	1	0	0	0	0	0	1	1	0	0	0	0	0	0	0	0	0	0	0	0	0	0	0	0	0	0	0	0	0	0	0	0	0	0	0	0	0	0	0	0	0	0	0	0	0
4222	>sp|Q9P035|HACD3_HUMAN Very-long-chain (3R)-3-hydroxyacyl-CoA dehydratase 3 OS=Homo sapiens GN=HACD3 PE=1 SV=2	HACD3	0	0	2	0	2	0	0	0	0	0	0	0	0	0	3	2	0	0	0	0	1	2	2	0	0	0	6	4	3	0	0	0	2	3	2	0	0	0	0	0	0	0	0	0	0	0	0
16355	>sp|Q16533|SNPC1_HUMAN snRNA-activating protein complex subunit 1 OS=Homo sapiens GN=SNAPC1 PE=1 SV=1	SNAPC1	0	0	1	1	1	0	0	0	1	1	1	0	0	0	0	0	0	0	0	0	0	0	0	0	0	0	0	0	1	0	0	0	0	0	0	0	0	0	0	0	0	0	0	0	0	0	0
15904	>sp|Q9H2H9|S38A1_HUMAN Sodium-coupled neutral amino acid transporter 1 OS=Homo sapiens GN=SLC38A1 PE=1 SV=1	SLC38A1	0	0	2	2	2	0	0	0	1	1	1	0	0	0	0	0	0	0	0	0	0	0	0	0	0	0	0	0	0	0	0	0	0	0	0	0	0	0	0	1	1	0	0	0	0	0	0
7779	>sp|Q7LGA3|HS2ST_HUMAN Heparan sulfate 2-O-sulfotransferase 1 OS=Homo sapiens GN=HS2ST1 PE=1 SV=1	HS2ST1	0	0	2	1	2	0	0	0	5	2	2	0	0	0	0	0	0	0	0	0	0	0	0	0	0	0	2	2	0	0	0	0	0	0	0	0	0	0	3	5	5	0	0	0	6	6	6
2449	>sp|P13987|CD59_HUMAN CD59 glycoprotein OS=Homo sapiens GN=CD59 PE=1 SV=1	CD59	0	0	2	1	1	0	0	0	0	0	1	0	0	0	1	0	0	0	0	0	0	0	1	0	0	0	0	0	0	0	0	0	0	0	0	0	0	0	2	2	3	0	0	0	2	2	2
15258	>sp|P60866|RS20_HUMAN 40S ribosomal protein S20 OS=Homo sapiens GN=RPS20 PE=1 SV=1	RPS20	0	0	1	0	3	4	5	5	0	0	0	4	4	2	3	4	3	5	5	6	4	4	4	4	4	4	4	3	4	3	6	5	3	3	3	3	3	3	6	4	4	6	6	6	4	4	5
9208	>sp|Q9NVD7|PARVA_HUMAN Alpha-parvin OS=Homo sapiens GN=PARVA PE=1 SV=1	PARVA	0	0	1	1	1	1	0	0	2	2	1	1	0	1	0	0	0	1	1	1	0	0	0	0	0	0	2	1	1	1	1	1	1	0	2	1	0	0	0	0	0	0	0	0	1	1	0
8174	>sp|Q9BX67|JAM3_HUMAN Junctional adhesion molecule C OS=Homo sapiens GN=JAM3 PE=1 SV=1	JAM3	0	0	1	1	1	0	0	0	2	0	2	0	0	0	0	0	0	0	0	0	0	0	0	0	0	0	0	0	0	0	0	0	0	0	0	0	0	0	0	0	0	0	0	0	0	0	0
18188	>sp|Q9C0H2|TTYH3_HUMAN Protein tweety homolog 3 OS=Homo sapiens GN=TTYH3 PE=1 SV=3	TTYH3	0	0	1	1	1	0	0	0	1	1	1	0	0	0	1	1	1	0	0	0	1	0	1	0	0	0	0	1	1	0	0	0	1	1	1	0	0	0	0	0	0	0	0	0	0	0	0
9912	>sp|P10644|KAP0_HUMAN cAMP-dependent protein kinase type I-alpha regulatory subunit OS=Homo sapiens GN=PRKAR1A PE=1 SV=1	PRKAR1A	0	0	1	2	1	2	0	2	5	3	5	4	3	3	3	4	4	5	6	6	2	3	4	7	8	7	0	0	0	1	3	2	0	0	0	3	1	2	0	2	0	4	3	4	4	2	1
13940	>sp|P17812|PYRG1_HUMAN CTP synthase 1 OS=Homo sapiens GN=CTPS1 PE=1 SV=2	CTPS1	0	0	1	0	0	11	10	11	0	0	0	13	10	10	0	0	0	6	8	6	0	0	0	4	4	5	0	0	0	6	5	5	0	0	0	4	6	5	0	0	0	17	17	19	0	0	0
12447	>sp|Q14978|NOLC1_HUMAN Nucleolar and coiled-body phosphoprotein 1 OS=Homo sapiens GN=NOLC1 PE=1 SV=2	NOLC1	0	0	2	0	1	0	0	0	3	1	1	2	1	2	0	0	1	2	3	2	1	0	1	1	2	1	1	1	0	1	2	1	0	2	0	1	1	4	4	3	6	3	2	1	6	6	9
19622	>sp|Q9GZM5|YIPF3_HUMAN Protein YIPF3 OS=Homo sapiens GN=YIPF3 PE=1 SV=1	YIPF3	0	0	1	1	1	0	0	0	0	0	2	0	0	0	2	3	2	0	0	0	1	1	2	0	0	0	1	0	1	0	0	0	0	0	0	0	0	0	0	4	4	0	0	0	2	2	2
14927	>sp|Q07020|RL18_HUMAN 60S ribosomal protein L18 OS=Homo sapiens GN=RPL18 PE=1 SV=2	RPL18	0	0	1	2	1	6	4	8	0	0	2	3	4	3	4	2	2	3	3	2	3	3	3	3	3	4	3	5	5	4	5	6	2	2	1	5	5	3	0	0	0	7	7	6	1	1	2
4442	>sp|Q99653|CHP1_HUMAN Calcineurin B homologous protein 1 OS=Homo sapiens GN=CHP1 PE=1 SV=3	CHP1	0	0	2	3	2	0	0	0	1	1	2	0	0	0	3	2	4	0	0	0	1	5	4	0	0	0	2	1	0	0	0	0	1	2	2	0	0	0	0	0	0	0	0	0	0	0	0
17948	>sp|P29401|TKT_HUMAN Transketolase OS=Homo sapiens GN=TKT PE=1 SV=3	TKT	0	0	1	1	1	49	43	50	1	1	1	38	43	38	10	9	10	72	70	67	7	8	5	71	79	72	0	0	0	68	47	43	1	1	0	43	33	38	0	0	0	86	86	86	0	0	0
12053	>sp|O43676|NDUB3_HUMAN NADH dehydrogenase [ubiquinone] 1 beta subcomplex subunit 3 OS=Homo sapiens GN=NDUFB3 PE=1 SV=3	NDUFB3	0	0	2	3	2	0	0	0	1	0	3	0	0	0	0	1	0	0	0	0	0	0	0	0	0	0	2	2	0	0	0	0	0	1	0	0	0	0	2	0	2	0	0	0	0	2	3
15434	>sp|Q9Y2R5|RT17_HUMAN 28S ribosomal protein S17, mitochondrial OS=Homo sapiens GN=MRPS17 PE=1 SV=1	MRPS17	0	0	2	1	0	0	0	0	2	0	1	0	0	0	0	2	2	0	0	0	2	0	0	0	0	0	0	0	0	0	0	0	0	0	0	0	0	0	0	0	0	0	0	0	0	0	0
7456	>sp|Q9BUJ2|HNRL1_HUMAN Heterogeneous nuclear ribonucleoprotein U-like protein 1 OS=Homo sapiens GN=HNRNPUL1 PE=1 SV=2	HNRNPUL1	0	0	1	2	3	2	1	3	2	2	2	2	1	4	0	0	1	0	0	0	0	0	0	0	1	0	0	0	0	2	3	1	0	0	0	0	0	1	0	0	0	1	1	2	0	0	0
8615	>sp|P03886|NU1M_HUMAN NADH-ubiquinone oxidoreductase chain 1 OS=Homo sapiens GN=MT-ND1 PE=1 SV=1	MT-ND1	0	0	1	0	1	0	0	0	0	0	0	0	0	0	5	3	5	0	0	0	3	4	3	0	0	0	0	0	0	0	0	0	0	0	0	0	0	0	0	0	0	0	0	0	0	0	0
6298	>sp|Q9NVH0|EXD2_HUMAN Exonuclease 3'-5' domain-containing protein 2 OS=Homo sapiens GN=EXD2 PE=1 SV=2	EXD2	0	0	1	0	1	0	0	0	0	0	0	0	0	0	0	0	0	0	0	0	0	0	0	0	0	0	0	0	0	0	0	0	1	1	0	0	0	0	0	1	1	0	0	0	2	1	1
17331	>sp|P10599|THIO_HUMAN Thioredoxin OS=Homo sapiens GN=TXN PE=1 SV=3	TXN	0	0	1	1	1	1	0	1	1	1	1	2	2	2	1	1	1	1	1	1	1	1	1	1	1	1	1	0	1	2	2	3	0	1	1	2	3	2	1	1	1	1	1	1	0	1	0
15111	>sp|Q8ND24|RN214_HUMAN RING finger protein 214 OS=Homo sapiens GN=RNF214 PE=1 SV=2	RNF214	0	0	1	1	2	2	3	2	0	0	0	1	1	0	1	1	0	2	3	3	0	0	0	2	2	2	0	0	0	2	2	1	0	0	0	2	2	1	0	0	0	1	2	1	0	0	0
13531	>sp|P10619|PPGB_HUMAN Lysosomal protective protein OS=Homo sapiens GN=CTSA PE=1 SV=2	CTSA	0	0	1	1	1	1	1	1	1	0	1	1	0	1	1	0	0	4	3	4	1	2	1	3	2	2	1	0	1	3	4	3	0	0	0	1	2	3	1	0	1	1	1	1	0	1	0
18244	>sp|P22314|UBA1_HUMAN Ubiquitin-like modifier-activating enzyme 1 OS=Homo sapiens GN=UBA1 PE=1 SV=3	UBA1	0	0	2	2	1	70	76	69	0	0	1	46	51	51	1	1	1	57	54	50	1	1	1	40	41	44	0	0	1	48	53	49	0	2	2	68	73	78	0	0	0	59	60	57	1	1	0
5561	>sp|Q96LJ7|DHRS1_HUMAN Dehydrogenase/reductase SDR family member 1 OS=Homo sapiens GN=DHRS1 PE=1 SV=1	DHRS1	0	0	1	3	1	0	0	0	4	3	2	0	0	0	5	6	7	0	0	0	3	5	3	0	0	0	4	3	3	0	0	0	1	2	2	0	0	0	0	0	1	0	0	0	0	0	0
10387	>sp|P06239|LCK_HUMAN Tyrosine-protein kinase Lck OS=Homo sapiens GN=LCK PE=1 SV=6	LCK	0	0	1	0	0	0	0	0	0	0	0	0	0	0	0	0	0	0	0	0	0	0	0	0	0	0	0	0	0	0	0	0	0	0	0	0	0	0	0	0	0	0	0	0	0	0	0
1365	>sp|P56385|ATP5I_HUMAN ATP synthase subunit e, mitochondrial OS=Homo sapiens GN=ATP5I PE=1 SV=2	ATP5I	0	0	2	3	3	0	0	0	4	3	4	0	0	0	0	1	0	0	0	0	1	0	0	0	0	0	2	2	2	0	0	0	3	3	2	0	0	0	0	1	5	0	0	0	3	2	2
5130	>sp|Q9UBT7|CTNL1_HUMAN Alpha-catulin OS=Homo sapiens GN=CTNNAL1 PE=1 SV=2	CTNNAL1	0	0	1	1	0	0	0	0	1	1	1	0	0	0	0	0	0	0	0	0	0	0	0	0	0	0	0	1	0	0	0	0	1	0	1	0	0	0	0	0	0	0	0	0	0	0	0
3202	>sp|O60869|EDF1_HUMAN Endothelial differentiation-related factor 1 OS=Homo sapiens GN=EDF1 PE=1 SV=1	EDF1	0	0	1	1	0	1	1	2	1	1	2	1	1	0	0	0	0	0	0	0	0	0	0	1	1	0	3	2	3	1	1	0	3	3	3	0	0	0	0	1	1	3	1	3	3	3	1
2231	>sp|O75828|CBR3_HUMAN Carbonyl reductase [NADPH] 3 OS=Homo sapiens GN=CBR3 PE=1 SV=3	CBR3	0	0	1	0	0	0	0	0	0	0	0	0	0	0	1	1	2	6	8	8	0	2	1	6	4	5	0	0	0	0	0	0	0	0	0	0	0	0	0	0	0	0	0	1	0	0	0
6029	>sp|Q15125|EBP_HUMAN 3-beta-hydroxysteroid-Delta(8),Delta(7)-isomerase OS=Homo sapiens GN=EBP PE=1 SV=3	EBP	0	0	3	2	2	0	0	0	2	1	2	0	0	0	2	1	1	0	0	0	3	3	2	0	0	0	3	3	2	0	0	0	3	2	3	0	1	0	1	3	0	0	0	0	2	1	2
17918	>sp|P11387|TOP1_HUMAN DNA topoisomerase 1 OS=Homo sapiens GN=TOP1 PE=1 SV=2	TOP1	0	0	2	0	2	0	0	0	0	0	0	0	0	0	0	0	0	0	0	0	0	0	0	0	0	0	0	0	0	0	0	0	0	0	0	0	0	0	19	19	18	0	0	0	22	26	18
11558	>sp|Q7Z406|MYH14_HUMAN Myosin-14 OS=Homo sapiens GN=MYH14 PE=1 SV=2	MYH14	0	0	2	0	1	0	0	0	1	1	0	0	0	0	0	0	0	0	0	0	1	0	0	0	0	0	0	0	0	0	0	0	1	0	0	0	0	0	0	0	0	0	0	0	0	0	0
15753	>sp|P55735|SEC13_HUMAN Protein SEC13 homolog OS=Homo sapiens GN=SEC13 PE=1 SV=3	SEC13	0	0	1	1	1	1	1	2	1	2	1	1	1	1	2	3	2	4	4	3	1	1	1	3	2	3	1	1	1	3	1	0	0	1	1	3	3	2	0	0	0	2	2	3	0	0	0
14926	>sp|P50914|RL14_HUMAN 60S ribosomal protein L14 OS=Homo sapiens GN=RPL14 PE=1 SV=4	RPL14	0	0	1	1	1	3	3	3	1	1	1	3	3	3	2	1	1	3	3	3	1	1	1	3	3	3	2	2	0	3	3	2	2	1	2	3	2	4	1	2	0	3	4	4	1	1	1
11625	>sp|P52701|MSH6_HUMAN DNA mismatch repair protein Msh6 OS=Homo sapiens GN=MSH6 PE=1 SV=2	MSH6	0	0	1	1	1	1	0	0	1	1	1	1	0	0	1	1	3	1	1	1	1	1	1	1	1	1	1	0	1	1	1	1	1	1	1	1	1	0	0	0	0	1	1	2	0	0	0
11005	>sp|O75448|MED24_HUMAN Mediator of RNA polymerase II transcription subunit 24 OS=Homo sapiens GN=MED24 PE=1 SV=1	MED24	0	0	1	2	2	0	0	0	0	0	1	0	0	0	0	0	0	0	0	0	1	1	1	0	0	0	0	0	0	0	0	0	0	1	2	0	0	0	0	0	0	0	0	0	0	0	0
10291	>sp|Q04760|LGUL_HUMAN Lactoylglutathione lyase OS=Homo sapiens GN=GLO1 PE=1 SV=4	GLO1	0	0	1	0	1	13	12	12	1	0	1	15	12	16	0	0	0	6	6	5	0	0	0	8	10	6	0	0	0	10	12	10	0	0	0	13	10	11	0	0	0	8	8	8	0	0	0
6349	>sp|O60645|EXOC3_HUMAN Exocyst complex component 3 OS=Homo sapiens GN=EXOC3 PE=1 SV=2	EXOC3	0	0	1	2	0	0	0	0	0	0	1	1	0	0	0	0	0	1	0	1	0	0	0	0	0	0	1	1	0	0	0	0	2	1	0	1	1	1	0	0	0	0	0	1	0	0	0
4373	>sp|Q9ULV3|CIZ1_HUMAN Cip1-interacting zinc finger protein OS=Homo sapiens GN=CIZ1 PE=1 SV=2	CIZ1	0	0	1	1	0	0	0	0	1	1	0	0	0	0	0	0	0	0	0	0	0	0	0	0	0	0	0	0	0	0	0	0	0	0	0	0	0	0	1	0	0	0	0	0	0	0	0
17385	>sp|Q99595|TI17A_HUMAN Mitochondrial import inner membrane translocase subunit Tim17-A OS=Homo sapiens GN=TIMM17A PE=1 SV=1	TIMM17A	0	0	1	0	1	0	0	0	0	0	1	0	0	0	0	0	0	0	0	0	0	1	1	0	0	0	1	1	1	0	0	0	0	0	0	0	0	0	0	0	0	0	0	0	0	0	0
6614	>sp|Q86VR2|F134C_HUMAN Protein FAM134C OS=Homo sapiens GN=FAM134C PE=1 SV=1	FAM134C	0	0	1	1	1	0	0	0	2	1	2	0	0	0	1	1	1	0	0	0	1	1	1	0	0	0	1	2	1	0	0	0	1	1	2	0	0	0	1	3	3	0	0	0	3	2	5
11886	>sp|Q92982|NINJ1_HUMAN Ninjurin-1 OS=Homo sapiens GN=NINJ1 PE=1 SV=2	NINJ1	0	0	1	2	1	0	0	0	2	1	2	0	0	0	0	1	2	0	0	0	1	1	1	0	0	0	4	4	5	0	0	0	3	4	3	0	0	0	2	0	1	0	0	0	3	4	7
18631	>sp|Q9H3U1|UN45A_HUMAN Protein unc-45 homolog A OS=Homo sapiens GN=UNC45A PE=1 SV=1	UNC45A	0	0	1	3	1	3	2	2	1	2	2	0	0	1	2	2	1	9	6	8	2	2	2	4	4	4	0	2	0	3	0	0	1	1	2	4	2	4	0	0	0	5	6	8	0	0	0
12511	>sp|Q8NBM8|PCYXL_HUMAN Prenylcysteine oxidase-like OS=Homo sapiens GN=PCYOX1L PE=1 SV=2	PCYOX1L	0	0	1	0	1	0	0	0	0	0	0	0	0	0	1	1	1	0	0	0	0	0	0	0	0	0	1	2	2	0	0	0	1	2	1	0	0	0	0	0	0	0	0	0	0	0	0
8842	>sp|P21953|ODBB_HUMAN 2-oxoisovalerate dehydrogenase subunit beta, mitochondrial OS=Homo sapiens GN=BCKDHB PE=1 SV=2	BCKDHB	0	0	2	1	1	0	0	0	2	2	2	0	0	0	2	2	2	1	1	1	2	2	2	0	0	0	1	0	0	0	0	0	1	1	2	0	0	0	0	0	0	0	1	0	0	0	0
3916	>sp|Q8TDB8|GTR14_HUMAN Solute carrier family 2, facilitated glucose transporter member 14 OS=Homo sapiens GN=SLC2A14 PE=2 SV=1	SLC2A14	0	0	2	1	1	0	0	0	0	0	0	0	0	0	1	1	0	0	0	0	1	1	1	0	0	0	0	0	0	0	0	0	0	0	0	0	0	0	0	0	0	0	0	0	0	0	0
69106	>tr|R4GN18|R4GN18_HUMAN Membrane cofactor protein (Fragment) OS=Homo sapiens GN=CD46 PE=1 SV=1	CD46	0	0	1	1	1	0	0	0	1	1	1	0	0	0	0	0	0	0	0	0	0	0	0	0	0	0	1	0	1	0	0	0	1	0	0	0	0	0	1	1	1	0	0	0	1	1	1
14142	>sp|Q53GS9|SNUT2_HUMAN U4/U6.U5 tri-snRNP-associated protein 2 OS=Homo sapiens GN=USP39 PE=1 SV=2	USP39	0	0	2	1	0	0	0	0	4	2	3	0	0	0	0	0	0	0	0	0	4	1	7	0	0	0	0	0	0	0	0	0	0	0	0	0	0	0	0	0	0	0	0	0	0	0	0
13061	>sp|P56589|PEX3_HUMAN Peroxisomal biogenesis factor 3 OS=Homo sapiens GN=PEX3 PE=1 SV=1	PEX3	0	0	1	1	1	0	0	0	0	1	0	0	0	0	0	2	2	0	0	0	0	0	0	0	0	0	1	0	1	0	0	0	0	0	0	0	0	0	0	1	1	0	0	0	0	0	0
11047	>sp|Q9NX47|MARH5_HUMAN E3 ubiquitin-protein ligase MARCH5 OS=Homo sapiens GN=MARCH5 PE=1 SV=1	MARCH5	0	0	1	1	2	0	0	0	0	0	0	0	0	0	2	2	2	0	0	0	2	2	2	0	0	0	0	0	0	0	0	0	0	0	0	0	0	0	0	0	0	0	0	0	0	0	0
9177	>sp|Q9NZT2|OGFR_HUMAN Opioid growth factor receptor OS=Homo sapiens GN=OGFR PE=1 SV=3	OGFR	0	0	1	0	1	7	5	3	0	0	0	6	7	7	0	0	0	6	4	5	0	0	0	4	4	5	0	0	0	2	1	2	0	0	0	5	7	9	0	0	0	7	4	5	0	0	0
7910	>sp|O43432|IF4G3_HUMAN Eukaryotic translation initiation factor 4 gamma 3 OS=Homo sapiens GN=EIF4G3 PE=1 SV=2	EIF4G3	0	0	2	2	1	3	2	2	1	1	1	3	1	1	1	1	1	2	2	2	1	1	1	2	2	2	2	2	2	2	2	2	2	1	2	1	2	2	2	2	2	2	2	2	2	2	1
15153	>sp|Q6P1L8|RM14_HUMAN 39S ribosomal protein L14, mitochondrial OS=Homo sapiens GN=MRPL14 PE=1 SV=1	MRPL14	0	0	1	1	1	0	0	0	1	1	0	0	0	0	0	0	0	0	0	0	0	0	0	0	0	0	1	2	1	0	0	0	0	0	1	0	0	0	0	1	1	0	0	0	0	0	0
14426	>sp|Q96PU8|QKI_HUMAN Protein quaking OS=Homo sapiens GN=QKI PE=1 SV=1	QKI	0	0	1	1	1	1	0	0	1	2	1	0	0	0	0	0	0	0	0	0	1	0	1	0	0	0	0	0	0	0	0	0	0	0	0	0	0	0	0	0	0	0	0	0	0	0	1
11937	>sp|P23511|NFYA_HUMAN Nuclear transcription factor Y subunit alpha OS=Homo sapiens GN=NFYA PE=1 SV=2	NFYA	0	0	1	1	1	0	0	0	1	2	1	0	0	0	0	0	0	0	0	0	0	0	1	0	0	0	0	1	1	0	0	0	1	0	1	0	0	0	1	0	0	0	0	0	3	4	2
12233	>sp|Q9BVI4|NOC4L_HUMAN Nucleolar complex protein 4 homolog OS=Homo sapiens GN=NOC4L PE=1 SV=1	NOC4L	0	0	2	1	3	0	0	0	3	1	3	0	0	0	2	2	1	0	0	0	4	4	3	0	0	0	0	0	0	0	0	0	0	0	0	0	0	0	0	0	0	0	0	0	0	0	0
8471	>sp|P26572|MGAT1_HUMAN Alpha-1,3-mannosyl-glycoprotein 2-beta-N-acetylglucosaminyltransferase OS=Homo sapiens GN=MGAT1 PE=1 SV=2	MGAT1	0	0	1	1	1	0	0	0	2	2	3	0	0	0	0	0	0	0	0	0	2	0	1	0	0	0	1	2	3	0	0	0	2	1	1	0	0	0	0	0	0	0	0	0	0	1	0
4987	>sp|Q9Y6N1|COX11_HUMAN Cytochrome c oxidase assembly protein COX11, mitochondrial OS=Homo sapiens GN=COX11 PE=1 SV=3	COX11	0	0	1	0	1	0	0	0	1	2	1	0	0	0	0	0	0	0	0	0	0	0	0	0	0	0	0	0	0	0	0	0	0	0	0	0	0	0	0	0	0	0	0	0	0	0	0
17905	>sp|Q9BVT8|TMUB1_HUMAN Transmembrane and ubiquitin-like domain-containing protein 1 OS=Homo sapiens GN=TMUB1 PE=1 SV=1	TMUB1	0	0	1	1	1	0	0	0	1	1	1	0	0	0	1	1	0	0	0	0	1	1	1	0	0	0	0	0	0	0	0	0	0	0	0	0	0	0	1	3	2	0	0	0	2	2	2
14805	>sp|Q9HB40|RISC_HUMAN Retinoid-inducible serine carboxypeptidase OS=Homo sapiens GN=SCPEP1 PE=1 SV=1	SCPEP1	0	0	1	0	1	1	1	1	0	0	2	1	1	1	0	0	0	1	1	1	0	0	0	1	2	1	0	0	0	1	2	1	0	0	0	1	0	0	0	0	0	0	0	0	0	0	0
13165	>sp|P13797|PLST_HUMAN Plastin-3 OS=Homo sapiens GN=PLS3 PE=1 SV=4	PLS3	0	0	1	1	0	25	20	22	0	1	1	20	26	27	0	0	0	20	17	20	0	0	0	19	20	19	0	0	0	3	3	3	0	0	0	8	7	5	0	0	0	17	15	15	0	0	0
1223	>sp|P98194|AT2C1_HUMAN Calcium-transporting ATPase type 2C member 1 OS=Homo sapiens GN=ATP2C1 PE=1 SV=3	ATP2C1	0	0	1	0	0	0	0	0	0	1	0	0	0	0	3	1	2	0	0	0	1	0	0	0	0	0	3	2	3	0	0	0	3	3	2	0	0	0	0	0	0	0	0	0	0	0	0
18205	>sp|P61088|UBE2N_HUMAN Ubiquitin-conjugating enzyme E2 N OS=Homo sapiens GN=UBE2N PE=1 SV=1	UBE2N	0	0	1	2	1	7	6	9	0	0	2	8	5	8	0	0	0	8	6	8	0	0	1	6	9	6	0	0	0	10	9	9	2	1	2	9	10	8	1	0	1	5	6	5	2	2	0
15029	>sp|Q8N983|RM43_HUMAN 39S ribosomal protein L43, mitochondrial OS=Homo sapiens GN=MRPL43 PE=1 SV=1	MRPL43	0	0	1	1	3	0	0	0	2	2	3	0	0	0	2	3	4	0	0	0	3	2	2	0	0	0	2	3	2	0	0	0	2	2	3	0	0	0	0	1	1	0	0	0	1	1	1
11749	>sp|Q14919|NC2A_HUMAN Dr1-associated corepressor OS=Homo sapiens GN=DRAP1 PE=1 SV=3	DRAP1	0	0	1	1	1	1	0	1	1	1	3	1	0	1	0	0	0	0	1	1	0	0	0	0	1	1	2	1	3	0	0	0	1	0	2	2	0	1	2	1	1	1	0	0	2	3	2
6333	>sp|Q14677|EPN4_HUMAN Clathrin interactor 1 OS=Homo sapiens GN=CLINT1 PE=1 SV=1	CLINT1	0	0	1	3	2	0	1	1	2	1	2	6	5	5	4	3	3	2	1	1	4	3	5	3	3	2	2	4	2	6	7	6	2	3	4	8	8	8	2	4	2	4	3	2	2	2	3
4336	>sp|Q9H078|CLPB_HUMAN Caseinolytic peptidase B protein homolog OS=Homo sapiens GN=CLPB PE=1 SV=1	CLPB	0	0	1	1	1	0	0	0	5	7	7	0	1	1	1	3	4	0	0	0	2	2	3	0	1	0	0	0	1	0	0	0	0	0	0	0	0	0	1	0	0	0	0	0	0	0	0
18996	>sp|Q15061|WDR43_HUMAN WD repeat-containing protein 43 OS=Homo sapiens GN=WDR43 PE=1 SV=3	WDR43	0	0	1	1	1	0	0	0	1	0	1	0	0	0	0	0	0	0	0	0	0	2	1	0	0	0	0	0	0	0	0	0	0	0	0	0	0	0	0	0	0	0	0	0	0	0	0
14985	>sp|P62424|RL7A_HUMAN 60S ribosomal protein L7a OS=Homo sapiens GN=RPL7A PE=1 SV=2	RPL7A	0	0	1	0	0	6	4	6	1	0	0	7	7	6	6	6	7	5	6	5	0	0	2	5	6	6	3	3	3	9	9	8	4	2	3	3	3	3	0	0	0	15	15	15	0	0	1
726	>sp|P04075|ALDOA_HUMAN Fructose-bisphosphate aldolase A OS=Homo sapiens GN=ALDOA PE=1 SV=2	ALDOA	0	0	1	2	1	37	38	31	2	2	3	32	37	26	1	1	1	42	50	45	3	2	3	46	40	43	3	3	1	65	67	52	2	2	2	59	60	65	4	3	3	61	62	59	3	3	4
5879	>sp|Q9NVM6|DJC17_HUMAN DnaJ homolog subfamily C member 17 OS=Homo sapiens GN=DNAJC17 PE=1 SV=1	DNAJC17	0	0	1	2	2	0	0	0	0	0	1	1	0	0	0	0	0	0	0	0	0	0	0	0	0	0	0	0	2	0	0	0	0	0	0	0	0	0	0	0	0	1	2	2	2	0	0
16712	>sp|P47897|SYQ_HUMAN Glutamine--tRNA ligase OS=Homo sapiens GN=QARS PE=1 SV=1	QARS	0	0	1	3	4	12	11	12	3	5	2	9	9	10	0	0	0	19	20	17	2	0	0	13	8	13	4	2	3	15	17	20	5	4	2	11	10	12	0	0	0	15	12	18	0	0	0
15156	>sp|Q7Z2W9|RM21_HUMAN 39S ribosomal protein L21, mitochondrial OS=Homo sapiens GN=MRPL21 PE=1 SV=2	MRPL21	0	0	2	1	1	0	0	0	0	0	0	0	0	0	4	4	2	0	0	0	2	1	1	0	0	0	0	0	0	0	0	0	0	0	0	0	0	0	0	0	0	0	0	0	0	0	0
3292	>sp|Q9P0I2|EMC3_HUMAN ER membrane protein complex subunit 3 OS=Homo sapiens GN=EMC3 PE=1 SV=3	EMC3	0	0	1	2	2	0	0	0	4	3	2	0	0	0	1	0	1	0	0	0	1	0	1	0	0	0	3	3	3	0	0	0	3	3	3	0	0	0	3	3	5	0	0	0	3	3	4
2462	>sp|Q9H0W5|CCDC8_HUMAN Coiled-coil domain-containing protein 8 OS=Homo sapiens GN=CCDC8 PE=1 SV=2	CCDC8	0	0	1	0	1	0	0	0	1	1	1	0	0	0	0	0	0	0	0	0	0	0	0	0	0	0	0	0	0	0	0	0	0	0	0	0	0	0	0	0	0	0	0	0	0	0	0
15101	>sp|Q4U2R6|RM51_HUMAN 39S ribosomal protein L51, mitochondrial OS=Homo sapiens GN=MRPL51 PE=1 SV=1	MRPL51	0	0	1	0	1	0	0	0	2	2	1	0	0	0	0	0	1	0	0	0	0	0	0	0	0	0	0	2	0	0	0	0	0	1	1	0	0	0	0	0	0	0	0	0	0	0	1
11721	>sp|P13591|NCAM1_HUMAN Neural cell adhesion molecule 1 OS=Homo sapiens GN=NCAM1 PE=1 SV=3	NCAM1	0	0	1	3	5	0	0	0	0	0	0	0	0	0	0	0	0	0	0	0	0	0	0	0	0	0	0	0	0	0	0	0	0	0	0	0	0	0	0	0	0	0	0	0	0	0	0
15651	>sp|P60468|SC61B_HUMAN Protein transport protein Sec61 subunit beta OS=Homo sapiens GN=SEC61B PE=1 SV=2	SEC61B	0	0	2	2	3	0	0	0	2	3	3	0	0	0	2	2	2	0	0	0	1	1	1	0	0	0	3	3	1	0	0	0	3	2	3	0	0	0	8	4	6	0	0	0	7	6	6
5816	>sp|P18858|DNLI1_HUMAN DNA ligase 1 OS=Homo sapiens GN=LIG1 PE=1 SV=1	LIG1	0	0	1	0	0	2	2	1	0	0	0	0	1	1	0	0	0	0	0	0	0	0	0	0	0	0	0	0	0	1	0	0	0	0	0	0	0	0	0	0	0	3	3	4	0	0	0
3022	>sp|P14406|CX7A2_HUMAN Cytochrome c oxidase subunit 7A2, mitochondrial OS=Homo sapiens GN=COX7A2 PE=1 SV=1	COX7A2	0	0	1	1	0	0	0	0	1	1	1	0	0	0	0	0	0	0	0	0	0	0	0	0	0	0	0	1	0	0	0	0	1	1	1	0	0	0	1	1	1	0	0	0	1	1	1
19213	>sp|Q96AX1|VP33A_HUMAN Vacuolar protein sorting-associated protein 33A OS=Homo sapiens GN=VPS33A PE=1 SV=1	VPS33A	0	0	1	1	1	0	0	0	1	2	1	0	0	0	2	1	2	0	0	1	1	0	1	0	1	0	4	4	2	1	0	1	3	3	3	0	0	0	0	0	0	0	0	0	0	0	0
15260	>sp|Q9Y2L1|RRP44_HUMAN Exosome complex exonuclease RRP44 OS=Homo sapiens GN=DIS3 PE=1 SV=2	DIS3	0	0	1	1	1	11	15	13	1	1	1	6	6	10	0	0	1	0	0	0	0	0	0	0	0	0	0	0	0	0	0	0	0	0	0	0	0	0	0	0	0	1	0	0	0	0	0
14298	>sp|Q969G3|SMCE1_HUMAN SWI/SNF-related matrix-associated actin-dependent regulator of chromatin subfamily E member 1 OS=Homo sapiens GN=SMARCE1 PE=1 SV=2	SMARCE1	0	0	1	1	1	0	0	0	1	1	1	0	0	0	1	1	0	0	0	0	2	2	2	0	0	0	0	1	0	0	0	0	1	0	0	0	0	0	5	2	2	0	0	0	6	3	4
11327	>sp|Q9Y5U8|MPC1_HUMAN Mitochondrial pyruvate carrier 1 OS=Homo sapiens GN=MPC1 PE=1 SV=1	MPC1	0	0	1	2	2	0	0	0	2	2	2	0	0	0	0	1	1	0	0	0	0	1	0	0	0	0	1	1	0	0	0	0	1	0	1	0	0	0	0	0	1	0	0	0	0	0	0
17791	>sp|P25445|TNR6_HUMAN Tumor necrosis factor receptor superfamily member 6 OS=Homo sapiens GN=FAS PE=1 SV=1	FAS	0	0	2	2	1	0	0	0	2	1	2	0	0	0	0	0	0	0	0	0	0	0	0	0	0	0	3	3	3	0	0	0	3	3	2	0	0	0	3	3	3	0	0	0	2	2	2
904	>sp|P21397|AOFA_HUMAN Amine oxidase [flavin-containing] A OS=Homo sapiens GN=MAOA PE=1 SV=1	MAOA	0	0	1	1	1	0	0	0	1	2	1	0	0	0	2	1	1	0	0	0	3	2	3	0	0	0	0	0	0	0	0	0	0	0	0	0	0	0	0	0	0	0	0	0	0	0	0
6756	>sp|Q02790|FKBP4_HUMAN Peptidyl-prolyl cis-trans isomerase FKBP4 OS=Homo sapiens GN=FKBP4 PE=1 SV=3	FKBP4	0	0	1	1	0	21	21	20	1	0	1	28	32	36	0	0	0	18	20	17	0	0	0	18	22	20	1	0	2	43	44	43	0	0	0	35	37	32	0	0	0	30	35	31	0	0	0
5780	>sp|P55265|DSRAD_HUMAN Double-stranded RNA-specific adenosine deaminase OS=Homo sapiens GN=ADAR PE=1 SV=4	ADAR	0	0	1	0	0	0	0	0	0	0	0	0	0	0	0	0	0	0	0	0	3	2	2	0	0	0	1	2	2	0	2	0	2	1	3	1	0	0	0	0	1	0	0	0	1	0	0
9699	>sp|A4D1S0|KLRG2_HUMAN Killer cell lectin-like receptor subfamily G member 2 OS=Homo sapiens GN=KLRG2 PE=1 SV=3	KLRG2	0	0	2	2	2	0	0	0	0	1	2	0	0	0	0	0	0	0	0	0	0	0	0	0	0	0	0	0	0	0	0	0	0	0	0	0	0	0	1	0	2	0	0	0	1	0	2
16520	>sp|O60499|STX10_HUMAN Syntaxin-10 OS=Homo sapiens GN=STX10 PE=1 SV=1	STX10	0	0	1	0	1	0	0	0	0	0	0	0	0	0	0	0	1	0	0	0	0	0	0	0	0	0	0	0	0	0	0	0	0	0	0	0	0	0	0	0	1	0	0	0	2	5	3
14931	>sp|Q6P5R6|RL22L_HUMAN 60S ribosomal protein L22-like 1 OS=Homo sapiens GN=RPL22L1 PE=1 SV=2	RPL22L1	0	0	1	0	1	0	0	0	1	0	0	0	0	0	0	0	0	0	0	0	0	0	0	0	0	0	0	0	0	1	0	0	0	0	0	0	0	0	0	0	0	0	0	0	1	0	0
11281	>sp|Q6WCQ1|MPRIP_HUMAN Myosin phosphatase Rho-interacting protein OS=Homo sapiens GN=MPRIP PE=1 SV=3	MPRIP	0	0	1	1	0	0	0	0	0	0	0	0	0	0	0	0	0	0	0	0	0	0	0	0	0	0	0	0	0	0	0	0	0	0	0	0	0	0	0	0	0	0	0	0	0	0	0
7355	>sp|Q8N2G8|GHDC_HUMAN GH3 domain-containing protein OS=Homo sapiens GN=GHDC PE=1 SV=2	GHDC	0	0	1	1	1	0	0	0	2	2	3	0	0	0	1	1	1	0	0	0	1	1	1	0	0	0	6	5	5	0	0	0	4	4	4	0	0	0	0	0	0	0	0	0	0	0	1
4456	>sp|Q8N5K1|CISD2_HUMAN CDGSH iron-sulfur domain-containing protein 2 OS=Homo sapiens GN=CISD2 PE=1 SV=1	CISD2	0	0	1	1	1	0	0	0	1	2	1	0	0	0	0	0	0	0	0	0	0	0	0	0	0	0	1	0	2	0	0	0	0	0	0	0	0	0	5	3	3	0	0	0	6	6	3
15428	>sp|Q9H2J7|S6A15_HUMAN Sodium-dependent neutral amino acid transporter B(0)AT2 OS=Homo sapiens GN=SLC6A15 PE=1 SV=1	SLC6A15	0	0	1	2	1	0	0	0	0	0	0	0	0	0	0	0	0	0	0	0	0	0	0	0	0	0	0	0	0	0	0	0	0	0	0	0	0	0	0	0	0	0	0	0	0	0	0
12004	>sp|Q9HAS0|NJMU_HUMAN Protein Njmu-R1 OS=Homo sapiens GN=C17orf75 PE=1 SV=2	C17orf75	0	0	1	1	1	2	1	0	1	1	1	2	1	1	1	1	1	2	1	1	1	1	1	1	1	0	1	0	1	2	3	2	0	1	1	1	3	2	0	0	0	0	0	0	1	1	0
3888	>sp|Q4G148|GXLT1_HUMAN Glucoside xylosyltransferase 1 OS=Homo sapiens GN=GXYLT1 PE=1 SV=2	GXYLT1	0	0	2	0	0	0	0	0	0	1	1	0	0	0	0	0	0	0	0	0	0	0	0	0	0	0	3	3	4	0	0	0	3	0	2	1	0	0	0	0	0	0	0	0	0	1	0
7317	>sp|P14314|GLU2B_HUMAN Glucosidase 2 subunit beta OS=Homo sapiens GN=PRKCSH PE=1 SV=2	PRKCSH	0	0	1	1	1	19	18	18	4	4	3	0	0	0	11	0	14	16	0	19	10	8	0	0	0	16	2	5	1	13	19	15	1	1	3	0	0	0	7	0	8	19	17	16	7	6	7
3451	>sp|P43003|EAA1_HUMAN Excitatory amino acid transporter 1 OS=Homo sapiens GN=SLC1A3 PE=1 SV=1	SLC1A3	0	0	1	1	2	0	0	0	0	0	0	0	0	0	1	1	1	0	0	0	1	1	1	0	0	0	0	0	0	0	0	0	0	0	0	0	0	0	0	0	0	0	0	0	0	0	0
3291	>sp|Q8N766|EMC1_HUMAN ER membrane protein complex subunit 1 OS=Homo sapiens GN=EMC1 PE=1 SV=1	EMC1	0	0	1	1	1	0	0	0	0	0	0	0	0	0	5	5	4	0	0	0	3	5	6	0	0	0	1	0	1	0	0	0	3	0	1	0	0	0	0	0	1	0	0	0	0	0	0
3033	>sp|Q96F07|CYFP2_HUMAN Cytoplasmic FMR1-interacting protein 2 OS=Homo sapiens GN=CYFIP2 PE=1 SV=2	CYFIP2	0	0	1	1	1	2	0	1	1	1	0	1	0	0	2	1	1	0	0	0	1	1	1	0	0	2	0	1	0	0	0	0	0	0	0	0	0	0	0	0	0	3	3	2	0	0	0
19057	>sp|O60763|USO1_HUMAN General vesicular transport factor p115 OS=Homo sapiens GN=USO1 PE=1 SV=2	USO1	0	0	1	2	4	11	12	9	1	2	1	11	14	9	0	0	1	10	12	9	0	0	1	10	9	7	0	0	0	4	5	6	1	0	0	3	3	5	0	0	1	6	7	8	0	1	0
19006	>sp|Q9HBM0|VEZA_HUMAN Vezatin OS=Homo sapiens GN=VEZT PE=1 SV=3	VEZT	0	0	1	0	0	0	0	0	0	0	0	0	0	0	0	0	0	0	0	0	0	0	0	0	0	0	1	1	1	0	0	0	1	1	1	0	0	0	0	1	0	0	0	0	1	0	0
15772	>sp|Q8N1F8|S11IP_HUMAN Serine/threonine-protein kinase 11-interacting protein OS=Homo sapiens GN=STK11IP PE=1 SV=3	STK11IP	0	0	1	1	2	0	0	0	1	1	2	0	0	0	2	1	1	0	0	0	0	0	0	0	0	0	1	1	1	0	0	0	1	1	1	0	0	0	0	0	0	0	0	0	0	0	0
14668	>sp|Q9P0K7|RAI14_HUMAN Ankycorbin OS=Homo sapiens GN=RAI14 PE=1 SV=2	RAI14	0	0	1	1	1	0	0	0	0	0	2	0	0	0	0	0	0	0	0	0	0	0	0	0	0	0	0	0	0	0	0	0	0	0	0	0	0	0	1	1	0	0	0	0	0	0	0
13427	>sp|Q08752|PPID_HUMAN Peptidyl-prolyl cis-trans isomerase D OS=Homo sapiens GN=PPID PE=1 SV=3	PPID	0	0	1	0	1	3	2	3	1	1	0	1	1	1	0	0	0	4	4	4	0	0	0	4	2	2	0	0	0	3	2	3	0	0	0	2	2	0	0	0	0	0	2	0	0	0	0
13080	>sp|Q969N2|PIGT_HUMAN GPI transamidase component PIG-T OS=Homo sapiens GN=PIGT PE=1 SV=1	PIGT	0	0	1	1	1	0	0	0	2	2	1	0	0	0	2	2	1	0	0	0	3	3	3	0	0	0	5	4	3	0	0	0	4	4	2	0	0	0	0	0	0	0	0	0	0	1	0
11997	>sp|Q9NXR1|NDE1_HUMAN Nuclear distribution protein nudE homolog 1 OS=Homo sapiens GN=NDE1 PE=1 SV=2	NDE1	0	0	1	1	1	0	0	0	1	1	1	0	0	0	1	1	1	0	1	0	1	1	1	0	0	0	1	1	1	1	0	1	2	1	2	0	0	0	2	0	0	0	0	0	2	1	1
7960	>sp|Q15181|IPYR_HUMAN Inorganic pyrophosphatase OS=Homo sapiens GN=PPA1 PE=1 SV=2	PPA1	0	0	1	0	0	17	15	17	0	0	0	19	21	19	0	0	0	4	4	3	0	0	0	8	7	6	0	0	0	15	13	14	0	0	0	15	20	22	0	0	0	13	13	13	0	0	0
3230	>sp|P29317|EPHA2_HUMAN Ephrin type-A receptor 2 OS=Homo sapiens GN=EPHA2 PE=1 SV=2	EPHA2	0	0	1	1	2	0	0	0	1	2	0	0	0	0	0	0	0	0	0	0	0	0	0	0	0	0	0	0	0	0	0	0	0	0	0	0	0	0	0	0	0	0	0	0	0	0	0
16118	>sp|Q9UNH6|SNX7_HUMAN Sorting nexin-7 OS=Homo sapiens GN=SNX7 PE=1 SV=1	SNX7	0	0	1	2	1	0	0	0	2	2	0	0	0	0	0	0	0	0	0	0	0	0	0	0	0	0	0	0	0	0	0	0	0	0	0	0	0	0	1	1	1	0	0	0	0	0	1
16	>sp|P63151|2ABA_HUMAN Serine/threonine-protein phosphatase 2A 55 kDa regulatory subunit B alpha isoform OS=Homo sapiens GN=PPP2R2A PE=1 SV=1	PPP2R2A	0	0	1	0	0	2	2	1	0	0	0	0	1	0	0	0	1	4	4	4	0	0	0	5	3	4	0	0	0	4	5	4	0	0	0	3	2	3	0	0	0	5	5	5	0	0	0
13720	>sp|P25789|PSA4_HUMAN Proteasome subunit alpha type-4 OS=Homo sapiens GN=PSMA4 PE=1 SV=1	PSMA4	0	0	1	1	1	7	7	8	2	1	1	6	5	5	2	2	1	5	5	3	2	2	2	4	5	5	1	1	1	4	3	4	2	1	2	7	6	8	0	0	0	10	10	7	0	0	0
18124	>sp|Q96J42|TXD15_HUMAN Thioredoxin domain-containing protein 15 OS=Homo sapiens GN=TXNDC15 PE=1 SV=1	TXNDC15	0	0	2	0	2	0	0	0	2	0	0	0	0	0	0	0	0	0	0	0	0	0	0	0	0	0	2	3	3	0	0	0	0	2	2	0	0	0	1	1	0	0	0	0	4	5	3
11575	>sp|Q13496|MTM1_HUMAN Myotubularin OS=Homo sapiens GN=MTM1 PE=1 SV=2	MTM1	0	0	1	1	1	0	0	0	0	2	4	0	0	0	0	2	1	0	0	0	0	1	1	0	0	0	0	0	0	0	0	0	0	0	0	0	0	0	0	0	0	0	0	0	0	0	0
1737	>sp|Q8WVQ1|CANT1_HUMAN Soluble calcium-activated nucleotidase 1 OS=Homo sapiens GN=CANT1 PE=1 SV=1	CANT1	0	0	2	0	2	0	0	0	1	1	0	0	0	0	0	0	0	0	0	0	0	0	0	0	0	0	8	8	10	0	0	0	9	7	6	0	0	0	2	1	2	0	0	0	3	2	1
4181	>sp|P21266|GSTM3_HUMAN Glutathione S-transferase Mu 3 OS=Homo sapiens GN=GSTM3 PE=1 SV=3	GSTM3	0	0	1	1	1	7	6	8	0	0	0	9	11	11	0	0	0	2	2	2	0	0	0	2	2	3	0	0	1	21	24	24	2	0	0	24	22	23	2	3	2	18	18	17	0	1	0
15189	>sp|P19388|RPAB1_HUMAN DNA-directed RNA polymerases I, II, and III subunit RPABC1 OS=Homo sapiens GN=POLR2E PE=1 SV=4	POLR2E	0	0	1	1	1	2	1	1	1	1	1	2	0	0	0	1	1	0	0	0	3	1	3	1	0	0	0	0	0	1	1	0	0	1	0	0	1	0	0	0	0	1	1	0	0	0	0
14045	>sp|Q96GM5|SMRD1_HUMAN SWI/SNF-related matrix-associated actin-dependent regulator of chromatin subfamily D member 1 OS=Homo sapiens GN=SMARCD1 PE=1 SV=2	SMARCD1	0	0	1	1	1	0	0	0	1	0	1	0	0	0	1	0	1	0	0	0	1	2	2	0	0	0	0	0	0	0	0	0	0	0	0	0	0	0	1	2	1	0	0	0	0	0	0
12540	>sp|Q9H4Z3|PCIF1_HUMAN Phosphorylated CTD-interacting factor 1 OS=Homo sapiens GN=PCIF1 PE=1 SV=1	PCIF1	0	0	1	2	1	0	0	0	0	0	1	0	0	0	0	0	0	0	0	0	0	0	0	0	0	2	0	0	0	0	0	0	0	0	0	0	0	0	0	0	0	0	0	0	0	0	0
5165	>sp|Q8WVB6|CTF18_HUMAN Chromosome transmission fidelity protein 18 homolog OS=Homo sapiens GN=CHTF18 PE=1 SV=1	CHTF18	0	0	2	1	0	1	1	1	0	1	0	0	0	0	2	1	2	0	0	0	1	1	1	0	0	0	0	0	0	0	1	0	0	0	0	1	1	0	0	0	0	0	1	1	0	0	0
10869	>sp|Q9UK45|LSM7_HUMAN U6 snRNA-associated Sm-like protein LSm7 OS=Homo sapiens GN=LSM7 PE=1 SV=1	LSM7	0	0	2	1	1	0	0	0	1	2	2	1	0	0	1	0	1	0	0	0	2	2	2	1	2	1	0	0	0	0	0	0	0	0	0	0	0	0	0	0	0	1	0	1	0	0	0
17362	>sp|P09110|THIK_HUMAN 3-ketoacyl-CoA thiolase, peroxisomal OS=Homo sapiens GN=ACAA1 PE=1 SV=2	ACAA1	0	0	1	1	0	1	1	3	2	1	0	1	1	2	0	0	0	7	4	6	1	1	0	3	2	1	1	1	2	6	6	6	1	2	2	6	4	4	1	0	1	6	7	8	0	3	0
1580	>sp|Q9P287|BCCIP_HUMAN BRCA2 and CDKN1A-interacting protein OS=Homo sapiens GN=BCCIP PE=1 SV=1	BCCIP	0	0	1	0	0	5	5	4	0	0	0	5	6	6	0	0	0	4	5	4	2	1	1	6	5	5	0	0	0	2	2	2	0	0	0	4	3	3	0	0	0	1	1	2	0	0	0
11063	>sp|Q7Z3D4|LYSM3_HUMAN LysM and putative peptidoglycan-binding domain-containing protein 3 OS=Homo sapiens GN=LYSMD3 PE=1 SV=2	LYSMD3	0	0	1	0	0	0	0	0	0	0	0	0	0	0	0	0	0	0	0	0	0	0	0	0	0	0	0	0	0	0	0	0	0	0	0	0	0	0	0	0	0	0	0	0	1	1	1
14473	>sp|Q15286|RAB35_HUMAN Ras-related protein Rab-35 OS=Homo sapiens GN=RAB35 PE=1 SV=1	RAB35	0	0	2	2	2	1	1	1	2	1	1	2	2	2	2	2	2	2	1	2	2	2	2	1	3	1	1	2	2	2	2	2	2	1	2	1	1	2	1	0	0	1	1	1	1	1	1
15433	>sp|O60783|RT14_HUMAN 28S ribosomal protein S14, mitochondrial OS=Homo sapiens GN=MRPS14 PE=1 SV=1	MRPS14	0	0	1	0	1	0	0	0	1	1	1	0	0	0	1	1	0	0	0	0	0	0	0	0	0	0	0	1	1	1	0	0	0	0	0	0	0	0	0	1	1	0	0	0	1	1	1
11779	>sp|O43674|NDUB5_HUMAN NADH dehydrogenase [ubiquinone] 1 beta subcomplex subunit 5, mitochondrial OS=Homo sapiens GN=NDUFB5 PE=1 SV=1	NDUFB5	0	0	1	2	3	0	0	0	3	2	3	0	0	0	1	2	2	0	0	0	2	2	2	0	0	0	4	6	4	0	0	0	6	2	4	0	0	0	3	6	7	0	0	0	3	2	3
877	>sp|P35611|ADDA_HUMAN Alpha-adducin OS=Homo sapiens GN=ADD1 PE=1 SV=2	ADD1	0	0	1	2	1	2	2	2	3	2	3	1	0	1	1	2	1	1	2	2	1	1	1	0	0	0	0	0	0	0	0	0	0	0	0	0	0	0	0	0	0	0	0	0	0	0	0
175	>sp|O75027|ABCB7_HUMAN ATP-binding cassette sub-family B member 7, mitochondrial OS=Homo sapiens GN=ABCB7 PE=1 SV=2	ABCB7	0	0	1	1	1	0	0	0	1	1	1	0	0	0	9	7	6	0	0	0	2	3	3	0	0	0	2	0	0	0	0	0	1	0	0	0	0	0	0	0	0	0	0	0	0	0	0
14807	>sp|P61313|RL15_HUMAN 60S ribosomal protein L15 OS=Homo sapiens GN=RPL15 PE=1 SV=2	RPL15	0	0	1	0	0	8	6	8	0	0	0	15	14	12	5	6	5	8	7	7	2	4	2	10	10	9	1	3	1	8	7	8	0	0	0	6	7	6	0	0	0	10	9	10	0	0	0
10243	>sp|Q01650|LAT1_HUMAN Large neutral amino acids transporter small subunit 1 OS=Homo sapiens GN=SLC7A5 PE=1 SV=2	SLC7A5	0	0	1	2	3	0	0	0	1	1	2	0	0	0	2	2	2	0	0	0	2	2	2	0	0	0	4	4	4	0	0	1	4	4	4	1	1	1	3	3	2	0	0	0	1	2	2
9302	>sp|Q13438|OS9_HUMAN Protein OS-9 OS=Homo sapiens GN=OS9 PE=1 SV=1	OS9	0	0	1	1	1	0	0	0	3	2	1	0	0	0	2	3	1	0	0	0	3	5	3	0	0	0	13	13	14	0	0	0	12	10	12	0	0	0	6	6	8	0	0	0	5	8	5
6485	>sp|Q5RKV6|EXOS6_HUMAN Exosome complex component MTR3 OS=Homo sapiens GN=EXOSC6 PE=1 SV=1	EXOSC6	0	0	1	1	1	2	3	2	1	1	1	2	3	3	0	0	1	0	0	0	1	1	0	0	0	0	1	0	1	1	1	1	0	0	0	0	1	2	2	2	0	0	0	0	2	0	0
3787	>sp|Q9NZD2|GLTP_HUMAN Glycolipid transfer protein OS=Homo sapiens GN=GLTP PE=1 SV=3	GLTP	0	0	1	3	1	0	0	0	3	1	2	0	0	0	1	1	1	0	0	0	1	1	1	0	0	0	2	1	3	0	1	0	1	1	1	0	0	0	6	3	4	0	0	0	4	4	4
19677	>sp|Q6PML9|ZNT9_HUMAN Zinc transporter 9 OS=Homo sapiens GN=SLC30A9 PE=1 SV=1	SLC30A9	0	0	1	1	1	0	0	0	1	2	0	0	0	0	1	1	1	0	0	0	0	0	1	0	0	0	0	0	2	0	0	0	1	0	1	0	0	0	0	0	0	0	0	0	0	0	0
14509	>sp|Q92600|RCD1_HUMAN Cell differentiation protein RCD1 homolog OS=Homo sapiens GN=RQCD1 PE=1 SV=1	RQCD1	0	0	1	2	2	0	1	0	2	2	1	1	1	0	0	0	0	0	0	0	0	0	0	0	0	0	0	0	0	0	0	0	1	0	0	0	0	0	0	1	1	2	1	2	2	1	3
35506	>tr|E5RFV3|E5RFV3_HUMAN Splicing regulatory glutamine/lysine-rich protein 1 OS=Homo sapiens GN=SREK1 PE=1 SV=1	SREK1	0	0	2	1	2	0	0	0	2	1	2	0	0	0	0	0	1	0	0	0	1	1	1	0	0	0	1	0	1	0	0	0	1	1	1	0	0	0	0	0	0	0	0	0	1	1	1
16460	>sp|Q8TCJ2|STT3B_HUMAN Dolichyl-diphosphooligosaccharide--protein glycosyltransferase subunit STT3B OS=Homo sapiens GN=STT3B PE=1 SV=1	STT3B	0	0	2	1	2	0	0	0	0	0	0	0	0	0	0	0	0	0	0	0	0	0	0	0	0	0	1	2	3	0	0	0	2	1	1	0	0	0	0	0	0	0	0	0	0	0	0
11328	>sp|O95297|MPZL1_HUMAN Myelin protein zero-like protein 1 OS=Homo sapiens GN=MPZL1 PE=1 SV=1	MPZL1	0	0	2	3	3	0	0	0	3	1	3	0	0	0	0	0	0	0	0	0	0	0	0	0	0	0	0	0	0	0	0	0	0	0	0	0	0	0	1	3	3	0	0	0	4	3	4
6617	>sp|Q5W0V3|F16B1_HUMAN Protein FAM160B1 OS=Homo sapiens GN=FAM160B1 PE=1 SV=1	FAM160B1	0	0	1	0	2	0	0	0	0	0	0	0	0	0	0	0	0	0	0	0	0	0	0	0	0	1	0	0	0	0	0	0	0	0	0	0	0	0	0	1	0	0	0	0	0	1	1
3522	>sp|Q9H4G4|GAPR1_HUMAN Golgi-associated plant pathogenesis-related protein 1 OS=Homo sapiens GN=GLIPR2 PE=1 SV=3	GLIPR2	0	0	1	1	2	0	0	0	2	1	2	0	0	0	0	0	0	0	0	0	0	0	0	0	0	0	0	0	0	0	0	0	0	0	0	0	0	0	3	3	3	0	0	0	3	2	3
2017	>sp|Q9UL45|BL1S6_HUMAN Biogenesis of lysosome-related organelles complex 1 subunit 6 OS=Homo sapiens GN=BLOC1S6 PE=1 SV=1	BLOC1S6	0	0	1	0	1	0	0	0	2	2	2	0	0	0	0	0	1	1	1	1	1	1	0	2	0	1	0	0	0	0	0	0	0	0	0	0	0	0	0	0	0	0	0	0	0	1	1
15245	>sp|Q96P16|RPR1A_HUMAN Regulation of nuclear pre-mRNA domain-containing protein 1A OS=Homo sapiens GN=RPRD1A PE=1 SV=1	RPRD1A	0	0	1	1	3	2	2	2	4	3	3	2	2	6	0	0	0	0	0	0	0	0	0	0	0	0	0	0	0	0	0	0	0	0	0	0	0	0	0	0	1	0	0	1	0	1	0
12839	>sp|Q9UIW2|PLXA1_HUMAN Plexin-A1 OS=Homo sapiens GN=PLXNA1 PE=1 SV=3	PLXNA1	0	0	1	1	1	0	0	0	0	1	2	0	0	0	6	5	4	0	0	0	5	4	4	0	0	0	1	2	1	0	0	0	2	2	2	0	0	0	0	0	0	0	0	0	0	0	0
19327	>sp|Q9HAV4|XPO5_HUMAN Exportin-5 OS=Homo sapiens GN=XPO5 PE=1 SV=1	XPO5	0	0	2	2	2	8	8	8	0	1	1	3	6	5	2	2	1	12	7	10	1	1	1	9	9	10	0	0	1	7	5	4	0	0	0	4	4	3	0	0	0	7	6	7	0	0	0
5455	>sp|P56937|DHB7_HUMAN 3-keto-steroid reductase OS=Homo sapiens GN=HSD17B7 PE=1 SV=1	HSD17B7	0	0	1	0	0	0	0	0	0	1	0	0	0	0	0	0	0	0	0	0	0	0	0	0	0	0	0	0	0	0	0	0	0	0	0	0	0	0	0	0	0	0	0	0	0	0	0
13411	>sp|P28066|PSA5_HUMAN Proteasome subunit alpha type-5 OS=Homo sapiens GN=PSMA5 PE=1 SV=3	PSMA5	0	0	2	1	2	11	12	11	5	4	6	8	8	6	5	5	6	6	6	8	5	5	5	7	8	7	0	0	1	7	7	6	0	0	0	9	10	12	0	0	0	12	13	15	0	0	0
4225	>sp|O14929|HAT1_HUMAN Histone acetyltransferase type B catalytic subunit OS=Homo sapiens GN=HAT1 PE=1 SV=1	HAT1	0	0	1	0	1	3	3	3	0	2	2	1	2	2	0	0	0	1	1	1	1	1	1	0	1	0	0	0	0	3	3	3	0	0	1	2	3	3	0	0	0	5	4	3	0	0	0
14345	>sp|Q8WU76|SCFD2_HUMAN Sec1 family domain-containing protein 2 OS=Homo sapiens GN=SCFD2 PE=1 SV=2	SCFD2	0	0	1	0	1	0	0	0	0	1	1	0	0	0	4	3	3	0	0	0	3	2	3	0	0	0	2	1	2	0	0	0	1	1	1	0	0	0	0	0	0	0	0	0	0	0	0
14163	>sp|Q6P4A7|SFXN4_HUMAN Sideroflexin-4 OS=Homo sapiens GN=SFXN4 PE=1 SV=1	SFXN4	0	0	1	1	1	0	0	0	0	0	0	0	0	0	0	2	0	0	0	0	0	1	0	0	0	0	0	0	0	0	0	0	0	0	0	0	0	0	0	0	0	0	0	0	0	0	0
11623	>sp|O15439|MRP4_HUMAN Multidrug resistance-associated protein 4 OS=Homo sapiens GN=ABCC4 PE=1 SV=3	ABCC4	0	0	1	1	0	0	0	0	0	0	0	0	0	0	3	3	6	0	0	0	2	1	3	0	0	0	0	0	0	0	0	0	0	0	0	0	0	0	0	0	0	0	0	0	0	0	0
8412	>sp|Q8N3F8|MILK1_HUMAN MICAL-like protein 1 OS=Homo sapiens GN=MICALL1 PE=1 SV=2	MICALL1	0	0	1	0	2	0	0	0	3	3	2	0	0	0	0	0	0	0	0	0	0	0	0	0	0	0	0	0	0	0	0	0	0	0	0	0	0	0	0	0	0	0	0	0	0	0	0
18674	>sp|Q9HCJ6|VAT1L_HUMAN Synaptic vesicle membrane protein VAT-1 homolog-like OS=Homo sapiens GN=VAT1L PE=1 SV=2	VAT1L	0	0	1	1	1	0	0	0	2	0	1	0	0	0	0	0	0	0	0	0	0	0	0	0	0	0	0	0	0	0	0	0	0	0	0	0	0	0	0	0	0	0	0	0	0	0	0
15985	>sp|O95347|SMC2_HUMAN Structural maintenance of chromosomes protein 2 OS=Homo sapiens GN=SMC2 PE=1 SV=2	SMC2	0	0	2	3	1	7	6	5	0	0	0	2	1	3	0	0	0	0	0	0	0	0	0	0	0	0	0	0	1	0	0	3	0	1	1	1	0	0	0	0	0	4	5	6	0	0	0
8655	>sp|Q14980|NUMA1_HUMAN Nuclear mitotic apparatus protein 1 OS=Homo sapiens GN=NUMA1 PE=1 SV=2	NUMA1	0	0	1	1	0	0	0	0	0	0	0	0	0	0	2	2	2	0	0	0	7	5	11	0	0	0	2	2	2	5	3	3	0	6	4	2	0	1	9	11	14	4	3	5	20	17	14
7930	>sp|P08069|IGF1R_HUMAN Insulin-like growth factor 1 receptor OS=Homo sapiens GN=IGF1R PE=1 SV=1	IGF1R	0	0	1	0	1	0	0	0	0	1	0	0	0	0	3	2	2	0	0	0	1	1	2	0	0	0	2	1	2	0	0	0	2	1	1	0	0	0	2	1	3	0	0	0	3	3	4
17429	>sp|Q8NI27|THOC2_HUMAN THO complex subunit 2 OS=Homo sapiens GN=THOC2 PE=1 SV=2	THOC2	0	0	1	1	1	1	0	0	1	1	1	0	0	0	0	0	0	0	0	0	3	3	4	0	0	0	0	0	0	0	0	0	1	1	0	0	0	0	0	0	0	1	1	2	0	0	0
6561	>sp|Q13451|FKBP5_HUMAN Peptidyl-prolyl cis-trans isomerase FKBP5 OS=Homo sapiens GN=FKBP5 PE=1 SV=2	FKBP5	0	0	1	0	1	4	2	0	0	0	0	4	3	3	0	0	0	0	0	0	0	0	0	0	0	0	0	0	0	4	4	4	0	0	0	5	3	4	0	0	0	0	0	0	0	0	0
2987	>sp|Q8WYA6|CTBL1_HUMAN Beta-catenin-like protein 1 OS=Homo sapiens GN=CTNNBL1 PE=1 SV=1	CTNNBL1	0	0	1	1	2	1	1	1	2	2	1	0	0	0	0	0	0	0	0	0	1	1	1	0	0	0	1	1	2	0	0	0	0	1	0	1	2	2	0	0	0	1	1	1	2	1	6
15403	>sp|P82921|RT21_HUMAN 28S ribosomal protein S21, mitochondrial OS=Homo sapiens GN=MRPS21 PE=1 SV=2	MRPS21	0	0	1	1	1	0	0	0	0	0	1	0	0	0	1	1	1	0	0	0	1	0	0	0	0	0	1	0	1	0	0	0	0	0	0	0	0	0	0	0	0	0	0	0	0	0	0
13528	>sp|P51665|PSMD7_HUMAN 26S proteasome non-ATPase regulatory subunit 7 OS=Homo sapiens GN=PSMD7 PE=1 SV=2	PSMD7	0	0	1	2	2	6	6	7	2	4	2	8	7	7	3	5	3	4	5	6	5	7	7	8	7	6	1	0	2	10	9	9	1	1	2	10	11	11	0	2	0	7	5	7	1	0	0
1043	>sp|Q9Y2T2|AP3M1_HUMAN AP-3 complex subunit mu-1 OS=Homo sapiens GN=AP3M1 PE=1 SV=1	AP3M1	0	0	1	1	0	0	0	0	0	0	0	0	0	0	1	2	1	0	0	0	0	1	0	0	0	0	0	0	0	3	1	2	0	0	0	1	0	1	0	0	0	2	1	3	0	0	0
13989	>sp|Q9NP72|RAB18_HUMAN Ras-related protein Rab-18 OS=Homo sapiens GN=RAB18 PE=1 SV=1	RAB18	0	0	1	1	1	0	0	0	1	1	1	0	0	0	2	2	1	0	0	0	1	2	1	0	0	0	11	17	13	2	3	3	15	13	15	2	3	4	1	2	1	0	0	0	0	0	1
72045	>sp|Q6UB99|ANR11_HUMAN Ankyrin repeat domain-containing protein 11 OS=Homo sapiens GN=ANKRD11 PE=1 SV=3	ANKRD11	0	1	2	0	0	0	0	0	0	0	0	0	0	0	0	0	0	0	0	0	0	0	0	0	0	0	0	0	0	0	0	0	0	0	0	0	0	0	0	0	0	0	0	0	0	0	0
8164	>sp|P16144|ITB4_HUMAN Integrin beta-4 OS=Homo sapiens GN=ITGB4 PE=1 SV=5	ITGB4	0	0	2	1	3	0	0	0	0	0	0	0	0	0	0	0	0	0	0	0	0	0	0	0	0	0	21	21	20	0	0	0	15	14	16	0	0	0	0	0	0	0	0	0	1	2	1
4472	>sp|Q7Z460|CLAP1_HUMAN CLIP-associating protein 1 OS=Homo sapiens GN=CLASP1 PE=1 SV=1	CLASP1	0	0	1	2	2	0	0	0	1	2	3	0	0	0	1	2	1	2	3	1	0	1	0	1	0	0	0	0	0	0	0	0	0	1	0	0	0	0	0	0	0	0	0	0	0	1	0
15862	>sp|O00422|SAP18_HUMAN Histone deacetylase complex subunit SAP18 OS=Homo sapiens GN=SAP18 PE=1 SV=1	SAP18	0	0	1	2	0	0	0	0	0	0	1	0	0	0	0	0	0	0	0	0	0	0	0	0	0	0	0	0	0	0	0	0	0	0	0	0	0	0	2	1	3	0	0	0	3	2	1
15278	>sp|P56182|RRP1_HUMAN Ribosomal RNA processing protein 1 homolog A OS=Homo sapiens GN=RRP1 PE=1 SV=1	RRP1	0	0	1	1	1	0	0	0	1	1	1	0	0	0	1	2	1	0	0	0	2	2	2	0	0	0	0	0	0	0	0	0	0	0	0	0	0	0	1	2	1	0	0	0	2	1	1
14906	>sp|P35268|RL22_HUMAN 60S ribosomal protein L22 OS=Homo sapiens GN=RPL22 PE=1 SV=2	RPL22	0	0	1	1	1	2	3	2	2	1	1	3	2	2	2	3	2	2	2	3	2	2	2	2	2	3	3	3	2	2	2	2	0	0	1	2	1	2	4	3	3	3	3	2	2	2	1
12549	>sp|O00541|PESC_HUMAN Pescadillo homolog OS=Homo sapiens GN=PES1 PE=1 SV=1	PES1	0	0	1	1	1	0	0	0	1	1	2	1	0	0	1	1	2	4	1	2	2	1	3	0	1	0	0	0	0	0	0	0	0	0	0	0	0	0	0	0	0	1	1	1	0	0	0
11120	>sp|Q10469|MGAT2_HUMAN Alpha-1,6-mannosyl-glycoprotein 2-beta-N-acetylglucosaminyltransferase OS=Homo sapiens GN=MGAT2 PE=1 SV=1	MGAT2	0	0	1	1	2	0	0	0	1	2	1	0	0	0	0	0	0	0	0	0	0	0	0	0	0	0	0	0	0	0	0	0	0	1	2	0	0	0	0	0	0	0	0	0	0	0	0
9761	>sp|Q9UIJ7|KAD3_HUMAN GTP:AMP phosphotransferase AK3, mitochondrial OS=Homo sapiens GN=AK3 PE=1 SV=4	AK3	0	0	1	0	0	4	4	5	1	0	0	3	2	3	2	1	1	7	7	6	2	0	1	9	7	8	0	0	0	2	2	2	0	0	0	2	3	3	0	0	0	3	2	1	1	0	2
17345	>sp|Q9Y4R8|TELO2_HUMAN Telomere length regulation protein TEL2 homolog OS=Homo sapiens GN=TELO2 PE=1 SV=2	TELO2	0	0	1	2	1	0	1	1	1	0	1	0	0	0	0	0	2	3	2	4	0	0	0	1	1	0	0	0	0	3	0	0	0	0	0	0	1	1	0	0	0	2	3	1	0	0	0
12552	>sp|Q8NBL1|PGLT1_HUMAN Protein O-glucosyltransferase 1 OS=Homo sapiens GN=POGLUT1 PE=1 SV=1	POGLUT1	0	0	1	1	1	0	0	0	1	1	0	0	0	0	0	1	0	0	0	1	1	0	1	0	0	0	2	3	1	0	0	0	2	1	3	0	0	0	0	0	0	0	0	0	0	0	0
14469	>sp|P51153|RAB13_HUMAN Ras-related protein Rab-13 OS=Homo sapiens GN=RAB13 PE=1 SV=1	RAB13	0	0	2	3	2	0	0	0	0	0	2	0	0	0	3	3	3	0	1	0	3	2	2	0	0	0	0	2	1	0	0	0	2	2	2	0	0	0	0	1	0	0	0	0	0	0	0
4520	>sp|Q6P4Q7|CNNM4_HUMAN Metal transporter CNNM4 OS=Homo sapiens GN=CNNM4 PE=1 SV=3	CNNM4	0	0	1	0	0	0	0	0	0	0	0	0	0	0	0	0	0	0	0	0	0	0	0	0	0	0	1	1	0	0	0	0	0	0	0	0	0	0	0	0	0	0	0	0	0	0	0
3774	>sp|Q92805|GOGA1_HUMAN Golgin subfamily A member 1 OS=Homo sapiens GN=GOLGA1 PE=1 SV=3	GOLGA1	0	0	1	0	3	0	0	0	1	2	1	0	0	0	2	1	2	0	0	0	1	2	1	0	0	0	9	6	6	0	0	0	5	6	7	1	1	2	6	8	8	0	0	0	6	5	7
3478	>sp|P63167|DYL1_HUMAN Dynein light chain 1, cytoplasmic OS=Homo sapiens GN=DYNLL1 PE=1 SV=1	DYNLL1	0	0	1	0	2	0	0	0	0	0	1	1	2	2	0	0	0	0	0	0	0	0	0	0	0	0	0	0	0	2	1	1	0	0	0	0	0	2	1	2	2	0	0	0	0	0	0
14949	>sp|P05387|RLA2_HUMAN 60S acidic ribosomal protein P2 OS=Homo sapiens GN=RPLP2 PE=1 SV=1	RPLP2	0	0	1	1	1	1	1	1	3	4	3	1	2	2	0	0	0	1	1	1	1	0	0	1	3	1	1	1	0	3	2	1	1	1	1	0	0	0	1	1	0	1	1	2	1	0	2
14919	>sp|P83731|RL24_HUMAN 60S ribosomal protein L24 OS=Homo sapiens GN=RPL24 PE=1 SV=1	RPL24	0	0	1	2	2	2	2	3	2	2	2	3	3	2	3	3	3	1	1	2	3	3	2	2	1	1	2	3	2	2	2	2	2	2	2	2	2	2	1	2	2	4	5	6	3	3	3
11528	>sp|O94832|MYO1D_HUMAN Unconventional myosin-Id OS=Homo sapiens GN=MYO1D PE=1 SV=2	MYO1D	0	0	1	0	0	0	0	0	0	2	0	0	0	0	9	7	8	0	0	0	11	8	10	0	0	0	1	2	1	0	0	0	2	1	1	0	0	0	0	0	0	0	0	0	0	0	0
11223	>sp|Q96T76|MMS19_HUMAN MMS19 nucleotide excision repair protein homolog OS=Homo sapiens GN=MMS19 PE=1 SV=2	MMS19	0	0	1	1	0	1	2	2	0	0	0	0	0	0	0	0	0	2	1	1	0	0	0	0	0	1	0	0	0	2	2	0	0	0	0	2	2	1	0	0	0	2	2	2	0	0	0
15387	>sp|Q969E2|SCAM4_HUMAN Secretory carrier-associated membrane protein 4 OS=Homo sapiens GN=SCAMP4 PE=1 SV=1	SCAMP4	0	0	1	1	1	0	0	0	1	0	1	0	0	0	1	1	1	0	0	0	0	0	0	0	0	0	0	0	0	0	0	0	0	0	0	0	0	0	0	0	0	0	0	0	0	0	0
13035	>sp|P22061|PIMT_HUMAN Protein-L-isoaspartate(D-aspartate) O-methyltransferase OS=Homo sapiens GN=PCMT1 PE=1 SV=4	PCMT1	0	0	1	1	1	6	4	8	1	2	1	7	8	8	0	1	0	9	9	6	0	2	1	8	8	9	0	1	1	9	6	6	1	1	0	6	6	5	1	1	1	9	10	8	1	1	4
1961	>sp|P00918|CAH2_HUMAN Carbonic anhydrase 2 OS=Homo sapiens GN=CA2 PE=1 SV=2	CA2	0	0	1	1	2	16	17	16	1	0	1	15	17	14	0	0	0	0	0	0	0	0	0	0	0	0	0	0	0	0	0	0	0	0	0	0	0	0	0	0	0	0	1	1	0	0	0
14782	>sp|Q6R327|RICTR_HUMAN Rapamycin-insensitive companion of mTOR OS=Homo sapiens GN=RICTOR PE=1 SV=1	RICTOR	0	0	1	1	0	0	0	0	0	0	0	0	0	0	0	0	0	0	1	0	0	1	0	0	0	0	0	0	0	0	0	0	0	0	0	0	0	0	0	0	0	0	0	0	0	0	0
13691	>sp|O60831|PRAF2_HUMAN PRA1 family protein 2 OS=Homo sapiens GN=PRAF2 PE=1 SV=1	PRAF2	0	0	1	1	1	0	0	0	1	1	1	0	0	0	0	0	0	0	0	0	0	0	0	0	0	0	1	1	1	0	0	0	1	1	1	0	0	0	4	6	5	0	0	0	1	1	1
18466	>sp|Q9Y385|UB2J1_HUMAN Ubiquitin-conjugating enzyme E2 J1 OS=Homo sapiens GN=UBE2J1 PE=1 SV=2	UBE2J1	0	0	1	0	1	0	0	0	0	0	1	0	0	0	0	0	0	0	0	0	0	0	0	0	0	0	0	1	1	0	0	0	0	1	0	0	0	0	1	1	0	0	0	0	0	0	0
8756	>sp|Q96E52|OMA1_HUMAN Metalloendopeptidase OMA1, mitochondrial OS=Homo sapiens GN=OMA1 PE=1 SV=1	OMA1	0	0	2	0	0	0	0	0	2	1	0	0	0	0	1	0	0	0	0	0	0	1	0	0	0	0	3	0	1	0	0	0	0	0	0	0	0	0	0	0	0	0	0	0	0	0	0
3436	>sp|P41567|EIF1_HUMAN Eukaryotic translation initiation factor 1 OS=Homo sapiens GN=EIF1 PE=1 SV=1	EIF1	0	0	1	1	0	1	2	0	1	2	1	3	3	1	0	0	0	2	1	0	1	0	1	4	3	3	4	4	4	0	0	1	4	2	4	1	2	2	1	0	0	2	3	4	3	2	3
2309	>sp|Q8N7R7|CCYL1_HUMAN Cyclin-Y-like protein 1 OS=Homo sapiens GN=CCNYL1 PE=1 SV=2	CCNYL1	0	0	1	1	1	0	0	0	1	1	0	0	0	0	1	0	1	0	0	0	1	0	1	0	0	0	0	0	0	0	0	0	0	0	0	0	0	0	0	0	0	0	0	0	0	0	0
18518	>sp|Q9NYU2|UGGG1_HUMAN UDP-glucose:glycoprotein glucosyltransferase 1 OS=Homo sapiens GN=UGGT1 PE=1 SV=3	UGGT1	0	0	1	0	0	11	14	12	0	0	0	7	5	4	5	3	4	14	16	11	4	5	3	11	12	12	0	0	0	5	7	6	0	0	0	4	4	8	0	0	0	8	7	8	0	0	0
9667	>sp|Q8IYS2|K2013_HUMAN Uncharacterized protein KIAA2013 OS=Homo sapiens GN=KIAA2013 PE=1 SV=1	KIAA2013	0	0	1	2	3	0	0	0	2	0	2	0	0	0	1	0	1	0	0	0	2	2	2	0	0	0	2	2	1	0	0	0	2	1	2	0	0	0	0	0	0	0	0	0	0	0	0
17233	>sp|Q86UE8|TLK2_HUMAN Serine/threonine-protein kinase tousled-like 2 OS=Homo sapiens GN=TLK2 PE=1 SV=2	TLK2	0	0	1	1	0	0	0	0	0	0	0	0	0	0	0	0	0	0	0	0	0	0	0	0	0	0	0	0	0	0	0	0	0	0	0	0	0	0	0	0	0	0	0	0	0	0	0
1232	>sp|Q04656|ATP7A_HUMAN Copper-transporting ATPase 1 OS=Homo sapiens GN=ATP7A PE=1 SV=3	ATP7A	0	0	1	1	1	0	0	0	0	0	0	0	0	0	13	13	12	0	0	0	12	9	10	0	0	0	0	0	0	0	0	0	0	0	0	0	0	0	0	0	0	0	0	0	0	0	0
12248	>sp|Q9Y697|NFS1_HUMAN Cysteine desulfurase, mitochondrial OS=Homo sapiens GN=NFS1 PE=1 SV=3	NFS1	0	0	1	0	0	0	0	1	1	1	0	1	0	0	5	2	4	2	1	2	4	0	2	2	3	2	2	2	4	0	2	2	0	0	0	1	0	1	0	0	0	0	0	0	0	0	0
15132	>sp|Q7Z7H8|RM10_HUMAN 39S ribosomal protein L10, mitochondrial OS=Homo sapiens GN=MRPL10 PE=1 SV=3	MRPL10	0	0	2	2	2	0	0	0	0	0	0	0	0	0	3	2	3	0	0	0	2	2	0	0	0	0	3	3	3	0	0	0	2	4	0	0	0	0	0	0	0	0	0	0	0	0	2
176	>sp|Q9NRK6|ABCBA_HUMAN ATP-binding cassette sub-family B member 10, mitochondrial OS=Homo sapiens GN=ABCB10 PE=1 SV=2	ABCB10	0	0	1	0	1	0	0	0	0	1	0	0	0	0	0	1	0	0	0	0	0	1	0	0	0	0	0	0	0	0	0	0	0	0	0	0	0	0	0	0	0	0	0	0	0	0	0
10364	>sp|Q9NUN5|LMBD1_HUMAN Probable lysosomal cobalamin transporter OS=Homo sapiens GN=LMBRD1 PE=1 SV=1	LMBRD1	0	0	1	1	1	0	0	0	0	0	0	0	0	0	1	1	1	0	0	0	2	1	1	0	0	0	0	0	0	0	0	0	0	0	0	0	0	0	1	0	1	0	0	0	0	0	0
8589	>sp|Q09328|MGT5A_HUMAN Alpha-1,6-mannosylglycoprotein 6-beta-N-acetylglucosaminyltransferase A OS=Homo sapiens GN=MGAT5 PE=2 SV=1	MGAT5	0	0	1	1	1	0	0	0	0	0	1	0	0	0	0	0	0	0	0	0	1	1	1	0	0	0	1	1	1	0	0	0	1	1	1	0	0	0	0	0	0	0	0	0	0	0	0
8251	>sp|P40189|IL6RB_HUMAN Interleukin-6 receptor subunit beta OS=Homo sapiens GN=IL6ST PE=1 SV=2	IL6ST	0	0	1	0	0	0	0	0	0	0	0	0	0	0	0	0	0	0	0	0	1	0	0	0	0	0	0	0	0	0	0	0	0	0	0	0	0	0	0	0	0	0	0	0	0	0	0
2159	>sp|Q96EE4|CC126_HUMAN Coiled-coil domain-containing protein 126 OS=Homo sapiens GN=CCDC126 PE=2 SV=2	CCDC126	0	0	1	1	1	0	0	0	1	1	1	0	0	0	0	0	1	0	0	0	0	0	0	0	0	0	1	1	1	0	0	0	1	1	1	0	0	0	0	1	1	0	0	0	1	1	1
8262	>sp|Q96AB3|ISOC2_HUMAN Isochorismatase domain-containing protein 2 OS=Homo sapiens GN=ISOC2 PE=1 SV=1	ISOC2	0	0	2	0	2	4	4	4	1	2	1	0	0	1	5	4	5	5	5	8	5	4	6	7	6	9	0	0	0	2	2	0	0	0	0	1	2	0	0	0	0	2	3	3	0	0	0
17377	>sp|Q12800|TFCP2_HUMAN Alpha-globin transcription factor CP2 OS=Homo sapiens GN=TFCP2 PE=1 SV=2	TFCP2	0	0	1	1	1	0	0	0	1	1	0	0	0	0	0	0	0	0	0	0	0	0	0	0	0	0	0	0	0	0	0	0	0	0	0	0	0	0	0	0	0	0	0	0	0	0	0
78290	>sp|P78334|GBRE_HUMAN Gamma-aminobutyric acid receptor subunit epsilon OS=Homo sapiens GN=GABRE PE=2 SV=2	GABRE	0	1	2	0	0	0	0	0	0	0	0	0	0	0	0	0	0	0	0	0	0	0	0	0	0	0	0	0	0	0	0	0	0	0	0	0	0	0	0	0	0	0	0	0	0	0	0
17464	>sp|Q9Y5J7|TIM9_HUMAN Mitochondrial import inner membrane translocase subunit Tim9 OS=Homo sapiens GN=TIMM9 PE=1 SV=1	TIMM9	0	0	1	1	1	0	0	0	2	1	1	0	0	0	0	0	0	0	0	0	0	0	0	0	0	0	1	1	1	0	0	0	0	1	0	0	0	0	2	0	0	0	0	0	2	0	2
15118	>sp|Q15287|RNPS1_HUMAN RNA-binding protein with serine-rich domain 1 OS=Homo sapiens GN=RNPS1 PE=1 SV=1	RNPS1	0	0	1	1	1	0	0	0	1	1	0	0	0	0	0	0	0	0	0	0	0	0	0	0	0	0	0	0	0	0	0	0	0	0	0	0	0	0	1	2	1	0	0	0	2	2	1
14167	>sp|O95470|SGPL1_HUMAN Sphingosine-1-phosphate lyase 1 OS=Homo sapiens GN=SGPL1 PE=1 SV=3	SGPL1	0	0	1	0	3	0	0	0	2	2	3	0	0	0	5	5	5	0	0	0	7	4	5	0	0	0	0	0	1	0	0	0	0	0	0	0	0	0	0	0	0	0	0	0	0	0	0
1124	>sp|O00192|ARVC_HUMAN Armadillo repeat protein deleted in velo-cardio-facial syndrome OS=Homo sapiens GN=ARVCF PE=1 SV=1	ARVCF	0	0	1	0	1	0	0	0	1	0	1	0	0	0	0	0	0	0	0	0	0	0	0	0	0	0	0	0	0	0	0	0	0	0	0	0	0	0	0	0	0	0	0	0	0	1	0
9187	>sp|Q9BXB4|OSB11_HUMAN Oxysterol-binding protein-related protein 11 OS=Homo sapiens GN=OSBPL11 PE=1 SV=2	OSBPL11	0	0	1	1	1	0	0	0	1	1	1	0	0	0	1	0	0	0	0	0	0	0	0	0	0	0	1	0	2	0	0	0	0	1	0	0	0	0	0	1	1	0	0	0	1	1	1
70966	>Q28107 SWISS-PROT:Q28107 (Bos taurus) Coagulation factor V precursor	Unknown	1	0	1	1	0	0	0	0	0	1	1	0	0	0	0	0	0	0	0	0	0	1	1	0	0	0	3	3	3	0	0	0	1	0	1	0	0	0	0	1	2	0	0	0	0	0	0
17916	>sp|O60784|TOM1_HUMAN Target of Myb protein 1 OS=Homo sapiens GN=TOM1 PE=1 SV=2	TOM1	0	0	1	1	1	1	3	1	0	0	0	2	2	2	0	0	0	2	1	1	0	0	0	2	1	2	0	1	1	1	1	1	0	0	0	2	2	1	0	0	0	1	1	1	0	0	1
13848	>sp|P46060|RAGP1_HUMAN Ran GTPase-activating protein 1 OS=Homo sapiens GN=RANGAP1 PE=1 SV=1	RANGAP1	0	0	1	2	1	10	11	7	5	4	4	8	5	8	1	1	1	10	9	8	1	0	1	2	2	5	0	0	0	3	6	3	0	0	0	8	7	11	0	4	1	5	4	5	2	3	5
13412	>sp|P60900|PSA6_HUMAN Proteasome subunit alpha type-6 OS=Homo sapiens GN=PSMA6 PE=1 SV=1	PSMA6	0	0	1	1	1	9	6	7	2	1	1	6	7	7	2	3	3	5	5	5	3	3	3	6	8	6	1	2	1	7	5	7	2	1	2	6	5	5	0	0	0	8	9	8	0	0	0
11248	>sp|Q9C0I1|MTMRC_HUMAN Myotubularin-related protein 12 OS=Homo sapiens GN=MTMR12 PE=1 SV=2	MTMR12	0	0	1	1	2	0	0	0	2	2	1	0	0	0	0	0	0	0	0	0	0	0	0	0	0	0	0	0	0	0	0	0	0	0	1	0	0	0	1	2	3	0	0	0	2	1	4
10167	>sp|Q71RC2|LARP4_HUMAN La-related protein 4 OS=Homo sapiens GN=LARP4 PE=1 SV=3	LARP4	0	0	1	1	1	0	0	0	1	1	1	0	0	0	0	0	0	0	0	0	0	0	0	0	0	0	1	1	1	0	0	0	1	1	1	1	0	1	2	3	1	1	1	1	4	6	9
2534	>sp|Q16543|CDC37_HUMAN Hsp90 co-chaperone Cdc37 OS=Homo sapiens GN=CDC37 PE=1 SV=1	CDC37	0	0	1	0	2	15	12	13	0	0	1	8	10	9	0	1	0	18	19	17	1	1	1	8	10	9	0	0	0	7	11	8	0	1	0	8	10	8	1	1	0	6	8	10	0	0	0
17455	>sp|P13726|TF_HUMAN Tissue factor OS=Homo sapiens GN=F3 PE=1 SV=1	F3	0	0	1	2	1	0	0	0	2	3	3	0	0	0	0	0	0	0	0	0	0	0	0	0	0	0	0	0	0	0	0	0	0	0	0	0	0	0	0	0	0	0	0	0	0	0	0
15793	>sp|Q96QD8|S38A2_HUMAN Sodium-coupled neutral amino acid transporter 2 OS=Homo sapiens GN=SLC38A2 PE=1 SV=2	SLC38A2	0	0	1	1	1	0	0	0	0	1	0	0	0	0	1	2	2	0	0	0	1	1	1	0	0	0	0	0	0	0	0	0	0	0	0	0	0	0	1	0	0	0	0	0	0	0	0
15768	>sp|Q9BY42|RTF2_HUMAN Protein RTF2 homolog OS=Homo sapiens GN=RTFDC1 PE=1 SV=3	RTFDC1	0	0	1	1	1	1	0	1	1	1	1	1	1	0	0	0	0	3	2	2	1	1	0	4	3	2	1	2	1	0	1	0	0	1	1	0	0	0	0	0	0	0	1	0	0	0	0
14353	>sp|Q9Y6D0|SELK_HUMAN Selenoprotein K OS=Homo sapiens GN=SELK PE=1 SV=3	SELK	0	0	1	1	1	0	0	0	1	1	1	0	0	0	0	0	1	0	0	0	0	0	0	0	0	0	0	0	0	0	0	0	0	0	0	0	0	0	0	0	0	0	0	0	0	0	0
13801	>sp|O00233|PSMD9_HUMAN 26S proteasome non-ATPase regulatory subunit 9 OS=Homo sapiens GN=PSMD9 PE=1 SV=3	PSMD9	0	0	1	0	0	3	2	1	1	0	1	1	3	2	0	0	0	2	1	1	0	0	0	1	1	1	0	0	0	3	3	3	0	0	0	5	1	3	1	0	1	4	4	5	1	1	0
12297	>sp|Q9BXS6|NUSAP_HUMAN Nucleolar and spindle-associated protein 1 OS=Homo sapiens GN=NUSAP1 PE=1 SV=1	NUSAP1	0	0	1	1	1	1	0	0	1	2	1	0	0	0	0	0	0	0	0	0	0	0	0	0	0	0	0	0	0	0	0	0	0	0	0	2	2	1	1	1	0	1	0	0	1	1	1
1015	>sp|Q9BQE5|APOL2_HUMAN Apolipoprotein L2 OS=Homo sapiens GN=APOL2 PE=1 SV=1	APOL2	0	0	1	2	2	0	0	0	2	4	1	0	0	0	5	7	4	0	0	0	3	5	4	0	0	0	6	9	7	0	0	0	12	10	11	1	2	3	3	0	1	0	0	0	0	7	5
4438	>sp|Q9UNE7|CHIP_HUMAN E3 ubiquitin-protein ligase CHIP OS=Homo sapiens GN=STUB1 PE=1 SV=2	STUB1	0	0	1	0	0	1	1	1	0	0	0	0	0	0	0	0	0	1	1	2	0	0	0	3	1	1	0	0	0	3	3	4	0	0	0	3	2	5	0	0	0	3	3	3	0	0	0
16690	>sp|Q7Z7N9|T179B_HUMAN Transmembrane protein 179B OS=Homo sapiens GN=TMEM179B PE=1 SV=1	TMEM179B	0	0	1	0	1	0	0	0	1	1	0	0	0	0	0	0	0	0	0	0	0	0	0	0	0	0	1	1	1	0	0	0	1	1	1	0	0	0	1	1	1	0	0	0	1	1	1
8161	>sp|P53990|IST1_HUMAN IST1 homolog OS=Homo sapiens GN=IST1 PE=1 SV=1	IST1	0	0	1	2	3	0	0	1	3	4	3	0	0	0	1	0	0	0	2	1	0	0	0	2	1	0	7	5	3	0	3	1	6	4	5	2	3	2	0	0	1	2	1	2	3	2	2
694	>sp|Q13444|ADA15_HUMAN Disintegrin and metalloproteinase domain-containing protein 15 OS=Homo sapiens GN=ADAM15 PE=1 SV=4	ADAM15	0	0	1	0	1	0	0	0	0	0	0	0	0	0	0	0	0	0	0	0	0	0	0	0	0	0	3	3	3	0	0	0	2	2	2	0	0	0	0	0	0	0	0	0	1	1	1
387	>sp|Q9NRG9|AAAS_HUMAN Aladin OS=Homo sapiens GN=AAAS PE=1 SV=1	AAAS	0	0	1	0	0	0	0	0	2	2	1	0	0	0	2	3	3	0	0	0	4	3	2	0	0	0	2	2	3	0	0	0	1	1	1	0	0	0	0	0	0	0	0	0	0	0	0
16312	>sp|Q05519|SRS11_HUMAN Serine/arginine-rich splicing factor 11 OS=Homo sapiens GN=SRSF11 PE=1 SV=1	SRSF11	0	0	1	1	1	2	3	3	2	4	2	2	1	1	0	0	0	0	0	0	0	0	0	0	0	0	0	0	0	0	0	0	0	0	0	0	0	0	1	1	0	0	0	0	4	3	3
15668	>sp|P09234|RU1C_HUMAN U1 small nuclear ribonucleoprotein C OS=Homo sapiens GN=SNRPC PE=1 SV=1	SNRPC	0	0	1	0	1	0	0	0	1	1	1	0	0	0	0	0	0	0	0	0	0	0	0	0	0	0	1	1	1	0	0	0	1	1	1	0	0	0	3	2	0	0	0	0	1	1	1
14680	>sp|Q9H2M9|RBGPR_HUMAN Rab3 GTPase-activating protein non-catalytic subunit OS=Homo sapiens GN=RAB3GAP2 PE=1 SV=1	RAB3GAP2	0	0	1	0	0	0	2	0	0	1	0	0	0	0	1	1	1	0	0	0	1	1	1	0	0	0	1	1	1	0	0	0	0	1	1	0	0	0	0	0	0	0	0	0	0	0	0
15252	>sp|Q71UM5|RS27L_HUMAN 40S ribosomal protein S27-like OS=Homo sapiens GN=RPS27L PE=1 SV=3	RPS27L	0	0	2	1	0	0	2	0	1	1	1	1	1	2	0	0	0	0	0	1	0	0	0	1	0	0	0	0	0	2	1	1	0	0	0	0	0	0	0	1	0	1	1	0	0	0	1
908	>sp|O14617|AP3D1_HUMAN AP-3 complex subunit delta-1 OS=Homo sapiens GN=AP3D1 PE=1 SV=1	AP3D1	0	0	1	0	0	0	0	1	0	0	0	0	1	0	1	2	2	0	0	0	0	0	0	0	0	0	0	0	0	0	0	0	0	0	0	0	0	0	0	0	0	1	0	1	0	0	0
3775	>sp|Q13439|GOGA4_HUMAN Golgin subfamily A member 4 OS=Homo sapiens GN=GOLGA4 PE=1 SV=1	GOLGA4	0	0	1	1	0	0	0	0	0	0	0	0	0	0	2	0	0	0	0	0	0	0	1	0	0	0	3	3	6	0	0	0	6	6	7	0	0	0	0	0	0	0	0	0	0	0	0
15102	>sp|Q6P161|RM54_HUMAN 39S ribosomal protein L54, mitochondrial OS=Homo sapiens GN=MRPL54 PE=1 SV=1	MRPL54	0	0	1	0	1	0	0	0	1	1	1	0	0	0	0	1	1	0	0	0	0	0	1	0	0	0	1	1	1	0	0	0	0	0	0	0	0	0	0	0	0	0	0	0	0	0	0
19193	>sp|Q9BRG1|VPS25_HUMAN Vacuolar protein-sorting-associated protein 25 OS=Homo sapiens GN=VPS25 PE=1 SV=1	VPS25	0	0	1	1	0	2	2	2	0	0	0	2	3	2	0	0	0	0	0	0	0	0	0	2	2	2	0	0	0	0	0	0	0	0	0	0	0	0	0	0	0	0	0	0	0	0	0
15858	>sp|Q9H5K3|SG196_HUMAN Protein O-mannose kinase OS=Homo sapiens GN=POMK PE=1 SV=1	POMK	0	0	1	1	1	0	0	0	1	1	1	0	0	0	1	1	0	0	0	0	1	1	1	0	0	0	1	1	3	0	0	0	1	1	1	0	0	0	0	0	0	0	0	0	1	2	1
412	>sp|Q8IVF2|AHNK2_HUMAN Protein AHNAK2 OS=Homo sapiens GN=AHNAK2 PE=1 SV=2	AHNAK2	0	0	1	0	1	0	0	0	0	0	0	0	0	0	2	2	2	0	0	0	4	3	4	0	0	0	0	0	0	0	0	0	0	0	0	0	0	0	19	17	13	0	0	0	25	25	18
19220	>sp|P04004|VTNC_HUMAN Vitronectin OS=Homo sapiens GN=VTN PE=1 SV=1	VTN	1	0	1	0	0	0	0	0	0	0	1	1	0	0	0	0	0	0	0	0	0	0	0	0	0	1	0	0	0	0	0	0	0	0	0	0	0	0	0	0	1	0	1	0	0	0	0
14643	>sp|P98179|RBM3_HUMAN RNA-binding protein 3 OS=Homo sapiens GN=RBM3 PE=1 SV=1	RBM3	0	0	1	3	3	0	0	0	4	5	3	2	2	2	0	0	2	0	0	0	3	2	2	1	1	1	4	4	3	0	3	3	2	1	2	2	2	1	13	12	11	2	0	0	8	11	6
11831	>sp|Q9H0A0|NAT10_HUMAN RNA cytidine acetyltransferase OS=Homo sapiens GN=NAT10 PE=1 SV=2	NAT10	0	0	1	0	2	1	0	0	0	0	0	0	0	1	1	1	1	0	1	1	1	1	2	0	0	0	0	0	0	1	1	1	0	0	0	0	0	0	0	0	0	1	2	2	1	0	0
755	>sp|Q12904|AIMP1_HUMAN Aminoacyl tRNA synthase complex-interacting multifunctional protein 1 OS=Homo sapiens GN=AIMP1 PE=1 SV=2	AIMP1	0	0	1	3	2	3	4	2	2	2	4	4	3	3	0	0	0	7	8	7	0	0	0	6	7	4	2	2	2	7	8	8	2	1	1	6	9	10	2	3	2	4	4	4	2	1	2
5275	>sp|Q6UVK1|CSPG4_HUMAN Chondroitin sulfate proteoglycan 4 OS=Homo sapiens GN=CSPG4 PE=1 SV=2	CSPG4	0	0	1	0	0	0	0	0	0	0	0	0	0	0	55	49	57	0	0	0	39	36	34	0	0	0	0	0	0	0	0	0	0	0	0	0	0	0	0	0	0	0	0	0	0	0	0
16145	>sp|P35270|SPRE_HUMAN Sepiapterin reductase OS=Homo sapiens GN=SPR PE=1 SV=1	SPR	0	0	1	1	1	8	8	6	0	0	1	3	5	5	0	0	0	6	5	7	1	1	1	6	7	6	0	0	0	5	4	5	0	0	0	5	5	6	0	0	0	7	7	7	0	0	0
14623	>sp|Q86SE5|RALYL_HUMAN RNA-binding Raly-like protein OS=Homo sapiens GN=RALYL PE=1 SV=2	RALYL	0	0	1	1	1	0	0	0	1	1	1	0	0	0	0	0	0	0	0	0	1	1	1	0	0	0	1	1	1	0	0	1	1	1	1	0	0	0	0	0	0	0	0	0	1	1	1
12484	>sp|O15118|NPC1_HUMAN Niemann-Pick C1 protein OS=Homo sapiens GN=NPC1 PE=1 SV=2	NPC1	0	0	1	3	1	0	0	0	0	1	0	0	0	0	8	7	7	0	0	0	6	6	6	0	0	0	0	0	0	0	0	0	0	0	0	0	0	0	0	1	0	0	0	0	0	0	0
11273	>sp|P53985|MOT1_HUMAN Monocarboxylate transporter 1 OS=Homo sapiens GN=SLC16A1 PE=1 SV=3	SLC16A1	0	0	1	1	1	0	0	0	0	0	0	0	0	0	5	4	4	0	0	0	3	3	4	0	0	0	0	0	0	0	0	0	0	0	0	0	0	0	0	0	1	0	0	0	0	0	0
14470	>sp|P59190|RAB15_HUMAN Ras-related protein Rab-15 OS=Homo sapiens GN=RAB15 PE=1 SV=1	RAB15	0	0	3	3	3	1	1	1	2	3	2	1	1	2	3	3	3	1	1	1	3	3	2	1	1	2	3	2	3	1	1	1	3	3	3	1	1	1	3	3	3	1	1	2	3	3	3
2920	>sp|Q14444|CAPR1_HUMAN Caprin-1 OS=Homo sapiens GN=CAPRIN1 PE=1 SV=2	CAPRIN1	0	0	1	2	2	0	0	0	4	4	4	1	2	2	1	1	1	0	0	0	1	1	1	0	0	1	5	3	5	4	8	5	2	5	3	7	4	7	12	8	10	3	2	2	13	14	14
13500	>sp|P10586|PTPRF_HUMAN Receptor-type tyrosine-protein phosphatase F OS=Homo sapiens GN=PTPRF PE=1 SV=2	PTPRF	0	0	1	1	0	0	0	0	0	0	0	0	0	0	3	3	3	0	0	0	1	4	2	0	0	0	7	6	4	0	0	0	12	10	9	0	0	0	0	0	0	0	0	0	0	0	0
2586	>sp|Q9Y3Y2|CHTOP_HUMAN Chromatin target of PRMT1 protein OS=Homo sapiens GN=CHTOP PE=1 SV=2	CHTOP	0	0	1	0	0	1	1	1	0	0	1	1	0	0	1	1	0	0	0	0	1	1	0	0	0	0	2	1	1	0	0	0	1	1	1	0	0	0	1	1	1	0	1	2	2	2	3
16524	>sp|Q8NFX7|STXB6_HUMAN Syntaxin-binding protein 6 OS=Homo sapiens GN=STXBP6 PE=1 SV=2	STXBP6	0	0	1	1	1	0	0	0	0	0	0	0	0	0	0	0	0	0	0	0	0	0	0	0	0	0	0	1	0	0	0	0	0	0	0	0	0	0	0	0	0	0	0	0	0	0	0
16389	>sp|Q9UNL2|SSRG_HUMAN Translocon-associated protein subunit gamma OS=Homo sapiens GN=SSR3 PE=1 SV=1	SSR3	0	0	1	1	1	0	0	0	1	0	1	0	0	0	0	0	0	0	0	0	0	0	0	0	0	0	1	1	1	0	0	0	1	1	1	0	0	0	1	1	1	0	0	0	1	1	1
13760	>sp|P06454|PTMA_HUMAN Prothymosin alpha OS=Homo sapiens GN=PTMA PE=1 SV=2	PTMA	0	0	1	0	1	4	5	4	0	1	1	3	2	3	0	0	0	1	2	1	0	0	0	2	2	1	0	0	0	3	3	3	0	0	0	2	2	2	0	0	0	3	3	4	0	0	0
13241	>sp|O15162|PLS1_HUMAN Phospholipid scramblase 1 OS=Homo sapiens GN=PLSCR1 PE=1 SV=1	PLSCR1	0	0	1	1	1	0	0	0	3	2	2	0	0	0	2	1	2	0	0	0	1	1	1	0	0	0	2	2	1	0	0	0	3	2	2	0	0	0	0	0	0	0	0	0	0	0	0
15497	>sp|P14678|RSMB_HUMAN Small nuclear ribonucleoprotein-associated proteins B and B' OS=Homo sapiens GN=SNRPB PE=1 SV=2	SNRPB	0	0	1	1	1	2	2	2	1	1	1	6	4	5	1	1	2	1	1	1	1	1	1	1	1	1	1	1	1	1	1	1	1	1	1	1	1	1	0	1	2	2	1	1	1	1	0
13455	>sp|O43172|PRP4_HUMAN U4/U6 small nuclear ribonucleoprotein Prp4 OS=Homo sapiens GN=PRPF4 PE=1 SV=2	PRPF4	0	0	1	0	1	0	0	0	1	2	4	1	1	0	1	3	1	0	0	0	2	2	3	0	0	0	0	0	0	1	0	0	1	1	0	0	0	1	0	0	0	0	0	0	0	0	0
76928	>sp|P55265|DSRAD_HUMAN Double-stranded RNA-specific adenosine deaminase OS=Homo sapiens GN=ADAR PE=1 SV=4	ADAR	0	1	1	0	1	0	1	0	2	1	0	1	0	1	1	0	2	2	0	2	0	0	0	1	0	1	0	0	2	2	0	0	0	0	0	0	0	0	0	1	0	0	0	1	1	0	1
7125	>sp|Q9H3K2|GHITM_HUMAN Growth hormone-inducible transmembrane protein OS=Homo sapiens GN=GHITM PE=1 SV=2	GHITM	0	0	1	2	1	0	0	0	0	0	1	0	0	0	3	2	2	0	0	0	2	3	3	0	0	0	0	0	0	0	0	0	0	0	0	0	0	0	0	0	0	0	0	0	0	0	0
6639	>sp|O75844|FACE1_HUMAN CAAX prenyl protease 1 homolog OS=Homo sapiens GN=ZMPSTE24 PE=1 SV=2	ZMPSTE24	0	0	1	3	2	0	0	0	2	2	0	0	0	0	2	2	2	0	0	0	1	1	1	0	0	0	5	3	3	0	0	0	2	3	4	0	0	0	0	2	2	0	0	0	2	2	3
13702	>sp|P32119|PRDX2_HUMAN Peroxiredoxin-2 OS=Homo sapiens GN=PRDX2 PE=1 SV=5	PRDX2	0	0	1	0	1	16	19	14	2	1	1	10	8	9	0	0	0	11	12	12	0	0	1	11	13	11	0	0	0	12	9	10	1	1	1	10	9	9	1	1	1	15	14	14	0	0	1
8411	>sp|Q6UXV4|MIC27_HUMAN MICOS complex subunit MIC27 OS=Homo sapiens GN=APOOL PE=1 SV=1	APOOL	0	0	1	1	1	0	0	0	1	1	1	0	0	0	1	2	0	0	0	0	5	4	4	0	0	0	0	0	0	0	0	0	1	0	0	0	0	0	0	1	1	0	0	0	1	1	0
3558	>sp|Q92947|GCDH_HUMAN Glutaryl-CoA dehydrogenase, mitochondrial OS=Homo sapiens GN=GCDH PE=1 SV=1	GCDH	0	0	1	1	1	0	2	0	1	1	1	0	1	1	6	5	8	3	4	4	3	4	5	3	3	5	1	1	1	0	0	1	1	1	1	1	0	0	0	0	0	0	0	0	0	0	0
20070	>sp|O75152|ZC11A_HUMAN Zinc finger CCCH domain-containing protein 11A OS=Homo sapiens GN=ZC3H11A PE=1 SV=3	ZC3H11A	0	0	1	1	1	0	0	0	0	1	1	0	0	0	0	0	0	0	0	0	0	0	0	0	0	0	0	0	0	0	0	0	0	1	0	0	0	0	0	0	0	0	0	0	0	0	0
10944	>sp|Q643R3|LPCT4_HUMAN Lysophospholipid acyltransferase LPCAT4 OS=Homo sapiens GN=LPCAT4 PE=1 SV=1	LPCAT4	0	0	1	1	0	0	0	0	0	0	0	0	0	0	0	0	0	0	0	0	0	0	0	0	0	0	2	1	4	0	0	0	2	3	0	0	0	0	1	1	2	0	0	0	2	2	1
18442	>sp|P30536|TSPO_HUMAN Translocator protein OS=Homo sapiens GN=TSPO PE=1 SV=3	TSPO	0	0	2	0	0	0	0	0	0	0	0	0	0	0	0	4	0	0	0	0	3	3	4	0	0	0	0	0	0	0	0	0	0	0	0	0	0	0	0	0	0	0	0	0	0	0	0
9757	>sp|Q9Y287|ITM2B_HUMAN Integral membrane protein 2B OS=Homo sapiens GN=ITM2B PE=1 SV=1	ITM2B	0	0	1	0	1	0	0	0	2	2	3	0	0	0	0	0	0	0	0	0	0	0	0	0	0	0	0	1	1	0	0	0	0	0	0	0	0	0	3	1	2	0	0	0	0	2	0
9319	>sp|P05121|PAI1_HUMAN Plasminogen activator inhibitor 1 OS=Homo sapiens GN=SERPINE1 PE=1 SV=1	SERPINE1	0	0	1	0	1	0	0	0	0	0	0	0	0	0	0	0	0	0	0	0	0	0	0	0	0	0	0	0	0	0	0	0	0	0	0	0	0	0	0	0	0	0	0	0	0	0	0
3075	>sp|Q9UNS2|CSN3_HUMAN COP9 signalosome complex subunit 3 OS=Homo sapiens GN=COPS3 PE=1 SV=3	COPS3	0	0	1	1	1	2	4	3	1	0	1	2	2	4	1	1	0	4	2	2	1	1	1	3	2	3	0	0	0	3	3	3	0	0	0	2	1	2	0	0	0	5	6	5	0	0	0
2410	>sp|P21926|CD9_HUMAN CD9 antigen OS=Homo sapiens GN=CD9 PE=1 SV=4	CD9	0	0	1	1	1	0	0	0	1	1	1	0	0	0	3	3	2	0	0	0	4	3	3	0	0	0	2	2	2	0	0	0	2	2	2	0	0	0	6	4	4	0	0	0	2	2	1
1889	>sp|P10415|BCL2_HUMAN Apoptosis regulator Bcl-2 OS=Homo sapiens GN=BCL2 PE=1 SV=2	BCL2	0	0	1	1	0	0	0	0	1	0	1	0	0	0	0	0	0	0	0	0	0	0	1	0	0	0	0	0	0	0	0	0	0	0	0	0	0	0	0	1	0	0	0	0	1	1	1
17278	>sp|Q6ZXV5|TMTC3_HUMAN Transmembrane and TPR repeat-containing protein 3 OS=Homo sapiens GN=TMTC3 PE=1 SV=2	TMTC3	0	0	1	2	1	0	0	0	1	1	1	0	0	0	0	0	1	0	0	0	0	0	0	0	0	0	4	2	2	0	0	0	2	2	1	0	0	0	0	0	0	0	0	0	0	0	0
1700	>sp|O14523|C2C2L_HUMAN C2 domain-containing protein 2-like OS=Homo sapiens GN=C2CD2L PE=1 SV=3	C2CD2L	0	0	1	1	1	0	0	0	1	1	1	0	0	0	0	0	0	0	0	0	1	1	1	0	0	0	2	3	4	0	0	0	4	2	2	0	0	0	0	0	0	0	0	0	1	1	0
16247	>sp|P27105|STOM_HUMAN Erythrocyte band 7 integral membrane protein OS=Homo sapiens GN=STOM PE=1 SV=3	STOM	0	0	1	1	1	0	0	0	0	0	1	0	0	0	10	10	10	0	0	0	11	10	11	0	0	0	7	9	8	0	0	0	11	10	10	0	0	0	4	5	4	0	0	0	3	3	2
15340	>sp|Q15043|S39AE_HUMAN Zinc transporter ZIP14 OS=Homo sapiens GN=SLC39A14 PE=1 SV=3	SLC39A14	0	0	1	1	1	0	0	0	1	1	1	0	0	0	5	6	5	0	0	0	4	5	4	0	0	0	1	1	2	0	0	0	1	1	1	0	0	0	2	0	0	0	0	0	3	3	1
12844	>sp|P00491|PNPH_HUMAN Purine nucleoside phosphorylase OS=Homo sapiens GN=PNP PE=1 SV=2	PNP	0	0	1	0	0	19	18	21	0	0	0	22	23	21	0	0	0	7	8	8	0	0	0	8	9	9	0	0	0	14	14	13	0	0	0	11	8	8	0	0	0	19	21	20	0	0	0
2673	>sp|Q8NDH2|CC168_HUMAN Coiled-coil domain-containing protein 168 OS=Homo sapiens GN=CCDC168 PE=2 SV=2	CCDC168	0	0	2	2	0	0	0	0	0	0	0	0	0	0	0	0	0	0	0	0	0	0	0	0	0	0	0	0	0	0	0	0	0	0	0	0	0	0	0	0	0	0	0	0	0	0	0
8441	>sp|Q14566|MCM6_HUMAN DNA replication licensing factor MCM6 OS=Homo sapiens GN=MCM6 PE=1 SV=1	MCM6	0	0	1	1	2	16	15	15	1	1	0	14	14	13	1	1	1	3	4	4	1	1	1	7	6	5	0	0	0	14	7	9	1	0	1	12	10	9	0	0	0	14	15	15	0	0	0
11025	>sp|Q7L1W4|LRC8D_HUMAN Volume-regulated anion channel subunit LRRC8D OS=Homo sapiens GN=LRRC8D PE=1 SV=1	LRRC8D	0	0	1	1	1	0	0	0	0	0	0	0	0	0	0	1	0	0	0	0	0	0	0	0	0	0	0	0	0	0	0	0	0	0	0	0	0	0	0	0	0	0	0	0	0	0	0
1489	>sp|Q07817|B2CL1_HUMAN Bcl-2-like protein 1 OS=Homo sapiens GN=BCL2L1 PE=1 SV=1	BCL2L1	0	0	1	1	1	0	0	0	1	0	0	0	0	0	0	0	0	0	0	0	0	0	0	0	0	0	2	2	1	0	0	0	0	2	1	0	0	0	0	0	0	0	0	0	0	0	1
1358	>sp|P18846|ATF1_HUMAN Cyclic AMP-dependent transcription factor ATF-1 OS=Homo sapiens GN=ATF1 PE=1 SV=2	ATF1	0	0	1	1	0	0	0	0	1	1	1	0	0	0	0	0	0	0	0	0	0	0	0	0	0	0	0	1	0	0	0	0	0	0	0	0	0	0	1	1	1	0	0	0	1	2	1
13756	>sp|Q13200|PSMD2_HUMAN 26S proteasome non-ATPase regulatory subunit 2 OS=Homo sapiens GN=PSMD2 PE=1 SV=3	PSMD2	0	0	2	1	2	27	25	26	1	1	2	18	15	18	10	9	8	24	22	20	8	8	6	16	16	17	2	1	1	26	22	21	3	3	3	18	19	18	0	0	0	27	24	24	0	0	0
6350	>sp|Q96A65|EXOC4_HUMAN Exocyst complex component 4 OS=Homo sapiens GN=EXOC4 PE=1 SV=1	EXOC4	0	0	1	0	1	0	0	1	0	2	0	1	0	1	0	0	0	2	2	0	0	0	0	0	0	0	0	0	0	0	1	0	0	0	0	0	0	0	0	0	0	0	0	1	0	0	0
15868	>sp|Q9Y289|SC5A6_HUMAN Sodium-dependent multivitamin transporter OS=Homo sapiens GN=SLC5A6 PE=2 SV=2	SLC5A6	0	0	1	1	2	0	0	0	0	0	0	0	0	0	1	1	1	0	0	0	0	1	1	0	0	0	1	0	0	0	0	0	0	1	1	0	0	0	0	0	0	0	0	0	0	0	0
14783	>sp|Q5UIP0|RIF1_HUMAN Telomere-associated protein RIF1 OS=Homo sapiens GN=RIF1 PE=1 SV=2	RIF1	0	0	2	0	1	0	0	0	0	0	0	0	0	0	0	0	0	0	0	0	0	0	0	0	0	0	0	0	0	0	0	0	0	0	0	0	0	0	0	0	0	0	0	0	0	0	0
9199	>sp|Q8TCG2|P4K2B_HUMAN Phosphatidylinositol 4-kinase type 2-beta OS=Homo sapiens GN=PI4K2B PE=1 SV=1	PI4K2B	0	0	1	0	1	0	0	0	1	1	1	0	0	0	0	0	0	0	0	0	1	0	0	0	0	0	2	2	3	0	0	0	2	1	1	0	0	0	1	0	0	0	0	0	1	1	1
15432	>sp|P82932|RT06_HUMAN 28S ribosomal protein S6, mitochondrial OS=Homo sapiens GN=MRPS6 PE=1 SV=3	MRPS6	0	0	1	1	3	0	0	0	2	2	1	0	0	0	1	1	0	0	0	0	1	1	1	1	0	1	0	0	1	0	0	0	1	1	0	0	0	0	0	0	0	0	0	0	0	0	0
10486	>sp|Q99538|LGMN_HUMAN Legumain OS=Homo sapiens GN=LGMN PE=1 SV=1	LGMN	0	0	1	0	0	2	1	1	1	1	0	2	2	1	0	0	0	1	1	1	0	0	0	1	1	1	0	0	0	0	0	0	0	0	0	1	1	1	0	0	0	0	0	1	0	0	0
5627	>sp|P81605|DCD_HUMAN Dermcidin OS=Homo sapiens GN=DCD PE=1 SV=2	DCD	0	0	1	1	1	0	0	0	0	0	0	0	0	0	0	0	0	0	0	0	0	0	0	0	0	2	0	0	0	1	1	0	0	0	0	1	1	1	2	2	2	0	0	0	1	1	2
19077	>sp|Q9H9H4|VP37B_HUMAN Vacuolar protein sorting-associated protein 37B OS=Homo sapiens GN=VPS37B PE=1 SV=1	VPS37B	0	0	1	1	0	0	0	0	0	0	0	0	0	0	0	0	0	2	1	3	0	0	0	3	2	3	0	0	1	0	0	0	0	0	0	0	0	0	0	1	0	0	0	0	0	0	0
13610	>sp|P28072|PSB6_HUMAN Proteasome subunit beta type-6 OS=Homo sapiens GN=PSMB6 PE=1 SV=4	PSMB6	0	0	1	0	0	7	6	8	1	1	1	5	5	4	1	1	1	5	5	6	1	1	1	3	3	3	0	0	0	8	7	6	0	1	0	4	5	4	0	0	0	7	6	7	0	0	0
10109	>sp|Q06136|KDSR_HUMAN 3-ketodihydrosphingosine reductase OS=Homo sapiens GN=KDSR PE=1 SV=1	KDSR	0	0	1	1	0	0	0	0	0	0	0	0	0	0	2	2	2	0	0	0	1	1	1	0	0	0	0	0	0	0	0	0	0	0	0	0	0	0	0	0	0	0	0	0	0	0	0
8473	>sp|Q96A72|MGN2_HUMAN Protein mago nashi homolog 2 OS=Homo sapiens GN=MAGOHB PE=1 SV=1	MAGOHB	0	0	2	1	2	2	3	2	2	3	1	3	2	2	0	1	0	0	0	0	1	1	1	1	0	1	0	0	0	2	1	0	0	2	0	0	0	0	0	0	0	2	2	1	0	0	0
9935	>sp|Q14807|KIF22_HUMAN Kinesin-like protein KIF22 OS=Homo sapiens GN=KIF22 PE=1 SV=5	KIF22	0	0	1	1	0	0	0	0	0	0	1	0	0	0	0	0	0	0	0	0	0	0	0	0	0	0	0	0	0	0	0	0	0	0	0	0	0	0	0	0	0	0	0	0	0	0	0
4582	>sp|Q15021|CND1_HUMAN Condensin complex subunit 1 OS=Homo sapiens GN=NCAPD2 PE=1 SV=3	NCAPD2	0	0	1	1	1	6	5	6	0	1	0	0	0	0	0	0	0	1	1	1	0	0	0	1	0	0	0	1	1	1	1	0	1	1	0	0	1	0	0	0	0	5	4	5	0	0	0
3317	>sp|Q6UWV6|ENPP7_HUMAN Ectonucleotide pyrophosphatase/phosphodiesterase family member 7 OS=Homo sapiens GN=ENPP7 PE=1 SV=3	ENPP7	0	0	1	1	1	0	0	0	1	1	1	0	0	0	0	0	0	0	0	0	0	0	0	0	0	0	0	1	0	0	0	0	0	1	1	0	0	0	0	0	0	0	0	0	0	0	0
2083	>sp|Q7KYR7|BT2A1_HUMAN Butyrophilin subfamily 2 member A1 OS=Homo sapiens GN=BTN2A1 PE=1 SV=3	BTN2A1	0	0	1	2	1	0	0	0	2	4	1	0	0	0	0	0	0	0	0	0	0	0	0	0	0	0	0	0	0	0	0	0	0	0	0	0	0	0	0	0	0	0	0	0	0	0	0
18628	>sp|O75379|VAMP4_HUMAN Vesicle-associated membrane protein 4 OS=Homo sapiens GN=VAMP4 PE=1 SV=2	VAMP4	0	0	1	0	0	0	0	0	0	1	0	0	0	0	0	0	0	0	0	0	0	0	0	0	0	0	0	1	0	0	0	0	0	1	1	0	0	0	2	2	1	0	0	0	1	1	2
15020	>sp|P62899|RL31_HUMAN 60S ribosomal protein L31 OS=Homo sapiens GN=RPL31 PE=1 SV=1	RPL31	0	0	1	0	1	0	0	0	1	0	1	0	0	0	1	1	1	1	1	1	0	0	0	0	0	0	1	1	1	0	0	0	1	1	1	0	0	0	5	6	4	2	2	2	2	2	3
14969	>sp|Q9P0M9|RM27_HUMAN 39S ribosomal protein L27, mitochondrial OS=Homo sapiens GN=MRPL27 PE=1 SV=1	MRPL27	0	0	1	1	1	0	0	0	3	1	2	0	0	0	1	0	0	0	0	0	1	1	0	0	0	0	0	0	2	0	0	0	0	0	0	0	0	0	1	0	0	0	0	0	0	0	1
13430	>sp|Q5VTL8|PR38B_HUMAN Pre-mRNA-splicing factor 38B OS=Homo sapiens GN=PRPF38B PE=1 SV=1	PRPF38B	0	0	1	1	2	1	0	0	1	0	0	0	0	0	0	0	0	0	0	0	0	1	0	0	0	0	0	0	0	0	0	0	0	0	0	0	0	0	0	0	0	0	0	0	0	0	0
1305	>sp|P00846|ATP6_HUMAN ATP synthase subunit a OS=Homo sapiens GN=MT-ATP6 PE=1 SV=1	MT-ATP6	0	0	1	1	1	0	0	0	1	1	1	0	0	0	1	1	1	0	0	0	1	1	1	0	0	0	1	1	1	0	0	0	1	1	1	0	0	0	0	0	0	0	0	0	0	0	0
11861	>sp|Q09161|NCBP1_HUMAN Nuclear cap-binding protein subunit 1 OS=Homo sapiens GN=NCBP1 PE=1 SV=1	NCBP1	0	0	1	1	1	0	0	2	0	2	1	2	2	0	0	0	0	0	0	0	0	1	2	0	0	1	0	0	0	0	0	0	0	0	0	0	0	0	0	0	0	0	0	0	0	0	0
3741	>sp|P85037|FOXK1_HUMAN Forkhead box protein K1 OS=Homo sapiens GN=FOXK1 PE=1 SV=1	FOXK1	0	0	1	0	0	0	0	0	0	0	1	0	0	0	0	0	0	0	0	0	0	0	0	0	0	0	0	0	0	0	0	0	0	0	0	0	0	0	0	0	0	0	0	0	0	0	0
3422	>sp|Q9H329|E41LB_HUMAN Band 4.1-like protein 4B OS=Homo sapiens GN=EPB41L4B PE=2 SV=2	EPB41L4B	0	0	1	1	1	0	0	0	0	0	0	0	0	0	0	0	0	0	0	0	0	0	0	0	0	0	0	0	0	0	0	0	0	0	0	0	0	0	0	0	0	0	0	0	0	0	0
18467	>sp|P68036|UB2L3_HUMAN Ubiquitin-conjugating enzyme E2 L3 OS=Homo sapiens GN=UBE2L3 PE=1 SV=1	UBE2L3	0	0	1	1	1	5	7	6	1	1	1	5	5	5	0	0	0	3	2	1	0	0	0	3	2	3	0	0	0	3	5	4	1	0	1	5	5	6	0	0	0	5	5	6	1	1	0
7665	>sp|A6NMX2|I4E1B_HUMAN Eukaryotic translation initiation factor 4E type 1B OS=Homo sapiens GN=EIF4E1B PE=3 SV=3	EIF4E1B	0	0	1	1	1	0	0	0	1	0	0	0	0	0	0	0	0	0	1	0	0	0	0	0	0	0	1	0	1	0	0	0	1	1	1	0	0	0	0	0	0	0	0	0	0	0	0
12971	>sp|Q8NHP8|PLBL2_HUMAN Putative phospholipase B-like 2 OS=Homo sapiens GN=PLBD2 PE=1 SV=2	PLBD2	0	0	1	0	1	0	0	1	1	0	1	0	1	0	0	0	0	1	0	0	0	0	0	1	1	1	0	0	0	0	0	0	0	0	0	0	0	0	0	0	0	1	1	1	0	0	0
8266	>sp|P18084|ITB5_HUMAN Integrin beta-5 OS=Homo sapiens GN=ITGB5 PE=1 SV=1	ITGB5	0	0	1	0	1	0	0	0	0	0	0	0	0	0	7	5	5	0	0	0	6	8	6	0	0	0	5	6	7	0	0	0	6	5	5	0	0	0	3	0	0	0	0	0	4	1	4
3210	>sp|P98172|EFNB1_HUMAN Ephrin-B1 OS=Homo sapiens GN=EFNB1 PE=1 SV=1	EFNB1	0	0	1	2	0	0	0	0	1	0	1	0	0	0	0	0	0	0	0	0	0	0	0	0	0	0	0	0	0	0	0	0	0	0	0	0	0	0	0	0	0	0	0	0	0	0	0
1353	>sp|Q92485|ASM3B_HUMAN Acid sphingomyelinase-like phosphodiesterase 3b OS=Homo sapiens GN=SMPDL3B PE=1 SV=2	SMPDL3B	0	0	1	1	1	0	0	0	1	1	1	0	0	0	0	0	0	0	0	0	0	0	0	0	0	0	6	6	6	0	0	0	3	4	6	0	0	0	0	0	0	0	0	0	1	1	0
11611	>sp|P11717|MPRI_HUMAN Cation-independent mannose-6-phosphate receptor OS=Homo sapiens GN=IGF2R PE=1 SV=3	IGF2R	0	0	1	3	2	0	0	0	0	0	0	0	0	0	35	30	29	0	0	0	17	17	14	0	0	0	0	0	0	0	0	0	0	0	0	0	0	0	0	0	0	0	0	0	0	0	0
10060	>sp|Q8TBQ9|KISHA_HUMAN Protein kish-A OS=Homo sapiens GN=TMEM167A PE=1 SV=1	TMEM167A	0	0	1	1	1	0	0	0	0	0	0	0	0	0	1	1	1	0	0	0	1	1	2	0	0	0	0	0	0	0	0	0	1	0	0	0	0	0	0	0	0	0	0	0	1	0	0
13154	>sp|Q02809|PLOD1_HUMAN Procollagen-lysine,2-oxoglutarate 5-dioxygenase 1 OS=Homo sapiens GN=PLOD1 PE=1 SV=2	PLOD1	0	0	1	1	0	1	1	1	1	0	1	0	0	0	1	2	1	3	1	2	2	1	1	1	0	0	0	0	0	0	0	0	0	0	0	0	0	0	0	0	0	3	3	3	0	0	0
8553	>sp|P14174|MIF_HUMAN Macrophage migration inhibitory factor OS=Homo sapiens GN=MIF PE=1 SV=4	MIF	0	0	1	1	1	3	3	2	0	0	1	3	2	2	0	0	0	1	1	1	0	0	0	2	2	3	0	0	0	3	3	2	0	0	0	3	4	3	0	0	0	1	1	2	0	0	0
19302	>sp|Q7Z5K2|WAPL_HUMAN Wings apart-like protein homolog OS=Homo sapiens GN=WAPL PE=1 SV=1	WAPL	0	0	1	0	1	0	0	0	0	0	1	0	0	0	0	1	0	0	0	0	1	1	1	0	0	0	0	1	0	0	0	0	0	0	0	0	0	0	0	0	0	0	0	0	0	0	0
17680	>sp|Q9UPN9|TRI33_HUMAN E3 ubiquitin-protein ligase TRIM33 OS=Homo sapiens GN=TRIM33 PE=1 SV=3	TRIM33	0	0	1	1	0	0	0	0	0	0	0	0	0	0	0	0	0	0	0	0	0	0	0	0	0	0	0	0	0	0	0	0	0	0	0	0	0	0	0	0	0	2	1	2	2	2	0
16829	>sp|Q15031|SYLM_HUMAN Probable leucine--tRNA ligase, mitochondrial OS=Homo sapiens GN=LARS2 PE=1 SV=2	LARS2	0	0	1	1	2	0	0	0	0	0	0	0	0	0	0	0	2	0	0	0	0	2	0	0	0	0	0	0	0	0	0	0	0	0	0	0	0	0	0	0	0	0	0	0	0	0	0
14943	>sp|Q99942|RNF5_HUMAN E3 ubiquitin-protein ligase RNF5 OS=Homo sapiens GN=RNF5 PE=1 SV=1	RNF5	0	0	1	1	1	0	0	0	0	0	1	0	0	0	1	1	1	0	0	0	0	0	0	0	0	0	1	0	1	0	0	0	0	0	0	0	0	0	0	1	1	0	0	0	0	0	1
13338	>sp|Q96QC0|PP1RA_HUMAN Serine/threonine-protein phosphatase 1 regulatory subunit 10 OS=Homo sapiens GN=PPP1R10 PE=1 SV=1	PPP1R10	0	0	1	0	1	0	0	0	0	1	1	0	0	0	0	0	0	0	0	0	0	0	0	0	0	0	0	0	0	0	0	0	2	0	0	0	0	0	0	3	4	0	0	0	5	5	2
12602	>sp|Q9BUH6|PAXX_HUMAN Protein PAXX OS=Homo sapiens GN=C9orf142 PE=1 SV=2	C9orf142	0	0	1	1	0	0	0	0	1	1	2	0	0	0	0	0	0	0	0	0	0	0	0	0	0	0	0	0	1	1	1	1	0	0	0	2	2	3	0	0	1	0	0	0	0	0	0
11081	>sp|Q96EH3|MASU1_HUMAN Mitochondrial assembly of ribosomal large subunit protein 1 OS=Homo sapiens GN=MALSU1 PE=1 SV=1	MALSU1	0	0	1	1	1	0	0	0	2	1	2	0	0	0	2	2	3	0	0	0	1	1	2	0	0	0	1	2	0	0	0	0	0	0	0	0	0	0	0	0	0	0	0	0	0	0	0
1091	>sp|Q9NW81|AT5SL_HUMAN ATP synthase subunit s-like protein OS=Homo sapiens GN=ATP5SL PE=1 SV=3	ATP5SL	0	0	1	0	0	0	0	0	0	0	0	0	0	0	0	0	0	0	0	0	0	0	0	0	0	0	0	0	0	0	0	0	0	0	1	0	0	0	0	0	0	0	0	0	1	0	1
8593	>sp|Q5XKP0|MIC13_HUMAN MICOS complex subunit MIC13 OS=Homo sapiens GN=MIC13 PE=1 SV=1	MIC13	0	0	1	1	0	0	0	0	0	0	1	0	0	0	0	0	0	0	0	0	1	1	1	0	0	0	1	1	1	0	0	0	0	0	0	0	0	0	0	0	0	0	0	0	2	1	3
6133	>sp|O43402|EMC8_HUMAN ER membrane protein complex subunit 8 OS=Homo sapiens GN=EMC8 PE=1 SV=1	EMC8	0	0	1	1	1	0	0	0	1	1	1	0	0	0	0	0	0	0	0	0	0	0	0	0	0	0	4	3	3	0	0	0	1	1	1	0	0	0	3	5	4	0	0	0	4	2	4
18615	>sp|Q9BV40|VAMP8_HUMAN Vesicle-associated membrane protein 8 OS=Homo sapiens GN=VAMP8 PE=1 SV=1	VAMP8	0	0	1	3	1	0	0	0	2	1	2	0	0	0	0	0	0	0	0	0	0	0	0	0	0	0	4	3	3	0	0	0	3	4	3	0	0	0	2	2	2	0	0	0	0	1	0
18566	>sp|Q15386|UBE3C_HUMAN Ubiquitin-protein ligase E3C OS=Homo sapiens GN=UBE3C PE=1 SV=3	UBE3C	0	0	1	0	2	0	0	0	0	0	0	0	0	0	0	0	0	0	0	0	0	0	0	0	0	0	0	0	0	0	0	0	0	0	0	0	0	0	0	0	0	0	0	0	0	0	0
14976	>sp|Q8NCN4|RN169_HUMAN E3 ubiquitin-protein ligase RNF169 OS=Homo sapiens GN=RNF169 PE=1 SV=2	RNF169	0	0	1	0	1	0	0	0	0	0	0	0	0	0	0	0	0	0	0	0	0	0	0	0	0	0	0	0	0	0	0	0	0	0	0	0	0	0	0	0	0	0	0	0	0	0	0
13959	>sp|Q13637|RAB32_HUMAN Ras-related protein Rab-32 OS=Homo sapiens GN=RAB32 PE=1 SV=3	RAB32	0	0	1	1	1	0	0	0	1	0	1	0	0	0	9	9	11	0	1	0	1	1	1	0	0	1	0	0	0	0	0	0	0	0	0	0	0	0	0	0	0	0	0	0	0	0	0
13928	>sp|Q3YEC7|RABL6_HUMAN Rab-like protein 6 OS=Homo sapiens GN=RABL6 PE=1 SV=2	RABL6	0	0	1	1	2	0	0	1	1	1	1	0	0	0	0	0	0	0	0	0	1	0	0	0	0	0	1	1	1	1	1	1	1	1	1	1	0	0	0	0	0	2	1	1	0	0	1
1154	>sp|O75843|AP1G2_HUMAN AP-1 complex subunit gamma-like 2 OS=Homo sapiens GN=AP1G2 PE=1 SV=1	AP1G2	0	0	2	0	0	0	0	0	0	0	0	0	0	0	0	0	0	0	0	0	0	0	0	0	0	0	0	0	0	0	0	0	0	0	0	0	0	0	0	0	0	0	0	0	0	0	0
16117	>sp|O95219|SNX4_HUMAN Sorting nexin-4 OS=Homo sapiens GN=SNX4 PE=1 SV=1	SNX4	0	0	1	3	1	1	0	0	2	3	2	0	0	0	2	1	2	0	1	0	2	1	2	2	2	1	0	0	0	0	1	0	0	0	0	0	0	0	4	2	2	0	0	1	2	2	2
74330	>sp|P61803|DAD1_HUMAN Dolichyl-diphosphooligosaccharide--protein glycosyltransferase subunit DAD1 OS=Homo sapiens GN=DAD1 PE=1 SV=3	DAD1	0	1	2	1	1	0	0	0	0	0	1	0	0	0	2	2	0	0	0	0	4	3	3	0	0	0	1	0	1	0	0	0	0	1	1	0	0	0	3	1	2	0	0	0	0	1	0
8056	>sp|P12268|IMDH2_HUMAN Inosine-5'-monophosphate dehydrogenase 2 OS=Homo sapiens GN=IMPDH2 PE=1 SV=2	IMPDH2	0	0	1	2	0	18	23	22	0	0	0	18	16	18	1	1	1	20	23	24	1	1	1	18	21	20	0	0	0	23	20	21	0	0	0	30	31	28	0	0	0	21	22	24	0	0	0
13069	>sp|Q8IZ21|PHAR4_HUMAN Phosphatase and actin regulator 4 OS=Homo sapiens GN=PHACTR4 PE=1 SV=1	PHACTR4	0	0	1	1	1	0	0	0	1	1	0	0	0	0	0	0	1	0	0	0	0	0	0	0	0	0	0	0	0	0	0	0	0	0	0	0	0	0	0	1	1	0	0	0	0	0	0
12706	>sp|P61758|PFD3_HUMAN Prefoldin subunit 3 OS=Homo sapiens GN=VBP1 PE=1 SV=3	VBP1	0	0	1	0	0	4	3	3	0	0	1	5	4	3	1	1	1	5	5	5	1	1	1	3	5	5	0	0	0	3	4	4	0	0	1	3	4	5	0	0	1	7	8	7	1	0	1
6474	>sp|Q96ND0|F210A_HUMAN Protein FAM210A OS=Homo sapiens GN=FAM210A PE=1 SV=2	FAM210A	0	0	1	2	0	0	0	0	2	0	0	0	0	0	5	4	5	0	0	0	3	5	3	0	0	0	0	0	0	0	0	0	0	0	0	0	0	0	0	0	0	0	0	0	0	0	0
14893	>sp|Q6NUQ1|RINT1_HUMAN RAD50-interacting protein 1 OS=Homo sapiens GN=RINT1 PE=1 SV=1	RINT1	0	0	1	1	1	0	0	0	1	3	0	0	0	0	3	2	1	0	0	0	2	3	2	0	0	0	2	2	3	0	0	0	3	2	3	0	0	0	0	0	0	0	0	0	0	0	0
14352	>sp|P55809|SCOT1_HUMAN Succinyl-CoA:3-ketoacid coenzyme A transferase 1, mitochondrial OS=Homo sapiens GN=OXCT1 PE=1 SV=1	OXCT1	0	0	1	2	4	9	7	7	2	4	3	6	5	7	12	9	10	12	11	13	8	5	8	13	13	12	0	0	0	7	2	0	0	0	0	0	0	0	0	0	0	9	11	12	0	0	0
10547	>sp|P19256|LFA3_HUMAN Lymphocyte function-associated antigen 3 OS=Homo sapiens GN=CD58 PE=1 SV=1	CD58	0	0	1	2	2	0	0	0	2	2	2	0	0	0	1	1	2	0	0	0	2	1	2	0	0	0	0	0	0	0	0	0	1	0	0	0	0	0	2	1	2	0	0	0	2	3	1
15272	>sp|P62244|RS15A_HUMAN 40S ribosomal protein S15a OS=Homo sapiens GN=RPS15A PE=1 SV=2	RPS15A	0	0	1	0	1	2	2	2	0	0	0	3	3	3	2	1	1	2	2	2	0	0	0	4	4	4	0	0	0	4	4	4	0	0	0	2	2	3	0	0	0	5	4	4	0	0	0
13328	>sp|Q8TEM1|PO210_HUMAN Nuclear pore membrane glycoprotein 210 OS=Homo sapiens GN=NUP210 PE=1 SV=3	NUP210	0	0	1	2	1	0	0	0	0	0	0	0	0	0	0	0	0	0	0	0	0	0	0	0	0	0	1	0	2	0	0	0	3	4	2	0	0	0	0	0	0	0	0	0	0	0	0
11963	>sp|Q6P3R8|NEK5_HUMAN Serine/threonine-protein kinase Nek5 OS=Homo sapiens GN=NEK5 PE=2 SV=1	NEK5	0	0	1	0	0	0	0	0	0	0	0	0	0	0	0	0	0	0	0	0	0	0	0	0	0	0	0	0	0	0	0	0	1	0	0	0	0	0	1	0	0	0	0	0	0	1	0
5460	>sp|Q8IXB1|DJC10_HUMAN DnaJ homolog subfamily C member 10 OS=Homo sapiens GN=DNAJC10 PE=1 SV=2	DNAJC10	0	0	1	0	0	0	0	0	1	2	2	0	0	0	1	1	1	0	0	0	2	2	1	0	0	0	0	0	0	0	0	0	0	0	0	0	0	0	0	0	0	0	0	0	0	0	0
18294	>sp|O43657|TSN6_HUMAN Tetraspanin-6 OS=Homo sapiens GN=TSPAN6 PE=1 SV=1	TSPAN6	0	0	1	1	1	0	0	0	1	1	1	0	0	0	0	0	0	0	0	0	0	0	0	0	0	0	0	0	0	0	0	0	0	0	0	0	0	0	1	1	1	0	0	0	1	0	0
14534	>sp|P43487|RANG_HUMAN Ran-specific GTPase-activating protein OS=Homo sapiens GN=RANBP1 PE=1 SV=1	RANBP1	0	0	1	1	1	4	3	3	1	1	1	4	4	6	0	0	0	3	3	2	0	0	0	2	4	4	0	0	0	3	3	4	0	0	0	3	3	2	0	1	0	2	3	2	1	0	3
1209	>sp|O15145|ARPC3_HUMAN Actin-related protein 2/3 complex subunit 3 OS=Homo sapiens GN=ARPC3 PE=1 SV=3	ARPC3	0	0	1	1	1	8	9	8	1	1	2	6	6	3	0	1	1	6	7	7	1	1	1	7	6	5	3	3	3	6	7	8	3	4	3	7	8	9	0	0	0	6	5	7	1	1	1
10961	>sp|Q15555|MARE2_HUMAN Microtubule-associated protein RP/EB family member 2 OS=Homo sapiens GN=MAPRE2 PE=1 SV=1	MAPRE2	0	0	1	1	1	0	0	0	1	0	1	1	1	0	0	0	0	0	0	0	0	0	0	0	1	1	0	0	0	0	0	0	0	0	0	0	0	0	0	0	0	0	0	1	0	0	0
9084	>sp|P12694|ODBA_HUMAN 2-oxoisovalerate dehydrogenase subunit alpha, mitochondrial OS=Homo sapiens GN=BCKDHA PE=1 SV=2	BCKDHA	0	0	1	1	2	0	0	0	1	1	2	2	2	2	2	5	5	0	0	0	4	2	3	0	2	1	5	4	4	0	0	0	1	1	1	0	1	1	1	0	0	0	0	0	1	1	1
17783	>sp|Q9Y3Q3|TMED3_HUMAN Transmembrane emp24 domain-containing protein 3 OS=Homo sapiens GN=TMED3 PE=1 SV=1	TMED3	0	0	1	1	0	0	0	0	1	0	1	0	0	0	0	0	0	0	0	0	0	0	0	0	0	0	1	1	1	0	0	0	1	1	1	0	0	0	1	0	0	0	0	0	0	0	0
17762	>sp|Q9H813|TM206_HUMAN Transmembrane protein 206 OS=Homo sapiens GN=TMEM206 PE=1 SV=1	TMEM206	0	0	1	1	1	0	0	0	1	0	1	0	0	0	1	1	0	0	0	0	1	1	0	0	0	0	0	0	0	0	0	0	0	0	0	0	0	0	0	0	0	0	0	0	0	0	0
17253	>sp|Q8N2U0|TM256_HUMAN Transmembrane protein 256 OS=Homo sapiens GN=TMEM256 PE=3 SV=1	TMEM256	0	0	1	1	1	0	0	0	2	1	1	0	0	0	1	1	1	0	0	0	1	1	1	0	0	0	1	0	1	0	0	0	0	1	0	0	0	0	0	0	0	0	0	0	0	0	0
11119	>sp|Q9H2D1|MFTC_HUMAN Mitochondrial folate transporter/carrier OS=Homo sapiens GN=SLC25A32 PE=1 SV=2	SLC25A32	0	0	1	0	1	0	0	0	0	0	0	0	0	0	1	1	1	0	0	0	1	1	1	0	0	0	0	1	1	0	0	0	0	0	0	0	0	0	0	0	0	0	0	0	0	0	0
15857	>sp|Q96NB2|SFXN2_HUMAN Sideroflexin-2 OS=Homo sapiens GN=SFXN2 PE=1 SV=2	SFXN2	0	0	2	1	1	0	0	0	0	2	0	0	0	0	1	0	1	0	0	0	1	3	3	0	0	0	8	7	7	0	0	0	6	7	6	0	0	0	1	0	1	0	0	0	0	0	0
8198	>sp|P23588|IF4B_HUMAN Eukaryotic translation initiation factor 4B OS=Homo sapiens GN=EIF4B PE=1 SV=2	EIF4B	0	0	1	1	1	7	5	6	2	4	2	11	7	6	2	1	2	3	3	3	0	0	0	8	7	9	3	3	4	7	8	7	2	2	2	16	15	14	3	3	1	11	9	10	4	5	6
5171	>sp|O75629|CREG1_HUMAN Protein CREG1 OS=Homo sapiens GN=CREG1 PE=1 SV=1	CREG1	0	0	1	0	1	0	0	0	0	0	0	0	1	0	0	0	0	0	0	0	0	0	0	0	0	0	1	1	1	1	1	1	0	0	1	1	0	1	0	0	0	0	0	0	0	0	0
19051	>sp|Q96SY0|VWA9_HUMAN von Willebrand factor A domain-containing protein 9 OS=Homo sapiens GN=VWA9 PE=1 SV=2	VWA9	0	0	1	0	1	0	0	0	0	1	0	0	0	0	0	0	1	0	0	0	1	2	1	0	1	1	0	0	0	0	0	0	0	0	0	0	0	0	0	0	0	0	0	0	0	0	0
18059	>sp|P67936|TPM4_HUMAN Tropomyosin alpha-4 chain OS=Homo sapiens GN=TPM4 PE=1 SV=3	TPM4	0	0	1	0	0	14	8	8	0	0	0	6	9	14	0	0	0	10	8	10	0	0	0	17	18	18	0	0	0	0	0	0	0	0	0	0	1	0	0	0	0	9	14	13	1	0	0
14563	>sp|Q7L804|RFIP2_HUMAN Rab11 family-interacting protein 2 OS=Homo sapiens GN=RAB11FIP2 PE=1 SV=1	RAB11FIP2	0	0	1	0	1	0	0	0	1	0	1	0	0	0	0	1	1	0	0	0	0	0	0	0	0	0	1	1	0	0	0	0	0	0	0	0	0	0	0	0	0	0	0	0	0	0	0
9158	>sp|P42785|PCP_HUMAN Lysosomal Pro-X carboxypeptidase OS=Homo sapiens GN=PRCP PE=1 SV=1	PRCP	0	0	1	1	0	0	1	0	0	0	0	0	0	1	0	0	0	5	3	4	0	0	0	2	3	3	1	0	1	1	2	2	0	0	0	2	2	2	0	0	0	0	1	0	0	0	0
7613	>sp|Q14527|HLTF_HUMAN Helicase-like transcription factor OS=Homo sapiens GN=HLTF PE=1 SV=2	HLTF	0	0	1	1	0	0	0	0	0	2	0	0	0	0	2	2	0	0	0	0	0	1	0	0	0	0	0	3	0	0	0	0	0	0	0	0	0	0	0	0	0	0	0	0	1	0	1
37294	>tr|A0A087WUD1|A0A087WUD1_HUMAN Zinc finger protein 787 OS=Homo sapiens GN=ZNF787 PE=1 SV=1	ZNF787	0	0	1	1	0	0	0	0	0	0	1	0	0	0	0	0	0	0	0	0	0	0	0	0	0	0	0	0	0	0	0	0	0	0	0	0	0	0	0	0	0	0	0	0	2	3	2
9536	>sp|Q96L93|KI16B_HUMAN Kinesin-like protein KIF16B OS=Homo sapiens GN=KIF16B PE=1 SV=2	KIF16B	0	0	1	0	0	0	0	0	0	1	0	0	0	0	1	0	0	0	1	0	0	0	0	0	1	0	0	0	0	0	0	0	0	0	0	0	0	0	0	0	0	0	1	1	0	0	0
3466	>sp|P55884|EIF3B_HUMAN Eukaryotic translation initiation factor 3 subunit B OS=Homo sapiens GN=EIF3B PE=1 SV=3	EIF3B	0	0	1	2	1	12	10	14	1	2	1	14	12	7	8	13	8	17	14	17	4	3	3	15	19	17	0	0	0	7	9	7	0	0	0	5	6	5	0	1	0	8	9	9	1	1	1
3346	>sp|Q9UI10|EI2BD_HUMAN Translation initiation factor eIF-2B subunit delta OS=Homo sapiens GN=EIF2B4 PE=1 SV=2	EIF2B4	0	0	1	2	0	2	1	1	1	1	1	1	2	2	0	0	0	2	2	1	0	0	0	1	1	1	0	0	0	2	1	2	0	0	0	1	0	1	0	0	0	2	0	0	0	0	0
16813	>sp|Q16563|SYPL1_HUMAN Synaptophysin-like protein 1 OS=Homo sapiens GN=SYPL1 PE=1 SV=1	SYPL1	0	0	2	0	0	0	0	0	0	0	0	0	0	0	2	0	2	0	0	0	1	0	0	0	0	0	1	0	1	0	0	0	1	1	0	0	0	0	0	0	0	0	0	0	1	1	1
81449	>sp|P18054|LOX12_HUMAN Arachidonate 12-lipoxygenase, 12S-type OS=Homo sapiens GN=ALOX12 PE=1 SV=4	ALOX12	0	1	1	1	0	0	0	0	0	1	1	0	0	0	0	0	0	0	0	0	0	0	0	0	0	0	1	1	1	0	0	0	1	1	1	0	0	0	0	0	0	0	0	0	0	0	0
70951	>Q3SZ57 SWISS-PROT:Q3SZ57 (Bos taurus) Alpha-fetoprotein precursor	Unknown	1	0	1	1	2	15	12	13	1	1	2	14	13	12	1	1	1	12	12	11	1	1	1	12	12	12	2	2	2	9	8	7	2	1	1	3	2	3	1	1	2	3	3	3	1	1	1
4958	>sp|Q9UKZ1|CNO11_HUMAN CCR4-NOT transcription complex subunit 11 OS=Homo sapiens GN=CNOT11 PE=1 SV=1	CNOT11	0	0	1	1	1	0	0	0	1	0	0	0	0	0	0	0	0	0	0	0	0	0	0	0	0	0	0	0	0	0	0	0	0	0	1	0	0	0	1	1	1	0	0	0	1	1	1
2964	>sp|Q13616|CUL1_HUMAN Cullin-1 OS=Homo sapiens GN=CUL1 PE=1 SV=2	CUL1	0	0	1	2	0	1	1	0	0	0	0	0	2	3	0	0	0	1	0	2	0	0	0	1	2	1	0	0	0	0	0	0	0	0	0	0	0	0	0	0	0	2	1	2	0	0	0
18565	>sp|P60604|UB2G2_HUMAN Ubiquitin-conjugating enzyme E2 G2 OS=Homo sapiens GN=UBE2G2 PE=1 SV=1	UBE2G2	0	0	1	0	0	0	0	0	1	1	2	0	0	0	1	1	1	0	0	0	1	1	1	0	0	0	0	2	2	0	0	0	0	0	0	0	0	0	1	0	0	0	0	0	1	1	1
18094	>sp|O60637|TSN3_HUMAN Tetraspanin-3 OS=Homo sapiens GN=TSPAN3 PE=2 SV=1	TSPAN3	0	0	1	1	2	0	0	0	2	0	1	0	0	0	1	0	2	0	0	0	1	0	0	0	0	0	0	0	0	0	0	0	0	0	0	0	0	0	0	0	0	0	0	0	0	0	0
16695	>sp|O75410|TACC1_HUMAN Transforming acidic coiled-coil-containing protein 1 OS=Homo sapiens GN=TACC1 PE=1 SV=2	TACC1	0	0	1	0	0	0	0	0	0	0	0	0	0	0	0	0	0	0	0	0	0	0	0	0	0	0	0	0	0	0	0	0	0	0	0	0	0	0	0	0	2	0	0	0	0	0	1
15517	>sp|Q3KQZ1|S2535_HUMAN Solute carrier family 25 member 35 OS=Homo sapiens GN=SLC25A35 PE=2 SV=1	SLC25A35	0	0	1	2	2	0	0	0	3	2	4	0	0	0	0	0	1	0	0	0	1	1	1	0	0	0	2	2	2	0	0	0	2	2	3	0	0	0	0	0	0	0	0	0	0	0	0
14425	>sp|Q9UDW1|QCR9_HUMAN Cytochrome b-c1 complex subunit 9 OS=Homo sapiens GN=UQCR10 PE=1 SV=3	UQCR10	0	0	1	1	1	0	0	0	3	2	2	0	0	0	2	1	1	0	0	0	2	2	2	0	0	0	2	2	2	0	0	0	2	2	2	0	0	0	0	0	0	0	0	0	0	0	0
13862	>sp|P49756|RBM25_HUMAN RNA-binding protein 25 OS=Homo sapiens GN=RBM25 PE=1 SV=3	RBM25	0	0	1	2	1	0	2	1	1	1	1	3	2	2	0	0	0	0	0	0	2	1	2	0	0	0	1	1	0	1	0	0	1	0	1	0	0	1	7	10	6	2	1	2	7	7	7
11950	>sp|Q9C002|NMES1_HUMAN Normal mucosa of esophagus-specific gene 1 protein OS=Homo sapiens GN=NMES1 PE=2 SV=1	NMES1	0	0	1	2	1	0	0	0	4	2	3	0	0	0	0	0	0	0	0	0	0	0	0	0	0	0	0	0	0	0	0	0	0	0	0	0	0	0	0	0	0	0	0	0	0	0	0
11123	>sp|P10620|MGST1_HUMAN Microsomal glutathione S-transferase 1 OS=Homo sapiens GN=MGST1 PE=1 SV=1	MGST1	0	0	1	0	1	0	0	0	0	0	0	0	0	0	0	0	0	0	0	0	0	0	0	0	0	0	3	3	2	0	0	0	0	0	0	0	0	0	0	0	0	0	0	0	1	0	1
8948	>sp|Q9Y3B8|ORN_HUMAN Oligoribonuclease, mitochondrial OS=Homo sapiens GN=REXO2 PE=1 SV=3	REXO2	0	0	1	0	1	2	2	2	1	0	0	3	3	2	2	2	2	3	2	3	0	1	1	3	4	4	0	0	0	2	3	3	0	0	0	3	3	3	0	0	0	1	1	1	0	0	0
42622	>tr|G3V4R8|G3V4R8_HUMAN Tubulin polyglutamylase TTLL5 OS=Homo sapiens GN=TTLL5 PE=1 SV=1	TTLL5	0	0	1	0	1	0	0	0	0	0	0	0	0	0	0	0	0	0	0	0	0	0	0	0	0	0	0	0	0	0	0	0	0	0	0	0	0	0	0	0	0	0	0	0	0	0	1
9491	>sp|Q32P28|P3H1_HUMAN Prolyl 3-hydroxylase 1 OS=Homo sapiens GN=P3H1 PE=1 SV=2	P3H1	0	0	1	1	0	0	0	0	0	0	0	0	0	1	1	1	1	0	0	1	1	1	1	0	0	0	0	0	0	0	0	0	0	0	0	0	0	0	1	1	0	2	2	3	0	0	0
4802	>sp|Q9NZJ6|COQ3_HUMAN Ubiquinone biosynthesis O-methyltransferase, mitochondrial OS=Homo sapiens GN=COQ3 PE=1 SV=3	COQ3	0	0	1	0	1	0	0	0	0	0	0	0	0	0	3	2	2	0	0	0	2	2	2	0	0	0	1	1	2	0	0	0	1	1	1	0	0	0	1	0	0	0	0	0	0	0	0
18027	>sp|Q92973|TNPO1_HUMAN Transportin-1 OS=Homo sapiens GN=TNPO1 PE=1 SV=2	TNPO1	0	0	1	4	2	7	5	7	3	3	3	8	7	9	2	1	0	9	9	8	4	4	2	8	7	8	0	0	0	5	5	6	0	0	0	5	4	4	2	2	2	11	11	7	3	3	2
16578	>sp|Q13277|STX3_HUMAN Syntaxin-3 OS=Homo sapiens GN=STX3 PE=1 SV=3	STX3	0	0	1	0	0	0	0	0	0	0	0	0	0	0	0	0	0	0	0	0	0	0	0	0	0	0	1	1	3	0	0	0	1	1	0	0	0	0	0	2	2	0	0	0	2	3	5
15707	>sp|Q9Y3A5|SBDS_HUMAN Ribosome maturation protein SBDS OS=Homo sapiens GN=SBDS PE=1 SV=4	SBDS	0	0	1	1	2	1	1	0	0	0	0	1	2	1	0	1	1	3	2	3	0	1	1	1	1	2	1	0	2	2	2	1	0	1	0	0	3	3	0	0	0	4	4	4	0	0	0
1454	>sp|P80723|BASP1_HUMAN Brain acid soluble protein 1 OS=Homo sapiens GN=BASP1 PE=1 SV=2	BASP1	0	0	1	2	1	0	0	0	3	1	5	0	0	0	0	0	0	0	0	0	0	0	0	0	0	0	0	0	0	0	0	0	0	0	0	0	0	0	23	25	26	5	5	4	28	27	27
12481	>sp|Q9UNW9|NOVA2_HUMAN RNA-binding protein Nova-2 OS=Homo sapiens GN=NOVA2 PE=1 SV=1	NOVA2	0	0	1	0	0	0	0	0	0	0	0	0	0	0	0	0	0	0	0	0	0	0	0	0	0	0	0	0	0	0	0	0	0	0	0	0	0	0	0	0	0	0	0	0	0	0	0
11228	>sp|O95563|MPC2_HUMAN Mitochondrial pyruvate carrier 2 OS=Homo sapiens GN=MPC2 PE=1 SV=1	MPC2	0	0	1	1	2	0	0	0	1	2	1	0	0	0	1	1	1	0	0	0	1	0	1	0	0	0	1	0	1	0	0	0	0	1	0	0	0	0	0	0	0	0	0	0	0	0	0
10064	>sp|P17252|KPCA_HUMAN Protein kinase C alpha type OS=Homo sapiens GN=PRKCA PE=1 SV=4	PRKCA	0	0	1	2	2	0	0	0	0	0	0	0	0	0	0	0	0	0	0	0	0	0	0	0	0	0	0	0	0	0	0	0	0	0	0	0	0	0	0	0	0	0	0	0	0	0	0
15217	>sp|P19387|RPB3_HUMAN DNA-directed RNA polymerase II subunit RPB3 OS=Homo sapiens GN=POLR2C PE=1 SV=2	POLR2C	0	0	1	0	1	0	0	0	0	0	0	0	0	0	1	0	1	0	0	0	2	2	2	0	0	0	0	0	0	2	0	1	0	1	0	0	1	0	0	0	0	0	0	0	0	0	0
11819	>sp|Q96E22|NGBR_HUMAN Dehydrodolichyl diphosphate synthase complex subunit NUS1 OS=Homo sapiens GN=NUS1 PE=1 SV=1	NUS1	0	0	1	2	0	0	0	0	0	0	0	0	0	0	0	0	0	0	0	0	0	0	0	0	0	0	0	0	0	0	0	0	0	0	0	0	0	0	0	0	0	0	0	0	0	0	0
8340	>sp|Q9NQX7|ITM2C_HUMAN Integral membrane protein 2C OS=Homo sapiens GN=ITM2C PE=1 SV=1	ITM2C	0	0	1	0	0	0	0	0	0	0	0	0	0	0	1	1	1	0	0	0	0	0	0	0	0	0	0	0	0	0	0	0	0	0	0	0	0	0	0	0	0	0	0	0	0	0	0
6445	>sp|P30042|ES1_HUMAN ES1 protein homolog, mitochondrial OS=Homo sapiens GN=C21orf33 PE=1 SV=3	C21orf33	0	0	1	1	1	4	4	2	1	0	1	5	5	6	2	5	4	7	6	6	3	2	2	7	5	8	0	1	0	4	6	6	0	0	1	4	5	5	0	0	0	4	5	3	0	0	0
6439	>sp|P84090|ERH_HUMAN Enhancer of rudimentary homolog OS=Homo sapiens GN=ERH PE=1 SV=1	ERH	0	0	1	1	0	1	1	2	0	1	2	2	2	0	0	0	0	0	0	0	0	0	0	1	0	0	0	0	0	0	0	1	0	0	0	0	0	0	0	0	0	0	0	0	0	0	0
6172	>sp|Q13347|EIF3I_HUMAN Eukaryotic translation initiation factor 3 subunit I OS=Homo sapiens GN=EIF3I PE=1 SV=1	EIF3I	0	0	1	0	0	5	6	4	1	2	5	4	6	7	4	4	4	10	7	7	3	3	3	8	5	3	0	0	0	6	9	8	0	0	0	4	3	4	0	0	0	6	6	6	0	0	0
4825	>sp|P50416|CPT1A_HUMAN Carnitine O-palmitoyltransferase 1, liver isoform OS=Homo sapiens GN=CPT1A PE=1 SV=2	CPT1A	0	0	1	1	1	0	0	0	1	0	0	0	0	0	17	14	13	0	0	0	10	9	13	0	0	0	9	10	7	0	0	0	7	12	10	0	0	0	2	2	1	0	0	0	1	1	1
4149	>sp|P78417|GSTO1_HUMAN Glutathione S-transferase omega-1 OS=Homo sapiens GN=GSTO1 PE=1 SV=2	GSTO1	0	0	1	0	1	18	14	16	0	0	0	10	10	13	2	2	2	18	20	24	2	2	2	19	17	18	0	0	0	3	1	0	0	0	0	1	1	1	0	0	0	9	8	8	0	0	0
3698	>sp|Q96CP2|FWCH2_HUMAN FLYWCH family member 2 OS=Homo sapiens GN=FLYWCH2 PE=1 SV=1	FLYWCH2	0	0	1	2	1	0	0	0	1	1	0	0	0	0	0	0	0	0	0	0	0	0	0	1	1	0	1	0	1	0	0	0	1	1	1	0	0	0	3	4	4	0	1	1	3	3	2
19846	>sp|Q8IVC4|ZN584_HUMAN Zinc finger protein 584 OS=Homo sapiens GN=ZNF584 PE=2 SV=1	ZNF584	0	0	1	0	0	0	0	0	0	0	0	2	0	0	0	0	0	0	0	0	0	0	0	0	0	0	0	0	0	3	0	2	0	0	0	0	0	0	0	0	0	0	0	0	0	0	0
16551	>sp|Q8IYB3|SRRM1_HUMAN Serine/arginine repetitive matrix protein 1 OS=Homo sapiens GN=SRRM1 PE=1 SV=2	SRRM1	0	0	1	0	0	3	1	1	1	0	0	1	0	2	0	0	0	0	0	0	0	0	0	0	0	0	0	0	0	0	1	1	0	0	0	0	1	0	2	0	0	3	3	2	5	5	4
14946	>sp|P42766|RL35_HUMAN 60S ribosomal protein L35 OS=Homo sapiens GN=RPL35 PE=1 SV=2	RPL35	0	0	1	1	1	2	3	2	1	1	1	3	3	3	2	3	2	2	1	1	1	1	1	2	0	1	2	2	2	4	3	2	2	1	2	2	2	1	3	4	4	3	3	3	3	3	3
13767	>sp|P23470|PTPRG_HUMAN Receptor-type tyrosine-protein phosphatase gamma OS=Homo sapiens GN=PTPRG PE=1 SV=4	PTPRG	0	0	1	0	2	0	0	0	0	1	0	0	0	0	4	5	5	0	0	0	4	2	3	0	0	0	0	0	0	0	0	0	0	0	0	0	0	0	0	0	0	0	0	0	0	1	0
13261	>sp|P35813|PPM1A_HUMAN Protein phosphatase 1A OS=Homo sapiens GN=PPM1A PE=1 SV=1	PPM1A	0	0	1	1	0	0	0	0	0	1	0	1	1	1	0	0	0	2	2	1	0	0	0	2	1	1	0	0	0	3	3	3	0	0	0	3	3	3	0	0	0	1	1	1	0	0	0
7678	>sp|P84074|HPCA_HUMAN Neuron-specific calcium-binding protein hippocalcin OS=Homo sapiens GN=HPCA PE=1 SV=2	HPCA	0	0	1	1	2	0	0	0	1	2	1	0	0	0	0	0	0	0	0	0	0	0	0	0	0	0	0	0	0	0	0	0	0	0	0	0	0	0	0	0	0	0	0	0	1	1	1
7659	>sp|Q9BYI3|HYCCI_HUMAN Hyccin OS=Homo sapiens GN=FAM126A PE=1 SV=2	FAM126A	0	0	1	0	0	0	0	0	1	1	1	0	0	0	0	0	0	0	0	0	0	1	0	0	0	0	0	0	0	0	0	0	0	0	0	0	0	0	0	0	0	0	0	0	0	0	0
4292	>sp|Q9P003|CNIH4_HUMAN Protein cornichon homolog 4 OS=Homo sapiens GN=CNIH4 PE=1 SV=1	CNIH4	0	0	1	0	1	0	0	0	0	0	0	0	0	0	0	0	0	0	0	0	0	0	0	0	0	0	0	0	0	0	0	0	0	0	0	0	0	0	0	0	0	0	0	0	0	0	0
3512	>sp|P51116|FXR2_HUMAN Fragile X mental retardation syndrome-related protein 2 OS=Homo sapiens GN=FXR2 PE=1 SV=2	FXR2	0	0	1	0	0	0	0	0	0	0	0	0	0	0	0	0	0	0	0	0	0	0	0	0	0	0	0	0	0	0	0	0	0	0	0	0	0	0	0	0	0	0	0	0	0	0	0
2365	>sp|Q08722|CD47_HUMAN Leukocyte surface antigen CD47 OS=Homo sapiens GN=CD47 PE=1 SV=1	CD47	0	0	1	1	1	0	0	0	1	0	1	0	0	0	0	0	0	0	0	0	0	0	0	0	0	0	0	0	1	0	0	0	1	2	2	0	0	0	2	3	3	0	0	0	3	2	1
16735	>sp|Q7Z7C8|TAF8_HUMAN Transcription initiation factor TFIID subunit 8 OS=Homo sapiens GN=TAF8 PE=1 SV=1	TAF8	0	0	1	0	0	0	0	0	0	1	1	0	0	0	0	0	0	0	0	0	0	0	0	0	0	0	0	0	0	0	0	0	0	0	0	0	0	0	0	0	0	0	0	0	0	0	0
15500	>sp|Q15404|RSU1_HUMAN Ras suppressor protein 1 OS=Homo sapiens GN=RSU1 PE=1 SV=3	RSU1	0	0	1	3	0	3	0	0	2	2	3	2	4	2	0	0	0	5	3	2	0	0	1	2	2	3	2	2	3	0	1	0	0	0	0	2	1	0	0	0	0	0	0	0	0	2	3
17897	>sp|Q9P0T7|TMEM9_HUMAN Transmembrane protein 9 OS=Homo sapiens GN=TMEM9 PE=1 SV=1	TMEM9	0	0	1	1	0	0	0	0	1	0	1	0	0	0	0	0	0	0	0	0	0	0	0	0	0	0	1	1	1	0	0	0	0	0	0	0	0	0	2	1	2	0	0	0	2	2	1
16560	>sp|Q658P3|STEA3_HUMAN Metalloreductase STEAP3 OS=Homo sapiens GN=STEAP3 PE=1 SV=2	STEAP3	0	0	1	0	1	0	0	0	0	0	0	0	0	0	0	1	0	0	0	0	0	0	0	0	0	0	0	0	0	0	0	0	0	0	0	0	0	0	0	0	0	0	0	0	0	0	0
15574	>sp|P63220|RS21_HUMAN 40S ribosomal protein S21 OS=Homo sapiens GN=RPS21 PE=1 SV=1	RPS21	0	0	1	0	3	2	2	2	3	3	3	1	1	1	1	1	1	2	2	2	1	1	1	1	1	1	2	2	0	1	2	2	1	1	0	2	1	2	1	1	1	1	1	1	1	2	1
11541	>sp|P43490|NAMPT_HUMAN Nicotinamide phosphoribosyltransferase OS=Homo sapiens GN=NAMPT PE=1 SV=1	NAMPT	0	0	1	2	1	24	21	21	0	0	0	28	23	26	2	1	3	25	25	26	2	2	3	31	25	31	0	0	0	6	5	5	0	0	0	9	7	9	0	0	0	7	9	5	0	0	0
5454	>sp|P51659|DHB4_HUMAN Peroxisomal multifunctional enzyme type 2 OS=Homo sapiens GN=HSD17B4 PE=1 SV=3	HSD17B4	0	0	1	2	0	2	4	4	1	2	1	1	2	2	3	3	4	9	10	10	5	5	4	4	4	3	10	8	10	13	10	9	10	10	11	3	7	5	0	0	0	11	12	13	0	0	0
2737	>sp|Q03135|CAV1_HUMAN Caveolin-1 OS=Homo sapiens GN=CAV1 PE=1 SV=4	CAV1	0	0	1	0	1	0	0	0	1	2	2	0	0	0	2	2	2	0	0	0	0	2	3	0	0	0	0	0	0	0	0	0	0	0	0	0	0	0	5	5	5	0	0	0	5	4	5
18587	>sp|Q70CQ3|UBP30_HUMAN Ubiquitin carboxyl-terminal hydrolase 30 OS=Homo sapiens GN=USP30 PE=1 SV=1	USP30	0	0	1	1	1	0	0	0	1	2	1	0	0	0	0	0	0	0	0	0	0	0	0	0	0	0	1	0	0	0	0	0	0	0	0	0	0	0	0	0	0	0	0	0	0	0	0
16793	>sp|Q9UH99|SUN2_HUMAN SUN domain-containing protein 2 OS=Homo sapiens GN=SUN2 PE=1 SV=3	SUN2	0	0	1	0	1	0	0	0	1	1	0	0	0	0	1	3	0	0	0	0	8	8	7	0	0	0	6	3	4	0	0	0	3	3	4	0	0	0	1	0	0	0	0	0	0	1	0
11433	>sp|Q13585|MTR1L_HUMAN Melatonin-related receptor OS=Homo sapiens GN=GPR50 PE=1 SV=3	GPR50	0	0	1	0	1	0	0	0	0	0	0	0	0	0	0	0	0	0	0	0	0	0	0	0	0	0	0	0	0	0	0	0	0	0	0	0	0	0	0	0	0	0	0	0	0	0	0
906	>sp|Q96CW1|AP2M1_HUMAN AP-2 complex subunit mu OS=Homo sapiens GN=AP2M1 PE=1 SV=2	AP2M1	0	0	1	0	1	2	2	2	0	0	0	1	1	4	1	2	2	1	6	2	0	1	2	4	5	4	0	0	0	3	2	3	0	0	0	0	1	1	0	0	0	2	2	3	0	0	0
5563	>sp|Q86Y56|DAAF5_HUMAN Dynein assembly factor 5, axonemal OS=Homo sapiens GN=DNAAF5 PE=1 SV=4	DNAAF5	0	0	1	1	0	1	1	1	0	0	0	1	1	0	0	0	0	1	0	1	0	0	0	1	1	0	0	0	0	0	0	0	0	0	0	0	0	0	0	0	0	3	4	0	0	0	0
17038	>sp|Q16635|TAZ_HUMAN Tafazzin OS=Homo sapiens GN=TAZ PE=1 SV=1	TAZ	0	0	1	0	0	0	0	0	1	0	0	0	0	0	0	0	2	0	0	0	0	1	0	0	0	0	0	0	0	0	0	0	0	0	0	0	0	0	0	0	0	0	0	0	0	0	0
13909	>sp|Q5HYI8|RABL3_HUMAN Rab-like protein 3 OS=Homo sapiens GN=RABL3 PE=1 SV=1	RABL3	0	0	1	1	0	0	0	0	2	0	2	0	0	0	0	0	0	0	0	0	0	0	0	0	0	0	4	3	3	0	0	0	4	3	5	0	0	0	0	3	0	0	0	0	2	2	2
13463	>sp|O00231|PSD11_HUMAN 26S proteasome non-ATPase regulatory subunit 11 OS=Homo sapiens GN=PSMD11 PE=1 SV=3	PSMD11	0	0	1	1	1	15	18	16	2	4	3	15	16	17	5	6	4	15	11	13	7	6	7	12	13	13	3	4	5	17	17	16	3	3	2	19	16	16	0	0	0	12	14	14	0	0	0
13048	>sp|O15120|PLCB_HUMAN 1-acyl-sn-glycerol-3-phosphate acyltransferase beta OS=Homo sapiens GN=AGPAT2 PE=1 SV=1	AGPAT2	0	0	1	0	1	0	0	0	0	0	0	0	0	0	0	0	0	0	0	0	0	0	0	0	0	0	0	0	0	0	0	0	0	0	0	0	0	0	0	0	0	0	0	0	0	0	0
8815	>sp|Q96DC9|OTUB2_HUMAN Ubiquitin thioesterase OTUB2 OS=Homo sapiens GN=OTUB2 PE=1 SV=2	OTUB2	0	0	1	1	1	0	0	0	1	1	1	1	1	1	2	2	1	0	0	0	2	2	2	1	1	0	0	0	0	0	0	0	0	1	0	0	0	0	1	1	1	0	0	0	0	0	0
7588	>sp|Q0VDF9|HSP7E_HUMAN Heat shock 70 kDa protein 14 OS=Homo sapiens GN=HSPA14 PE=1 SV=1	HSPA14	0	0	1	0	0	0	0	0	0	1	0	1	0	0	0	0	0	0	0	0	0	1	0	0	1	1	0	1	2	0	0	0	0	0	0	0	0	0	0	0	0	0	0	2	0	0	0
3853	>sp|Q9UBQ7|GRHPR_HUMAN Glyoxylate reductase/hydroxypyruvate reductase OS=Homo sapiens GN=GRHPR PE=1 SV=1	GRHPR	0	0	1	2	1	6	8	5	1	0	0	6	5	7	2	0	0	7	8	8	2	1	0	6	6	7	0	0	0	4	4	4	0	0	0	4	5	4	0	0	0	5	5	6	0	0	0
3807	>sp|Q7Z5G4|GOGA7_HUMAN Golgin subfamily A member 7 OS=Homo sapiens GN=GOLGA7 PE=1 SV=2	GOLGA7	0	0	1	0	0	0	0	0	1	1	1	0	0	0	0	0	0	0	0	0	0	0	0	0	0	0	1	2	1	0	0	0	2	2	2	0	0	0	2	0	2	0	0	0	1	3	2
3463	>sp|P49770|EI2BB_HUMAN Translation initiation factor eIF-2B subunit beta OS=Homo sapiens GN=EIF2B2 PE=1 SV=3	EIF2B2	0	0	1	1	1	0	0	0	1	0	0	0	0	0	0	0	0	3	1	1	0	0	0	2	1	2	0	0	0	3	1	1	0	0	0	0	2	1	0	0	0	0	0	2	0	0	0
286	>sp|Q9Y3L3|3BP1_HUMAN SH3 domain-binding protein 1 OS=Homo sapiens GN=SH3BP1 PE=1 SV=3	SH3BP1	0	0	1	2	1	0	0	0	1	0	1	0	0	0	0	0	1	0	1	0	1	1	1	1	0	0	1	0	1	0	0	0	0	0	1	1	0	0	0	0	0	0	0	0	0	0	0
1631	>sp|Q9NYF8|BCLF1_HUMAN Bcl-2-associated transcription factor 1 OS=Homo sapiens GN=BCLAF1 PE=1 SV=2	BCLAF1	0	0	1	0	3	2	0	2	0	0	1	3	6	3	0	0	0	0	0	0	0	0	0	0	0	0	0	0	0	0	0	0	0	0	0	0	0	0	2	3	3	0	0	0	7	8	4
1444	>sp|Q6RW13|ATRAP_HUMAN Type-1 angiotensin II receptor-associated protein OS=Homo sapiens GN=AGTRAP PE=1 SV=1	AGTRAP	0	0	1	1	0	0	0	0	0	0	0	0	0	0	0	1	0	0	0	0	1	1	1	0	0	0	0	0	0	0	0	0	1	0	0	0	0	0	0	0	0	0	0	0	0	0	0
12175	>sp|Q92597|NDRG1_HUMAN Protein NDRG1 OS=Homo sapiens GN=NDRG1 PE=1 SV=1	NDRG1	0	0	1	1	0	8	7	8	1	1	0	6	6	5	5	5	5	22	25	27	3	4	4	19	22	23	0	0	0	3	2	2	0	0	0	1	1	1	0	0	0	4	2	1	0	0	0
8980	>sp|Q5VST9|OBSCN_HUMAN Obscurin OS=Homo sapiens GN=OBSCN PE=1 SV=3	OBSCN	0	0	1	0	0	0	0	0	0	0	0	0	0	0	0	0	0	0	0	0	0	0	0	0	0	0	0	0	0	0	0	0	0	0	0	0	0	0	0	0	0	0	0	0	0	0	0
8044	>sp|P56537|IF6_HUMAN Eukaryotic translation initiation factor 6 OS=Homo sapiens GN=EIF6 PE=1 SV=1	EIF6	0	0	1	0	0	9	9	10	0	1	0	7	6	5	4	2	3	8	9	9	2	2	3	11	8	7	0	0	0	8	7	7	1	0	0	6	6	6	0	0	0	4	4	4	0	0	0
7703	>sp|P51553|IDH3G_HUMAN Isocitrate dehydrogenase [NAD] subunit gamma, mitochondrial OS=Homo sapiens GN=IDH3G PE=1 SV=1	IDH3G	0	0	1	0	0	0	0	2	2	1	2	0	0	0	5	6	9	7	4	4	5	5	7	3	4	3	0	0	0	0	0	0	0	0	0	0	0	0	0	0	0	0	0	0	0	0	0
6184	>sp|O95208|EPN2_HUMAN Epsin-2 OS=Homo sapiens GN=EPN2 PE=1 SV=3	EPN2	0	0	1	0	1	0	0	0	1	1	1	0	0	0	0	0	0	0	0	0	0	0	0	0	0	0	2	2	1	0	0	0	2	2	2	1	0	0	1	2	0	0	0	0	3	3	3
15566	>sp|P62847|RS24_HUMAN 40S ribosomal protein S24 OS=Homo sapiens GN=RPS24 PE=1 SV=1	RPS24	0	0	1	1	1	2	3	3	1	1	0	4	6	4	2	2	2	2	2	3	1	2	2	2	2	2	1	1	1	3	4	5	1	1	1	2	2	1	0	0	0	4	4	3	4	2	3
13721	>sp|P49720|PSB3_HUMAN Proteasome subunit beta type-3 OS=Homo sapiens GN=PSMB3 PE=1 SV=2	PSMB3	0	0	1	0	0	5	5	5	2	2	2	5	5	7	1	1	1	4	4	5	2	3	3	4	4	5	1	0	0	8	9	7	1	1	1	5	5	5	0	0	0	6	7	8	0	0	0
3353	>sp|Q9NPA0|EMC7_HUMAN ER membrane protein complex subunit 7 OS=Homo sapiens GN=EMC7 PE=1 SV=1	EMC7	0	0	1	1	1	0	0	0	1	2	2	0	0	0	0	0	0	0	0	0	0	0	0	0	0	0	4	5	5	0	0	0	3	3	4	0	0	0	5	8	4	0	0	0	9	9	10
154	>sp|Q8TB40|ABHD4_HUMAN Protein ABHD4 OS=Homo sapiens GN=ABHD4 PE=2 SV=1	ABHD4	0	0	1	1	1	0	0	0	0	0	0	0	0	0	0	0	0	0	0	0	0	0	0	0	0	0	0	0	0	0	0	0	0	0	0	0	0	0	0	0	0	0	0	0	0	0	0
13574	>sp|P25786|PSA1_HUMAN Proteasome subunit alpha type-1 OS=Homo sapiens GN=PSMA1 PE=1 SV=1	PSMA1	0	0	1	1	2	4	8	11	2	2	2	10	10	12	2	2	2	5	6	4	1	2	0	5	7	9	1	1	1	8	7	8	0	0	1	8	9	9	1	1	1	5	7	6	0	0	1
7359	>sp|Q9Y2X7|GIT1_HUMAN ARF GTPase-activating protein GIT1 OS=Homo sapiens GN=GIT1 PE=1 SV=2	GIT1	0	0	1	0	1	2	0	0	1	1	1	0	0	0	1	0	1	1	1	1	0	0	0	1	1	2	1	1	1	0	0	0	1	1	0	1	1	0	0	0	0	1	1	0	0	0	0
6559	>sp|Q9NYL4|FKB11_HUMAN Peptidyl-prolyl cis-trans isomerase FKBP11 OS=Homo sapiens GN=FKBP11 PE=1 SV=1	FKBP11	0	0	1	0	1	0	0	0	0	0	0	0	0	0	0	0	0	0	0	0	0	0	0	0	0	0	2	0	2	0	0	0	0	0	0	0	0	0	10	11	11	0	0	0	14	14	8
2625	>sp|Q6P1J9|CDC73_HUMAN Parafibromin OS=Homo sapiens GN=CDC73 PE=1 SV=1	CDC73	0	0	1	1	1	1	0	2	3	3	3	0	1	0	1	0	1	1	1	0	3	1	1	0	0	0	3	3	3	2	1	3	2	2	0	2	1	1	0	0	0	3	3	3	1	1	0
16375	>sp|Q9Y5B9|SP16H_HUMAN FACT complex subunit SPT16 OS=Homo sapiens GN=SUPT16H PE=1 SV=1	SUPT16H	0	0	1	0	1	0	1	0	0	0	0	0	0	0	1	0	1	0	0	1	1	0	0	1	0	1	0	0	0	0	0	0	0	0	0	0	0	0	0	0	0	0	0	0	0	0	0
15589	>sp|Q9Y2R9|RT07_HUMAN 28S ribosomal protein S7, mitochondrial OS=Homo sapiens GN=MRPS7 PE=1 SV=2	MRPS7	0	0	1	0	0	0	0	0	1	2	0	0	0	0	2	4	4	0	0	0	0	1	0	0	0	0	4	4	2	0	0	0	2	1	3	0	0	0	1	3	2	0	0	0	6	4	2
13790	>sp|Q00577|PURA_HUMAN Transcriptional activator protein Pur-alpha OS=Homo sapiens GN=PURA PE=1 SV=2	PURA	0	0	1	2	3	1	3	2	1	1	1	2	1	1	1	0	0	1	0	1	0	0	0	0	0	1	0	0	0	2	1	2	0	0	0	3	4	3	0	0	1	1	2	1	0	0	0
12537	>sp|Q96AQ6|PBIP1_HUMAN Pre-B-cell leukemia transcription factor-interacting protein 1 OS=Homo sapiens GN=PBXIP1 PE=1 SV=1	PBXIP1	0	0	1	1	0	0	0	0	2	1	2	0	0	0	0	0	0	0	0	0	1	0	0	0	0	0	6	5	7	0	0	0	4	3	5	0	0	0	9	8	6	0	0	0	10	11	9
7995	>sp|Q68E01|INT3_HUMAN Integrator complex subunit 3 OS=Homo sapiens GN=INTS3 PE=1 SV=1	INTS3	0	0	1	1	1	0	0	0	0	0	0	0	0	0	0	0	0	0	0	0	2	3	3	0	0	0	0	1	0	0	0	0	1	3	3	0	0	0	0	0	0	0	0	0	0	0	0
6984	>sp|Q9UF56|FXL17_HUMAN F-box/LRR-repeat protein 17 OS=Homo sapiens GN=FBXL17 PE=2 SV=3	FBXL17	0	0	1	0	0	0	0	0	0	0	0	0	0	0	0	0	0	0	0	0	0	0	0	0	0	0	0	0	0	0	0	0	0	0	0	0	0	0	0	0	0	0	0	0	0	0	0
6441	>sp|Q96DZ1|ERLEC_HUMAN Endoplasmic reticulum lectin 1 OS=Homo sapiens GN=ERLEC1 PE=1 SV=1	ERLEC1	0	0	1	0	1	0	0	0	1	0	1	0	0	0	2	3	3	0	0	0	2	3	4	0	0	0	2	2	1	0	0	0	1	2	2	0	0	0	0	0	0	0	0	0	0	0	0
4085	>sp|O00165|HAX1_HUMAN HCLS1-associated protein X-1 OS=Homo sapiens GN=HAX1 PE=1 SV=2	HAX1	0	0	1	2	1	0	0	2	6	7	6	2	0	1	4	5	5	0	1	0	4	5	5	0	0	0	0	2	2	0	0	0	0	0	0	0	0	0	7	6	4	0	0	0	8	10	7
2475	>sp|Q5VV42|CDKAL_HUMAN Threonylcarbamoyladenosine tRNA methylthiotransferase OS=Homo sapiens GN=CDKAL1 PE=1 SV=1	CDKAL1	0	0	1	0	1	0	0	0	1	0	1	0	0	0	0	0	0	0	0	0	0	1	0	0	0	0	0	0	1	0	0	0	0	0	0	0	0	0	0	1	1	0	0	0	1	0	2
18726	>sp|Q9BRT2|UQCC2_HUMAN Ubiquinol-cytochrome-c reductase complex assembly factor 2 OS=Homo sapiens GN=UQCC2 PE=1 SV=1	UQCC2	0	0	1	3	2	0	0	0	4	2	3	0	0	0	0	0	1	0	0	0	0	0	0	0	0	0	3	2	3	0	0	0	0	2	2	0	0	0	1	1	2	0	0	0	2	1	2
16201	>sp|Q9Y5K1|SPO11_HUMAN Meiotic recombination protein SPO11 OS=Homo sapiens GN=SPO11 PE=2 SV=1	SPO11	0	0	1	0	0	0	0	0	0	0	0	0	0	0	0	0	0	0	0	0	0	0	0	0	0	0	0	0	0	0	0	0	0	0	0	0	0	0	0	0	0	0	0	0	0	0	0
3250	>sp|Q9UBQ5|EIF3K_HUMAN Eukaryotic translation initiation factor 3 subunit K OS=Homo sapiens GN=EIF3K PE=1 SV=1	EIF3K	0	0	1	2	0	1	2	2	2	3	2	1	1	1	0	1	2	4	4	2	3	1	3	3	4	5	0	0	0	2	4	3	0	0	0	3	3	2	1	0	0	1	1	0	0	1	0
19080	>sp|Q9Y2W2|WBP11_HUMAN WW domain-binding protein 11 OS=Homo sapiens GN=WBP11 PE=1 SV=1	WBP11	0	0	1	0	0	0	0	0	3	3	2	0	0	0	0	0	0	0	0	0	0	0	0	0	0	0	1	0	3	0	0	0	0	0	0	0	0	0	1	2	2	0	0	0	4	0	4
16185	>sp|Q96RF0|SNX18_HUMAN Sorting nexin-18 OS=Homo sapiens GN=SNX18 PE=1 SV=2	SNX18	0	0	1	0	0	0	0	0	0	0	0	0	2	0	0	0	0	0	0	0	0	0	0	0	0	0	0	0	1	0	0	0	0	0	0	0	0	0	0	0	0	0	0	0	0	0	0
14987	>sp|P05386|RLA1_HUMAN 60S acidic ribosomal protein P1 OS=Homo sapiens GN=RPLP1 PE=1 SV=1	RPLP1	0	0	1	1	1	1	0	1	2	1	1	1	0	0	0	0	1	0	0	0	0	0	0	0	0	0	0	0	0	1	1	2	0	1	0	0	1	1	0	0	0	1	1	1	0	0	0
77965	>sp|Q9UJT9|FBXL7_HUMAN F-box/LRR-repeat protein 7 OS=Homo sapiens GN=FBXL7 PE=2 SV=1	FBXL7	0	1	2	0	0	0	0	0	0	0	0	0	0	0	0	0	0	0	0	0	0	0	0	0	0	0	0	0	0	0	0	0	0	0	0	0	0	0	0	1	0	0	0	0	0	0	0
85962	>sp|Q92781|RDH1_HUMAN 11-cis retinol dehydrogenase OS=Homo sapiens GN=RDH5 PE=1 SV=1	RDH5	0	1	1	0	0	0	0	0	0	0	0	0	0	0	0	0	0	0	0	0	0	0	0	0	0	0	0	0	0	0	0	0	0	0	0	0	0	0	0	0	0	0	0	0	0	0	0
82625	>sp|Q96H55|MYO19_HUMAN Unconventional myosin-XIX OS=Homo sapiens GN=MYO19 PE=1 SV=2	MYO19	0	1	1	1	1	1	1	1	1	1	0	1	1	1	2	2	2	1	1	1	2	2	2	0	1	1	2	2	2	1	1	1	1	2	2	0	1	1	1	0	0	1	1	1	1	1	0
82432	>sp|Q6DT37|MRCKG_HUMAN Serine/threonine-protein kinase MRCK gamma OS=Homo sapiens GN=CDC42BPG PE=1 SV=2	CDC42BPG	0	1	1	0	0	0	0	0	0	0	0	0	0	0	0	0	0	0	0	0	0	0	0	0	0	0	0	0	0	0	1	0	0	0	0	0	0	0	0	0	0	0	0	0	0	0	0
575	>sp|Q8IZF6|AGRG4_HUMAN Adhesion G-protein coupled receptor G4 OS=Homo sapiens GN=ADGRG4 PE=2 SV=2	ADGRG4	0	0	1	0	0	0	0	0	0	0	0	0	0	0	0	0	0	0	0	0	0	0	0	0	0	0	0	0	0	0	0	0	0	0	0	0	0	0	0	0	0	0	0	0	0	0	0
3632	>sp|Q9BTV5|FSD1_HUMAN Fibronectin type III and SPRY domain-containing protein 1 OS=Homo sapiens GN=FSD1 PE=1 SV=1	FSD1	0	0	1	0	0	0	0	0	0	0	0	0	0	0	0	0	0	0	0	0	0	0	0	0	0	0	0	0	0	0	0	0	0	0	0	0	0	0	0	0	0	0	0	0	0	0	0
19338	>sp|Q9NQH7|XPP3_HUMAN Probable Xaa-Pro aminopeptidase 3 OS=Homo sapiens GN=XPNPEP3 PE=1 SV=1	XPNPEP3	0	0	1	1	1	1	1	1	2	0	1	3	3	1	0	0	0	2	1	0	1	0	1	2	0	2	0	0	1	1	1	2	1	0	2	2	2	2	0	0	0	2	1	1	0	0	0
16772	>sp|Q7L3T8|SYPM_HUMAN Probable proline--tRNA ligase, mitochondrial OS=Homo sapiens GN=PARS2 PE=1 SV=1	PARS2	0	0	1	0	1	0	0	0	0	0	1	0	0	0	0	0	1	0	0	0	1	0	1	0	0	0	0	0	0	0	0	0	0	0	0	0	0	0	0	0	0	0	0	0	0	0	0
15261	>sp|P62277|RS13_HUMAN 40S ribosomal protein S13 OS=Homo sapiens GN=RPS13 PE=1 SV=2	RPS13	0	0	1	2	1	6	6	6	1	2	1	3	4	4	4	4	4	5	4	8	1	3	2	4	2	4	3	4	2	6	7	8	5	5	4	7	6	5	1	3	2	8	7	8	4	3	4
12052	>sp|O43678|NDUA2_HUMAN NADH dehydrogenase [ubiquinone] 1 alpha subcomplex subunit 2 OS=Homo sapiens GN=NDUFA2 PE=1 SV=3	NDUFA2	0	0	1	1	0	0	0	0	0	0	1	0	0	0	0	0	0	0	0	0	1	1	0	0	0	0	1	1	0	0	0	0	0	1	1	0	0	0	2	2	3	0	0	0	2	2	2
783	>sp|Q8TER5|ARH40_HUMAN Rho guanine nucleotide exchange factor 40 OS=Homo sapiens GN=ARHGEF40 PE=1 SV=3	ARHGEF40	0	0	1	0	2	0	0	0	1	1	0	0	0	0	1	0	0	0	0	0	1	0	0	0	0	0	0	0	0	0	0	0	0	0	0	0	0	0	0	0	0	0	0	0	0	0	0
4392	>sp|A8K7I4|CLCA1_HUMAN Calcium-activated chloride channel regulator 1 OS=Homo sapiens GN=CLCA1 PE=1 SV=3	CLCA1	0	0	1	0	0	0	0	0	0	0	0	0	0	0	0	0	0	0	0	0	0	0	0	0	0	0	0	0	0	0	0	0	0	0	0	0	0	0	0	0	0	0	0	0	0	0	0
16525	>sp|P53597|SUCA_HUMAN Succinate--CoA ligase [ADP/GDP-forming] subunit alpha, mitochondrial OS=Homo sapiens GN=SUCLG1 PE=1 SV=4	SUCLG1	0	0	1	1	2	6	5	7	0	0	2	3	1	2	2	3	3	4	7	6	0	2	0	7	5	6	0	0	0	2	2	1	1	0	0	2	3	2	0	0	0	0	0	1	0	0	0
7881	>sp|P48723|HSP13_HUMAN Heat shock 70 kDa protein 13 OS=Homo sapiens GN=HSPA13 PE=1 SV=1	HSPA13	0	0	1	1	1	0	0	0	1	2	1	0	0	0	0	0	0	0	0	0	0	0	0	0	0	0	1	0	1	0	0	0	0	0	0	0	0	0	0	0	0	0	0	0	0	0	0
16439	>sp|P49458|SRP09_HUMAN Signal recognition particle 9 kDa protein OS=Homo sapiens GN=SRP9 PE=1 SV=2	SRP9	0	0	1	1	1	2	1	2	2	1	1	2	2	1	1	1	1	1	1	1	0	0	0	1	1	1	2	2	2	1	1	1	1	2	2	1	1	0	2	1	1	0	1	2	1	2	0
12094	>sp|Q9BZQ8|NIBAN_HUMAN Protein Niban OS=Homo sapiens GN=FAM129A PE=1 SV=1	FAM129A	0	0	1	1	1	2	0	0	0	0	2	1	1	2	2	2	3	3	2	4	2	2	2	4	3	3	0	0	0	0	0	0	0	0	0	0	0	0	0	0	0	0	0	0	0	0	0
11782	>sp|O43920|NDUS5_HUMAN NADH dehydrogenase [ubiquinone] iron-sulfur protein 5 OS=Homo sapiens GN=NDUFS5 PE=1 SV=3	NDUFS5	0	0	1	1	1	0	0	0	2	2	1	0	0	0	0	0	1	0	0	0	0	0	0	0	0	0	1	2	2	0	0	0	1	2	1	0	0	0	3	2	4	0	0	0	3	4	4
9632	>sp|Q8N5M9|JAGN1_HUMAN Protein jagunal homolog 1 OS=Homo sapiens GN=JAGN1 PE=1 SV=1	JAGN1	0	0	1	0	0	0	0	0	0	0	0	0	0	0	0	0	0	0	0	0	0	0	0	0	0	0	0	1	0	0	0	0	0	0	0	0	0	0	1	1	1	0	0	0	1	1	0
84462	>sp|Q13393|PLD1_HUMAN Phospholipase D1 OS=Homo sapiens GN=PLD1 PE=1 SV=1	PLD1	0	1	1	0	0	0	0	0	0	0	0	0	0	0	0	0	0	0	0	0	0	0	0	0	0	0	0	0	0	0	0	0	0	0	0	0	0	0	0	0	0	0	0	0	0	0	0
6036	>sp|P60507|EFC1_HUMAN Endogenous retrovirus group FC1 Env polyprotein OS=Homo sapiens GN=ERVFC1 PE=1 SV=1	ERVFC1	0	0	1	1	0	0	0	0	0	0	0	0	0	0	0	0	0	0	0	0	0	0	0	0	0	0	0	0	0	0	0	0	0	0	0	0	0	0	0	0	0	0	0	0	0	0	0
3323	>sp|P29323|EPHB2_HUMAN Ephrin type-B receptor 2 OS=Homo sapiens GN=EPHB2 PE=1 SV=5	EPHB2	0	0	1	0	0	0	0	0	0	0	0	0	0	0	0	0	0	0	0	0	0	0	0	0	0	0	0	0	0	0	0	0	0	0	0	0	0	0	0	0	0	0	0	0	0	0	0
1868	>sp|Q14457|BECN1_HUMAN Beclin-1 OS=Homo sapiens GN=BECN1 PE=1 SV=2	BECN1	0	0	1	0	0	0	0	0	1	1	0	0	0	0	0	0	0	0	0	1	0	0	0	0	1	1	0	0	0	0	0	0	1	1	1	0	0	1	1	1	0	0	0	0	0	0	1
1748	>sp|Q00587|BORG5_HUMAN Cdc42 effector protein 1 OS=Homo sapiens GN=CDC42EP1 PE=1 SV=1	CDC42EP1	0	0	1	0	0	0	0	0	1	0	0	0	0	0	2	2	2	0	0	0	2	2	2	0	0	0	0	0	0	0	0	0	0	0	0	0	0	0	1	0	0	0	0	0	0	0	0
12808	>sp|Q8NCN5|PDPR_HUMAN Pyruvate dehydrogenase phosphatase regulatory subunit, mitochondrial OS=Homo sapiens GN=PDPR PE=1 SV=2	PDPR	0	0	1	0	1	1	1	1	0	0	0	0	1	0	3	3	2	1	1	1	2	2	1	0	2	2	0	0	0	0	0	0	0	0	0	0	0	0	0	0	0	0	0	0	0	0	0
11568	>sp|O14974|MYPT1_HUMAN Protein phosphatase 1 regulatory subunit 12A OS=Homo sapiens GN=PPP1R12A PE=1 SV=1	PPP1R12A	0	0	1	0	1	7	7	10	1	1	1	6	5	5	1	0	1	2	2	2	0	0	0	3	2	0	2	2	0	0	1	2	0	0	1	3	3	5	4	5	3	6	7	5	7	7	4
7558	>sp|Q96JB3|HIC2_HUMAN Hypermethylated in cancer 2 protein OS=Homo sapiens GN=HIC2 PE=1 SV=2	HIC2	0	0	2	0	0	1	1	0	0	1	0	1	0	0	0	0	0	0	0	0	0	0	0	0	0	0	0	0	0	0	0	0	0	0	0	0	0	0	0	0	0	0	0	0	0	0	0
960	>sp|Q12955|ANK3_HUMAN Ankyrin-3 OS=Homo sapiens GN=ANK3 PE=1 SV=3	ANK3	0	0	1	0	1	0	0	0	0	0	0	0	0	0	0	0	0	0	0	0	0	0	0	0	0	0	2	1	2	0	0	0	2	3	1	0	0	0	0	0	0	0	0	0	0	0	0
7278	>sp|Q8WWB7|GLMP_HUMAN Glycosylated lysosomal membrane protein OS=Homo sapiens GN=GLMP PE=1 SV=1	GLMP	0	0	1	0	1	0	0	0	0	0	2	0	0	0	2	3	4	0	0	0	3	2	2	0	0	0	0	1	0	0	0	0	0	0	0	0	0	0	0	0	0	0	0	0	0	0	0
16463	>sp|Q9UNK0|STX8_HUMAN Syntaxin-8 OS=Homo sapiens GN=STX8 PE=1 SV=2	STX8	0	0	1	2	2	0	0	1	0	1	0	0	0	0	0	0	1	0	1	0	1	0	0	0	0	0	3	1	0	0	0	0	0	1	1	0	0	0	0	2	3	0	0	0	3	3	4
10636	>sp|Q6NSJ5|LRC8E_HUMAN Volume-regulated anion channel subunit LRRC8E OS=Homo sapiens GN=LRRC8E PE=1 SV=2	LRRC8E	0	0	1	0	0	0	0	0	0	0	0	0	0	0	0	0	0	0	0	0	0	0	0	0	0	0	0	0	0	0	0	0	0	0	0	0	0	0	0	0	0	0	0	0	0	0	0
995	>sp|Q9BTT0|AN32E_HUMAN Acidic leucine-rich nuclear phosphoprotein 32 family member E OS=Homo sapiens GN=ANP32E PE=1 SV=1	ANP32E	0	0	1	0	0	9	8	10	0	0	0	11	11	11	0	0	0	4	3	3	0	0	0	4	3	0	0	0	0	6	5	5	0	0	0	6	6	6	0	0	0	5	7	6	0	0	0
954	>sp|Q9NVT9|ARMC1_HUMAN Armadillo repeat-containing protein 1 OS=Homo sapiens GN=ARMC1 PE=1 SV=1	ARMC1	0	0	1	1	0	0	1	1	0	0	0	0	0	0	0	0	0	2	1	1	0	0	0	0	0	1	1	1	2	0	0	0	0	0	1	0	1	1	0	0	0	0	0	0	1	1	3
74896	>sp|Q68CZ1|FTM_HUMAN Protein fantom OS=Homo sapiens GN=RPGRIP1L PE=1 SV=2	RPGRIP1L	0	1	1	0	0	0	0	0	0	0	0	0	0	0	0	0	0	0	0	0	0	0	0	0	0	0	0	0	0	0	0	0	0	0	0	0	0	0	0	0	0	0	0	0	0	0	0
11279	>sp|A6NCE7|MP3B2_HUMAN Microtubule-associated proteins 1A/1B light chain 3 beta 2 OS=Homo sapiens GN=MAP1LC3B2 PE=2 SV=1	MAP1LC3B2	0	0	1	0	1	0	0	0	0	1	0	0	0	0	0	0	0	0	0	0	0	0	0	0	0	0	0	0	0	0	0	0	0	0	0	0	0	0	0	0	0	0	0	0	0	0	0
6575	>sp|Q13868|EXOS2_HUMAN Exosome complex component RRP4 OS=Homo sapiens GN=EXOSC2 PE=1 SV=2	EXOSC2	0	0	1	0	1	2	2	2	1	2	1	2	2	1	1	0	0	0	0	0	2	0	3	0	0	0	0	0	0	2	1	0	0	0	0	0	0	0	0	0	0	1	0	1	0	0	0
5877	>sp|Q9UBS4|DJB11_HUMAN DnaJ homolog subfamily B member 11 OS=Homo sapiens GN=DNAJB11 PE=1 SV=1	DNAJB11	0	0	1	0	1	1	0	0	0	0	0	2	2	1	1	0	1	2	2	1	1	0	2	0	1	2	4	5	3	3	4	4	2	3	5	3	3	3	1	1	2	2	3	3	0	0	0
4184	>sp|P09211|GSTP1_HUMAN Glutathione S-transferase P OS=Homo sapiens GN=GSTP1 PE=1 SV=2	GSTP1	0	0	1	1	0	14	17	16	0	0	0	19	18	20	0	1	0	20	19	20	1	1	1	25	27	26	0	0	0	4	3	1	0	0	0	1	1	1	0	0	0	21	22	19	0	0	0
19259	>sp|P18887|XRCC1_HUMAN DNA repair protein XRCC1 OS=Homo sapiens GN=XRCC1 PE=1 SV=2	XRCC1	0	0	1	0	1	0	0	0	0	0	0	0	0	0	0	0	0	0	0	0	1	1	1	0	0	0	1	1	1	0	0	0	0	0	0	0	0	0	1	1	0	0	0	0	0	0	3
1554	>sp|Q9UIG0|BAZ1B_HUMAN Tyrosine-protein kinase BAZ1B OS=Homo sapiens GN=BAZ1B PE=1 SV=2	BAZ1B	0	0	1	0	1	0	0	0	1	0	0	0	0	0	0	0	0	0	0	0	0	0	0	0	0	0	0	0	0	0	0	0	0	0	0	0	0	0	0	0	0	0	0	0	0	0	0
15309	>sp|P62304|RUXE_HUMAN Small nuclear ribonucleoprotein E OS=Homo sapiens GN=SNRPE PE=1 SV=1	SNRPE	0	0	1	0	1	3	2	3	0	2	1	3	3	3	0	1	0	0	0	1	0	1	0	1	2	2	2	2	3	1	2	2	0	2	2	0	0	3	0	0	2	2	2	1	2	2	2
15091	>sp|Q8TCC3|RM30_HUMAN 39S ribosomal protein L30, mitochondrial OS=Homo sapiens GN=MRPL30 PE=1 SV=1	MRPL30	0	0	1	2	2	0	0	0	1	1	1	0	0	0	0	0	0	0	0	0	0	0	0	0	0	0	1	2	2	0	0	0	0	0	2	0	0	0	2	0	0	0	0	0	2	1	0
11961	>sp|Q96NY8|NECT4_HUMAN Nectin-4 OS=Homo sapiens GN=NECTIN4 PE=1 SV=1	NECTIN4	0	0	1	0	0	0	0	0	0	0	0	0	0	0	0	0	0	0	0	0	0	0	0	0	0	0	7	7	6	0	0	0	8	8	8	0	0	0	0	0	0	0	0	0	0	0	0
7150	>sp|Q9NZC3|GDE1_HUMAN Glycerophosphodiester phosphodiesterase 1 OS=Homo sapiens GN=GDE1 PE=1 SV=1	GDE1	0	0	1	1	1	0	0	0	0	0	0	0	0	0	0	0	0	0	0	0	0	0	0	0	0	0	0	0	0	0	0	0	0	0	0	0	0	0	0	0	0	0	0	0	0	0	0
4608	>sp|Q96JM3|CHAP1_HUMAN Chromosome alignment-maintaining phosphoprotein 1 OS=Homo sapiens GN=CHAMP1 PE=1 SV=2	CHAMP1	0	0	1	1	1	0	0	0	1	1	1	0	0	0	1	0	0	0	0	0	0	0	0	0	0	0	0	0	0	0	0	0	0	0	0	0	0	0	0	0	0	0	0	0	2	1	1
16563	>sp|Q9C0K7|STRAB_HUMAN STE20-related kinase adapter protein beta OS=Homo sapiens GN=STRADB PE=1 SV=1	STRADB	0	0	1	0	0	0	0	0	0	0	0	0	0	0	0	1	0	0	0	0	0	0	0	0	0	0	0	0	0	0	0	0	0	0	0	0	0	0	0	0	0	0	0	0	0	0	0
14508	>sp|Q9P258|RCC2_HUMAN Protein RCC2 OS=Homo sapiens GN=RCC2 PE=1 SV=2	RCC2	0	0	1	1	0	1	1	3	1	0	0	2	0	1	3	2	2	2	2	2	0	0	0	2	2	0	0	0	0	0	0	1	0	0	0	0	0	0	0	0	0	3	4	3	0	0	0
1150	>sp|Q86XL3|ANKL2_HUMAN Ankyrin repeat and LEM domain-containing protein 2 OS=Homo sapiens GN=ANKLE2 PE=1 SV=4	ANKLE2	0	0	1	0	0	0	0	0	0	0	1	0	0	0	0	0	0	0	0	0	0	0	0	0	0	0	0	0	0	0	0	0	0	0	2	0	0	0	8	5	5	0	0	0	7	9	5
79312	>sp|P16144|ITB4_HUMAN Integrin beta-4 OS=Homo sapiens GN=ITGB4 PE=1 SV=5	ITGB4	0	1	1	0	0	0	0	0	0	0	0	0	0	0	0	0	0	0	0	0	0	0	0	0	0	0	0	0	0	0	0	0	0	0	0	0	0	0	0	0	0	0	0	0	0	0	0
5721	>sp|Q99615|DNJC7_HUMAN DnaJ homolog subfamily C member 7 OS=Homo sapiens GN=DNAJC7 PE=1 SV=2	DNAJC7	0	0	1	1	1	5	7	6	1	0	1	3	6	5	0	0	0	2	2	0	0	0	0	1	0	2	0	0	0	6	8	5	0	0	0	8	5	6	2	2	3	2	3	3	2	1	2
18594	>sp|Q93009|UBP7_HUMAN Ubiquitin carboxyl-terminal hydrolase 7 OS=Homo sapiens GN=USP7 PE=1 SV=2	USP7	0	0	1	1	1	12	8	12	0	0	0	9	7	8	3	2	2	4	3	2	3	4	7	6	6	5	0	1	0	4	5	3	2	2	1	5	5	5	0	0	0	7	7	9	0	0	0
13161	>sp|P29590|PML_HUMAN Protein PML OS=Homo sapiens GN=PML PE=1 SV=3	PML	0	0	1	0	0	0	0	1	0	0	0	0	0	0	0	0	0	0	0	0	1	0	0	0	0	0	0	0	0	0	1	0	0	0	0	1	1	1	0	0	0	0	0	0	0	0	0
1067	>sp|Q9UJX3|APC7_HUMAN Anaphase-promoting complex subunit 7 OS=Homo sapiens GN=ANAPC7 PE=1 SV=4	ANAPC7	0	0	1	1	2	0	0	0	1	0	2	0	0	0	0	0	0	0	0	0	0	0	0	0	0	0	0	0	0	0	0	0	0	0	0	0	0	0	0	0	1	0	0	0	0	1	0
10562	>sp|Q13751|LAMB3_HUMAN Laminin subunit beta-3 OS=Homo sapiens GN=LAMB3 PE=1 SV=1	LAMB3	0	0	1	0	1	0	0	0	0	0	0	0	0	0	0	0	0	0	0	0	0	0	0	0	0	0	0	0	0	0	0	0	0	0	0	0	0	0	0	0	0	0	0	0	0	0	0
8551	>sp|Q9NQG6|MID51_HUMAN Mitochondrial dynamics protein MID51 OS=Homo sapiens GN=MIEF1 PE=1 SV=1	MIEF1	0	0	1	2	1	0	0	0	2	1	1	0	0	0	1	4	3	0	0	0	2	3	3	0	0	0	0	0	0	0	0	0	0	0	0	0	0	0	0	0	0	0	0	0	0	0	0
6171	>sp|O15372|EIF3H_HUMAN Eukaryotic translation initiation factor 3 subunit H OS=Homo sapiens GN=EIF3H PE=1 SV=1	EIF3H	0	0	1	0	2	8	7	8	1	0	2	6	5	6	3	5	5	9	8	11	4	3	4	11	11	13	0	0	0	7	6	6	0	0	0	3	5	2	0	0	0	4	3	4	0	0	0
17741	>sp|Q9C037|TRIM4_HUMAN E3 ubiquitin-protein ligase TRIM4 OS=Homo sapiens GN=TRIM4 PE=1 SV=2	TRIM4	0	0	1	0	1	2	2	0	0	5	0	0	1	1	6	5	7	0	2	4	6	5	3	2	0	0	2	3	5	3	2	0	2	0	2	0	0	1	0	0	0	0	0	1	0	0	0
16260	>sp|Q14BN4|SLMAP_HUMAN Sarcolemmal membrane-associated protein OS=Homo sapiens GN=SLMAP PE=1 SV=1	SLMAP	0	0	1	2	2	0	0	0	0	0	0	0	0	0	0	0	0	0	0	0	0	0	0	0	0	0	1	1	1	0	0	0	1	1	0	0	0	0	1	2	4	0	0	0	3	1	0
10607	>sp|Q9UHA4|LTOR3_HUMAN Ragulator complex protein LAMTOR3 OS=Homo sapiens GN=LAMTOR3 PE=1 SV=1	LAMTOR3	0	0	1	2	2	0	0	0	1	1	2	0	0	0	1	1	0	0	0	0	0	0	0	0	0	0	2	0	3	0	0	0	0	1	1	0	0	0	0	0	0	0	0	0	0	0	0
89596	>sp|Q8NEE8|TTC16_HUMAN Tetratricopeptide repeat protein 16 OS=Homo sapiens GN=TTC16 PE=2 SV=2	TTC16	0	1	1	0	1	0	0	0	0	0	0	0	0	0	0	0	0	0	0	0	0	0	0	0	0	0	0	0	0	0	0	0	0	0	0	0	0	0	0	0	0	0	0	0	0	0	0
5821	>sp|Q9P2X0|DPM3_HUMAN Dolichol-phosphate mannosyltransferase subunit 3 OS=Homo sapiens GN=DPM3 PE=1 SV=2	DPM3	0	0	1	1	1	0	0	0	0	0	1	0	0	0	1	1	1	0	0	0	0	0	1	0	0	0	1	1	1	0	0	0	1	1	1	0	0	0	1	1	1	0	0	0	1	0	1
5582	>sp|Q9HBH1|DEFM_HUMAN Peptide deformylase, mitochondrial OS=Homo sapiens GN=PDF PE=1 SV=1	PDF	0	0	1	0	0	0	0	0	0	0	0	0	0	0	2	1	2	0	0	0	2	0	0	0	0	0	0	0	0	0	0	0	0	0	0	0	0	0	0	0	1	0	0	0	0	0	0
3484	>sp|Q14232|EI2BA_HUMAN Translation initiation factor eIF-2B subunit alpha OS=Homo sapiens GN=EIF2B1 PE=1 SV=1	EIF2B1	0	0	1	1	0	2	1	1	0	0	0	0	0	0	0	0	0	2	3	2	0	0	0	2	3	3	0	0	0	2	4	3	0	0	0	3	2	1	0	0	0	2	4	3	0	0	0
219	>sp|Q13362|2A5G_HUMAN Serine/threonine-protein phosphatase 2A 56 kDa regulatory subunit gamma isoform OS=Homo sapiens GN=PPP2R5C PE=1 SV=3	PPP2R5C	0	0	1	1	1	2	2	2	2	4	2	1	1	2	0	1	0	1	1	3	0	0	1	1	1	2	0	1	0	0	2	0	0	1	0	1	3	1	0	0	0	1	1	2	2	2	2
15964	>sp|A0MZ66|SHOT1_HUMAN Shootin-1 OS=Homo sapiens GN=SHTN1 PE=1 SV=4	SHTN1	0	0	1	1	2	0	0	0	2	2	1	2	2	2	0	0	0	2	2	1	0	0	0	1	0	1	0	0	0	0	1	1	0	0	0	4	7	3	5	8	7	3	1	3	2	2	3
13766	>sp|P18433|PTPRA_HUMAN Receptor-type tyrosine-protein phosphatase alpha OS=Homo sapiens GN=PTPRA PE=1 SV=2	PTPRA	0	0	1	1	2	0	0	0	0	0	0	0	0	0	2	1	0	0	0	0	0	0	0	0	0	0	0	0	0	0	0	0	0	0	0	0	0	0	0	0	0	0	0	0	0	0	0
12513	>sp|Q9BUL8|PDC10_HUMAN Programmed cell death protein 10 OS=Homo sapiens GN=PDCD10 PE=1 SV=1	PDCD10	0	0	1	0	0	1	0	0	1	0	0	3	1	2	0	0	0	1	1	2	0	0	0	2	2	1	0	0	0	0	0	1	0	0	0	0	3	1	0	0	1	1	1	2	0	0	1
111426	>tr|F8VR14|F8VR14_HUMAN Ankyrin repeat and sterile alpha motif domain-containing protein 1B OS=Homo sapiens GN=ANKS1B PE=1 SV=1	ANKS1B	0	1	1	0	0	0	0	0	0	0	0	0	0	0	0	0	0	0	0	0	0	0	0	0	0	0	0	0	0	0	0	0	0	0	0	0	0	0	0	0	0	0	0	0	0	0	0
74106	>sp|Q9C0D2|CE295_HUMAN Centrosomal protein of 295 kDa OS=Homo sapiens GN=CEP295 PE=1 SV=4	CEP295	0	1	1	0	0	0	0	0	0	0	0	0	0	0	0	0	0	0	0	0	0	0	0	0	0	0	1	0	0	0	0	0	0	0	0	0	0	0	0	0	0	0	0	0	0	0	0
17086	>sp|Q13885|TBB2A_HUMAN Tubulin beta-2A chain OS=Homo sapiens GN=TUBB2A PE=1 SV=1	TUBB2A	0	0	0	2	2	7	8	7	0	3	3	0	8	7	0	1	1	6	6	7	0	0	0	2	3	2	0	0	0	0	0	0	0	0	0	0	1	0	0	0	0	1	0	1	0	0	0
20520	>tr|E9PHY5|E9PHY5_HUMAN Band 4.1-like protein 2 OS=Homo sapiens GN=EPB41L2 PE=1 SV=1	EPB41L2	0	0	0	1	0	0	0	0	1	0	1	0	0	0	0	0	0	0	0	0	0	0	0	0	0	0	0	0	0	0	0	0	0	0	0	0	0	0	0	0	0	0	0	0	0	0	0
1081	>sp|P84077|ARF1_HUMAN ADP-ribosylation factor 1 OS=Homo sapiens GN=ARF1 PE=1 SV=2	ARF1	0	0	0	14	0	8	0	10	0	0	0	0	0	14	13	0	12	0	0	0	10	0	0	0	10	10	0	0	0	0	0	0	0	0	0	0	12	0	0	0	0	15	14	14	0	0	0
13860	>sp|Q8IY67|RAVR1_HUMAN Ribonucleoprotein PTB-binding 1 OS=Homo sapiens GN=RAVER1 PE=1 SV=1	RAVER1	0	0	0	7	9	0	1	0	0	0	0	2	0	2	3	5	4	0	2	1	4	5	5	1	1	1	2	3	1	0	0	0	0	2	4	0	0	0	1	0	1	0	0	1	2	2	0
70982	>Q5XQN5 SWISS-PROT:Q5XQN5 (Bos taurus) Keratin, type II cytoskeletal 5	Unknown	1	0	0	1	0	1	1	1	1	1	1	1	0	0	0	1	1	1	1	0	0	0	0	1	0	1	2	2	0	0	3	0	0	0	0	0	0	0	0	0	0	0	0	0	0	0	0
28871	>tr|E9PRY8|E9PRY8_HUMAN Elongation factor 1-delta OS=Homo sapiens GN=EEF1D PE=1 SV=1	EEF1D	0	0	0	1	0	0	0	0	0	0	0	0	0	0	0	0	0	0	0	0	0	0	0	0	0	0	0	0	0	0	0	0	0	0	0	0	0	0	0	0	0	0	0	0	0	0	0
[truncated: 4,098 more rows]
[truncated: 15 more columns]
