# Supplementary material for: Exploring Protein Post-Translational Modifications of Breast Cancer Cells Using a Novel Combinatorial Search Algorithm
Source: Int J Mol Sci. 2024 Sep 13;25(18):9902. doi: 10.3390/ijms25189902 (PMC11432537; doi:10.3390/ijms25189902)
Supplement: Supplementary file 1 [file ijms-25-09902-s001.zip › supplementary_table_4.csv]

Supplementary Table 4
Protein	control	IFNg	P.value	adjP
>sp|Q09666|AHNK_HUMAN Neuroblast differentiation-associated protein AHNAK OS=Homo sapiens GN=AHNAK PE=1 SV=2	426	171	1.0569e-23	1.590898725e-20
>sp|Q13813|SPTN1_HUMAN Spectrin alpha chain, non-erythrocytic 1 OS=Homo sapiens GN=SPTAN1 PE=1 SV=3	336	87	2.25692e-33	1.358891532e-29
>sp|Q01082|SPTB2_HUMAN Spectrin beta chain, non-erythrocytic 1 OS=Homo sapiens GN=SPTBN1 PE=1 SV=2	312	193	1.74695e-06	0.000256546
>sp|P78527|PRKDC_HUMAN DNA-dependent protein kinase catalytic subunit OS=Homo sapiens GN=PRKDC PE=1 SV=3	273	103	2.40223e-17	1.513179657e-14
>sp|P42704|LPPRC_HUMAN Leucine-rich PPR motif-containing protein, mitochondrial OS=Homo sapiens GN=LRPPRC PE=1 SV=3	326	208	4.83022e-06	0.000618782
>sp|P46940|IQGA1_HUMAN Ras GTPase-activating-like protein IQGAP1 OS=Homo sapiens GN=IQGAP1 PE=1 SV=1	308	107	7.83959e-22	9.440434278e-19
>sp|P27824|CALX_HUMAN Calnexin OS=Homo sapiens GN=CANX PE=1 SV=2	466	372	0.010779853	0.354674836
>sp|Q86UP2|KTN1_HUMAN Kinectin OS=Homo sapiens GN=KTN1 PE=1 SV=1	200	101	9.07389e-08	1.60687916735294e-05
>sp|P10809|CH60_HUMAN 60 kDa heat shock protein, mitochondrial OS=Homo sapiens GN=HSPD1 PE=1 SV=2	1257	1422	7.1146e-06	0.000839941
>sp|P08133|ANXA6_HUMAN Annexin A6 OS=Homo sapiens GN=ANXA6 PE=1 SV=3	311	95	5.94104e-26	1.788550092e-22
>sp|P08670|VIME_HUMAN Vimentin OS=Homo sapiens GN=VIM PE=1 SV=4	715	1097	5.56394e-24	1.116682758e-20
>sp|P11021|GRP78_HUMAN 78 kDa glucose-regulated protein OS=Homo sapiens GN=HSPA5 PE=1 SV=2	628	698	0.00473708	0.185207524
>sp|Q9NZM1|MYOF_HUMAN Myoferlin OS=Homo sapiens GN=MYOF PE=1 SV=1	131	84	0.004194762	0.174512466
>sp|Q92616|GCN1_HUMAN eIF-2-alpha kinase activator GCN1 OS=Homo sapiens GN=GCN1 PE=1 SV=6	173	51	9.93349e-16	5.43723120818182e-13
>sp|P06576|ATPB_HUMAN ATP synthase subunit beta, mitochondrial OS=Homo sapiens GN=ATP5B PE=1 SV=3	731	869	8.54209e-06	0.000989075
>sp|P38646|GRP75_HUMAN Stress-70 protein, mitochondrial OS=Homo sapiens GN=HSPA9 PE=1 SV=2	407	457	0.015243865	0.444280559
>sp|P35221|CTNA1_HUMAN Catenin alpha-1 OS=Homo sapiens GN=CTNNA1 PE=1 SV=1	135	118	0.495967755	0.976758975
>sp|P25705|ATPA_HUMAN ATP synthase subunit alpha, mitochondrial OS=Homo sapiens GN=ATP5A1 PE=1 SV=1	375	486	6.28706e-06	0.000757088
>sp|P40939|ECHA_HUMAN Trifunctional enzyme subunit alpha, mitochondrial OS=Homo sapiens GN=HADHA PE=1 SV=2	252	284	0.050955179	0.901951733
>sp|O94874|UFL1_HUMAN E3 UFM1-protein ligase 1 OS=Homo sapiens GN=UFL1 PE=1 SV=2	119	104	0.52203449	0.976758975
>sp|P05023|AT1A1_HUMAN Sodium/potassium-transporting ATPase subunit alpha-1 OS=Homo sapiens GN=ATP1A1 PE=1 SV=1	122	63	5.1534e-05	0.004925178
>sp|Q15149|PLEC_HUMAN Plectin OS=Homo sapiens GN=PLEC PE=1 SV=3	138	24	7.19903e-20	7.224226605e-17
>sp|P55072|TERA_HUMAN Transitional endoplasmic reticulum ATPase OS=Homo sapiens GN=VCP PE=1 SV=4	278	250	0.510523177	0.976758975
>sp|P11142|HSP7C_HUMAN Heat shock cognate 71 kDa protein OS=Homo sapiens GN=HSPA8 PE=1 SV=1	339	381	0.025972478	0.601462654
>tr|K7EJE8|K7EJE8_HUMAN Lon protease homolog, mitochondrial OS=Homo sapiens GN=LONP1 PE=1 SV=1	121	101	0.327210908	0.976758975
>sp|P19367|HXK1_HUMAN Hexokinase-1 OS=Homo sapiens GN=HK1 PE=1 SV=3	153	103	0.006010586	0.222022934
>sp|P05787|K2C8_HUMAN Keratin, type II cytoskeletal 8 OS=Homo sapiens GN=KRT8 PE=1 SV=7	171	183	0.271688074	0.976758975
>sp|P08729|K2C7_HUMAN Keratin, type II cytoskeletal 7 OS=Homo sapiens GN=KRT7 PE=1 SV=5	151	103	0.008430112	0.295357915
>sp|P28331|NDUS1_HUMAN NADH-ubiquinone oxidoreductase 75 kDa subunit, mitochondrial OS=Homo sapiens GN=NDUFS1 PE=1 SV=3	129	120	0.853492401	0.976758975
>sp|Q14008|CKAP5_HUMAN Cytoskeleton-associated protein 5 OS=Homo sapiens GN=CKAP5 PE=1 SV=3	90	96	0.43894657	0.976758975
>P08729 SWISS-PROT:P08729 Tax_Id=9606 Gene_Symbol=KRT7 Keratin, type II cytoskeletal 7	7	26	0.000387086	0.026789021
>sp|O95831|AIFM1_HUMAN Apoptosis-inducing factor 1, mitochondrial OS=Homo sapiens GN=AIFM1 PE=1 SV=1	146	198	0.001093634	0.067191534
>sp|P07355|ANXA2_HUMAN Annexin A2 OS=Homo sapiens GN=ANXA2 PE=1 SV=2	281	155	2.43431e-08	4.88566017e-06
>sp|Q15155|NOMO1_HUMAN Nodal modulator 1 OS=Homo sapiens GN=NOMO1 PE=1 SV=5	110	43	1.83892e-07	3.0755937e-05
>sp|P05783|K1C18_HUMAN Keratin, type I cytoskeletal 18 OS=Homo sapiens GN=KRT18 PE=1 SV=2	218	190	0.371298398	0.976758975
>sp|P04264|K2C1_HUMAN Keratin, type II cytoskeletal 1 OS=Homo sapiens GN=KRT1 PE=1 SV=6	167	205	0.014443219	0.432649859
>sp|O15031|PLXB2_HUMAN Plexin-B2 OS=Homo sapiens GN=PLXNB2 PE=1 SV=3	74	39	0.002190562	0.109663766
>sp|P49748|ACADV_HUMAN Very long-chain specific acyl-CoA dehydrogenase, mitochondrial OS=Homo sapiens GN=ACADVL PE=1 SV=1	119	150	0.021742799	0.540964433
>sp|Q9BSJ8|ESYT1_HUMAN Extended synaptotagmin-1 OS=Homo sapiens GN=ESYT1 PE=1 SV=1	89	60	0.036906327	0.735804619
>sp|Q8WVM8|SCFD1_HUMAN Sec1 family domain-containing protein 1 OS=Homo sapiens GN=SCFD1 PE=1 SV=4	76	96	0.064582202	0.976758975
>sp|P07437|TBB5_HUMAN Tubulin beta chain OS=Homo sapiens GN=TUBB PE=1 SV=2	611	640	0.090777088	0.976758975
>sp|P08758|ANXA5_HUMAN Annexin A5 OS=Homo sapiens GN=ANXA5 PE=1 SV=2	238	199	0.174545121	0.976758975
>sp|P0DMV8|HS71A_HUMAN Heat shock 70 kDa protein 1A OS=Homo sapiens GN=HSPA1A PE=1 SV=1	268	274	0.407396048	0.976758975
>sp|P55084|ECHB_HUMAN Trifunctional enzyme subunit beta, mitochondrial OS=Homo sapiens GN=HADHB PE=1 SV=3	124	148	0.062765071	0.966517884
>sp|P05556|ITB1_HUMAN Integrin beta-1 OS=Homo sapiens GN=ITGB1 PE=1 SV=2	138	63	5.2934e-07	8.17219523076923e-05
>sp|P61978|HNRPK_HUMAN Heterogeneous nuclear ribonucleoprotein K OS=Homo sapiens GN=HNRNPK PE=1 SV=1	234	345	1.7589e-07	3.02581054285714e-05
>sp|Q14152|EIF3A_HUMAN Eukaryotic translation initiation factor 3 subunit A OS=Homo sapiens GN=EIF3A PE=1 SV=1	184	114	0.000255039	0.019437846
>sp|P15311|EZRI_HUMAN Ezrin OS=Homo sapiens GN=EZR PE=1 SV=4	130	142	0.257637589	0.976758975
>sp|P04083|ANXA1_HUMAN Annexin A1 OS=Homo sapiens GN=ANXA1 PE=1 SV=2	182	135	0.026954699	0.612723609
>sp|O95202|LETM1_HUMAN LETM1 and EF-hand domain-containing protein 1, mitochondrial OS=Homo sapiens GN=LETM1 PE=1 SV=1	96	113	0.125776505	0.976758975
>sp|P13010|XRCC5_HUMAN X-ray repair cross-complementing protein 5 OS=Homo sapiens GN=XRCC5 PE=1 SV=3	228	169	0.013019873	0.397932261
>sp|O00159|MYO1C_HUMAN Unconventional myosin-Ic OS=Homo sapiens GN=MYO1C PE=1 SV=4	83	45	0.001864995	0.099372875
>sp|Q7KZF4|SND1_HUMAN Staphylococcal nuclease domain-containing protein 1 OS=Homo sapiens GN=SND1 PE=1 SV=1	95	71	0.120590119	0.976758975
>sp|Q9UQE7|SMC3_HUMAN Structural maintenance of chromosomes protein 3 OS=Homo sapiens GN=SMC3 PE=1 SV=2	72	11	6.36259e-12	2.73636817071429e-09
>sp|P09651|ROA1_HUMAN Heterogeneous nuclear ribonucleoprotein A1 OS=Homo sapiens GN=HNRNPA1 PE=1 SV=5	169	214	0.005378773	0.201152747
>sp|Q9UJZ1|STML2_HUMAN Stomatin-like protein 2, mitochondrial OS=Homo sapiens GN=STOML2 PE=1 SV=1	118	150	0.018327219	0.508516984
>sp|Q99623|PHB2_HUMAN Prohibitin-2 OS=Homo sapiens GN=PHB2 PE=1 SV=2	219	265	0.008437396	0.295357915
>sp|Q02952|AKA12_HUMAN A-kinase anchor protein 12 OS=Homo sapiens GN=AKAP12 PE=1 SV=4	76	62	0.364865886	0.976758975
>sp|Q00341|VIGLN_HUMAN Vigilin OS=Homo sapiens GN=HDLBP PE=1 SV=2	76	27	2.78669e-06	0.000390201
>sp|P07814|SYEP_HUMAN Bifunctional glutamate/proline--tRNA ligase OS=Homo sapiens GN=EPRS PE=1 SV=5	163	106	0.001991215	0.104253091
>sp|Q96A33|CCD47_HUMAN Coiled-coil domain-containing protein 47 OS=Homo sapiens GN=CCDC47 PE=1 SV=1	94	86	0.788346818	0.976758975
>sp|P07384|CAN1_HUMAN Calpain-1 catalytic subunit OS=Homo sapiens GN=CAPN1 PE=1 SV=1	72	67	0.891915114	0.976758975
>sp|P17301|ITA2_HUMAN Integrin alpha-2 OS=Homo sapiens GN=ITGA2 PE=1 SV=1	60	11	3.5429e-09	9.27469604347826e-07
>sp|P50570|DYN2_HUMAN Dynamin-2 OS=Homo sapiens GN=DNM2 PE=1 SV=2	71	83	0.203558689	0.976758975
>sp|P35232|PHB_HUMAN Prohibitin OS=Homo sapiens GN=PHB PE=1 SV=1	230	249	0.159867222	0.976758975
>sp|Q14974|IMB1_HUMAN Importin subunit beta-1 OS=Homo sapiens GN=KPNB1 PE=1 SV=2	183	145	0.096956453	0.976758975
>sp|P16435|NCPR_HUMAN NADPH--cytochrome P450 reductase OS=Homo sapiens GN=POR PE=1 SV=2	72	58	0.341658459	0.976758975
>sp|Q92945|FUBP2_HUMAN Far upstream element-binding protein 2 OS=Homo sapiens GN=KHSRP PE=1 SV=4	98	116	0.111870929	0.976758975
>sp|P00367|DHE3_HUMAN Glutamate dehydrogenase 1, mitochondrial OS=Homo sapiens GN=GLUD1 PE=1 SV=2	135	96	0.02759914	0.612723609
>sp|P09525|ANXA4_HUMAN Annexin A4 OS=Homo sapiens GN=ANXA4 PE=1 SV=4	100	52	0.00028374	0.02109134
>sp|P22626|ROA2_HUMAN Heterogeneous nuclear ribonucleoproteins A2/B1 OS=Homo sapiens GN=HNRNPA2B1 PE=1 SV=2	136	188	0.000844488	0.053522761
>sp|P68363|TBA1B_HUMAN Tubulin alpha-1B chain OS=Homo sapiens GN=TUBA1B PE=1 SV=1	624	609	0.664856635	0.976758975
>sp|P21796|VDAC1_HUMAN Voltage-dependent anion-selective channel protein 1 OS=Homo sapiens GN=VDAC1 PE=1 SV=2	132	143	0.284679091	0.976758975
>sp|Q9P2J5|SYLC_HUMAN Leucine--tRNA ligase, cytoplasmic OS=Homo sapiens GN=LARS PE=1 SV=2	144	71	2.91718e-06	0.00039919
>sp|P20020|AT2B1_HUMAN Plasma membrane calcium-transporting ATPase 1 OS=Homo sapiens GN=ATP2B1 PE=1 SV=3	57	42	0.204792993	0.976758975
>sp|P08865|RSSA_HUMAN 40S ribosomal protein SA OS=Homo sapiens GN=RPSA PE=1 SV=4	99	115	0.146263446	0.976758975
>sp|P19338|NUCL_HUMAN Nucleolin OS=Homo sapiens GN=NCL PE=1 SV=3	184	198	0.231790312	0.976758975
>sp|Q9H4M9|EHD1_HUMAN EH domain-containing protein 1 OS=Homo sapiens GN=EHD1 PE=1 SV=2	61	75	0.136963008	0.976758975
>sp|O60506|HNRPQ_HUMAN Heterogeneous nuclear ribonucleoprotein Q OS=Homo sapiens GN=SYNCRIP PE=1 SV=2	84	124	0.00171343	0.093786928
>sp|P49257|LMAN1_HUMAN Protein ERGIC-53 OS=Homo sapiens GN=LMAN1 PE=1 SV=2	81	88	0.391492417	0.976758975
>sp|O75489|NDUS3_HUMAN NADH dehydrogenase [ubiquinone] iron-sulfur protein 3, mitochondrial OS=Homo sapiens GN=NDUFS3 PE=1 SV=1	60	69	0.284231216	0.976758975
>sp|P04844|RPN2_HUMAN Dolichyl-diphosphooligosaccharide--protein glycosyltransferase subunit 2 OS=Homo sapiens GN=RPN2 PE=1 SV=3	67	50	0.189901666	0.976758975
>sp|Q13263|TIF1B_HUMAN Transcription intermediary factor 1-beta OS=Homo sapiens GN=TRIM28 PE=1 SV=5	140	130	0.83601788	0.976758975
>sp|P50995|ANX11_HUMAN Annexin A11 OS=Homo sapiens GN=ANXA11 PE=1 SV=1	75	34	0.000195262	0.015072724
>sp|P13639|EF2_HUMAN Elongation factor 2 OS=Homo sapiens GN=EEF2 PE=1 SV=4	418	367	0.254873451	0.976758975
>sp|Q9BQG0|MBB1A_HUMAN Myb-binding protein 1A OS=Homo sapiens GN=MYBBP1A PE=1 SV=2	65	38	0.015094957	0.444280559
>sp|P11940|PABP1_HUMAN Polyadenylate-binding protein 1 OS=Homo sapiens GN=PABPC1 PE=1 SV=2	86	114	0.019808185	0.524309439
>sp|Q9P2E9|RRBP1_HUMAN Ribosome-binding protein 1 OS=Homo sapiens GN=RRBP1 PE=1 SV=4	50	67	0.065879155	0.976758975
>sp|P13637|AT1A3_HUMAN Sodium/potassium-transporting ATPase subunit alpha-3 OS=Homo sapiens GN=ATP1A3 PE=1 SV=3	3	1	0.329447114	0.976758975
>sp|Q12905|ILF2_HUMAN Interleukin enhancer-binding factor 2 OS=Homo sapiens GN=ILF2 PE=1 SV=2	74	93	0.073687492	0.976758975
>sp|P29992|GNA11_HUMAN Guanine nucleotide-binding protein subunit alpha-11 OS=Homo sapiens GN=GNA11 PE=1 SV=2	58	37	0.05401499	0.903445865
>sp|P16615|AT2A2_HUMAN Sarcoplasmic/endoplasmic reticulum calcium ATPase 2 OS=Homo sapiens GN=ATP2A2 PE=1 SV=1	68	34	0.001602627	0.090181469
>sp|P26006|ITA3_HUMAN Integrin alpha-3 OS=Homo sapiens GN=ITGA3 PE=1 SV=5	84	35	1.72069e-05	0.001850049
>sp|Q13740|CD166_HUMAN CD166 antigen OS=Homo sapiens GN=ALCAM PE=1 SV=2	58	33	0.016101642	0.457301823
>sp|P60842|IF4A1_HUMAN Eukaryotic initiation factor 4A-I OS=Homo sapiens GN=EIF4A1 PE=1 SV=1	224	219	0.781328858	0.976758975
>sp|Q14160|SCRIB_HUMAN Protein scribble homolog OS=Homo sapiens GN=SCRIB PE=1 SV=4	54	46	0.578092904	0.976758975
>sp|Q14683|SMC1A_HUMAN Structural maintenance of chromosomes protein 1A OS=Homo sapiens GN=SMC1A PE=1 SV=2	45	7	6.59419e-08	1.2407380621875e-05
>sp|P23246|SFPQ_HUMAN Splicing factor, proline- and glutamine-rich OS=Homo sapiens GN=SFPQ PE=1 SV=2	68	70	0.647116264	0.976758975
>sp|Q9UJS0|CMC2_HUMAN Calcium-binding mitochondrial carrier protein Aralar2 OS=Homo sapiens GN=SLC25A13 PE=1 SV=2	55	48	0.658467952	0.976758975
>sp|Q14789|GOGB1_HUMAN Golgin subfamily B member 1 OS=Homo sapiens GN=GOLGB1 PE=1 SV=2	49	13	5.79228e-06	0.000711741
>sp|Q8TBA6|GOGA5_HUMAN Golgin subfamily A member 5 OS=Homo sapiens GN=GOLGA5 PE=1 SV=3	34	42	0.257700056	0.976758975
>sp|Q13509|TBB3_HUMAN Tubulin beta-3 chain OS=Homo sapiens GN=TUBB3 PE=1 SV=2	16	26	0.087540895	0.976758975
>sp|P12270|TPR_HUMAN Nucleoprotein TPR OS=Homo sapiens GN=TPR PE=1 SV=3	63	51	0.387377657	0.976758975
>sp|P08238|HS90B_HUMAN Heat shock protein HSP 90-beta OS=Homo sapiens GN=HSP90AB1 PE=1 SV=4	232	208	0.527132709	0.976758975
>sp|P42892|ECE1_HUMAN Endothelin-converting enzyme 1 OS=Homo sapiens GN=ECE1 PE=1 SV=2	61	24	0.000113033	0.009863358
>sp|O43491|E41L2_HUMAN Band 4.1-like protein 2 OS=Homo sapiens GN=EPB41L2 PE=1 SV=1	65	58	0.718614002	0.976758975
>sp|Q13838|DX39B_HUMAN Spliceosome RNA helicase DDX39B OS=Homo sapiens GN=DDX39B PE=1 SV=1	113	117	0.525342006	0.976758975
>sp|P46939|UTRO_HUMAN Utrophin OS=Homo sapiens GN=UTRN PE=1 SV=2	48	20	0.001159015	0.070489185
>sp|O75396|SC22B_HUMAN Vesicle-trafficking protein SEC22b OS=Homo sapiens GN=SEC22B PE=1 SV=4	53	59	0.408706975	0.976758975
>sp|P54886|P5CS_HUMAN Delta-1-pyrroline-5-carboxylate synthase OS=Homo sapiens GN=ALDH18A1 PE=1 SV=2	93	85	0.784367682	0.976758975
>sp|Q9Y230|RUVB2_HUMAN RuvB-like 2 OS=Homo sapiens GN=RUVBL2 PE=1 SV=3	78	99	0.056596585	0.916043114
>sp|Q9BUF5|TBB6_HUMAN Tubulin beta-6 chain OS=Homo sapiens GN=TUBB6 PE=1 SV=1	53	34	0.068972844	0.976758975
>sp|Q9UHG3|PCYOX_HUMAN Prenylcysteine oxidase 1 OS=Homo sapiens GN=PCYOX1 PE=1 SV=3	52	65	0.142117846	0.976758975
>sp|Q9NVI7|ATD3A_HUMAN ATPase family AAA domain-containing protein 3A OS=Homo sapiens GN=ATAD3A PE=1 SV=2	64	74	0.254562185	0.976758975
>sp|P04406|G3P_HUMAN Glyceraldehyde-3-phosphate dehydrogenase OS=Homo sapiens GN=GAPDH PE=1 SV=3	697	648	0.659110668	0.976758975
>sp|O75955|FLOT1_HUMAN Flotillin-1 OS=Homo sapiens GN=FLOT1 PE=1 SV=3	46	38	0.515861735	0.976758975
>sp|Q96JB5|CK5P3_HUMAN CDK5 regulatory subunit-associated protein 3 OS=Homo sapiens GN=CDK5RAP3 PE=1 SV=2	46	53	0.343438018	0.976758975
>sp|P35241|RADI_HUMAN Radixin OS=Homo sapiens GN=RDX PE=1 SV=1	51	67	0.081656725	0.976758975
>sp|P21589|5NTD_HUMAN 5'-nucleotidase OS=Homo sapiens GN=NT5E PE=1 SV=1	46	42	0.843716821	0.976758975
>sp|P05091|ALDH2_HUMAN Aldehyde dehydrogenase, mitochondrial OS=Homo sapiens GN=ALDH2 PE=1 SV=2	77	72	0.911464023	0.976758975
>sp|Q14254|FLOT2_HUMAN Flotillin-2 OS=Homo sapiens GN=FLOT2 PE=1 SV=2	42	24	0.042071209	0.784243806
>sp|P26038|MOES_HUMAN Moesin OS=Homo sapiens GN=MSN PE=1 SV=3	160	155	0.878794048	0.976758975
>sp|P30519|HMOX2_HUMAN Heme oxygenase 2 OS=Homo sapiens GN=HMOX2 PE=1 SV=2	48	61	0.133030542	0.976758975
>sp|P68104|EF1A1_HUMAN Elongation factor 1-alpha 1 OS=Homo sapiens GN=EEF1A1 PE=1 SV=1	220	79	2.54225e-15	1.2755739375e-12
>sp|P30508|1C12_HUMAN HLA class I histocompatibility antigen, Cw-12 alpha chain OS=Homo sapiens GN=HLA-C PE=1 SV=2	15	19	0.406900276	0.976758975
>sp|P02786|TFR1_HUMAN Transferrin receptor protein 1 OS=Homo sapiens GN=TFRC PE=1 SV=2	41	31	0.330315699	0.976758975
>sp|Q99832|TCPH_HUMAN T-complex protein 1 subunit eta OS=Homo sapiens GN=CCT7 PE=1 SV=2	123	86	0.026765385	0.612723609
>sp|P62258|1433E_HUMAN 14-3-3 protein epsilon OS=Homo sapiens GN=YWHAE PE=1 SV=1	193	211	0.164856691	0.976758975
>sp|Q13576|IQGA2_HUMAN Ras GTPase-activating-like protein IQGAP2 OS=Homo sapiens GN=IQGAP2 PE=1 SV=4	40	1	1.47983e-11	5.56878526875e-09
>sp|Q96AE4|FUBP1_HUMAN Far upstream element-binding protein 1 OS=Homo sapiens GN=FUBP1 PE=1 SV=3	48	88	0.00018381	0.014562105
>sp|O00571|DDX3X_HUMAN ATP-dependent RNA helicase DDX3X OS=Homo sapiens GN=DDX3X PE=1 SV=3	71	71	0.770604413	0.976758975
>sp|P05141|ADT2_HUMAN ADP/ATP translocase 2 OS=Homo sapiens GN=SLC25A5 PE=1 SV=7	112	87	0.152460888	0.976758975
>sp|P20700|LMNB1_HUMAN Lamin-B1 OS=Homo sapiens GN=LMNB1 PE=1 SV=2	38	23	0.08171828	0.976758975
>sp|Q96I24|FUBP3_HUMAN Far upstream element-binding protein 3 OS=Homo sapiens GN=FUBP3 PE=1 SV=2	40	54	0.092197885	0.976758975
>sp|P30837|AL1B1_HUMAN Aldehyde dehydrogenase X, mitochondrial OS=Homo sapiens GN=ALDH1B1 PE=1 SV=3	76	71	0.907665887	0.976758975
>sp|Q5JRX3|PREP_HUMAN Presequence protease, mitochondrial OS=Homo sapiens GN=PITRM1 PE=1 SV=3	62	13	1.21476e-08	2.925627984e-06
>sp|P31040|SDHA_HUMAN Succinate dehydrogenase [ubiquinone] flavoprotein subunit, mitochondrial OS=Homo sapiens GN=SDHA PE=1 SV=2	54	61	0.359923658	0.976758975
>sp|P40227|TCPZ_HUMAN T-complex protein 1 subunit zeta OS=Homo sapiens GN=CCT6A PE=1 SV=3	196	173	0.46607235	0.976758975
>P05784 SWISS-PROT:P05784 Tax_Id=10090 Gene_Symbol=Krt18 Keratin, type I cytoskeletal 18	10	16	0.191438695	0.976758975
>sp|P04899|GNAI2_HUMAN Guanine nucleotide-binding protein G(i) subunit alpha-2 OS=Homo sapiens GN=GNAI2 PE=1 SV=3	122	163	0.004405563	0.174512466
>sp|P20073|ANXA7_HUMAN Annexin A7 OS=Homo sapiens GN=ANXA7 PE=1 SV=3	70	29	7.97509e-05	0.007387387
>sp|Q12931|TRAP1_HUMAN Heat shock protein 75 kDa, mitochondrial OS=Homo sapiens GN=TRAP1 PE=1 SV=3	99	98	0.785464633	0.976758975
>sp|Q9Y6N5|SQRD_HUMAN Sulfide:quinone oxidoreductase, mitochondrial OS=Homo sapiens GN=SQRDL PE=1 SV=1	33	40	0.303480959	0.976758975
>tr|A0A0A0MRM8|A0A0A0MRM8_HUMAN Unconventional myosin-VI OS=Homo sapiens GN=MYO6 PE=1 SV=1	33	1	1.47159e-09	4.21925875714286e-07
>sp|O00264|PGRC1_HUMAN Membrane-associated progesterone receptor component 1 OS=Homo sapiens GN=PGRMC1 PE=1 SV=3	52	63	0.197355988	0.976758975
>sp|O00410|IPO5_HUMAN Importin-5 OS=Homo sapiens GN=IPO5 PE=1 SV=4	121	74	0.002331334	0.109663766
>sp|Q9NSD9|SYFB_HUMAN Phenylalanine--tRNA ligase beta subunit OS=Homo sapiens GN=FARSB PE=1 SV=3	63	59	0.926624303	0.976758975
>sp|O75976|CBPD_HUMAN Carboxypeptidase D OS=Homo sapiens GN=CPD PE=1 SV=2	41	1	7.66211e-12	3.075570954e-09
>sp|Q9Y6C9|MTCH2_HUMAN Mitochondrial carrier homolog 2 OS=Homo sapiens GN=MTCH2 PE=1 SV=1	62	67	0.472546609	0.976758975
>sp|Q9BZZ5|API5_HUMAN Apoptosis inhibitor 5 OS=Homo sapiens GN=API5 PE=1 SV=3	60	77	0.081688222	0.976758975
>sp|Q8WXF1|PSPC1_HUMAN Paraspeckle component 1 OS=Homo sapiens GN=PSPC1 PE=1 SV=1	43	45	0.657931333	0.976758975
>sp|Q9NSE4|SYIM_HUMAN Isoleucine--tRNA ligase, mitochondrial OS=Homo sapiens GN=IARS2 PE=1 SV=2	75	15	1.68303e-10	5.33343348947368e-08
>sp|O43390|HNRPR_HUMAN Heterogeneous nuclear ribonucleoprotein R OS=Homo sapiens GN=HNRNPR PE=1 SV=1	40	50	0.197963737	0.976758975
>sp|P06756|ITAV_HUMAN Integrin alpha-V OS=Homo sapiens GN=ITGAV PE=1 SV=2	38	14	0.001282056	0.074223646
>sp|Q5JWF2|GNAS1_HUMAN Guanine nucleotide-binding protein G(s) subunit alpha isoforms XLas OS=Homo sapiens GN=GNAS PE=1 SV=2	43	40	0.915135121	0.976758975
>sp|P18031|PTN1_HUMAN Tyrosine-protein phosphatase non-receptor type 1 OS=Homo sapiens GN=PTPN1 PE=1 SV=1	44	36	0.498536321	0.976758975
>sp|P40926|MDHM_HUMAN Malate dehydrogenase, mitochondrial OS=Homo sapiens GN=MDH2 PE=1 SV=3	109	120	0.272257355	0.976758975
>sp|Q99613|EIF3C_HUMAN Eukaryotic translation initiation factor 3 subunit C OS=Homo sapiens GN=EIF3C PE=1 SV=1	70	84	0.151870125	0.976758975
>sp|Q9Y5X1|SNX9_HUMAN Sorting nexin-9 OS=Homo sapiens GN=SNX9 PE=1 SV=1	33	26	0.468503203	0.976758975
>tr|B4DY08|B4DY08_HUMAN Heterogeneous nuclear ribonucleoproteins C1/C2 OS=Homo sapiens GN=HNRNPC PE=1 SV=1	39	46	0.324454854	0.976758975
>sp|O94906|PRP6_HUMAN Pre-mRNA-processing factor 6 OS=Homo sapiens GN=PRPF6 PE=1 SV=1	30	9	0.000947251	0.059410399
>sp|P54920|SNAA_HUMAN Alpha-soluble NSF attachment protein OS=Homo sapiens GN=NAPA PE=1 SV=3	27	37	0.147568982	0.976758975
>sp|P08754|GNAI3_HUMAN Guanine nucleotide-binding protein G(k) subunit alpha OS=Homo sapiens GN=GNAI3 PE=1 SV=3	19	24	0.355633114	0.976758975
>sp|P45880|VDAC2_HUMAN Voltage-dependent anion-selective channel protein 2 OS=Homo sapiens GN=VDAC2 PE=1 SV=2	80	71	0.665459353	0.976758975
>sp|Q15233|NONO_HUMAN Non-POU domain-containing octamer-binding protein OS=Homo sapiens GN=NONO PE=1 SV=4	40	57	0.048669479	0.874942619
>sp|Q9Y3I0|RTCB_HUMAN tRNA-splicing ligase RtcB homolog OS=Homo sapiens GN=RTCB PE=1 SV=1	61	76	0.116527245	0.976758975
>sp|P43121|MUC18_HUMAN Cell surface glycoprotein MUC18 OS=Homo sapiens GN=MCAM PE=1 SV=2	35	13	0.002140577	0.109663766
>sp|Q9Y394|DHRS7_HUMAN Dehydrogenase/reductase SDR family member 7 OS=Homo sapiens GN=DHRS7 PE=1 SV=1	37	42	0.435234708	0.976758975
>sp|P09622|DLDH_HUMAN Dihydrolipoyl dehydrogenase, mitochondrial OS=Homo sapiens GN=DLD PE=1 SV=2	71	63	0.682945246	0.976758975
>sp|P23634|AT2B4_HUMAN Plasma membrane calcium-transporting ATPase 4 OS=Homo sapiens GN=ATP2B4 PE=1 SV=2	8	2	0.058919145	0.936021562
>sp|Q13505|MTX1_HUMAN Metaxin-1 OS=Homo sapiens GN=MTX1 PE=1 SV=2	49	56	0.3501781	0.976758975
>sp|P41252|SYIC_HUMAN Isoleucine--tRNA ligase, cytoplasmic OS=Homo sapiens GN=IARS PE=1 SV=2	97	32	2.3022e-08	4.77984351724138e-06
>sp|P21964|COMT_HUMAN Catechol O-methyltransferase OS=Homo sapiens GN=COMT PE=1 SV=2	50	58	0.3055583	0.976758975
>sp|O95466|FMNL1_HUMAN Formin-like protein 1 OS=Homo sapiens GN=FMNL1 PE=1 SV=3	31	41	0.165143733	0.976758975
>sp|Q92878|RAD50_HUMAN DNA repair protein RAD50 OS=Homo sapiens GN=RAD50 PE=1 SV=1	44	10	3.56546e-06	0.000477059
>sp|P39656|OST48_HUMAN Dolichyl-diphosphooligosaccharide--protein glycosyltransferase 48 kDa subunit OS=Homo sapiens GN=DDOST PE=1 SV=4	38	42	0.505277864	0.976758975
>sp|P49755|TMEDA_HUMAN Transmembrane emp24 domain-containing protein 10 OS=Homo sapiens GN=TMED10 PE=1 SV=2	45	63	0.046545582	0.846679605
>sp|Q92896|GSLG1_HUMAN Golgi apparatus protein 1 OS=Homo sapiens GN=GLG1 PE=1 SV=2	37	4	7.09122e-08	1.29382532181818e-05
>sp|O43795|MYO1B_HUMAN Unconventional myosin-Ib OS=Homo sapiens GN=MYO1B PE=1 SV=3	28	13	0.0267144	0.612723609
>tr|K7EK60|K7EK60_HUMAN Formin-like protein 1 OS=Homo sapiens GN=FMNL1 PE=1 SV=1	4	2	0.444217003	0.976758975
>sp|Q15637|SF01_HUMAN Splicing factor 1 OS=Homo sapiens GN=SF1 PE=1 SV=4	48	70	0.021617715	0.540095342
>sp|Q969V3|NCLN_HUMAN Nicalin OS=Homo sapiens GN=NCLN PE=1 SV=2	32	40	0.249566992	0.976758975
>sp|O75947|ATP5H_HUMAN ATP synthase subunit d, mitochondrial OS=Homo sapiens GN=ATP5H PE=1 SV=3	59	73	0.133333963	0.976758975
>sp|Q86VP6|CAND1_HUMAN Cullin-associated NEDD8-dissociated protein 1 OS=Homo sapiens GN=CAND1 PE=1 SV=2	141	87	0.001246327	0.07356995
>sp|Q02218|ODO1_HUMAN 2-oxoglutarate dehydrogenase, mitochondrial OS=Homo sapiens GN=OGDH PE=1 SV=3	44	20	0.004448671	0.175068288
>sp|P33176|KINH_HUMAN Kinesin-1 heavy chain OS=Homo sapiens GN=KIF5B PE=1 SV=1	86	48	0.002482122	0.115851601
>sp|Q9H223|EHD4_HUMAN EH domain-containing protein 4 OS=Homo sapiens GN=EHD4 PE=1 SV=1	31	36	0.417116279	0.976758975
>sp|O94905|ERLN2_HUMAN Erlin-2 OS=Homo sapiens GN=ERLIN2 PE=1 SV=1	28	24	0.704857876	0.976758975
>sp|P48047|ATPO_HUMAN ATP synthase subunit O, mitochondrial OS=Homo sapiens GN=ATP5O PE=1 SV=1	55	67	0.174530192	0.976758975
>tr|H7BXI1|H7BXI1_HUMAN Extended synaptotagmin-2 (Fragment) OS=Homo sapiens GN=ESYT2 PE=1 SV=1	33	1	1.47159e-09	4.21925875714286e-07
>sp|Q13011|ECH1_HUMAN Delta(3,5)-Delta(2,4)-dienoyl-CoA isomerase, mitochondrial OS=Homo sapiens GN=ECH1 PE=1 SV=2	83	77	0.868825086	0.976758975
>sp|P00533|EGFR_HUMAN Epidermal growth factor receptor OS=Homo sapiens GN=EGFR PE=1 SV=2	34	10	0.000368045	0.026070576
>sp|Q02127|PYRD_HUMAN Dihydroorotate dehydrogenase (quinone), mitochondrial OS=Homo sapiens GN=DHODH PE=1 SV=3	27	44	0.025546853	0.600850007
>sp|P05455|LA_HUMAN Lupus La protein OS=Homo sapiens GN=SSB PE=1 SV=2	156	166	0.318684851	0.976758975
>sp|P05362|ICAM1_HUMAN Intercellular adhesion molecule 1 OS=Homo sapiens GN=ICAM1 PE=1 SV=2	42	26	0.080271037	0.976758975
>sp|P48643|TCPE_HUMAN T-complex protein 1 subunit epsilon OS=Homo sapiens GN=CCT5 PE=1 SV=1	149	132	0.545102517	0.976758975
>sp|Q15084|PDIA6_HUMAN Protein disulfide-isomerase A6 OS=Homo sapiens GN=PDIA6 PE=1 SV=1	90	100	0.287626815	0.976758975
>sp|O15173|PGRC2_HUMAN Membrane-associated progesterone receptor component 2 OS=Homo sapiens GN=PGRMC2 PE=1 SV=1	30	38	0.240791443	0.976758975
>sp|Q5T9A4|ATD3B_HUMAN ATPase family AAA domain-containing protein 3B OS=Homo sapiens GN=ATAD3B PE=1 SV=1	8	5	0.454403022	0.976758975
>sp|P51572|BAP31_HUMAN B-cell receptor-associated protein 31 OS=Homo sapiens GN=BCAP31 PE=1 SV=3	40	49	0.235732458	0.976758975
>sp|P23284|PPIB_HUMAN Peptidyl-prolyl cis-trans isomerase B OS=Homo sapiens GN=PPIB PE=1 SV=2	68	70	0.647116264	0.976758975
>tr|E9PIE4|E9PIE4_HUMAN Mitochondrial carrier homolog 2 (Fragment) OS=Homo sapiens GN=MTCH2 PE=1 SV=8	4	2	0.444217003	0.976758975
>sp|Q07021|C1QBP_HUMAN Complement component 1 Q subcomponent-binding protein, mitochondrial OS=Homo sapiens GN=C1QBP PE=1 SV=1	104	126	0.068195678	0.976758975
>sp|Q13148|TADBP_HUMAN TAR DNA-binding protein 43 OS=Homo sapiens GN=TARDBP PE=1 SV=1	50	66	0.079839478	0.976758975
>sp|P26368|U2AF2_HUMAN Splicing factor U2AF 65 kDa subunit OS=Homo sapiens GN=U2AF2 PE=1 SV=4	48	46	0.975400561	0.978651354
>sp|P04632|CPNS1_HUMAN Calpain small subunit 1 OS=Homo sapiens GN=CAPNS1 PE=1 SV=1	60	44	0.185637679	0.976758975
>sp|Q13283|G3BP1_HUMAN Ras GTPase-activating protein-binding protein 1 OS=Homo sapiens GN=G3BP1 PE=1 SV=1	42	54	0.142604943	0.976758975
>sp|O95292|VAPB_HUMAN Vesicle-associated membrane protein-associated protein B/C OS=Homo sapiens GN=VAPB PE=1 SV=3	30	35	0.413491404	0.976758975
>sp|P06748|NPM_HUMAN Nucleophosmin OS=Homo sapiens GN=NPM1 PE=1 SV=2	103	127	0.050469676	0.900997671
>sp|P14866|HNRPL_HUMAN Heterogeneous nuclear ribonucleoprotein L OS=Homo sapiens GN=HNRNPL PE=1 SV=2	34	62	0.001823501	0.09802946
>tr|E9PKU7|E9PKU7_HUMAN Neutral alpha-glucosidase AB OS=Homo sapiens GN=GANAB PE=1 SV=1	33	14	0.008125617	0.289493136
>sp|Q00839|HNRPU_HUMAN Heterogeneous nuclear ribonucleoprotein U OS=Homo sapiens GN=HNRNPU PE=1 SV=6	94	106	0.231958451	0.976758975
>sp|Q9P0L0|VAPA_HUMAN Vesicle-associated membrane protein-associated protein A OS=Homo sapiens GN=VAPA PE=1 SV=3	46	60	0.106567786	0.976758975
>sp|Q12996|CSTF3_HUMAN Cleavage stimulation factor subunit 3 OS=Homo sapiens GN=CSTF3 PE=1 SV=1	25	42	0.022140235	0.542653859
>sp|Q99541|PLIN2_HUMAN Perilipin-2 OS=Homo sapiens GN=PLIN2 PE=1 SV=2	28	21	0.405994526	0.976758975
>sp|Q5HYK3|COQ5_HUMAN 2-methoxy-6-polyprenyl-1,4-benzoquinol methylase, mitochondrial OS=Homo sapiens GN=COQ5 PE=1 SV=2	17	21	0.423568969	0.976758975
>sp|Q92841|DDX17_HUMAN Probable ATP-dependent RNA helicase DDX17 OS=Homo sapiens GN=DDX17 PE=1 SV=2	45	66	0.024007719	0.573613
>sp|P52789|HXK2_HUMAN Hexokinase-2 OS=Homo sapiens GN=HK2 PE=1 SV=2	19	10	0.12000673	0.976758975
>sp|O60762|DPM1_HUMAN Dolichol-phosphate mannosyltransferase subunit 1 OS=Homo sapiens GN=DPM1 PE=1 SV=1	30	45	0.051231937	0.901951733
>sp|Q9Y6Y8|S23IP_HUMAN SEC23-interacting protein OS=Homo sapiens GN=SEC23IP PE=1 SV=1	33	22	0.190954702	0.976758975
>sp|Q68D91|MBLC2_HUMAN Metallo-beta-lactamase domain-containing protein 2 OS=Homo sapiens GN=MBLAC2 PE=1 SV=3	24	29	0.386811087	0.976758975
>sp|Q9BY67|CADM1_HUMAN Cell adhesion molecule 1 OS=Homo sapiens GN=CADM1 PE=1 SV=2	34	17	0.025688016	0.601462654
>sp|P23229|ITA6_HUMAN Integrin alpha-6 OS=Homo sapiens GN=ITGA6 PE=1 SV=5	28	9	0.002250583	0.109663766
>P34955 SWISS-PROT:P34955 (Bos taurus) Alpha-1-antiproteinase precursor	197	181	0.727811681	0.976758975
>sp|Q9Y224|CN166_HUMAN UPF0568 protein C14orf166 OS=Homo sapiens GN=C14orf166 PE=1 SV=1	32	44	0.11125279	0.976758975
>sp|P56192|SYMC_HUMAN Methionine--tRNA ligase, cytoplasmic OS=Homo sapiens GN=MARS PE=1 SV=2	79	47	0.00947221	0.322215686
>sp|O60271|JIP4_HUMAN C-Jun-amino-terminal kinase-interacting protein 4 OS=Homo sapiens GN=SPAG9 PE=1 SV=4	39	23	0.063954945	0.969956483
>sp|P21912|SDHB_HUMAN Succinate dehydrogenase [ubiquinone] iron-sulfur subunit, mitochondrial OS=Homo sapiens GN=SDHB PE=1 SV=3	39	45	0.379261525	0.976758975
>sp|Q9H3N1|TMX1_HUMAN Thioredoxin-related transmembrane protein 1 OS=Homo sapiens GN=TMX1 PE=1 SV=1	34	37	0.573920293	0.976758975
>sp|P16070|CD44_HUMAN CD44 antigen OS=Homo sapiens GN=CD44 PE=1 SV=3	33	22	0.190954702	0.976758975
>sp|Q08J23|NSUN2_HUMAN tRNA (cytosine(34)-C(5))-methyltransferase OS=Homo sapiens GN=NSUN2 PE=1 SV=2	67	53	0.311409985	0.976758975
>sp|Q13948|CASP_HUMAN Protein CASP OS=Homo sapiens GN=CUX1 PE=1 SV=2	21	27	0.299929607	0.976758975
>sp|Q5JRA6|MIA3_HUMAN Melanoma inhibitory activity protein 3 OS=Homo sapiens GN=MIA3 PE=1 SV=1	26	16	0.163628109	0.976758975
>sp|Q6ZRP7|QSOX2_HUMAN Sulfhydryl oxidase 2 OS=Homo sapiens GN=QSOX2 PE=1 SV=3	29	22	0.419367437	0.976758975
>sp|Q9Y265|RUVB1_HUMAN RuvB-like 1 OS=Homo sapiens GN=RUVBL1 PE=1 SV=1	83	105	0.052077559	0.903066026
>sp|Q9NUJ1|ABHDA_HUMAN Mycophenolic acid acyl-glucuronide esterase, mitochondrial OS=Homo sapiens GN=ABHD10 PE=1 SV=1	30	27	0.831413785	0.976758975
>sp|P51648|AL3A2_HUMAN Fatty aldehyde dehydrogenase OS=Homo sapiens GN=ALDH3A2 PE=1 SV=1	26	31	0.396766629	0.976758975
>sp|O75533|SF3B1_HUMAN Splicing factor 3B subunit 1 OS=Homo sapiens GN=SF3B1 PE=1 SV=3	49	32	0.093520202	0.976758975
>P02662 SWISS-PROT:P02662 Alpha-S1-casein - Bos taurus (Bovine).	84	124	0.00171343	0.093786928
>sp|P55327|TPD52_HUMAN Tumor protein D52 OS=Homo sapiens GN=TPD52 PE=1 SV=2	17	28	0.070033367	0.976758975
>sp|P62937|PPIA_HUMAN Peptidyl-prolyl cis-trans isomerase A OS=Homo sapiens GN=PPIA PE=1 SV=2	122	104	0.405925126	0.976758975
>sp|P31946|1433B_HUMAN 14-3-3 protein beta/alpha OS=Homo sapiens GN=YWHAB PE=1 SV=3	70	79	0.299971435	0.976758975
>sp|P22413|ENPP1_HUMAN Ectonucleotide pyrophosphatase/phosphodiesterase family member 1 OS=Homo sapiens GN=ENPP1 PE=1 SV=2	19	3	0.000476664	0.032247123
>sp|P54136|SYRC_HUMAN Arginine--tRNA ligase, cytoplasmic OS=Homo sapiens GN=RARS PE=1 SV=2	70	69	0.838645997	0.976758975
>sp|Q9NUQ9|FA49B_HUMAN Protein FAM49B OS=Homo sapiens GN=FAM49B PE=1 SV=1	33	25	0.386297414	0.976758975
>sp|Q02978|M2OM_HUMAN Mitochondrial 2-oxoglutarate/malate carrier protein OS=Homo sapiens GN=SLC25A11 PE=1 SV=3	23	17	0.42590568	0.976758975
>sp|Q9UQ16|DYN3_HUMAN Dynamin-3 OS=Homo sapiens GN=DNM3 PE=1 SV=4	11	12	0.744528487	0.976758975
>sp|P29692|EF1D_HUMAN Elongation factor 1-delta OS=Homo sapiens GN=EEF1D PE=1 SV=5	33	55	0.009689468	0.32775442
>sp|Q09028|RBBP4_HUMAN Histone-binding protein RBBP4 OS=Homo sapiens GN=RBBP4 PE=1 SV=3	35	44	0.218256764	0.976758975
>sp|O15020|SPTN2_HUMAN Spectrin beta chain, non-erythrocytic 2 OS=Homo sapiens GN=SPTBN2 PE=1 SV=3	7	1	0.028901097	0.612723609
>sp|P10301|RRAS_HUMAN Ras-related protein R-Ras OS=Homo sapiens GN=RRAS PE=1 SV=1	19	25	0.285467079	0.976758975
>sp|Q8N1F7|NUP93_HUMAN Nuclear pore complex protein Nup93 OS=Homo sapiens GN=NUP93 PE=1 SV=2	33	19	0.075309848	0.976758975
>sp|Q16718|NDUA5_HUMAN NADH dehydrogenase [ubiquinone] 1 alpha subcomplex subunit 5 OS=Homo sapiens GN=NDUFA5 PE=1 SV=3	23	29	0.312804979	0.976758975
>sp|P38919|IF4A3_HUMAN Eukaryotic initiation factor 4A-III OS=Homo sapiens GN=EIF4A3 PE=1 SV=4	45	27	0.05401769	0.903445865
>sp|Q9NRV9|HEBP1_HUMAN Heme-binding protein 1 OS=Homo sapiens GN=HEBP1 PE=1 SV=1	39	29	0.310670636	0.976758975
>sp|P23193|TCEA1_HUMAN Transcription elongation factor A protein 1 OS=Homo sapiens GN=TCEA1 PE=1 SV=2	37	42	0.435234708	0.976758975
>sp|P62805|H4_HUMAN Histone H4 OS=Homo sapiens GN=HIST1H4A PE=1 SV=2	45	49	0.515734633	0.976758975
>sp|Q7L1Q6|BZW1_HUMAN Basic leucine zipper and W2 domain-containing protein 1 OS=Homo sapiens GN=BZW1 PE=1 SV=1	29	43	0.062526578	0.966517884
>sp|P13693|TCTP_HUMAN Translationally-controlled tumor protein OS=Homo sapiens GN=TPT1 PE=1 SV=1	44	61	0.055691589	0.913675906
>sp|P36957|ODO2_HUMAN Dihydrolipoyllysine-residue succinyltransferase component of 2-oxoglutarate dehydrogenase complex, mitochondrial OS=Homo sapiens GN=DLST PE=1 SV=4	38	50	0.130853819	0.976758975
>sp|Q92542|NICA_HUMAN Nicastrin OS=Homo sapiens GN=NCSTN PE=1 SV=2	27	14	0.058360692	0.936021562
>sp|Q92520|FAM3C_HUMAN Protein FAM3C OS=Homo sapiens GN=FAM3C PE=1 SV=1	22	25	0.544863585	0.976758975
>sp|P04179|SODM_HUMAN Superoxide dismutase [Mn], mitochondrial OS=Homo sapiens GN=SOD2 PE=1 SV=2	48	47	0.891956902	0.976758975
>sp|P08648|ITA5_HUMAN Integrin alpha-5 OS=Homo sapiens GN=ITGA5 PE=1 SV=2	29	9	0.001464851	0.083998742
>sp|Q9UHQ9|NB5R1_HUMAN NADH-cytochrome b5 reductase 1 OS=Homo sapiens GN=CYB5R1 PE=1 SV=1	24	20	0.658926235	0.976758975
>sp|O00161|SNP23_HUMAN Synaptosomal-associated protein 23 OS=Homo sapiens GN=SNAP23 PE=1 SV=1	19	14	0.46420139	0.976758975
>sp|O43776|SYNC_HUMAN Asparagine--tRNA ligase, cytoplasmic OS=Homo sapiens GN=NARS PE=1 SV=1	44	55	0.176937163	0.976758975
>sp|P07237|PDIA1_HUMAN Protein disulfide-isomerase OS=Homo sapiens GN=P4HB PE=1 SV=3	135	111	0.250559179	0.976758975
>sp|P27348|1433T_HUMAN 14-3-3 protein theta OS=Homo sapiens GN=YWHAQ PE=1 SV=1	43	39	0.825522452	0.976758975
>sp|O75923|DYSF_HUMAN Dysferlin OS=Homo sapiens GN=DYSF PE=1 SV=1	18	4	0.002750964	0.125481472
>sp|P61019|RAB2A_HUMAN Ras-related protein Rab-2A OS=Homo sapiens GN=RAB2A PE=1 SV=1	21	30	0.150418969	0.976758975
>sp|O14776|TCRG1_HUMAN Transcription elongation regulator 1 OS=Homo sapiens GN=TCERG1 PE=1 SV=2	21	31	0.117063788	0.976758975
>sp|Q6NZI2|PTRF_HUMAN Polymerase I and transcript release factor OS=Homo sapiens GN=PTRF PE=1 SV=1	26	27	0.752397625	0.976758975
>sp|Q06481|APLP2_HUMAN Amyloid-like protein 2 OS=Homo sapiens GN=APLP2 PE=1 SV=2	21	6	0.004403692	0.174512466
>sp|P00403|COX2_HUMAN Cytochrome c oxidase subunit 2 OS=Homo sapiens GN=MT-CO2 PE=1 SV=1	31	25	0.535364655	0.976758975
>sp|Q29RF7|PDS5A_HUMAN Sister chromatid cohesion protein PDS5 homolog A OS=Homo sapiens GN=PDS5A PE=1 SV=1	20	3	0.000271606	0.020441747
>sp|P62701|RS4X_HUMAN 40S ribosomal protein S4, X isoform OS=Homo sapiens GN=RPS4X PE=1 SV=2	42	53	0.171183165	0.976758975
>sp|Q9Y277|VDAC3_HUMAN Voltage-dependent anion-selective channel protein 3 OS=Homo sapiens GN=VDAC3 PE=1 SV=1	31	27	0.734369796	0.976758975
>sp|Q9H2U2|IPYR2_HUMAN Inorganic pyrophosphatase 2, mitochondrial OS=Homo sapiens GN=PPA2 PE=1 SV=2	45	55	0.212897004	0.976758975
>sp|Q08379|GOGA2_HUMAN Golgin subfamily A member 2 OS=Homo sapiens GN=GOLGA2 PE=1 SV=3	15	8	0.175400648	0.976758975
>sp|P49959|MRE11_HUMAN Double-strand break repair protein MRE11A OS=Homo sapiens GN=MRE11A PE=1 SV=3	27	29	0.652427752	0.976758975
>sp|P42167|LAP2B_HUMAN Lamina-associated polypeptide 2, isoforms beta/gamma OS=Homo sapiens GN=TMPO PE=1 SV=2	17	31	0.027514179	0.612723609
>sp|P21333|FLNA_HUMAN Filamin-A OS=Homo sapiens GN=FLNA PE=1 SV=4	187	114	0.00013894	0.011782503
>sp|Q15836|VAMP3_HUMAN Vesicle-associated membrane protein 3 OS=Homo sapiens GN=VAMP3 PE=1 SV=3	13	10	0.610494774	0.976758975
>sp|Q8NF37|PCAT1_HUMAN Lysophosphatidylcholine acyltransferase 1 OS=Homo sapiens GN=LPCAT1 PE=1 SV=2	21	17	0.617821695	0.976758975
>sp|P17844|DDX5_HUMAN Probable ATP-dependent RNA helicase DDX5 OS=Homo sapiens GN=DDX5 PE=1 SV=1	15	29	0.022003878	0.542653859
>sp|O15320|CTGE5_HUMAN cTAGE family member 5 OS=Homo sapiens GN=CTAGE5 PE=1 SV=4	28	17	0.137501095	0.976758975
>sp|Q9NX62|IMPA3_HUMAN Inositol monophosphatase 3 OS=Homo sapiens GN=IMPAD1 PE=1 SV=1	20	26	0.29291294	0.976758975
>sp|P43307|SSRA_HUMAN Translocon-associated protein subunit alpha OS=Homo sapiens GN=SSR1 PE=1 SV=3	32	41	0.206320466	0.976758975
>sp|P52292|IMA1_HUMAN Importin subunit alpha-1 OS=Homo sapiens GN=KPNA2 PE=1 SV=1	48	41	0.608702133	0.976758975
>sp|Q9UMY4|SNX12_HUMAN Sorting nexin-12 OS=Homo sapiens GN=SNX12 PE=1 SV=3	22	29	0.247532156	0.976758975
>sp|P32004|L1CAM_HUMAN Neural cell adhesion molecule L1 OS=Homo sapiens GN=L1CAM PE=1 SV=2	17	1	4.9723e-05	0.004828745
>sp|P61586|RHOA_HUMAN Transforming protein RhoA OS=Homo sapiens GN=RHOA PE=1 SV=1	32	37	0.420548772	0.976758975
>sp|Q13190|STX5_HUMAN Syntaxin-5 OS=Homo sapiens GN=STX5 PE=1 SV=2	13	22	0.094130073	0.976758975
>sp|Q14126|DSG2_HUMAN Desmoglein-2 OS=Homo sapiens GN=DSG2 PE=1 SV=2	22	17	0.51612999	0.976758975
>sp|P22830|HEMH_HUMAN Ferrochelatase, mitochondrial OS=Homo sapiens GN=FECH PE=1 SV=2	22	25	0.544863585	0.976758975
>sp|Q9NTI5|PDS5B_HUMAN Sister chromatid cohesion protein PDS5 homolog B OS=Homo sapiens GN=PDS5B PE=1 SV=1	27	8	0.0015777	0.089616337
>sp|P36873|PP1G_HUMAN Serine/threonine-protein phosphatase PP1-gamma catalytic subunit OS=Homo sapiens GN=PPP1CC PE=1 SV=1	19	37	0.009085279	0.310809459
>sp|Q9NX63|MIC19_HUMAN MICOS complex subunit MIC19 OS=Homo sapiens GN=CHCHD3 PE=1 SV=1	16	13	0.670070531	0.976758975
>sp|Q68EM7|RHG17_HUMAN Rho GTPase-activating protein 17 OS=Homo sapiens GN=ARHGAP17 PE=1 SV=1	15	9	0.266042687	0.976758975
>sp|P53007|TXTP_HUMAN Tricarboxylate transport protein, mitochondrial OS=Homo sapiens GN=SLC25A1 PE=1 SV=2	24	21	0.776851409	0.976758975
>sp|P43243|MATR3_HUMAN Matrin-3 OS=Homo sapiens GN=MATR3 PE=1 SV=2	33	37	0.494626269	0.976758975
>sp|Q8IXI1|MIRO2_HUMAN Mitochondrial Rho GTPase 2 OS=Homo sapiens GN=RHOT2 PE=1 SV=2	23	19	0.645963449	0.976758975
>sp|Q15363|TMED2_HUMAN Transmembrane emp24 domain-containing protein 2 OS=Homo sapiens GN=TMED2 PE=1 SV=1	20	31	0.085304896	0.976758975
>sp|Q9BZF1|OSBL8_HUMAN Oxysterol-binding protein-related protein 8 OS=Homo sapiens GN=OSBPL8 PE=1 SV=3	12	4	0.051113936	0.901951733
>sp|P32969|RL9_HUMAN 60S ribosomal protein L9 OS=Homo sapiens GN=RPL9 PE=1 SV=1	24	26	0.64846927	0.976758975
>sp|P17987|TCPA_HUMAN T-complex protein 1 subunit alpha OS=Homo sapiens GN=TCP1 PE=1 SV=1	121	108	0.624390797	0.976758975
>sp|P19404|NDUV2_HUMAN NADH dehydrogenase [ubiquinone] flavoprotein 2, mitochondrial OS=Homo sapiens GN=NDUFV2 PE=1 SV=2	18	21	0.526479375	0.976758975
>sp|O14653|GOSR2_HUMAN Golgi SNAP receptor complex member 2 OS=Homo sapiens GN=GOSR2 PE=1 SV=2	15	13	0.803519119	0.976758975
>sp|P04637|P53_HUMAN Cellular tumor antigen p53 OS=Homo sapiens GN=TP53 PE=1 SV=4	53	39	0.219184397	0.976758975
>sp|P19022|CADH2_HUMAN Cadherin-2 OS=Homo sapiens GN=CDH2 PE=1 SV=4	16	1	9.47665e-05	0.008462232
>sp|P23368|MAOM_HUMAN NAD-dependent malic enzyme, mitochondrial OS=Homo sapiens GN=ME2 PE=1 SV=1	38	20	0.027883139	0.612723609
>sp|Q9UBG0|MRC2_HUMAN C-type mannose receptor 2 OS=Homo sapiens GN=MRC2 PE=1 SV=2	19	1	1.36424e-05	0.001493471
>sp|Q16822|PCKGM_HUMAN Phosphoenolpyruvate carboxykinase [GTP], mitochondrial OS=Homo sapiens GN=PCK2 PE=1 SV=3	63	61	0.926083617	0.976758975
>sp|Q9UIQ6|LCAP_HUMAN Leucyl-cystinyl aminopeptidase OS=Homo sapiens GN=LNPEP PE=1 SV=3	22	4	0.000336466	0.024705632
>sp|P82650|RT22_HUMAN 28S ribosomal protein S22, mitochondrial OS=Homo sapiens GN=MRPS22 PE=1 SV=1	16	19	0.514330944	0.976758975
>sp|P11279|LAMP1_HUMAN Lysosome-associated membrane glycoprotein 1 OS=Homo sapiens GN=LAMP1 PE=1 SV=3	29	16	0.073574726	0.976758975
>sp|Q9BYD2|RM09_HUMAN 39S ribosomal protein L9, mitochondrial OS=Homo sapiens GN=MRPL9 PE=1 SV=2	16	20	0.415600523	0.976758975
>sp|P26640|SYVC_HUMAN Valine--tRNA ligase OS=Homo sapiens GN=VARS PE=1 SV=4	48	16	9.55708e-05	0.008462232
>sp|Q9HAV7|GRPE1_HUMAN GrpE protein homolog 1, mitochondrial OS=Homo sapiens GN=GRPEL1 PE=1 SV=2	28	32	0.48010843	0.976758975
>sp|Q14204|DYHC1_HUMAN Cytoplasmic dynein 1 heavy chain 1 OS=Homo sapiens GN=DYNC1H1 PE=1 SV=5	20	22	0.640342067	0.976758975
>sp|Q07955|SRSF1_HUMAN Serine/arginine-rich splicing factor 1 OS=Homo sapiens GN=SRSF1 PE=1 SV=2	40	63	0.011605812	0.375691366
>sp|P20339|RAB5A_HUMAN Ras-related protein Rab-5A OS=Homo sapiens GN=RAB5A PE=1 SV=2	21	37	0.021438769	0.540095342
>sp|Q9NVI1|FANCI_HUMAN Fanconi anemia group I protein OS=Homo sapiens GN=FANCI PE=1 SV=4	17	2	0.000340821	0.024723894
>sp|Q9Y639|NPTN_HUMAN Neuroplastin OS=Homo sapiens GN=NPTN PE=1 SV=2	18	12	0.334157215	0.976758975
>P00761 SWISS-PROT:P00761|TRYP_PIG Trypsin - Sus scrofa (Pig).	61	55	0.768783572	0.976758975
>sp|Q14318|FKBP8_HUMAN Peptidyl-prolyl cis-trans isomerase FKBP8 OS=Homo sapiens GN=FKBP8 PE=1 SV=2	18	16	0.841046115	0.976758975
>sp|P11498|PYC_HUMAN Pyruvate carboxylase, mitochondrial OS=Homo sapiens GN=PC PE=1 SV=2	10	1	0.00439249	0.174512466
>sp|P62330|ARF6_HUMAN ADP-ribosylation factor 6 OS=Homo sapiens GN=ARF6 PE=1 SV=2	19	23	0.437630621	0.976758975
>sp|Q7Z3B4|NUP54_HUMAN Nucleoporin p54 OS=Homo sapiens GN=NUP54 PE=1 SV=2	11	8	0.559647006	0.976758975
>sp|O75477|ERLN1_HUMAN Erlin-1 OS=Homo sapiens GN=ERLIN1 PE=1 SV=1	10	17	0.138490293	0.976758975
>sp|P20042|IF2B_HUMAN Eukaryotic translation initiation factor 2 subunit 2 OS=Homo sapiens GN=EIF2S2 PE=1 SV=2	19	32	0.045010374	0.823332705
>sp|P62333|PRS10_HUMAN 26S protease regulatory subunit 10B OS=Homo sapiens GN=PSMC6 PE=1 SV=1	58	60	0.652731186	0.976758975
>sp|Q9Y262|EIF3L_HUMAN Eukaryotic translation initiation factor 3 subunit L OS=Homo sapiens GN=EIF3L PE=1 SV=1	54	46	0.578092904	0.976758975
>sp|O00203|AP3B1_HUMAN AP-3 complex subunit beta-1 OS=Homo sapiens GN=AP3B1 PE=1 SV=3	27	15	0.087726508	0.976758975
>sp|Q13641|TPBG_HUMAN Trophoblast glycoprotein OS=Homo sapiens GN=TPBG PE=1 SV=1	21	29	0.191336659	0.976758975
>sp|P55010|IF5_HUMAN Eukaryotic translation initiation factor 5 OS=Homo sapiens GN=EIF5 PE=1 SV=2	40	54	0.092197885	0.976758975
>sp|Q93096|TP4A1_HUMAN Protein tyrosine phosphatase type IVA 1 OS=Homo sapiens GN=PTP4A1 PE=1 SV=2	19	23	0.437630621	0.976758975
>sp|Q9BRR6|ADPGK_HUMAN ADP-dependent glucokinase OS=Homo sapiens GN=ADPGK PE=1 SV=1	21	13	0.216202653	0.976758975
>sp|O00592|PODXL_HUMAN Podocalyxin OS=Homo sapiens GN=PODXL PE=1 SV=2	19	10	0.12000673	0.976758975
>sp|P15151|PVR_HUMAN Poliovirus receptor OS=Homo sapiens GN=PVR PE=1 SV=2	22	19	0.754852017	0.976758975
>sp|P51858|HDGF_HUMAN Hepatoma-derived growth factor OS=Homo sapiens GN=HDGF PE=1 SV=1	56	54	0.947509374	0.976758975
>sp|Q9UL26|RB22A_HUMAN Ras-related protein Rab-22A OS=Homo sapiens GN=RAB22A PE=1 SV=2	16	10	0.290052767	0.976758975
>sp|P60174|TPIS_HUMAN Triosephosphate isomerase OS=Homo sapiens GN=TPI1 PE=1 SV=3	119	102	0.434657918	0.976758975
>sp|Q92974|ARHG2_HUMAN Rho guanine nucleotide exchange factor 2 OS=Homo sapiens GN=ARHGEF2 PE=1 SV=4	25	11	0.026418937	0.609457547
>sp|P62195|PRS8_HUMAN 26S protease regulatory subunit 8 OS=Homo sapiens GN=PSMC5 PE=1 SV=1	55	59	0.52475755	0.976758975
>sp|P20671|H2A1D_HUMAN Histone H2A type 1-D OS=Homo sapiens GN=HIST1H2AD PE=1 SV=2	49	42	0.616283411	0.976758975
>sp|Q9HCC0|MCCB_HUMAN Methylcrotonoyl-CoA carboxylase beta chain, mitochondrial OS=Homo sapiens GN=MCCC2 PE=1 SV=1	30	15	0.036124293	0.727439358
>sp|Q9H9J2|RM44_HUMAN 39S ribosomal protein L44, mitochondrial OS=Homo sapiens GN=MRPL44 PE=1 SV=1	18	24	0.277555125	0.976758975
>sp|Q96A26|F162A_HUMAN Protein FAM162A OS=Homo sapiens GN=FAM162A PE=1 SV=2	11	16	0.274879069	0.976758975
>sp|Q5VYK3|ECM29_HUMAN Proteasome-associated protein ECM29 homolog OS=Homo sapiens GN=ECM29 PE=1 SV=2	46	22	0.006083558	0.222983794
>sp|P27797|CALR_HUMAN Calreticulin OS=Homo sapiens GN=CALR PE=1 SV=1	189	181	0.956471752	0.976758975
>sp|Q96P11|NSUN5_HUMAN Probable 28S rRNA (cytosine-C(5))-methyltransferase OS=Homo sapiens GN=NSUN5 PE=1 SV=2	17	5	0.011783652	0.377390259
>sp|Q9Y5X3|SNX5_HUMAN Sorting nexin-5 OS=Homo sapiens GN=SNX5 PE=1 SV=1	13	3	0.012355409	0.387998602
>sp|O14936|CSKP_HUMAN Peripheral plasma membrane protein CASK OS=Homo sapiens GN=CASK PE=1 SV=3	21	4	0.000573907	0.038394378
>sp|O00461|GOLI4_HUMAN Golgi integral membrane protein 4 OS=Homo sapiens GN=GOLIM4 PE=1 SV=1	15	11	0.508198276	0.976758975
>sp|P54709|AT1B3_HUMAN Sodium/potassium-transporting ATPase subunit beta-3 OS=Homo sapiens GN=ATP1B3 PE=1 SV=1	16	22	0.260164102	0.976758975
>sp|Q14699|RFTN1_HUMAN Raftlin OS=Homo sapiens GN=RFTN1 PE=1 SV=4	16	13	0.670070531	0.976758975
>sp|Q5JTV8|TOIP1_HUMAN Torsin-1A-interacting protein 1 OS=Homo sapiens GN=TOR1AIP1 PE=1 SV=2	22	28	0.3065503	0.976758975
>sp|P30050|RL12_HUMAN 60S ribosomal protein L12 OS=Homo sapiens GN=RPL12 PE=1 SV=1	31	32	0.748824653	0.976758975
>sp|P62987|RL40_HUMAN Ubiquitin-60S ribosomal protein L40 OS=Homo sapiens GN=UBA52 PE=1 SV=2	30	18	0.115711974	0.976758975
>sp|Q9BWS9|CHID1_HUMAN Chitinase domain-containing protein 1 OS=Homo sapiens GN=CHID1 PE=1 SV=1	12	15	0.480814509	0.976758975
>sp|Q15833|STXB2_HUMAN Syntaxin-binding protein 2 OS=Homo sapiens GN=STXBP2 PE=1 SV=2	16	9	0.197710856	0.976758975
>sp|Q14203|DCTN1_HUMAN Dynactin subunit 1 OS=Homo sapiens GN=DCTN1 PE=1 SV=3	12	6	0.185097053	0.976758975
>sp|Q9H8Y8|GORS2_HUMAN Golgi reassembly-stacking protein 2 OS=Homo sapiens GN=GORASP2 PE=1 SV=3	20	17	0.730219462	0.976758975
>sp|Q9NRG7|D39U1_HUMAN Epimerase family protein SDR39U1 OS=Homo sapiens GN=SDR39U1 PE=1 SV=2	18	13	0.444735051	0.976758975
>sp|P30530|UFO_HUMAN Tyrosine-protein kinase receptor UFO OS=Homo sapiens GN=AXL PE=1 SV=3	11	1	0.002329377	0.109663766
>sp|P63173|RL38_HUMAN 60S ribosomal protein L38 OS=Homo sapiens GN=RPL38 PE=1 SV=2	21	20	0.999667462	0.999667462
>sp|Q13308|PTK7_HUMAN Inactive tyrosine-protein kinase 7 OS=Homo sapiens GN=PTK7 PE=1 SV=2	18	8	0.06234228	0.966517884
>sp|P11234|RALB_HUMAN Ras-related protein Ral-B OS=Homo sapiens GN=RALB PE=1 SV=1	13	2	0.003579491	0.15731471
>sp|P14927|QCR7_HUMAN Cytochrome b-c1 complex subunit 7 OS=Homo sapiens GN=UQCRB PE=1 SV=2	14	26	0.038836339	0.755516397
>sp|Q9H5V8|CDCP1_HUMAN CUB domain-containing protein 1 OS=Homo sapiens GN=CDCP1 PE=1 SV=3	18	2	0.000187416	0.014654958
>sp|P09382|LEG1_HUMAN Galectin-1 OS=Homo sapiens GN=LGALS1 PE=1 SV=2	24	39	0.036382797	0.730202736
>sp|P27701|CD82_HUMAN CD82 antigen OS=Homo sapiens GN=CD82 PE=1 SV=1	12	15	0.480814509	0.976758975
>sp|P41091|IF2G_HUMAN Eukaryotic translation initiation factor 2 subunit 3 OS=Homo sapiens GN=EIF2S3 PE=1 SV=3	22	25	0.544863585	0.976758975
>sp|Q9HD33|RM47_HUMAN 39S ribosomal protein L47, mitochondrial OS=Homo sapiens GN=MRPL47 PE=1 SV=2	14	18	0.397369977	0.976758975
>sp|Q9BW92|SYTM_HUMAN Threonine--tRNA ligase, mitochondrial OS=Homo sapiens GN=TARS2 PE=1 SV=1	10	7	0.529348099	0.976758975
>sp|O75131|CPNE3_HUMAN Copine-3 OS=Homo sapiens GN=CPNE3 PE=1 SV=1	29	1	2.02263e-08	4.5104649e-06
>sp|P16402|H13_HUMAN Histone H1.3 OS=Homo sapiens GN=HIST1H1D PE=1 SV=2	17	8	0.089187678	0.976758975
>P02663 SWISS-PROT:P02663 Alpha-S2-casein [Contains: Casocidin-1 - Bos taurus (Bovine).	46	65	0.038859465	0.755516397
>sp|P61619|S61A1_HUMAN Protein transport protein Sec61 subunit alpha isoform 1 OS=Homo sapiens GN=SEC61A1 PE=1 SV=2	17	7	0.050579175	0.900997671
>sp|P50281|MMP14_HUMAN Matrix metalloproteinase-14 OS=Homo sapiens GN=MMP14 PE=1 SV=3	17	11	0.312724355	0.976758975
>sp|P47756|CAPZB_HUMAN F-actin-capping protein subunit beta OS=Homo sapiens GN=CAPZB PE=1 SV=4	12	5	0.104343173	0.976758975
>sp|P12081|SYHC_HUMAN Histidine--tRNA ligase, cytoplasmic OS=Homo sapiens GN=HARS PE=1 SV=2	23	39	0.025380174	0.599270697
>sp|P16104|H2AX_HUMAN Histone H2AX OS=Homo sapiens GN=H2AFX PE=1 SV=2	4	3	0.753493897	0.976758975
>sp|P00338|LDHA_HUMAN L-lactate dehydrogenase A chain OS=Homo sapiens GN=LDHA PE=1 SV=2	192	149	0.059751003	0.94425404
>sp|Q9H9P8|L2HDH_HUMAN L-2-hydroxyglutarate dehydrogenase, mitochondrial OS=Homo sapiens GN=L2HGDH PE=1 SV=3	14	18	0.397369977	0.976758975
>sp|Q6L8Q7|PDE12_HUMAN 2',5'-phosphodiesterase 12 OS=Homo sapiens GN=PDE12 PE=1 SV=2	17	16	0.973190017	0.976758975
>sp|Q6YN16|HSDL2_HUMAN Hydroxysteroid dehydrogenase-like protein 2 OS=Homo sapiens GN=HSDL2 PE=1 SV=1	21	23	0.642753056	0.976758975
>sp|Q14118|DAG1_HUMAN Dystroglycan OS=Homo sapiens GN=DAG1 PE=1 SV=2	12	3	0.020704769	0.524309439
>sp|Q9BU61|NDUF3_HUMAN NADH dehydrogenase [ubiquinone] 1 alpha subcomplex assembly factor 3 OS=Homo sapiens GN=NDUFAF3 PE=1 SV=1	10	8	0.712670977	0.976758975
>sp|Q9UBV8|PEF1_HUMAN Peflin OS=Homo sapiens GN=PEF1 PE=1 SV=1	21	6	0.004403692	0.174512466
>sp|P50895|BCAM_HUMAN Basal cell adhesion molecule OS=Homo sapiens GN=BCAM PE=1 SV=2	15	4	0.012372651	0.387998602
>sp|P11233|RALA_HUMAN Ras-related protein Ral-A OS=Homo sapiens GN=RALA PE=1 SV=1	3	15	0.002252084	0.109663766
>sp|O00232|PSD12_HUMAN 26S proteasome non-ATPase regulatory subunit 12 OS=Homo sapiens GN=PSMD12 PE=1 SV=3	57	59	0.653224197	0.976758975
>sp|Q9UQ90|SPG7_HUMAN Paraplegin OS=Homo sapiens GN=SPG7 PE=1 SV=2	13	8	0.324663399	0.976758975
>sp|Q96I99|SUCB2_HUMAN Succinate--CoA ligase [GDP-forming] subunit beta, mitochondrial OS=Homo sapiens GN=SUCLG2 PE=1 SV=2	35	31	0.768793063	0.976758975
>sp|Q9ULC3|RAB23_HUMAN Ras-related protein Rab-23 OS=Homo sapiens GN=RAB23 PE=1 SV=1	8	5	0.454403022	0.976758975
>sp|P20645|MPRD_HUMAN Cation-dependent mannose-6-phosphate receptor OS=Homo sapiens GN=M6PR PE=1 SV=1	8	13	0.227036509	0.976758975
>sp|P53992|SC24C_HUMAN Protein transport protein Sec24C OS=Homo sapiens GN=SEC24C PE=1 SV=3	24	12	0.060896474	0.954837682
>sp|O75937|DNJC8_HUMAN DnaJ homolog subfamily C member 8 OS=Homo sapiens GN=DNAJC8 PE=1 SV=2	29	35	0.343998062	0.976758975
>sp|Q27J81|INF2_HUMAN Inverted formin-2 OS=Homo sapiens GN=INF2 PE=1 SV=2	15	9	0.266042687	0.976758975
>sp|P14923|PLAK_HUMAN Junction plakoglobin OS=Homo sapiens GN=JUP PE=1 SV=3	11	7	0.398941316	0.976758975
>sp|P01130|LDLR_HUMAN Low-density lipoprotein receptor OS=Homo sapiens GN=LDLR PE=1 SV=1	17	5	0.011783652	0.377390259
>sp|P02533|K1C14_HUMAN Keratin, type I cytoskeletal 14 OS=Homo sapiens GN=KRT14 PE=1 SV=4	15	3	0.004288089	0.174512466
>tr|A0A0G2JH66|A0A0G2JH66_HUMAN HLA class I histocompatibility antigen, alpha chain F OS=Homo sapiens GN=HLA-F PE=1 SV=1	4	2	0.444217003	0.976758975
>sp|Q9Y512|SAM50_HUMAN Sorting and assembly machinery component 50 homolog OS=Homo sapiens GN=SAMM50 PE=1 SV=3	15	30	0.015495585	0.444280559
>sp|Q04917|1433F_HUMAN 14-3-3 protein eta OS=Homo sapiens GN=YWHAH PE=1 SV=4	26	27	0.752397625	0.976758975
>sp|P50336|PPOX_HUMAN Protoporphyrinogen oxidase OS=Homo sapiens GN=PPOX PE=1 SV=1	10	17	0.138490293	0.976758975
>sp|P15586|GNS_HUMAN N-acetylglucosamine-6-sulfatase OS=Homo sapiens GN=GNS PE=1 SV=3	22	13	0.165687377	0.976758975
>sp|Q9NTJ5|SAC1_HUMAN Phosphatidylinositide phosphatase SAC1 OS=Homo sapiens GN=SACM1L PE=1 SV=2	10	4	0.123559181	0.976758975
>sp|O94925|GLSK_HUMAN Glutaminase kidney isoform, mitochondrial OS=Homo sapiens GN=GLS PE=1 SV=1	16	10	0.290052767	0.976758975
>sp|P37802|TAGL2_HUMAN Transgelin-2 OS=Homo sapiens GN=TAGLN2 PE=1 SV=3	92	91	0.797111799	0.976758975
>sp|Q6IAN0|DRS7B_HUMAN Dehydrogenase/reductase SDR family member 7B OS=Homo sapiens GN=DHRS7B PE=1 SV=2	9	6	0.494685546	0.976758975
>sp|P11166|GTR1_HUMAN Solute carrier family 2, facilitated glucose transporter member 1 OS=Homo sapiens GN=SLC2A1 PE=1 SV=2	15	9	0.266042687	0.976758975
>sp|P55145|MANF_HUMAN Mesencephalic astrocyte-derived neurotrophic factor OS=Homo sapiens GN=MANF PE=1 SV=3	11	21	0.05483836	0.907092763
>sp|Q96EY1|DNJA3_HUMAN DnaJ homolog subfamily A member 3, mitochondrial OS=Homo sapiens GN=DNAJA3 PE=1 SV=2	14	20	0.240352254	0.976758975
>sp|P35659|DEK_HUMAN Protein DEK OS=Homo sapiens GN=DEK PE=1 SV=1	13	15	0.611764889	0.976758975
>sp|Q01813|PFKAP_HUMAN ATP-dependent 6-phosphofructokinase, platelet type OS=Homo sapiens GN=PFKP PE=1 SV=2	44	24	0.024847262	0.591325551
>sp|Q8N183|MIMIT_HUMAN Mimitin, mitochondrial OS=Homo sapiens GN=NDUFAF2 PE=1 SV=1	16	23	0.201787125	0.976758975
>sp|Q8N684|CPSF7_HUMAN Cleavage and polyadenylation specificity factor subunit 7 OS=Homo sapiens GN=CPSF7 PE=1 SV=1	14	19	0.311325491	0.976758975
>sp|P61803|DAD1_HUMAN Dolichyl-diphosphooligosaccharide--protein glycosyltransferase subunit DAD1 OS=Homo sapiens GN=DAD1 PE=1 SV=3	10	3	0.056335249	0.914270982
>sp|Q12874|SF3A3_HUMAN Splicing factor 3A subunit 3 OS=Homo sapiens GN=SF3A3 PE=1 SV=1	28	46	0.02072507	0.524309439
>sp|P05198|IF2A_HUMAN Eukaryotic translation initiation factor 2 subunit 1 OS=Homo sapiens GN=EIF2S1 PE=1 SV=3	31	29	0.945143154	0.976758975
>sp|Q14157|UBP2L_HUMAN Ubiquitin-associated protein 2-like OS=Homo sapiens GN=UBAP2L PE=1 SV=2	24	35	0.104385285	0.976758975
>sp|Q9HD45|TM9S3_HUMAN Transmembrane 9 superfamily member 3 OS=Homo sapiens GN=TM9SF3 PE=1 SV=2	14	4	0.020067881	0.524309439
>sp|P98155|VLDLR_HUMAN Very low-density lipoprotein receptor OS=Homo sapiens GN=VLDLR PE=1 SV=1	10	1	0.00439249	0.174512466
>sp|P51610|HCFC1_HUMAN Host cell factor 1 OS=Homo sapiens GN=HCFC1 PE=1 SV=2	21	11	0.099820936	0.976758975
>sp|Q15393|SF3B3_HUMAN Splicing factor 3B subunit 3 OS=Homo sapiens GN=SF3B3 PE=1 SV=4	46	18	0.000755764	0.048409096
>sp|P40121|CAPG_HUMAN Macrophage-capping protein OS=Homo sapiens GN=CAPG PE=1 SV=2	58	61	0.587797916	0.976758975
>sp|P46977|STT3A_HUMAN Dolichyl-diphosphooligosaccharide--protein glycosyltransferase subunit STT3A OS=Homo sapiens GN=STT3A PE=1 SV=2	13	5	0.069165241	0.976758975
>sp|Q6PI78|TMM65_HUMAN Transmembrane protein 65 OS=Homo sapiens GN=TMEM65 PE=1 SV=2	13	10	0.610494774	0.976758975
>sp|Q9NRZ9|HELLS_HUMAN Lymphoid-specific helicase OS=Homo sapiens GN=HELLS PE=1 SV=1	10	4	0.123559181	0.976758975
>sp|Q16740|CLPP_HUMAN ATP-dependent Clp protease proteolytic subunit, mitochondrial OS=Homo sapiens GN=CLPP PE=1 SV=1	13	14	0.749282855	0.976758975
>sp|O15260|SURF4_HUMAN Surfeit locus protein 4 OS=Homo sapiens GN=SURF4 PE=1 SV=3	12	6	0.185097053	0.976758975
>sp|Q8NC51|PAIRB_HUMAN Plasminogen activator inhibitor 1 RNA-binding protein OS=Homo sapiens GN=SERBP1 PE=1 SV=2	40	57	0.048669479	0.874942619
>sp|P33121|ACSL1_HUMAN Long-chain-fatty-acid--CoA ligase 1 OS=Homo sapiens GN=ACSL1 PE=1 SV=1	9	3	0.09118444	0.976758975
>sp|Q6IAA8|LTOR1_HUMAN Ragulator complex protein LAMTOR1 OS=Homo sapiens GN=LAMTOR1 PE=1 SV=2	14	16	0.617593547	0.976758975
>sp|O95197|RTN3_HUMAN Reticulon-3 OS=Homo sapiens GN=RTN3 PE=1 SV=2	15	11	0.508198276	0.976758975
>sp|Q8TCT9|HM13_HUMAN Minor histocompatibility antigen H13 OS=Homo sapiens GN=HM13 PE=1 SV=1	14	7	0.152310649	0.976758975
>sp|P31937|3HIDH_HUMAN 3-hydroxyisobutyrate dehydrogenase, mitochondrial OS=Homo sapiens GN=HIBADH PE=1 SV=2	26	23	0.796711854	0.976758975
>sp|P45954|ACDSB_HUMAN Short/branched chain specific acyl-CoA dehydrogenase, mitochondrial OS=Homo sapiens GN=ACADSB PE=1 SV=1	18	7	0.034150314	0.698701697
>sp|Q9NRH3|TBG2_HUMAN Tubulin gamma-2 chain OS=Homo sapiens GN=TUBG2 PE=2 SV=1	12	4	0.051113936	0.901951733
>P02668 SWISS-PROT:P02668 Kappa-casein [Contains: Casoxin C; Casoxin 6; Casoxin A; Casoxin B; Casoplatelin] - Bos taurus (Bovine).	14	19	0.311325491	0.976758975
>sp|P55196|AFAD_HUMAN Afadin OS=Homo sapiens GN=AFDN PE=1 SV=3	12	10	0.754969103	0.976758975
>sp|Q9NUQ7|UFSP2_HUMAN Ufm1-specific protease 2 OS=Homo sapiens GN=UFSP2 PE=1 SV=3	11	17	0.205016065	0.976758975
>sp|Q13123|RED_HUMAN Protein Red OS=Homo sapiens GN=IK PE=1 SV=3	11	7	0.398941316	0.976758975
>sp|Q15120|PDK3_HUMAN [Pyruvate dehydrogenase (acetyl-transferring)] kinase isozyme 3, mitochondrial OS=Homo sapiens GN=PDK3 PE=1 SV=1	9	15	0.176818256	0.976758975
>P02666 SWISS-PROT:P02666 Beta-casein - Bos taurus (Bovine).	48	58	0.220924705	0.976758975
>sp|P05106|ITB3_HUMAN Integrin beta-3 OS=Homo sapiens GN=ITGB3 PE=1 SV=2	14	4	0.020067881	0.524309439
>sp|Q9BTE7|DCNL5_HUMAN DCN1-like protein 5 OS=Homo sapiens GN=DCUN1D5 PE=1 SV=1	11	14	0.469707869	0.976758975
>sp|O95169|NDUB8_HUMAN NADH dehydrogenase [ubiquinone] 1 beta subcomplex subunit 8, mitochondrial OS=Homo sapiens GN=NDUFB8 PE=1 SV=1	10	12	0.588234739	0.976758975
>sp|Q9NQE9|HINT3_HUMAN Histidine triad nucleotide-binding protein 3 OS=Homo sapiens GN=HINT3 PE=1 SV=1	10	8	0.712670977	0.976758975
>sp|Q92692|NECT2_HUMAN Nectin-2 OS=Homo sapiens GN=NECTIN2 PE=1 SV=1	15	23	0.146201256	0.976758975
>sp|Q8IYB8|SUV3_HUMAN ATP-dependent RNA helicase SUPV3L1, mitochondrial OS=Homo sapiens GN=SUPV3L1 PE=1 SV=1	10	15	0.260420645	0.976758975
>sp|Q9P015|RM15_HUMAN 39S ribosomal protein L15, mitochondrial OS=Homo sapiens GN=MRPL15 PE=1 SV=1	16	24	0.15456507	0.976758975
>tr|C9JJT5|C9JJT5_HUMAN Protein ATP5J2-PTCD1 OS=Homo sapiens GN=ATP5J2-PTCD1 PE=4 SV=2	19	1	1.36424e-05	0.001493471
>sp|O95139|NDUB6_HUMAN NADH dehydrogenase [ubiquinone] 1 beta subcomplex subunit 6 OS=Homo sapiens GN=NDUFB6 PE=1 SV=3	24	19	0.546333175	0.976758975
>sp|Q8NBJ4|GOLM1_HUMAN Golgi membrane protein 1 OS=Homo sapiens GN=GOLM1 PE=1 SV=1	13	18	0.300194898	0.976758975
>sp|Q9Y3L5|RAP2C_HUMAN Ras-related protein Rap-2c OS=Homo sapiens GN=RAP2C PE=1 SV=1	4	9	0.135697158	0.976758975
>sp|Q16629|SRSF7_HUMAN Serine/arginine-rich splicing factor 7 OS=Homo sapiens GN=SRSF7 PE=1 SV=1	14	29	0.013477993	0.409853514
>sp|P48444|COPD_HUMAN Coatomer subunit delta OS=Homo sapiens GN=ARCN1 PE=1 SV=1	41	43	0.658121424	0.976758975
>sp|Q8TEX9|IPO4_HUMAN Importin-4 OS=Homo sapiens GN=IPO4 PE=1 SV=2	30	14	0.022604768	0.548803662
>sp|P08708|RS17_HUMAN 40S ribosomal protein S17 OS=Homo sapiens GN=RPS17 PE=1 SV=2	37	40	0.577754331	0.976758975
>sp|P07947|YES_HUMAN Tyrosine-protein kinase Yes OS=Homo sapiens GN=YES1 PE=1 SV=3	5	11	0.106239919	0.976758975
>sp|A1L0T0|ILVBL_HUMAN Acetolactate synthase-like protein OS=Homo sapiens GN=ILVBL PE=1 SV=2	11	6	0.261982133	0.976758975
>sp|O43264|ZW10_HUMAN Centromere/kinetochore protein zw10 homolog OS=Homo sapiens GN=ZW10 PE=1 SV=3	17	9	0.14477655	0.976758975
>sp|P51159|RB27A_HUMAN Ras-related protein Rab-27A OS=Homo sapiens GN=RAB27A PE=1 SV=3	10	7	0.529348099	0.976758975
>sp|P54819|KAD2_HUMAN Adenylate kinase 2, mitochondrial OS=Homo sapiens GN=AK2 PE=1 SV=2	69	69	0.773771736	0.976758975
>sp|P39210|MPV17_HUMAN Protein Mpv17 OS=Homo sapiens GN=MPV17 PE=1 SV=1	10	8	0.712670977	0.976758975
>sp|P18124|RL7_HUMAN 60S ribosomal protein L7 OS=Homo sapiens GN=RPL7 PE=1 SV=1	43	39	0.825522452	0.976758975
>sp|O15427|MOT4_HUMAN Monocarboxylate transporter 4 OS=Homo sapiens GN=SLC16A3 PE=1 SV=1	8	4	0.279242903	0.976758975
>sp|Q9Y673|ALG5_HUMAN Dolichyl-phosphate beta-glucosyltransferase OS=Homo sapiens GN=ALG5 PE=1 SV=1	18	16	0.841046115	0.976758975
>P02754 SWISS-PROT:P02754 Beta-lactoglobulin - Bos taurus (Bovine).	10	37	2.38363e-05	0.002432515
>sp|Q9GZT3|SLIRP_HUMAN SRA stem-loop-interacting RNA-binding protein, mitochondrial OS=Homo sapiens GN=SLIRP PE=1 SV=1	17	20	0.520705087	0.976758975
>sp|Q14839|CHD4_HUMAN Chromodomain-helicase-DNA-binding protein 4 OS=Homo sapiens GN=CHD4 PE=1 SV=2	9	6	0.494685546	0.976758975
>sp|P23381|SYWC_HUMAN Tryptophan--tRNA ligase, cytoplasmic OS=Homo sapiens GN=WARS PE=1 SV=2	132	88	0.008876234	0.305393171
>sp|P61247|RS3A_HUMAN 40S ribosomal protein S3a OS=Homo sapiens GN=RPS3A PE=1 SV=2	31	26	0.63246307	0.976758975
>sp|P31942|HNRH3_HUMAN Heterogeneous nuclear ribonucleoprotein H3 OS=Homo sapiens GN=HNRNPH3 PE=1 SV=2	15	16	0.752132566	0.976758975
>sp|P27635|RL10_HUMAN 60S ribosomal protein L10 OS=Homo sapiens GN=RPL10 PE=1 SV=4	21	17	0.617821695	0.976758975
>sp|Q5ZPR3|CD276_HUMAN CD276 antigen OS=Homo sapiens GN=CD276 PE=1 SV=1	12	6	0.185097053	0.976758975
>sp|P11586|C1TC_HUMAN C-1-tetrahydrofolate synthase, cytoplasmic OS=Homo sapiens GN=MTHFD1 PE=1 SV=3	124	92	0.06818319	0.976758975
>sp|P11172|UMPS_HUMAN Uridine 5'-monophosphate synthase OS=Homo sapiens GN=UMPS PE=1 SV=1	30	18	0.115711974	0.976758975
>sp|Q16531|DDB1_HUMAN DNA damage-binding protein 1 OS=Homo sapiens GN=DDB1 PE=1 SV=1	31	19	0.12513369	0.976758975
>sp|O43819|SCO2_HUMAN Protein SCO2 homolog, mitochondrial OS=Homo sapiens GN=SCO2 PE=1 SV=3	9	12	0.442636435	0.976758975
>sp|Q9Y6M1|IF2B2_HUMAN Insulin-like growth factor 2 mRNA-binding protein 2 OS=Homo sapiens GN=IGF2BP2 PE=1 SV=2	10	19	0.069366387	0.976758975
>sp|Q08211|DHX9_HUMAN ATP-dependent RNA helicase A OS=Homo sapiens GN=DHX9 PE=1 SV=4	41	26	0.100715798	0.976758975
>sp|P33527|MRP1_HUMAN Multidrug resistance-associated protein 1 OS=Homo sapiens GN=ABCC1 PE=1 SV=3	12	1	0.001232332	0.073464069
>sp|P60903|S10AA_HUMAN Protein S100-A10 OS=Homo sapiens GN=S100A10 PE=1 SV=2	7	5	0.62115374	0.976758975
>sp|Q16540|RM23_HUMAN 39S ribosomal protein L23, mitochondrial OS=Homo sapiens GN=MRPL23 PE=1 SV=1	7	10	0.406438509	0.976758975
>sp|Q86SF2|GALT7_HUMAN N-acetylgalactosaminyltransferase 7 OS=Homo sapiens GN=GALNT7 PE=1 SV=1	8	5	0.454403022	0.976758975
>sp|Q9Y490|TLN1_HUMAN Talin-1 OS=Homo sapiens GN=TLN1 PE=1 SV=3	247	147	4.46874e-06	0.000584919
>sp|Q15029|U5S1_HUMAN 116 kDa U5 small nuclear ribonucleoprotein component OS=Homo sapiens GN=EFTUD2 PE=1 SV=1	27	15	0.087726508	0.976758975
>sp|Q14CX7|NAA25_HUMAN N-alpha-acetyltransferase 25, NatB auxiliary subunit OS=Homo sapiens GN=NAA25 PE=1 SV=1	11	6	0.261982133	0.976758975
>sp|P28288|ABCD3_HUMAN ATP-binding cassette sub-family D member 3 OS=Homo sapiens GN=ABCD3 PE=1 SV=1	6	1	0.053695007	0.903066026
>sp|Q9NR31|SAR1A_HUMAN GTP-binding protein SAR1a OS=Homo sapiens GN=SAR1A PE=1 SV=1	19	23	0.437630621	0.976758975
>sp|O60610|DIAP1_HUMAN Protein diaphanous homolog 1 OS=Homo sapiens GN=DIAPH1 PE=1 SV=2	14	14	0.897013176	0.976758975
>sp|Q9Y3E0|GOT1B_HUMAN Vesicle transport protein GOT1B OS=Homo sapiens GN=GOLT1B PE=1 SV=1	7	4	0.406674184	0.976758975
>sp|P48449|ERG7_HUMAN Lanosterol synthase OS=Homo sapiens GN=LSS PE=1 SV=1	13	18	0.300194898	0.976758975
>sp|Q15070|OXA1L_HUMAN Mitochondrial inner membrane protein OXA1L OS=Homo sapiens GN=OXA1L PE=1 SV=3	11	15	0.362504519	0.976758975
>sp|O95168|NDUB4_HUMAN NADH dehydrogenase [ubiquinone] 1 beta subcomplex subunit 4 OS=Homo sapiens GN=NDUFB4 PE=1 SV=3	8	10	0.564879355	0.976758975
>sp|O00560|SDCB1_HUMAN Syntenin-1 OS=Homo sapiens GN=SDCBP PE=1 SV=1	16	13	0.670070531	0.976758975
>sp|P60660|MYL6_HUMAN Myosin light polypeptide 6 OS=Homo sapiens GN=MYL6 PE=1 SV=2	26	20	0.471276963	0.976758975
>sp|Q06210|GFPT1_HUMAN Glutamine--fructose-6-phosphate aminotransferase [isomerizing] 1 OS=Homo sapiens GN=GFPT1 PE=1 SV=3	43	42	0.906816189	0.976758975
>sp|P35998|PRS7_HUMAN 26S protease regulatory subunit 7 OS=Homo sapiens GN=PSMC2 PE=1 SV=3	59	67	0.323251513	0.976758975
>sp|P12532|KCRU_HUMAN Creatine kinase U-type, mitochondrial OS=Homo sapiens GN=CKMT1A PE=1 SV=1	49	59	0.223460094	0.976758975
>sp|P46199|IF2M_HUMAN Translation initiation factor IF-2, mitochondrial OS=Homo sapiens GN=MTIF2 PE=1 SV=2	6	10	0.270136581	0.976758975
>sp|Q07866|KLC1_HUMAN Kinesin light chain 1 OS=Homo sapiens GN=KLC1 PE=1 SV=2	13	12	0.938015862	0.976758975
>sp|Q9H0U6|RM18_HUMAN 39S ribosomal protein L18, mitochondrial OS=Homo sapiens GN=MRPL18 PE=1 SV=1	7	9	0.549562517	0.976758975
>sp|Q5JSH3|WDR44_HUMAN WD repeat-containing protein 44 OS=Homo sapiens GN=WDR44 PE=1 SV=1	7	4	0.406674184	0.976758975
>sp|Q9Y237|PIN4_HUMAN Peptidyl-prolyl cis-trans isomerase NIMA-interacting 4 OS=Homo sapiens GN=PIN4 PE=1 SV=1	11	15	0.362504519	0.976758975
>sp|Q8N3U4|STAG2_HUMAN Cohesin subunit SA-2 OS=Homo sapiens GN=STAG2 PE=1 SV=3	9	6	0.494685546	0.976758975
>sp|Q05048|CSTF1_HUMAN Cleavage stimulation factor subunit 1 OS=Homo sapiens GN=CSTF1 PE=1 SV=1	12	17	0.288088061	0.976758975
>sp|Q9NRY5|F1142_HUMAN Protein FAM114A2 OS=Homo sapiens GN=FAM114A2 PE=1 SV=4	9	6	0.494685546	0.976758975
>sp|Q9BRX8|F213A_HUMAN Redox-regulatory protein FAM213A OS=Homo sapiens GN=FAM213A PE=1 SV=3	7	9	0.549562517	0.976758975
>sp|O14910|LIN7A_HUMAN Protein lin-7 homolog A OS=Homo sapiens GN=LIN7A PE=1 SV=2	4	16	0.003943346	0.1720499
>sp|P62316|SMD2_HUMAN Small nuclear ribonucleoprotein Sm D2 OS=Homo sapiens GN=SNRPD2 PE=1 SV=1	20	23	0.536505567	0.976758975
>sp|P14209|CD99_HUMAN CD99 antigen OS=Homo sapiens GN=CD99 PE=1 SV=1	8	12	0.314140826	0.976758975
>sp|Q9NPL8|TIDC1_HUMAN Complex I assembly factor TIMMDC1, mitochondrial OS=Homo sapiens GN=TIMMDC1 PE=1 SV=2	8	13	0.227036509	0.976758975
>sp|Q92879|CELF1_HUMAN CUGBP Elav-like family member 1 OS=Homo sapiens GN=CELF1 PE=1 SV=2	9	14	0.244540319	0.976758975
>sp|Q99614|TTC1_HUMAN Tetratricopeptide repeat protein 1 OS=Homo sapiens GN=TTC1 PE=1 SV=1	9	18	0.060809435	0.954837682
>sp|Q5JTZ9|SYAM_HUMAN Alanine--tRNA ligase, mitochondrial OS=Homo sapiens GN=AARS2 PE=1 SV=1	11	4	0.080056654	0.976758975
>sp|O95071|UBR5_HUMAN E3 ubiquitin-protein ligase UBR5 OS=Homo sapiens GN=UBR5 PE=1 SV=2	8	5	0.454403022	0.976758975
>sp|Q15785|TOM34_HUMAN Mitochondrial import receptor subunit TOM34 OS=Homo sapiens GN=TOMM34 PE=1 SV=2	17	12	0.423983405	0.976758975
>sp|Q01970|PLCB3_HUMAN 1-phosphatidylinositol 4,5-bisphosphate phosphodiesterase beta-3 OS=Homo sapiens GN=PLCB3 PE=1 SV=2	7	10	0.406438509	0.976758975
>sp|Q14139|UBE4A_HUMAN Ubiquitin conjugation factor E4 A OS=Homo sapiens GN=UBE4A PE=1 SV=2	7	2	0.10016873	0.976758975
>sp|Q9P2B2|FPRP_HUMAN Prostaglandin F2 receptor negative regulator OS=Homo sapiens GN=PTGFRN PE=1 SV=2	4	1	0.181692387	0.976758975
>sp|P82663|RT25_HUMAN 28S ribosomal protein S25, mitochondrial OS=Homo sapiens GN=MRPS25 PE=1 SV=1	5	11	0.106239919	0.976758975
>sp|Q8WVC6|DCAKD_HUMAN Dephospho-CoA kinase domain-containing protein OS=Homo sapiens GN=DCAKD PE=1 SV=1	7	9	0.549562517	0.976758975
>sp|Q9P0J1|PDP1_HUMAN [Pyruvate dehydrogenase [acetyl-transferring]]-phosphatase 1, mitochondrial OS=Homo sapiens GN=PDP1 PE=1 SV=3	9	3	0.09118444	0.976758975
>sp|Q15427|SF3B4_HUMAN Splicing factor 3B subunit 4 OS=Homo sapiens GN=SF3B4 PE=1 SV=1	14	12	0.788844754	0.976758975
>sp|Q13418|ILK_HUMAN Integrin-linked protein kinase OS=Homo sapiens GN=ILK PE=1 SV=2	9	14	0.244540319	0.976758975
>sp|Q15042|RB3GP_HUMAN Rab3 GTPase-activating protein catalytic subunit OS=Homo sapiens GN=RAB3GAP1 PE=1 SV=3	5	1	0.099158423	0.976758975
>P17690 SWISS-PROT:P17690 (Bos taurus) Beta-2-glycoprotein 1 precursor	10	12	0.588234739	0.976758975
>sp|P09012|SNRPA_HUMAN U1 small nuclear ribonucleoprotein A OS=Homo sapiens GN=SNRPA PE=1 SV=3	11	20	0.077798795	0.976758975
>sp|Q9NXU5|ARL15_HUMAN ADP-ribosylation factor-like protein 15 OS=Homo sapiens GN=ARL15 PE=1 SV=1	7	5	0.62115374	0.976758975
>sp|P20618|PSB1_HUMAN Proteasome subunit beta type-1 OS=Homo sapiens GN=PSMB1 PE=1 SV=2	49	31	0.071262571	0.976758975
>sp|Q99569|PKP4_HUMAN Plakophilin-4 OS=Homo sapiens GN=PKP4 PE=1 SV=2	8	1	0.015481011	0.444280559
>sp|P62826|RAN_HUMAN GTP-binding nuclear protein Ran OS=Homo sapiens GN=RAN PE=1 SV=3	64	64	0.781913597	0.976758975
>sp|Q7L2H7|EIF3M_HUMAN Eukaryotic translation initiation factor 3 subunit M OS=Homo sapiens GN=EIF3M PE=1 SV=1	29	38	0.193120331	0.976758975
>sp|O14654|IRS4_HUMAN Insulin receptor substrate 4 OS=Homo sapiens GN=IRS4 PE=1 SV=1	9	3	0.09118444	0.976758975
>sp|Q9Y676|RT18B_HUMAN 28S ribosomal protein S18b, mitochondrial OS=Homo sapiens GN=MRPS18B PE=1 SV=1	7	10	0.406438509	0.976758975
>sp|Q96J84|KIRR1_HUMAN Kin of IRRE-like protein 1 OS=Homo sapiens GN=KIRREL PE=1 SV=2	5	2	0.276186456	0.976758975
>sp|Q6IQ49|SDE2_HUMAN Protein SDE2 homolog OS=Homo sapiens GN=SDE2 PE=1 SV=1	6	3	0.348732773	0.976758975
>sp|P49419|AL7A1_HUMAN Alpha-aminoadipic semialdehyde dehydrogenase OS=Homo sapiens GN=ALDH7A1 PE=1 SV=5	31	23	0.362051492	0.976758975
>sp|Q9H583|HEAT1_HUMAN HEAT repeat-containing protein 1 OS=Homo sapiens GN=HEATR1 PE=1 SV=3	8	1	0.015481011	0.444280559
>sp|P13861|KAP2_HUMAN cAMP-dependent protein kinase type II-alpha regulatory subunit OS=Homo sapiens GN=PRKAR2A PE=1 SV=2	28	41	0.076277138	0.976758975
>sp|Q9Y3D6|FIS1_HUMAN Mitochondrial fission 1 protein OS=Homo sapiens GN=FIS1 PE=1 SV=2	12	17	0.288088061	0.976758975
>sp|Q16762|THTR_HUMAN Thiosulfate sulfurtransferase OS=Homo sapiens GN=TST PE=1 SV=4	20	15	0.482515144	0.976758975
>sp|Q9UEU0|VTI1B_HUMAN Vesicle transport through interaction with t-SNAREs homolog 1B OS=Homo sapiens GN=VTI1B PE=1 SV=3	6	2	0.167834228	0.976758975
>sp|O43684|BUB3_HUMAN Mitotic checkpoint protein BUB3 OS=Homo sapiens GN=BUB3 PE=1 SV=1	21	27	0.299929607	0.976758975
>sp|Q7L0Y3|MRRP1_HUMAN Mitochondrial ribonuclease P protein 1 OS=Homo sapiens GN=TRMT10C PE=1 SV=2	6	10	0.270136581	0.976758975
>sp|P61160|ARP2_HUMAN Actin-related protein 2 OS=Homo sapiens GN=ACTR2 PE=1 SV=1	22	21	0.993721631	0.994217006
>sp|Q13561|DCTN2_HUMAN Dynactin subunit 2 OS=Homo sapiens GN=DCTN2 PE=1 SV=4	19	27	0.177578011	0.976758975
>sp|O14672|ADA10_HUMAN Disintegrin and metalloproteinase domain-containing protein 10 OS=Homo sapiens GN=ADAM10 PE=1 SV=1	7	14	0.098237556	0.976758975
>sp|Q92504|S39A7_HUMAN Zinc transporter SLC39A7 OS=Homo sapiens GN=SLC39A7 PE=1 SV=2	5	9	0.242999994	0.976758975
>sp|Q96EL3|RM53_HUMAN 39S ribosomal protein L53, mitochondrial OS=Homo sapiens GN=MRPL53 PE=1 SV=1	7	12	0.207675366	0.976758975
>sp|P20290|BTF3_HUMAN Transcription factor BTF3 OS=Homo sapiens GN=BTF3 PE=1 SV=1	23	30	0.253886345	0.976758975
>sp|O95373|IPO7_HUMAN Importin-7 OS=Homo sapiens GN=IPO7 PE=1 SV=1	28	26	0.926293165	0.976758975
>sp|O75352|MPU1_HUMAN Mannose-P-dolichol utilization defect 1 protein OS=Homo sapiens GN=MPDU1 PE=1 SV=2	9	7	0.686955015	0.976758975
>sp|Q8NC54|KCT2_HUMAN Keratinocyte-associated transmembrane protein 2 OS=Homo sapiens GN=KCT2 PE=1 SV=2	7	10	0.406438509	0.976758975
>sp|Q9NR56|MBNL1_HUMAN Muscleblind-like protein 1 OS=Homo sapiens GN=MBNL1 PE=1 SV=2	5	1	0.099158423	0.976758975
>sp|Q8NFZ8|CADM4_HUMAN Cell adhesion molecule 4 OS=Homo sapiens GN=CADM4 PE=1 SV=1	7	4	0.406674184	0.976758975
>sp|P61158|ARP3_HUMAN Actin-related protein 3 OS=Homo sapiens GN=ACTR3 PE=1 SV=3	44	32	0.243239813	0.976758975
>sp|Q03405|UPAR_HUMAN Urokinase plasminogen activator surface receptor OS=Homo sapiens GN=PLAUR PE=1 SV=1	9	5	0.324254011	0.976758975
>sp|P20674|COX5A_HUMAN Cytochrome c oxidase subunit 5A, mitochondrial OS=Homo sapiens GN=COX5A PE=1 SV=2	7	12	0.207675366	0.976758975
>sp|Q15388|TOM20_HUMAN Mitochondrial import receptor subunit TOM20 homolog OS=Homo sapiens GN=TOMM20 PE=1 SV=1	6	10	0.270136581	0.976758975
>sp|P31641|SC6A6_HUMAN Sodium- and chloride-dependent taurine transporter OS=Homo sapiens GN=SLC6A6 PE=1 SV=2	5	1	0.099158423	0.976758975
>sp|Q13435|SF3B2_HUMAN Splicing factor 3B subunit 2 OS=Homo sapiens GN=SF3B2 PE=1 SV=2	25	24	0.977389658	0.980320362
>sp|Q9H4I3|TRABD_HUMAN TraB domain-containing protein OS=Homo sapiens GN=TRABD PE=1 SV=1	7	13	0.144087187	0.976758975
>sp|P09669|COX6C_HUMAN Cytochrome c oxidase subunit 6C OS=Homo sapiens GN=COX6C PE=1 SV=2	6	11	0.186190674	0.976758975
>sp|Q9Y3D7|TIM16_HUMAN Mitochondrial import inner membrane translocase subunit TIM16 OS=Homo sapiens GN=PAM16 PE=1 SV=2	8	10	0.564879355	0.976758975
>sp|Q3SXM5|HSDL1_HUMAN Inactive hydroxysteroid dehydrogenase-like protein 1 OS=Homo sapiens GN=HSDL1 PE=1 SV=3	9	5	0.324254011	0.976758975
>sp|Q99807|COQ7_HUMAN 5-demethoxyubiquinone hydroxylase, mitochondrial OS=Homo sapiens GN=COQ7 PE=1 SV=3	5	7	0.507149186	0.976758975
>sp|P46777|RL5_HUMAN 60S ribosomal protein L5 OS=Homo sapiens GN=RPL5 PE=1 SV=3	48	31	0.088362573	0.976758975
>sp|Q96GQ5|RUS1_HUMAN RUS1 family protein C16orf58 OS=Homo sapiens GN=C16orf58 PE=1 SV=2	4	9	0.135697158	0.976758975
>sp|P54619|AAKG1_HUMAN 5'-AMP-activated protein kinase subunit gamma-1 OS=Homo sapiens GN=PRKAG1 PE=1 SV=1	10	11	0.74113222	0.976758975
>sp|P30040|ERP29_HUMAN Endoplasmic reticulum resident protein 29 OS=Homo sapiens GN=ERP29 PE=1 SV=4	31	31	0.847252428	0.976758975
>sp|P00167|CYB5_HUMAN Cytochrome b5 OS=Homo sapiens GN=CYB5A PE=1 SV=2	6	16	0.022333926	0.544423354
>sp|Q9Y6I9|TX264_HUMAN Testis-expressed sequence 264 protein OS=Homo sapiens GN=TEX264 PE=1 SV=1	7	9	0.549562517	0.976758975
>sp|Q9Y3B3|TMED7_HUMAN Transmembrane emp24 domain-containing protein 7 OS=Homo sapiens GN=TMED7 PE=1 SV=2	7	4	0.406674184	0.976758975
>sp|P08579|RU2B_HUMAN U2 small nuclear ribonucleoprotein B'' OS=Homo sapiens GN=SNRPB2 PE=1 SV=1	16	8	0.125951709	0.976758975
>sp|Q13636|RAB31_HUMAN Ras-related protein Rab-31 OS=Homo sapiens GN=RAB31 PE=1 SV=1	3	6	0.279072584	0.976758975
>sp|Q15526|SURF1_HUMAN Surfeit locus protein 1 OS=Homo sapiens GN=SURF1 PE=1 SV=1	7	4	0.406674184	0.976758975
>sp|Q96T51|RUFY1_HUMAN RUN and FYVE domain-containing protein 1 OS=Homo sapiens GN=RUFY1 PE=1 SV=2	8	3	0.145349396	0.976758975
>sp|Q4ZIN3|MBRL_HUMAN Membralin OS=Homo sapiens GN=TMEM259 PE=1 SV=1	4	1	0.181692387	0.976758975
>sp|P17813|EGLN_HUMAN Endoglin OS=Homo sapiens GN=ENG PE=1 SV=2	9	4	0.187539024	0.976758975
>sp|Q96CU9|FXRD1_HUMAN FAD-dependent oxidoreductase domain-containing protein 1 OS=Homo sapiens GN=FOXRED1 PE=1 SV=2	7	10	0.406438509	0.976758975
>sp|Q8IZL8|PELP1_HUMAN Proline-, glutamic acid- and leucine-rich protein 1 OS=Homo sapiens GN=PELP1 PE=1 SV=2	7	5	0.62115374	0.976758975
>sp|O00411|RPOM_HUMAN DNA-directed RNA polymerase, mitochondrial OS=Homo sapiens GN=POLRMT PE=1 SV=2	4	1	0.181692387	0.976758975
>sp|Q99766|ATP5S_HUMAN ATP synthase subunit s, mitochondrial OS=Homo sapiens GN=ATP5S PE=1 SV=3	6	9	0.383370136	0.976758975
>sp|P62841|RS15_HUMAN 40S ribosomal protein S15 OS=Homo sapiens GN=RPS15 PE=1 SV=2	19	12	0.259636832	0.976758975
>sp|Q96RD7|PANX1_HUMAN Pannexin-1 OS=Homo sapiens GN=PANX1 PE=1 SV=4	5	1	0.099158423	0.976758975
>sp|Q96PK6|RBM14_HUMAN RNA-binding protein 14 OS=Homo sapiens GN=RBM14 PE=1 SV=2	6	14	0.054573544	0.905199197
>sp|P40425|PBX2_HUMAN Pre-B-cell leukemia transcription factor 2 OS=Homo sapiens GN=PBX2 PE=1 SV=2	4	2	0.444217003	0.976758975
>sp|P42356|PI4KA_HUMAN Phosphatidylinositol 4-kinase alpha OS=Homo sapiens GN=PI4KA PE=1 SV=4	4	2	0.444217003	0.976758975
>sp|Q9Y2Q3|GSTK1_HUMAN Glutathione S-transferase kappa 1 OS=Homo sapiens GN=GSTK1 PE=1 SV=3	18	12	0.334157215	0.976758975
>sp|Q8IXH7|NELFD_HUMAN Negative elongation factor C/D OS=Homo sapiens GN=NELFCD PE=1 SV=2	8	5	0.454403022	0.976758975
>sp|Q7L2E3|DHX30_HUMAN Putative ATP-dependent RNA helicase DHX30 OS=Homo sapiens GN=DHX30 PE=1 SV=1	3	1	0.329447114	0.976758975
>sp|P13598|ICAM2_HUMAN Intercellular adhesion molecule 2 OS=Homo sapiens GN=ICAM2 PE=1 SV=2	10	15	0.260420645	0.976758975
>sp|P30533|AMRP_HUMAN Alpha-2-macroglobulin receptor-associated protein OS=Homo sapiens GN=LRPAP1 PE=1 SV=1	5	9	0.242999994	0.976758975
>sp|Q56VL3|OCAD2_HUMAN OCIA domain-containing protein 2 OS=Homo sapiens GN=OCIAD2 PE=1 SV=1	9	16	0.125750913	0.976758975
>sp|P49588|SYAC_HUMAN Alanine--tRNA ligase, cytoplasmic OS=Homo sapiens GN=AARS PE=1 SV=2	164	135	0.208746075	0.976758975
>sp|Q13952|NFYC_HUMAN Nuclear transcription factor Y subunit gamma OS=Homo sapiens GN=NFYC PE=1 SV=3	7	12	0.207675366	0.976758975
>sp|Q9UKA9|PTBP2_HUMAN Polypyrimidine tract-binding protein 2 OS=Homo sapiens GN=PTBP2 PE=1 SV=1	8	10	0.564879355	0.976758975
>sp|Q9UN86|G3BP2_HUMAN Ras GTPase-activating protein-binding protein 2 OS=Homo sapiens GN=G3BP2 PE=1 SV=2	5	12	0.068324267	0.976758975
>sp|P46779|RL28_HUMAN 60S ribosomal protein L28 OS=Homo sapiens GN=RPL28 PE=1 SV=3	15	5	0.029200109	0.616890724
>sp|Q9P2I0|CPSF2_HUMAN Cleavage and polyadenylation specificity factor subunit 2 OS=Homo sapiens GN=CPSF2 PE=1 SV=2	12	6	0.185097053	0.976758975
>sp|Q9BVL2|NUP58_HUMAN Nucleoporin p58/p45 OS=Homo sapiens GN=NUP58 PE=1 SV=1	4	2	0.444217003	0.976758975
>sp|Q6PIU2|NCEH1_HUMAN Neutral cholesterol ester hydrolase 1 OS=Homo sapiens GN=NCEH1 PE=1 SV=3	7	3	0.22756096	0.976758975
>sp|Q96E11|RRFM_HUMAN Ribosome-recycling factor, mitochondrial OS=Homo sapiens GN=MRRF PE=1 SV=1	7	10	0.406438509	0.976758975
>sp|Q96IX5|USMG5_HUMAN Up-regulated during skeletal muscle growth protein 5 OS=Homo sapiens GN=USMG5 PE=1 SV=1	5	10	0.162292339	0.976758975
>sp|Q9Y4L1|HYOU1_HUMAN Hypoxia up-regulated protein 1 OS=Homo sapiens GN=HYOU1 PE=1 SV=1	108	91	0.388922866	0.976758975
>sp|Q9P035|HACD3_HUMAN Very-long-chain (3R)-3-hydroxyacyl-CoA dehydratase 3 OS=Homo sapiens GN=HACD3 PE=1 SV=2	5	1	0.099158423	0.976758975
>sp|Q9H2H9|S38A1_HUMAN Sodium-coupled neutral amino acid transporter 1 OS=Homo sapiens GN=SLC38A1 PE=1 SV=1	7	4	0.406674184	0.976758975
>sp|P13987|CD59_HUMAN CD59 glycoprotein OS=Homo sapiens GN=CD59 PE=1 SV=1	5	2	0.276186456	0.976758975
>sp|P60866|RS20_HUMAN 40S ribosomal protein S20 OS=Homo sapiens GN=RPS20 PE=1 SV=1	19	11	0.181382348	0.976758975
>sp|Q9NVD7|PARVA_HUMAN Alpha-parvin OS=Homo sapiens GN=PARVA PE=1 SV=1	5	8	0.35565135	0.976758975
>sp|P10644|KAP0_HUMAN cAMP-dependent protein kinase type I-alpha regulatory subunit OS=Homo sapiens GN=PRKAR1A PE=1 SV=1	9	24	0.005138996	0.197082133
>sp|Q99653|CHP1_HUMAN Calcineurin B homologous protein 1 OS=Homo sapiens GN=CHP1 PE=1 SV=3	8	5	0.454403022	0.976758975
>sp|P03886|NU1M_HUMAN NADH-ubiquinone oxidoreductase chain 1 OS=Homo sapiens GN=MT-ND1 PE=1 SV=1	3	1	0.329447114	0.976758975
>sp|Q9NVH0|EXD2_HUMAN Exonuclease 3'-5' domain-containing protein 2 OS=Homo sapiens GN=EXD2 PE=1 SV=2	3	1	0.329447114	0.976758975
>sp|Q8ND24|RN214_HUMAN RING finger protein 214 OS=Homo sapiens GN=RNF214 PE=1 SV=2	12	3	0.020704769	0.524309439
>sp|P22314|UBA1_HUMAN Ubiquitin-like modifier-activating enzyme 1 OS=Homo sapiens GN=UBA1 PE=1 SV=3	221	150	0.001231101	0.073464069
>sp|P56385|ATP5I_HUMAN ATP synthase subunit e, mitochondrial OS=Homo sapiens GN=ATP5I PE=1 SV=2	9	12	0.442636435	0.976758975
>sp|P11387|TOP1_HUMAN DNA topoisomerase 1 OS=Homo sapiens GN=TOP1 PE=1 SV=2	5	1	0.099158423	0.976758975
>sp|O75448|MED24_HUMAN Mediator of RNA polymerase II transcription subunit 24 OS=Homo sapiens GN=MED24 PE=1 SV=1	6	2	0.167834228	0.976758975
>sp|Q86VR2|F134C_HUMAN Protein FAM134C OS=Homo sapiens GN=FAM134C PE=1 SV=1	4	6	0.476630439	0.976758975
>sp|Q8NBM8|PCYXL_HUMAN Prenylcysteine oxidase-like OS=Homo sapiens GN=PCYOX1L PE=1 SV=2	3	1	0.329447114	0.976758975
>sp|P21953|ODBB_HUMAN 2-oxoisovalerate dehydrogenase subunit beta, mitochondrial OS=Homo sapiens GN=BCKDHB PE=1 SV=2	5	7	0.507149186	0.976758975
>sp|Q8TDB8|GTR14_HUMAN Solute carrier family 2, facilitated glucose transporter member 14 OS=Homo sapiens GN=SLC2A14 PE=2 SV=1	5	1	0.099158423	0.976758975
>sp|Q53GS9|SNUT2_HUMAN U4/U6.U5 tri-snRNP-associated protein 2 OS=Homo sapiens GN=USP39 PE=1 SV=2	4	10	0.085416186	0.976758975
>sp|P56589|PEX3_HUMAN Peroxisomal biogenesis factor 3 OS=Homo sapiens GN=PEX3 PE=1 SV=1	4	2	0.444217003	0.976758975
>sp|Q9NX47|MARH5_HUMAN E3 ubiquitin-protein ligase MARCH5 OS=Homo sapiens GN=MARCH5 PE=1 SV=1	5	1	0.099158423	0.976758975
>sp|Q9NZT2|OGFR_HUMAN Opioid growth factor receptor OS=Homo sapiens GN=OGFR PE=1 SV=3	18	21	0.526479375	0.976758975
>sp|O43432|IF4G3_HUMAN Eukaryotic translation initiation factor 4 gamma 3 OS=Homo sapiens GN=EIF4G3 PE=1 SV=2	13	9	0.458773919	0.976758975
>sp|P26572|MGAT1_HUMAN Alpha-1,3-mannosyl-glycoprotein 2-beta-N-acetylglucosaminyltransferase OS=Homo sapiens GN=MGAT1 PE=1 SV=2	4	8	0.211349018	0.976758975
>sp|Q9H078|CLPB_HUMAN Caseinolytic peptidase B protein homolog OS=Homo sapiens GN=CLPB PE=1 SV=1	4	22	0.000131719	0.011329716
>sp|P04075|ALDOA_HUMAN Fructose-bisphosphate aldolase A OS=Homo sapiens GN=ALDOA PE=1 SV=2	111	103	0.849844197	0.976758975
>sp|Q9NVM6|DJC17_HUMAN DnaJ homolog subfamily C member 17 OS=Homo sapiens GN=DNAJC17 PE=1 SV=1	6	3	0.348732773	0.976758975
>sp|Q7Z2W9|RM21_HUMAN 39S ribosomal protein L21, mitochondrial OS=Homo sapiens GN=MRPL21 PE=1 SV=2	5	1	0.099158423	0.976758975
>sp|Q9P0I2|EMC3_HUMAN ER membrane protein complex subunit 3 OS=Homo sapiens GN=EMC3 PE=1 SV=3	6	10	0.270136581	0.976758975
>sp|Q4U2R6|RM51_HUMAN 39S ribosomal protein L51, mitochondrial OS=Homo sapiens GN=MRPL51 PE=1 SV=1	3	6	0.279072584	0.976758975
>sp|P13591|NCAM1_HUMAN Neural cell adhesion molecule 1 OS=Homo sapiens GN=NCAM1 PE=1 SV=3	10	1	0.00439249	0.174512466
>sp|A4D1S0|KLRG2_HUMAN Killer cell lectin-like receptor subfamily G member 2 OS=Homo sapiens GN=KLRG2 PE=1 SV=3	7	4	0.406674184	0.976758975
>sp|O60499|STX10_HUMAN Syntaxin-10 OS=Homo sapiens GN=STX10 PE=1 SV=1	3	1	0.329447114	0.976758975
>sp|Q6WCQ1|MPRIP_HUMAN Myosin phosphatase Rho-interacting protein OS=Homo sapiens GN=MPRIP PE=1 SV=3	3	1	0.329447114	0.976758975
>sp|Q8N2G8|GHDC_HUMAN GH3 domain-containing protein OS=Homo sapiens GN=GHDC PE=1 SV=2	4	8	0.211349018	0.976758975
>sp|Q9H2J7|S6A15_HUMAN Sodium-dependent neutral amino acid transporter B(0)AT2 OS=Homo sapiens GN=SLC6A15 PE=1 SV=1	5	1	0.099158423	0.976758975
>sp|P14314|GLU2B_HUMAN Glucosidase 2 subunit beta OS=Homo sapiens GN=PRKCSH PE=1 SV=2	59	12	1.82831e-08	4.23394404230769e-06
>sp|P43003|EAA1_HUMAN Excitatory amino acid transporter 1 OS=Homo sapiens GN=SLC1A3 PE=1 SV=1	5	1	0.099158423	0.976758975
>sp|Q8N766|EMC1_HUMAN ER membrane protein complex subunit 1 OS=Homo sapiens GN=EMC1 PE=1 SV=1	4	1	0.181692387	0.976758975
>sp|Q969N2|PIGT_HUMAN GPI transamidase component PIG-T OS=Homo sapiens GN=PIGT PE=1 SV=1	4	6	0.476630439	0.976758975
>sp|P21266|GSTM3_HUMAN Glutathione S-transferase Mu 3 OS=Homo sapiens GN=GSTM3 PE=1 SV=3	25	32	0.265706016	0.976758975
>sp|Q9H4Z3|PCIF1_HUMAN Phosphorylated CTD-interacting factor 1 OS=Homo sapiens GN=PCIF1 PE=1 SV=1	5	2	0.276186456	0.976758975
>sp|Q15286|RAB35_HUMAN Ras-related protein Rab-35 OS=Homo sapiens GN=RAB35 PE=1 SV=1	10	11	0.74113222	0.976758975
>sp|P35611|ADDA_HUMAN Alpha-adducin OS=Homo sapiens GN=ADD1 PE=1 SV=2	11	11	0.90865902	0.976758975
>sp|Q13438|OS9_HUMAN Protein OS-9 OS=Homo sapiens GN=OS9 PE=1 SV=1	4	7	0.32169475	0.976758975
>sp|Q8TCJ2|STT3B_HUMAN Dolichyl-diphosphooligosaccharide--protein glycosyltransferase subunit STT3B OS=Homo sapiens GN=STT3B PE=1 SV=1	6	1	0.053695007	0.903066026
>sp|Q5W0V3|F16B1_HUMAN Protein FAM160B1 OS=Homo sapiens GN=FAM160B1 PE=1 SV=1	4	1	0.181692387	0.976758975
>sp|Q9UL45|BL1S6_HUMAN Biogenesis of lysosome-related organelles complex 1 subunit 6 OS=Homo sapiens GN=BLOC1S6 PE=1 SV=1	3	7	0.174082852	0.976758975
>sp|Q96P16|RPR1A_HUMAN Regulation of nuclear pre-mRNA domain-containing protein 1A OS=Homo sapiens GN=RPRD1A PE=1 SV=1	12	21	0.086063228	0.976758975
>sp|Q9HAV4|XPO5_HUMAN Exportin-5 OS=Homo sapiens GN=XPO5 PE=1 SV=1	31	17	0.061811681	0.964166143
>sp|P28066|PSA5_HUMAN Proteasome subunit alpha type-5 OS=Homo sapiens GN=PSMA5 PE=1 SV=3	40	38	0.991640185	0.992464354
>sp|Q6P4A7|SFXN4_HUMAN Sideroflexin-4 OS=Homo sapiens GN=SFXN4 PE=1 SV=1	4	1	0.181692387	0.976758975
>sp|O15439|MRP4_HUMAN Multidrug resistance-associated protein 4 OS=Homo sapiens GN=ABCC4 PE=1 SV=3	3	1	0.329447114	0.976758975
>sp|Q8N3F8|MILK1_HUMAN MICAL-like protein 1 OS=Homo sapiens GN=MICALL1 PE=1 SV=2	4	9	0.135697158	0.976758975
>sp|O95347|SMC2_HUMAN Structural maintenance of chromosomes protein 2 OS=Homo sapiens GN=SMC2 PE=1 SV=2	25	7	0.001669775	0.093089956
>sp|Q14980|NUMA1_HUMAN Nuclear mitotic apparatus protein 1 OS=Homo sapiens GN=NUMA1 PE=1 SV=2	3	1	0.329447114	0.976758975
>sp|Q13451|FKBP5_HUMAN Peptidyl-prolyl cis-trans isomerase FKBP5 OS=Homo sapiens GN=FKBP5 PE=1 SV=2	9	11	0.577571715	0.976758975
>sp|P82921|RT21_HUMAN 28S ribosomal protein S21, mitochondrial OS=Homo sapiens GN=MRPS21 PE=1 SV=2	4	2	0.444217003	0.976758975
>sp|Q9Y2T2|AP3M1_HUMAN AP-3 complex subunit mu-1 OS=Homo sapiens GN=AP3M1 PE=1 SV=1	3	1	0.329447114	0.976758975
>sp|P16144|ITB4_HUMAN Integrin beta-4 OS=Homo sapiens GN=ITGB4 PE=1 SV=5	7	1	0.028901097	0.612723609
>sp|P51153|RAB13_HUMAN Ras-related protein Rab-13 OS=Homo sapiens GN=RAB13 PE=1 SV=1	8	3	0.145349396	0.976758975
>sp|P05387|RLA2_HUMAN 60S acidic ribosomal protein P2 OS=Homo sapiens GN=RPLP2 PE=1 SV=1	7	16	0.043594452	0.810130233
>sp|Q96T76|MMS19_HUMAN MMS19 nucleotide excision repair protein homolog OS=Homo sapiens GN=MMS19 PE=1 SV=2	8	1	0.015481011	0.444280559
>sp|Q6R327|RICTR_HUMAN Rapamycin-insensitive companion of mTOR OS=Homo sapiens GN=RICTOR PE=1 SV=1	3	1	0.329447114	0.976758975
>sp|Q86UE8|TLK2_HUMAN Serine/threonine-protein kinase tousled-like 2 OS=Homo sapiens GN=TLK2 PE=1 SV=2	3	1	0.329447114	0.976758975
>sp|Q04656|ATP7A_HUMAN Copper-transporting ATPase 1 OS=Homo sapiens GN=ATP7A PE=1 SV=3	4	1	0.181692387	0.976758975
>sp|Q7Z7H8|RM10_HUMAN 39S ribosomal protein L10, mitochondrial OS=Homo sapiens GN=MRPL10 PE=1 SV=3	7	1	0.028901097	0.612723609
>sp|Q9NUN5|LMBD1_HUMAN Probable lysosomal cobalamin transporter OS=Homo sapiens GN=LMBRD1 PE=1 SV=1	4	1	0.181692387	0.976758975
>sp|Q09328|MGT5A_HUMAN Alpha-1,6-mannosylglycoprotein 6-beta-N-acetylglucosaminyltransferase A OS=Homo sapiens GN=MGAT5 PE=2 SV=1	4	2	0.444217003	0.976758975
>sp|O60784|TOM1_HUMAN Target of Myb protein 1 OS=Homo sapiens GN=TOM1 PE=1 SV=2	9	7	0.686955015	0.976758975
>sp|P46060|RAGP1_HUMAN Ran GTPase-activating protein 1 OS=Homo sapiens GN=RANGAP1 PE=1 SV=1	33	35	0.656801399	0.976758975
>sp|P13726|TF_HUMAN Tissue factor OS=Homo sapiens GN=F3 PE=1 SV=1	5	9	0.242999994	0.976758975
>sp|Q96QD8|S38A2_HUMAN Sodium-coupled neutral amino acid transporter 2 OS=Homo sapiens GN=SLC38A2 PE=1 SV=2	4	2	0.444217003	0.976758975
>sp|P53990|IST1_HUMAN IST1 homolog OS=Homo sapiens GN=IST1 PE=1 SV=1	8	11	0.425939	0.976758975
>sp|Q13444|ADA15_HUMAN Disintegrin and metalloproteinase domain-containing protein 15 OS=Homo sapiens GN=ADAM15 PE=1 SV=4	3	1	0.329447114	0.976758975
>sp|Q9NRG9|AAAS_HUMAN Aladin OS=Homo sapiens GN=AAAS PE=1 SV=1	2	6	0.12991132	0.976758975
>sp|Q05519|SRS11_HUMAN Serine/arginine-rich splicing factor 11 OS=Homo sapiens GN=SRSF11 PE=1 SV=1	12	13	0.747195942	0.976758975
>sp|Q13439|GOGA4_HUMAN Golgin subfamily A member 4 OS=Homo sapiens GN=GOLGA4 PE=1 SV=1	3	1	0.329447114	0.976758975
>sp|Q9BRG1|VPS25_HUMAN Vacuolar protein-sorting-associated protein 25 OS=Homo sapiens GN=VPS25 PE=1 SV=1	9	8	0.887232389	0.976758975
>sp|Q8IVF2|AHNK2_HUMAN Protein AHNAK2 OS=Homo sapiens GN=AHNAK2 PE=1 SV=2	3	1	0.329447114	0.976758975
>sp|P98179|RBM3_HUMAN RNA-binding protein 3 OS=Homo sapiens GN=RBM3 PE=1 SV=1	8	19	0.022985742	0.55204179
>sp|Q9H0A0|NAT10_HUMAN RNA cytidine acetyltransferase OS=Homo sapiens GN=NAT10 PE=1 SV=2	5	2	0.276186456	0.976758975
>sp|P35270|SPRE_HUMAN Sepiapterin reductase OS=Homo sapiens GN=SPR PE=1 SV=1	26	15	0.115693018	0.976758975
>sp|O15118|NPC1_HUMAN Niemann-Pick C1 protein OS=Homo sapiens GN=NPC1 PE=1 SV=2	6	2	0.167834228	0.976758975
>sp|P53985|MOT1_HUMAN Monocarboxylate transporter 1 OS=Homo sapiens GN=SLC16A1 PE=1 SV=3	4	1	0.181692387	0.976758975
>sp|P59190|RAB15_HUMAN Ras-related protein Rab-15 OS=Homo sapiens GN=RAB15 PE=1 SV=1	13	12	0.938015862	0.976758975
>sp|Q14444|CAPR1_HUMAN Caprin-1 OS=Homo sapiens GN=CAPRIN1 PE=1 SV=2	6	18	0.008710143	0.303143185
>sp|P10586|PTPRF_HUMAN Receptor-type tyrosine-protein phosphatase F OS=Homo sapiens GN=PTPRF PE=1 SV=2	3	1	0.329447114	0.976758975
>sp|Q8NFX7|STXB6_HUMAN Syntaxin-binding protein 6 OS=Homo sapiens GN=STXBP6 PE=1 SV=2	4	1	0.181692387	0.976758975
>sp|O15162|PLS1_HUMAN Phospholipid scramblase 1 OS=Homo sapiens GN=PLSCR1 PE=1 SV=1	4	8	0.211349018	0.976758975
>sp|O43172|PRP4_HUMAN U4/U6 small nuclear ribonucleoprotein Prp4 OS=Homo sapiens GN=PRPF4 PE=1 SV=2	3	10	0.037511096	0.740505931
>sp|Q9H3K2|GHITM_HUMAN Growth hormone-inducible transmembrane protein OS=Homo sapiens GN=GHITM PE=1 SV=2	5	2	0.276186456	0.976758975
>sp|Q643R3|LPCT4_HUMAN Lysophospholipid acyltransferase LPCAT4 OS=Homo sapiens GN=LPCAT4 PE=1 SV=1	3	1	0.329447114	0.976758975
>sp|Q9Y287|ITM2B_HUMAN Integral membrane protein 2B OS=Homo sapiens GN=ITM2B PE=1 SV=1	3	8	0.106216759	0.976758975
>sp|P05121|PAI1_HUMAN Plasminogen activator inhibitor 1 OS=Homo sapiens GN=SERPINE1 PE=1 SV=1	3	1	0.329447114	0.976758975
>sp|P27105|STOM_HUMAN Erythrocyte band 7 integral membrane protein OS=Homo sapiens GN=STOM PE=1 SV=3	4	2	0.444217003	0.976758975
>sp|Q8NDH2|CC168_HUMAN Coiled-coil domain-containing protein 168 OS=Homo sapiens GN=CCDC168 PE=2 SV=2	5	1	0.099158423	0.976758975
>sp|Q7L1W4|LRC8D_HUMAN Volume-regulated anion channel subunit LRRC8D OS=Homo sapiens GN=LRRC8D PE=1 SV=1	4	1	0.181692387	0.976758975
>sp|Q07817|B2CL1_HUMAN Bcl-2-like protein 1 OS=Homo sapiens GN=BCL2L1 PE=1 SV=1	4	2	0.444217003	0.976758975
>sp|Q9Y289|SC5A6_HUMAN Sodium-dependent multivitamin transporter OS=Homo sapiens GN=SLC5A6 PE=2 SV=2	5	1	0.099158423	0.976758975
>sp|Q5UIP0|RIF1_HUMAN Telomere-associated protein RIF1 OS=Homo sapiens GN=RIF1 PE=1 SV=2	4	1	0.181692387	0.976758975
>sp|P81605|DCD_HUMAN Dermcidin OS=Homo sapiens GN=DCD PE=1 SV=2	4	1	0.181692387	0.976758975
>sp|Q9H9H4|VP37B_HUMAN Vacuolar protein sorting-associated protein 37B OS=Homo sapiens GN=VPS37B PE=1 SV=1	3	1	0.329447114	0.976758975
>sp|P28072|PSB6_HUMAN Proteasome subunit beta type-6 OS=Homo sapiens GN=PSMB6 PE=1 SV=4	23	18	0.531618431	0.976758975
>sp|Q06136|KDSR_HUMAN 3-ketodihydrosphingosine reductase OS=Homo sapiens GN=KDSR PE=1 SV=1	3	1	0.329447114	0.976758975
>sp|Q15021|CND1_HUMAN Condensin complex subunit 1 OS=Homo sapiens GN=NCAPD2 PE=1 SV=3	21	2	3.05893e-05	0.003019314
>sp|Q9P0M9|RM27_HUMAN 39S ribosomal protein L27, mitochondrial OS=Homo sapiens GN=MRPL27 PE=1 SV=1	4	7	0.32169475	0.976758975
>sp|Q5VTL8|PR38B_HUMAN Pre-mRNA-splicing factor 38B OS=Homo sapiens GN=PRPF38B PE=1 SV=1	6	2	0.167834228	0.976758975
>sp|Q9H329|E41LB_HUMAN Band 4.1-like protein 4B OS=Homo sapiens GN=EPB41L4B PE=2 SV=2	4	1	0.181692387	0.976758975
>sp|A6NMX2|I4E1B_HUMAN Eukaryotic translation initiation factor 4E type 1B OS=Homo sapiens GN=EIF4E1B PE=3 SV=3	4	2	0.444217003	0.976758975
>sp|P18084|ITB5_HUMAN Integrin beta-5 OS=Homo sapiens GN=ITGB5 PE=1 SV=1	3	1	0.329447114	0.976758975
>sp|P11717|MPRI_HUMAN Cation-independent mannose-6-phosphate receptor OS=Homo sapiens GN=IGF2R PE=1 SV=3	7	1	0.028901097	0.612723609
>sp|Q8TBQ9|KISHA_HUMAN Protein kish-A OS=Homo sapiens GN=TMEM167A PE=1 SV=1	4	1	0.181692387	0.976758975
>sp|P14174|MIF_HUMAN Macrophage migration inhibitory factor OS=Homo sapiens GN=MIF PE=1 SV=4	12	9	0.586477101	0.976758975
>sp|Q9UPN9|TRI33_HUMAN E3 ubiquitin-protein ligase TRIM33 OS=Homo sapiens GN=TRIM33 PE=1 SV=3	3	1	0.329447114	0.976758975
>sp|Q15031|SYLM_HUMAN Probable leucine--tRNA ligase, mitochondrial OS=Homo sapiens GN=LARS2 PE=1 SV=2	5	1	0.099158423	0.976758975
>sp|Q99942|RNF5_HUMAN E3 ubiquitin-protein ligase RNF5 OS=Homo sapiens GN=RNF5 PE=1 SV=1	4	2	0.444217003	0.976758975
>sp|Q96EH3|MASU1_HUMAN Mitochondrial assembly of ribosomal large subunit protein 1 OS=Homo sapiens GN=MALSU1 PE=1 SV=1	4	6	0.476630439	0.976758975
>sp|Q15386|UBE3C_HUMAN Ubiquitin-protein ligase E3C OS=Homo sapiens GN=UBE3C PE=1 SV=3	4	1	0.181692387	0.976758975
>sp|Q8NCN4|RN169_HUMAN E3 ubiquitin-protein ligase RNF169 OS=Homo sapiens GN=RNF169 PE=1 SV=2	3	1	0.329447114	0.976758975
>sp|P61803|DAD1_HUMAN Dolichyl-diphosphooligosaccharide--protein glycosyltransferase subunit DAD1 OS=Homo sapiens GN=DAD1 PE=1 SV=3	5	2	0.276186456	0.976758975
>sp|P12268|IMDH2_HUMAN Inosine-5'-monophosphate dehydrogenase 2 OS=Homo sapiens GN=IMPDH2 PE=1 SV=2	67	53	0.311409985	0.976758975
>sp|P62244|RS15A_HUMAN 40S ribosomal protein S15a OS=Homo sapiens GN=RPS15A PE=1 SV=2	9	10	0.736804099	0.976758975
>sp|Q8TEM1|PO210_HUMAN Nuclear pore membrane glycoprotein 210 OS=Homo sapiens GN=NUP210 PE=1 SV=3	5	1	0.099158423	0.976758975
>sp|Q8IXB1|DJC10_HUMAN DnaJ homolog subfamily C member 10 OS=Homo sapiens GN=DNAJC10 PE=1 SV=2	2	6	0.12991132	0.976758975
>sp|Q9H2D1|MFTC_HUMAN Mitochondrial folate transporter/carrier OS=Homo sapiens GN=SLC25A32 PE=1 SV=2	3	1	0.329447114	0.976758975
>sp|P23588|IF4B_HUMAN Eukaryotic translation initiation factor 4B OS=Homo sapiens GN=EIF4B PE=1 SV=2	22	33	0.095041839	0.976758975
>sp|O75629|CREG1_HUMAN Protein CREG1 OS=Homo sapiens GN=CREG1 PE=1 SV=1	3	2	0.693398847	0.976758975
>sp|P42785|PCP_HUMAN Lysosomal Pro-X carboxypeptidase OS=Homo sapiens GN=PRCP PE=1 SV=1	4	2	0.444217003	0.976758975
>sp|Q9UKZ1|CNO11_HUMAN CCR4-NOT transcription complex subunit 11 OS=Homo sapiens GN=CNOT11 PE=1 SV=1	4	2	0.444217003	0.976758975
>sp|Q13616|CUL1_HUMAN Cullin-1 OS=Homo sapiens GN=CUL1 PE=1 SV=2	6	6	0.932474991	0.976758975
>sp|P60604|UB2G2_HUMAN Ubiquitin-conjugating enzyme E2 G2 OS=Homo sapiens GN=UBE2G2 PE=1 SV=1	2	5	0.223884947	0.976758975
>sp|Q3KQZ1|S2535_HUMAN Solute carrier family 25 member 35 OS=Homo sapiens GN=SLC25A35 PE=2 SV=1	6	10	0.270136581	0.976758975
>sp|Q9UDW1|QCR9_HUMAN Cytochrome b-c1 complex subunit 9 OS=Homo sapiens GN=UQCR10 PE=1 SV=3	4	8	0.211349018	0.976758975
>sp|Q9C002|NMES1_HUMAN Normal mucosa of esophagus-specific gene 1 protein OS=Homo sapiens GN=NMES1 PE=2 SV=1	5	10	0.162292339	0.976758975
>sp|P10620|MGST1_HUMAN Microsomal glutathione S-transferase 1 OS=Homo sapiens GN=MGST1 PE=1 SV=1	3	1	0.329447114	0.976758975
>tr|G3V4R8|G3V4R8_HUMAN Tubulin polyglutamylase TTLL5 OS=Homo sapiens GN=TTLL5 PE=1 SV=1	3	1	0.329447114	0.976758975
>sp|Q32P28|P3H1_HUMAN Prolyl 3-hydroxylase 1 OS=Homo sapiens GN=P3H1 PE=1 SV=2	3	2	0.693398847	0.976758975
>sp|Q9NZJ6|COQ3_HUMAN Ubiquinone biosynthesis O-methyltransferase, mitochondrial OS=Homo sapiens GN=COQ3 PE=1 SV=3	3	1	0.329447114	0.976758975
>sp|Q9Y3A5|SBDS_HUMAN Ribosome maturation protein SBDS OS=Homo sapiens GN=SBDS PE=1 SV=4	7	5	0.62115374	0.976758975
>sp|P17252|KPCA_HUMAN Protein kinase C alpha type OS=Homo sapiens GN=PRKCA PE=1 SV=4	6	1	0.053695007	0.903066026
>sp|P19387|RPB3_HUMAN DNA-directed RNA polymerase II subunit RPB3 OS=Homo sapiens GN=POLR2C PE=1 SV=2	3	1	0.329447114	0.976758975
>sp|Q96E22|NGBR_HUMAN Dehydrodolichyl diphosphate synthase complex subunit NUS1 OS=Homo sapiens GN=NUS1 PE=1 SV=1	4	1	0.181692387	0.976758975
>sp|Q13347|EIF3I_HUMAN Eukaryotic translation initiation factor 3 subunit I OS=Homo sapiens GN=EIF3I PE=1 SV=1	17	26	0.12413755	0.976758975
>sp|P50416|CPT1A_HUMAN Carnitine O-palmitoyltransferase 1, liver isoform OS=Homo sapiens GN=CPT1A PE=1 SV=2	4	2	0.444217003	0.976758975
>sp|P78417|GSTO1_HUMAN Glutathione S-transferase omega-1 OS=Homo sapiens GN=GSTO1 PE=1 SV=2	51	34	0.103970525	0.976758975
>sp|Q9BYI3|HYCCI_HUMAN Hyccin OS=Homo sapiens GN=FAM126A PE=1 SV=2	2	4	0.376819128	0.976758975
>sp|Q9P003|CNIH4_HUMAN Protein cornichon homolog 4 OS=Homo sapiens GN=CNIH4 PE=1 SV=1	3	1	0.329447114	0.976758975
>sp|Q658P3|STEA3_HUMAN Metalloreductase STEAP3 OS=Homo sapiens GN=STEAP3 PE=1 SV=2	3	1	0.329447114	0.976758975
>sp|P63220|RS21_HUMAN 40S ribosomal protein S21 OS=Homo sapiens GN=RPS21 PE=1 SV=1	11	13	0.597292947	0.976758975
>sp|P43490|NAMPT_HUMAN Nicotinamide phosphoribosyltransferase OS=Homo sapiens GN=NAMPT PE=1 SV=1	71	78	0.382943842	0.976758975
>sp|Q03135|CAV1_HUMAN Caveolin-1 OS=Homo sapiens GN=CAV1 PE=1 SV=4	3	6	0.279072584	0.976758975
>sp|Q13585|MTR1L_HUMAN Melatonin-related receptor OS=Homo sapiens GN=GPR50 PE=1 SV=3	3	1	0.329447114	0.976758975
>sp|Q96CW1|AP2M1_HUMAN AP-2 complex subunit mu OS=Homo sapiens GN=AP2M1 PE=1 SV=2	9	7	0.686955015	0.976758975
>sp|Q86Y56|DAAF5_HUMAN Dynein assembly factor 5, axonemal OS=Homo sapiens GN=DNAAF5 PE=1 SV=4	6	3	0.348732773	0.976758975
>sp|O00231|PSD11_HUMAN 26S proteasome non-ATPase regulatory subunit 11 OS=Homo sapiens GN=PSMD11 PE=1 SV=3	53	58	0.46382039	0.976758975
>sp|O15120|PLCB_HUMAN 1-acyl-sn-glycerol-3-phosphate acyltransferase beta OS=Homo sapiens GN=AGPAT2 PE=1 SV=1	3	1	0.329447114	0.976758975
>sp|Q9UBQ7|GRHPR_HUMAN Glyoxylate reductase/hydroxypyruvate reductase OS=Homo sapiens GN=GRHPR PE=1 SV=1	24	20	0.658926235	0.976758975
>sp|Q7Z5G4|GOGA7_HUMAN Golgin subfamily A member 7 OS=Homo sapiens GN=GOLGA7 PE=1 SV=2	2	4	0.376819128	0.976758975
>sp|P49770|EI2BB_HUMAN Translation initiation factor eIF-2B subunit beta OS=Homo sapiens GN=EIF2B2 PE=1 SV=3	4	2	0.444217003	0.976758975
>sp|Q6RW13|ATRAP_HUMAN Type-1 angiotensin II receptor-associated protein OS=Homo sapiens GN=AGTRAP PE=1 SV=1	3	1	0.329447114	0.976758975
>sp|P51553|IDH3G_HUMAN Isocitrate dehydrogenase [NAD] subunit gamma, mitochondrial OS=Homo sapiens GN=IDH3G PE=1 SV=1	4	6	0.476630439	0.976758975
>sp|P49720|PSB3_HUMAN Proteasome subunit beta type-3 OS=Homo sapiens GN=PSMB3 PE=1 SV=2	17	24	0.210447444	0.976758975
>sp|Q9NPA0|EMC7_HUMAN ER membrane protein complex subunit 7 OS=Homo sapiens GN=EMC7 PE=1 SV=1	4	6	0.476630439	0.976758975
>sp|Q8TB40|ABHD4_HUMAN Protein ABHD4 OS=Homo sapiens GN=ABHD4 PE=2 SV=1	4	1	0.181692387	0.976758975
>sp|P25786|PSA1_HUMAN Proteasome subunit alpha type-1 OS=Homo sapiens GN=PSMA1 PE=1 SV=1	28	39	0.121854452	0.976758975
>sp|Q9NYL4|FKB11_HUMAN Peptidyl-prolyl cis-trans isomerase FKBP11 OS=Homo sapiens GN=FKBP11 PE=1 SV=1	3	1	0.329447114	0.976758975
>sp|Q6P1J9|CDC73_HUMAN Parafibromin OS=Homo sapiens GN=CDC73 PE=1 SV=1	7	11	0.293626286	0.976758975
>sp|Q9Y5B9|SP16H_HUMAN FACT complex subunit SPT16 OS=Homo sapiens GN=SUPT16H PE=1 SV=1	4	1	0.181692387	0.976758975
>sp|Q00577|PURA_HUMAN Transcriptional activator protein Pur-alpha OS=Homo sapiens GN=PURA PE=1 SV=2	13	8	0.324663399	0.976758975
>sp|Q96AQ6|PBIP1_HUMAN Pre-B-cell leukemia transcription factor-interacting protein 1 OS=Homo sapiens GN=PBXIP1 PE=1 SV=1	3	6	0.279072584	0.976758975
>sp|Q68E01|INT3_HUMAN Integrator complex subunit 3 OS=Homo sapiens GN=INTS3 PE=1 SV=1	4	1	0.181692387	0.976758975
>sp|O00165|HAX1_HUMAN HCLS1-associated protein X-1 OS=Homo sapiens GN=HAX1 PE=1 SV=2	7	23	0.001750069	0.094929418
>sp|Q9UBQ5|EIF3K_HUMAN Eukaryotic translation initiation factor 3 subunit K OS=Homo sapiens GN=EIF3K PE=1 SV=1	9	11	0.577571715	0.976758975
>sp|Q9Y2W2|WBP11_HUMAN WW domain-binding protein 11 OS=Homo sapiens GN=WBP11 PE=1 SV=1	2	9	0.023013202	0.55204179
>sp|O43920|NDUS5_HUMAN NADH dehydrogenase [ubiquinone] iron-sulfur protein 5 OS=Homo sapiens GN=NDUFS5 PE=1 SV=3	4	6	0.476630439	0.976758975
>sp|P60507|EFC1_HUMAN Endogenous retrovirus group FC1 Env polyprotein OS=Homo sapiens GN=ERVFC1 PE=1 SV=1	3	1	0.329447114	0.976758975
>sp|Q8NCN5|PDPR_HUMAN Pyruvate dehydrogenase phosphatase regulatory subunit, mitochondrial OS=Homo sapiens GN=PDPR PE=1 SV=2	6	2	0.167834228	0.976758975
>sp|Q12955|ANK3_HUMAN Ankyrin-3 OS=Homo sapiens GN=ANK3 PE=1 SV=3	3	1	0.329447114	0.976758975
>sp|Q9UNK0|STX8_HUMAN Syntaxin-8 OS=Homo sapiens GN=STX8 PE=1 SV=2	7	2	0.10016873	0.976758975
>sp|Q9NVT9|ARMC1_HUMAN Armadillo repeat-containing protein 1 OS=Homo sapiens GN=ARMC1 PE=1 SV=1	5	1	0.099158423	0.976758975
>sp|Q9UBS4|DJB11_HUMAN DnaJ homolog subfamily B member 11 OS=Homo sapiens GN=DNAJB11 PE=1 SV=1	4	6	0.476630439	0.976758975
>sp|P09211|GSTP1_HUMAN Glutathione S-transferase P OS=Homo sapiens GN=GSTP1 PE=1 SV=2	50	58	0.3055583	0.976758975
>sp|P18887|XRCC1_HUMAN DNA repair protein XRCC1 OS=Homo sapiens GN=XRCC1 PE=1 SV=2	3	1	0.329447114	0.976758975
>sp|Q8TCC3|RM30_HUMAN 39S ribosomal protein L30, mitochondrial OS=Homo sapiens GN=MRPL30 PE=1 SV=1	6	4	0.577146713	0.976758975
>sp|Q9NZC3|GDE1_HUMAN Glycerophosphodiester phosphodiesterase 1 OS=Homo sapiens GN=GDE1 PE=1 SV=1	4	1	0.181692387	0.976758975
>sp|Q93009|UBP7_HUMAN Ubiquitin carboxyl-terminal hydrolase 7 OS=Homo sapiens GN=USP7 PE=1 SV=2	36	25	0.221689343	0.976758975
>sp|Q13751|LAMB3_HUMAN Laminin subunit beta-3 OS=Homo sapiens GN=LAMB3 PE=1 SV=1	3	1	0.329447114	0.976758975
>sp|Q14BN4|SLMAP_HUMAN Sarcolemmal membrane-associated protein OS=Homo sapiens GN=SLMAP PE=1 SV=1	6	1	0.053695007	0.903066026
>sp|Q8NEE8|TTC16_HUMAN Tetratricopeptide repeat protein 16 OS=Homo sapiens GN=TTC16 PE=2 SV=2	3	1	0.329447114	0.976758975
>sp|Q9P2X0|DPM3_HUMAN Dolichol-phosphate mannosyltransferase subunit 3 OS=Homo sapiens GN=DPM3 PE=1 SV=2	4	2	0.444217003	0.976758975
>sp|Q14232|EI2BA_HUMAN Translation initiation factor eIF-2B subunit alpha OS=Homo sapiens GN=EIF2B1 PE=1 SV=1	7	1	0.028901097	0.612723609
>sp|Q13362|2A5G_HUMAN Serine/threonine-protein phosphatase 2A 56 kDa regulatory subunit gamma isoform OS=Homo sapiens GN=PPP2R5C PE=1 SV=3	10	13	0.457087525	0.976758975
>sp|P18433|PTPRA_HUMAN Receptor-type tyrosine-protein phosphatase alpha OS=Homo sapiens GN=PTPRA PE=1 SV=2	5	1	0.099158423	0.976758975
>sp|Q8IY67|RAVR1_HUMAN Ribonucleoprotein PTB-binding 1 OS=Homo sapiens GN=RAVER1 PE=1 SV=1	18	5	0.007378207	0.264429669
>Q5XQN5 SWISS-PROT:Q5XQN5 (Bos taurus) Keratin, type II cytoskeletal 5	5	5	0.938346462	0.976758975
>sp|P50897|PPT1_HUMAN Palmitoyl-protein thioesterase 1 OS=Homo sapiens GN=PPT1 PE=1 SV=1	5	9	0.242999994	0.976758975
>sp|Q96DH6|MSI2H_HUMAN RNA-binding protein Musashi homolog 2 OS=Homo sapiens GN=MSI2 PE=1 SV=1	4	8	0.211349018	0.976758975
>sp|Q9Y2D4|EXC6B_HUMAN Exocyst complex component 6B OS=Homo sapiens GN=EXOC6B PE=1 SV=3	4	2	0.444217003	0.976758975
>sp|Q8WWK9|CKAP2_HUMAN Cytoskeleton-associated protein 2 OS=Homo sapiens GN=CKAP2 PE=1 SV=1	7	14	0.098237556	0.976758975
>sp|P33240|CSTF2_HUMAN Cleavage stimulation factor subunit 2 OS=Homo sapiens GN=CSTF2 PE=1 SV=1	8	20	0.014987893	0.444280559
>sp|Q969Z0|TBRG4_HUMAN Protein TBRG4 OS=Homo sapiens GN=TBRG4 PE=1 SV=1	3	10	0.037511096	0.740505931
>sp|O60884|DNJA2_HUMAN DnaJ homolog subfamily A member 2 OS=Homo sapiens GN=DNAJA2 PE=1 SV=1	25	30	0.391939475	0.976758975
>sp|P57740|NU107_HUMAN Nuclear pore complex protein Nup107 OS=Homo sapiens GN=NUP107 PE=1 SV=1	3	3	0.952224899	0.976758975
>sp|Q9NVH1|DJC11_HUMAN DnaJ homolog subfamily C member 11 OS=Homo sapiens GN=DNAJC11 PE=1 SV=2	3	1	0.329447114	0.976758975
>sp|O95674|CDS2_HUMAN Phosphatidate cytidylyltransferase 2 OS=Homo sapiens GN=CDS2 PE=1 SV=1	3	1	0.329447114	0.976758975
>sp|Q8N3R9|MPP5_HUMAN MAGUK p55 subfamily member 5 OS=Homo sapiens GN=MPP5 PE=1 SV=3	2	4	0.376819128	0.976758975
>sp|P07602|SAP_HUMAN Prosaposin OS=Homo sapiens GN=PSAP PE=1 SV=2	9	9	0.917347037	0.976758975
>sp|Q8IWA4|MFN1_HUMAN Mitofusin-1 OS=Homo sapiens GN=MFN1 PE=1 SV=2	2	4	0.376819128	0.976758975
>sp|Q6NXR4|TTI2_HUMAN TELO2-interacting protein 2 OS=Homo sapiens GN=TTI2 PE=1 SV=1	2	4	0.376819128	0.976758975
>sp|Q9BXX3|AN30A_HUMAN Ankyrin repeat domain-containing protein 30A OS=Homo sapiens GN=ANKRD30A PE=2 SV=3	4	1	0.181692387	0.976758975
>sp|O95295|SNAPN_HUMAN SNARE-associated protein Snapin OS=Homo sapiens GN=SNAPIN PE=1 SV=1	2	13	0.00198642	0.104253091
>sp|Q99523|SORT_HUMAN Sortilin OS=Homo sapiens GN=SORT1 PE=1 SV=3	3	1	0.329447114	0.976758975
>sp|P33993|MCM7_HUMAN DNA replication licensing factor MCM7 OS=Homo sapiens GN=MCM7 PE=1 SV=4	61	54	0.695865064	0.976758975
>sp|Q4G0I0|CSMT1_HUMAN Protein CCSMST1 OS=Homo sapiens GN=CCSMST1 PE=2 SV=1	3	1	0.329447114	0.976758975
>sp|O75439|MPPB_HUMAN Mitochondrial-processing peptidase subunit beta OS=Homo sapiens GN=PMPCB PE=1 SV=2	11	15	0.362504519	0.976758975
>sp|Q96EK6|GNA1_HUMAN Glucosamine 6-phosphate N-acetyltransferase OS=Homo sapiens GN=GNPNAT1 PE=1 SV=1	9	9	0.917347037	0.976758975
>sp|Q9UPT5|EXOC7_HUMAN Exocyst complex component 7 OS=Homo sapiens GN=EXOC7 PE=1 SV=3	4	4	0.944844734	0.976758975
>sp|Q7L8L6|FAKD5_HUMAN FAST kinase domain-containing protein 5, mitochondrial OS=Homo sapiens GN=FASTKD5 PE=1 SV=1	3	6	0.279072584	0.976758975
>sp|Q969Y2|GTPB3_HUMAN tRNA modification GTPase GTPBP3, mitochondrial OS=Homo sapiens GN=GTPBP3 PE=1 SV=2	6	1	0.053695007	0.903066026
>sp|Q9Y3D3|RT16_HUMAN 28S ribosomal protein S16, mitochondrial OS=Homo sapiens GN=MRPS16 PE=1 SV=1	3	6	0.279072584	0.976758975
>sp|Q05682|CALD1_HUMAN Caldesmon OS=Homo sapiens GN=CALD1 PE=1 SV=3	3	18	0.000378574	0.026504582
>sp|Q9BQP7|MGME1_HUMAN Mitochondrial genome maintenance exonuclease 1 OS=Homo sapiens GN=MGME1 PE=1 SV=1	2	4	0.376819128	0.976758975
>sp|Q6UW68|TM205_HUMAN Transmembrane protein 205 OS=Homo sapiens GN=TMEM205 PE=1 SV=1	4	1	0.181692387	0.976758975
>sp|P47813|IF1AX_HUMAN Eukaryotic translation initiation factor 1A, X-chromosomal OS=Homo sapiens GN=EIF1AX PE=1 SV=2	8	12	0.314140826	0.976758975
>sp|Q9H6X2|ANTR1_HUMAN Anthrax toxin receptor 1 OS=Homo sapiens GN=ANTXR1 PE=1 SV=2	2	4	0.376819128	0.976758975
>sp|O43237|DC1L2_HUMAN Cytoplasmic dynein 1 light intermediate chain 2 OS=Homo sapiens GN=DYNC1LI2 PE=1 SV=1	7	10	0.406438509	0.976758975
>sp|Q5SRE5|NU188_HUMAN Nucleoporin NUP188 homolog OS=Homo sapiens GN=NUP188 PE=1 SV=1	4	1	0.181692387	0.976758975
>sp|Q92615|LAR4B_HUMAN La-related protein 4B OS=Homo sapiens GN=LARP4B PE=1 SV=3	3	6	0.279072584	0.976758975
>sp|Q8IZ07|AN13A_HUMAN Ankyrin repeat domain-containing protein 13A OS=Homo sapiens GN=ANKRD13A PE=1 SV=3	3	1	0.329447114	0.976758975
>sp|P08582|TRFM_HUMAN Melanotransferrin OS=Homo sapiens GN=MELTF PE=1 SV=2	3	1	0.329447114	0.976758975
>sp|Q8N2F6|ARM10_HUMAN Armadillo repeat-containing protein 10 OS=Homo sapiens GN=ARMC10 PE=1 SV=1	3	6	0.279072584	0.976758975
>sp|O14657|TOR1B_HUMAN Torsin-1B OS=Homo sapiens GN=TOR1B PE=1 SV=2	5	1	0.099158423	0.976758975
>sp|Q14247|SRC8_HUMAN Src substrate cortactin OS=Homo sapiens GN=CTTN PE=1 SV=2	47	48	0.733032955	0.976758975
>sp|O60885|BRD4_HUMAN Bromodomain-containing protein 4 OS=Homo sapiens GN=BRD4 PE=1 SV=2	2	5	0.223884947	0.976758975
>sp|P58335|ANTR2_HUMAN Anthrax toxin receptor 2 OS=Homo sapiens GN=ANTXR2 PE=1 SV=5	2	7	0.073995599	0.976758975
>sp|Q96TA1|NIBL1_HUMAN Niban-like protein 1 OS=Homo sapiens GN=FAM129B PE=1 SV=3	21	32	0.090221196	0.976758975
>sp|Q9BWF3|RBM4_HUMAN RNA-binding protein 4 OS=Homo sapiens GN=RBM4 PE=1 SV=1	5	17	0.006110667	0.222983794
>sp|Q96K17|BT3L4_HUMAN Transcription factor BTF3 homolog 4 OS=Homo sapiens GN=BTF3L4 PE=1 SV=1	5	19	0.00216036	0.109663766
>sp|P05166|PCCB_HUMAN Propionyl-CoA carboxylase beta chain, mitochondrial OS=Homo sapiens GN=PCCB PE=1 SV=3	4	9	0.135697158	0.976758975
>sp|Q9BW19|KIFC1_HUMAN Kinesin-like protein KIFC1 OS=Homo sapiens GN=KIFC1 PE=1 SV=2	2	6	0.12991132	0.976758975
>sp|Q92643|GPI8_HUMAN GPI-anchor transamidase OS=Homo sapiens GN=PIGK PE=1 SV=2	2	5	0.223884947	0.976758975
>sp|P63279|UBC9_HUMAN SUMO-conjugating enzyme UBC9 OS=Homo sapiens GN=UBE2I PE=1 SV=1	8	11	0.425939	0.976758975
>sp|Q9NZ43|USE1_HUMAN Vesicle transport protein USE1 OS=Homo sapiens GN=USE1 PE=1 SV=2	2	4	0.376819128	0.976758975
>sp|P82675|RT05_HUMAN 28S ribosomal protein S5, mitochondrial OS=Homo sapiens GN=MRPS5 PE=1 SV=2	2	7	0.073995599	0.976758975
>sp|O95983|MBD3_HUMAN Methyl-CpG-binding domain protein 3 OS=Homo sapiens GN=MBD3 PE=1 SV=1	2	10	0.012624299	0.389799509
>sp|P62857|RS28_HUMAN 40S ribosomal protein S28 OS=Homo sapiens GN=RPS28 PE=1 SV=1	7	10	0.406438509	0.976758975
>sp|P43034|LIS1_HUMAN Platelet-activating factor acetylhydrolase IB subunit alpha OS=Homo sapiens GN=PAFAH1B1 PE=1 SV=2	17	18	0.753692301	0.976758975
>sp|Q9H3P7|GCP60_HUMAN Golgi resident protein GCP60 OS=Homo sapiens GN=ACBD3 PE=1 SV=4	14	18	0.397369977	0.976758975
>sp|Q9Y2C4|EXOG_HUMAN Nuclease EXOG, mitochondrial OS=Homo sapiens GN=EXOG PE=1 SV=2	2	7	0.073995599	0.976758975
>sp|O43251|RFOX2_HUMAN RNA binding protein fox-1 homolog 2 OS=Homo sapiens GN=RBFOX2 PE=1 SV=3	2	5	0.223884947	0.976758975
>sp|O00487|PSDE_HUMAN 26S proteasome non-ATPase regulatory subunit 14 OS=Homo sapiens GN=PSMD14 PE=1 SV=1	22	15	0.314364025	0.976758975
>sp|Q99459|CDC5L_HUMAN Cell division cycle 5-like protein OS=Homo sapiens GN=CDC5L PE=1 SV=2	2	9	0.023013202	0.55204179
>sp|Q68CQ7|GL8D1_HUMAN Glycosyltransferase 8 domain-containing protein 1 OS=Homo sapiens GN=GLT8D1 PE=1 SV=2	2	5	0.223884947	0.976758975
>sp|Q8WU58|F222B_HUMAN Protein FAM222B OS=Homo sapiens GN=FAM222B PE=2 SV=1	2	4	0.376819128	0.976758975
>sp|P04350|TBB4A_HUMAN Tubulin beta-4A chain OS=Homo sapiens GN=TUBB4A PE=1 SV=2	13	24	0.048825896	0.874942619
>sp|Q92598|HS105_HUMAN Heat shock protein 105 kDa OS=Homo sapiens GN=HSPH1 PE=1 SV=1	72	46	0.032386639	0.672413632
>sp|P17655|CAN2_HUMAN Calpain-2 catalytic subunit OS=Homo sapiens GN=CAPN2 PE=1 SV=6	39	55	0.058561998	0.936021562
>sp|Q14315|FLNC_HUMAN Filamin-C OS=Homo sapiens GN=FLNC PE=1 SV=3	32	7	5.81721e-05	0.005472722
>sp|P00492|HPRT_HUMAN Hypoxanthine-guanine phosphoribosyltransferase OS=Homo sapiens GN=HPRT1 PE=1 SV=2	39	47	0.275596445	0.976758975
>sp|P50552|VASP_HUMAN Vasodilator-stimulated phosphoprotein OS=Homo sapiens GN=VASP PE=1 SV=3	21	14	0.296869308	0.976758975
>sp|P30086|PEBP1_HUMAN Phosphatidylethanolamine-binding protein 1 OS=Homo sapiens GN=PEBP1 PE=1 SV=3	41	41	0.824672825	0.976758975
>sp|P55036|PSMD4_HUMAN 26S proteasome non-ATPase regulatory subunit 4 OS=Homo sapiens GN=PSMD4 PE=1 SV=1	17	18	0.753692301	0.976758975
>sp|O00506|STK25_HUMAN Serine/threonine-protein kinase 25 OS=Homo sapiens GN=STK25 PE=1 SV=1	5	7	0.507149186	0.976758975
>sp|P53999|TCP4_HUMAN Activated RNA polymerase II transcriptional coactivator p15 OS=Homo sapiens GN=SUB1 PE=1 SV=3	15	20	0.321587776	0.976758975
>sp|P35269|T2FA_HUMAN General transcription factor IIF subunit 1 OS=Homo sapiens GN=GTF2F1 PE=1 SV=2	10	25	0.006530877	0.23688199
>Q3ZBS7 TREMBL:Q3ZBS7 (Bos taurus) Vitronectin	8	7	0.870029693	0.976758975
>sp|P19784|CSK22_HUMAN Casein kinase II subunit alpha' OS=Homo sapiens GN=CSNK2A2 PE=1 SV=1	9	9	0.917347037	0.976758975
>sp|P62491|RB11A_HUMAN Ras-related protein Rab-11A OS=Homo sapiens GN=RAB11A PE=1 SV=3	4	3	0.753493897	0.976758975
>sp|P16278|BGAL_HUMAN Beta-galactosidase OS=Homo sapiens GN=GLB1 PE=1 SV=2	7	10	0.406438509	0.976758975
>sp|Q9UFN0|NPS3A_HUMAN Protein NipSnap homolog 3A OS=Homo sapiens GN=NIPSNAP3A PE=1 SV=2	8	13	0.227036509	0.976758975
>sp|P41227|NAA10_HUMAN N-alpha-acetyltransferase 10 OS=Homo sapiens GN=NAA10 PE=1 SV=1	5	20	0.001268755	0.074166736
>sp|O15511|ARPC5_HUMAN Actin-related protein 2/3 complex subunit 5 OS=Homo sapiens GN=ARPC5 PE=1 SV=3	6	9	0.383370136	0.976758975
>sp|P23258|TBG1_HUMAN Tubulin gamma-1 chain OS=Homo sapiens GN=TUBG1 PE=1 SV=2	7	7	0.927078754	0.976758975
>sp|O00458|IFRD1_HUMAN Interferon-related developmental regulator 1 OS=Homo sapiens GN=IFRD1 PE=1 SV=4	4	3	0.753493897	0.976758975
>sp|Q92599|SEPT8_HUMAN Septin-8 OS=Homo sapiens GN=SEPT8 PE=1 SV=4	2	4	0.376819128	0.976758975
>sp|Q8ND56|LS14A_HUMAN Protein LSM14 homolog A OS=Homo sapiens GN=LSM14A PE=1 SV=3	8	9	0.731257884	0.976758975
>sp|P35244|RFA3_HUMAN Replication protein A 14 kDa subunit OS=Homo sapiens GN=RPA3 PE=1 SV=1	6	8	0.530756679	0.976758975
>sp|Q9Y5L4|TIM13_HUMAN Mitochondrial import inner membrane translocase subunit Tim13 OS=Homo sapiens GN=TIMM13 PE=1 SV=1	4	11	0.052848698	0.903066026
>sp|Q9BQ69|MACD1_HUMAN O-acetyl-ADP-ribose deacetylase MACROD1 OS=Homo sapiens GN=MACROD1 PE=1 SV=2	4	4	0.944844734	0.976758975
>sp|Q96A49|SYAP1_HUMAN Synapse-associated protein 1 OS=Homo sapiens GN=SYAP1 PE=1 SV=1	3	5	0.435542523	0.976758975
>sp|P51649|SSDH_HUMAN Succinate-semialdehyde dehydrogenase, mitochondrial OS=Homo sapiens GN=ALDH5A1 PE=1 SV=2	4	6	0.476630439	0.976758975
>sp|O15160|RPAC1_HUMAN DNA-directed RNA polymerases I and III subunit RPAC1 OS=Homo sapiens GN=POLR1C PE=1 SV=1	4	6	0.476630439	0.976758975
>sp|Q9H9S4|CB39L_HUMAN Calcium-binding protein 39-like OS=Homo sapiens GN=CAB39L PE=1 SV=3	4	5	0.684003306	0.976758975
>sp|Q9UPY6|WASF3_HUMAN Wiskott-Aldrich syndrome protein family member 3 OS=Homo sapiens GN=WASF3 PE=1 SV=2	2	4	0.376819128	0.976758975
>sp|Q9UL15|BAG5_HUMAN BAG family molecular chaperone regulator 5 OS=Homo sapiens GN=BAG5 PE=1 SV=1	4	5	0.684003306	0.976758975
>sp|P61956|SUMO2_HUMAN Small ubiquitin-related modifier 2 OS=Homo sapiens GN=SUMO2 PE=1 SV=3	4	8	0.211349018	0.976758975
>sp|Q13510|ASAH1_HUMAN Acid ceramidase OS=Homo sapiens GN=ASAH1 PE=1 SV=5	3	7	0.174082852	0.976758975
>sp|Q96C01|F136A_HUMAN Protein FAM136A OS=Homo sapiens GN=FAM136A PE=1 SV=1	3	8	0.106216759	0.976758975
>sp|Q5T1M5|FKB15_HUMAN FK506-binding protein 15 OS=Homo sapiens GN=FKBP15 PE=1 SV=2	2	4	0.376819128	0.976758975
>sp|Q9UNF0|PACN2_HUMAN Protein kinase C and casein kinase substrate in neurons protein 2 OS=Homo sapiens GN=PACSIN2 PE=1 SV=2	2	10	0.012624299	0.389799509
>sp|Q95604|1C17_HUMAN HLA class I histocompatibility antigen, Cw-17 alpha chain OS=Homo sapiens GN=HLA-C PE=1 SV=1	1	3	0.284229272	0.976758975
>sp|A0FGR8|ESYT2_HUMAN Extended synaptotagmin-2 OS=Homo sapiens GN=ESYT2 PE=1 SV=1	1	29	4.94045e-09	1.23943539375e-06
>sp|O95678|K2C75_HUMAN Keratin, type II cytoskeletal 75 OS=Homo sapiens GN=KRT75 PE=1 SV=2	1	5	0.077793658	0.976758975
>tr|K7ELZ9|K7ELZ9_HUMAN Nicalin (Fragment) OS=Homo sapiens GN=NCLN PE=1 SV=1	1	3	0.284229272	0.976758975
>sp|Q04695|K1C17_HUMAN Keratin, type I cytoskeletal 17 OS=Homo sapiens GN=KRT17 PE=1 SV=2	1	14	0.000174036	0.01397161
>tr|C9JTN7|C9JTN7_HUMAN Nucleolysin TIA-1 isoform p40 OS=Homo sapiens GN=TIA1 PE=1 SV=1	1	7	0.020597075	0.524309439
>tr|G3V325|G3V325_HUMAN Protein ATP5J2-PTCD1 OS=Homo sapiens GN=ATP5J2-PTCD1 PE=4 SV=1	1	20	2.70411e-06	0.000387653
>sp|A6NHL2|TBAL3_HUMAN Tubulin alpha chain-like 3 OS=Homo sapiens GN=TUBAL3 PE=1 SV=2	1	6	0.04015367	0.755516397
>sp|P08779|K1C16_HUMAN Keratin, type I cytoskeletal 16 OS=Homo sapiens GN=KRT16 PE=1 SV=4	1	3	0.284229272	0.976758975
>sp|O95140|MFN2_HUMAN Mitofusin-2 OS=Homo sapiens GN=MFN2 PE=1 SV=3	1	8	0.010513169	0.347801047
>sp|P62158|CALM_HUMAN Calmodulin OS=Homo sapiens GN=CALM1 PE=1 SV=2	1	13	0.000346709	0.024851606
>sp|Q86TS9|RM52_HUMAN 39S ribosomal protein L52, mitochondrial OS=Homo sapiens GN=MRPL52 PE=1 SV=2	1	5	0.077793658	0.976758975
>sp|Q9BWH2|FUND2_HUMAN FUN14 domain-containing protein 2 OS=Homo sapiens GN=FUNDC2 PE=1 SV=2	1	7	0.020597075	0.524309439
>sp|P62745|RHOB_HUMAN Rho-related GTP-binding protein RhoB OS=Homo sapiens GN=RHOB PE=1 SV=1	1	3	0.284229272	0.976758975
>sp|Q7Z434|MAVS_HUMAN Mitochondrial antiviral-signaling protein OS=Homo sapiens GN=MAVS PE=1 SV=2	1	5	0.077793658	0.976758975
>sp|Q02318|CP27A_HUMAN Sterol 26-hydroxylase, mitochondrial OS=Homo sapiens GN=CYP27A1 PE=1 SV=1	1	6	0.04015367	0.755516397
>sp|O00194|RB27B_HUMAN Ras-related protein Rab-27B OS=Homo sapiens GN=RAB27B PE=1 SV=4	1	7	0.020597075	0.524309439
>sp|Q86U38|NOP9_HUMAN Nucleolar protein 9 OS=Homo sapiens GN=NOP9 PE=1 SV=1	1	6	0.04015367	0.755516397
>sp|Q8N5N7|RM50_HUMAN 39S ribosomal protein L50, mitochondrial OS=Homo sapiens GN=MRPL50 PE=1 SV=2	1	7	0.020597075	0.524309439
>sp|O75695|XRP2_HUMAN Protein XRP2 OS=Homo sapiens GN=RP2 PE=1 SV=4	1	7	0.020597075	0.524309439
>tr|Q9HB66|Q9HB66_HUMAN Alternative protein MKKS OS=Homo sapiens GN=MKKS PE=1 SV=1	1	3	0.284229272	0.976758975
>sp|Q5SGD2|PPM1L_HUMAN Protein phosphatase 1L OS=Homo sapiens GN=PPM1L PE=1 SV=1	1	4	0.149508595	0.976758975
>sp|Q9BYC9|RM20_HUMAN 39S ribosomal protein L20, mitochondrial OS=Homo sapiens GN=MRPL20 PE=1 SV=1	1	4	0.149508595	0.976758975
>sp|Q16656|NRF1_HUMAN Nuclear respiratory factor 1 OS=Homo sapiens GN=NRF1 PE=1 SV=1	1	5	0.077793658	0.976758975
>sp|Q14671|PUM1_HUMAN Pumilio homolog 1 OS=Homo sapiens GN=PUM1 PE=1 SV=3	1	4	0.149508595	0.976758975
>sp|P49069|CAMLG_HUMAN Calcium signal-modulating cyclophilin ligand OS=Homo sapiens GN=CAMLG PE=1 SV=1	1	6	0.04015367	0.755516397
>sp|Q8IWE2|NXP20_HUMAN Protein NOXP20 OS=Homo sapiens GN=FAM114A1 PE=1 SV=2	1	4	0.149508595	0.976758975
>tr|A0A0U1RRL7|A0A0U1RRL7_HUMAN Protein MMP24-AS1 OS=Homo sapiens GN=MMP24-AS1 PE=1 SV=1	1	8	0.010513169	0.347801047
>sp|P17028|ZNF24_HUMAN Zinc finger protein 24 OS=Homo sapiens GN=ZNF24 PE=1 SV=4	1	3	0.284229272	0.976758975
>sp|O94919|ENDD1_HUMAN Endonuclease domain-containing 1 protein OS=Homo sapiens GN=ENDOD1 PE=1 SV=2	1	4	0.149508595	0.976758975
>sp|Q9C005|DPY30_HUMAN Protein dpy-30 homolog OS=Homo sapiens GN=DPY30 PE=1 SV=1	1	3	0.284229272	0.976758975
>sp|Q9Y2U8|MAN1_HUMAN Inner nuclear membrane protein Man1 OS=Homo sapiens GN=LEMD3 PE=1 SV=2	1	5	0.077793658	0.976758975
>sp|P18859|ATP5J_HUMAN ATP synthase-coupling factor 6, mitochondrial OS=Homo sapiens GN=ATP5J PE=1 SV=1	1	4	0.149508595	0.976758975
>sp|Q9BSY9|DESI2_HUMAN Desumoylating isopeptidase 2 OS=Homo sapiens GN=DESI2 PE=1 SV=1	1	3	0.284229272	0.976758975
>sp|P82664|RT10_HUMAN 28S ribosomal protein S10, mitochondrial OS=Homo sapiens GN=MRPS10 PE=1 SV=2	1	3	0.284229272	0.976758975
>sp|Q9H267|VP33B_HUMAN Vacuolar protein sorting-associated protein 33B OS=Homo sapiens GN=VPS33B PE=1 SV=2	1	3	0.284229272	0.976758975
>sp|Q8IVE3|PKHH2_HUMAN Pleckstrin homology domain-containing family H member 2 OS=Homo sapiens GN=PLEKHH2 PE=1 SV=2	1	3	0.284229272	0.976758975
>sp|Q8N5Y8|PAR16_HUMAN Mono [ADP-ribose] polymerase PARP16 OS=Homo sapiens GN=PARP16 PE=1 SV=2	1	3	0.284229272	0.976758975
>sp|Q9UQB3|CTND2_HUMAN Catenin delta-2 OS=Homo sapiens GN=CTNND2 PE=1 SV=3	1	5	0.077793658	0.976758975
>sp|P84157|MXRA7_HUMAN Matrix-remodeling-associated protein 7 OS=Homo sapiens GN=MXRA7 PE=1 SV=1	1	3	0.284229272	0.976758975
>P01966 SWISS-PROT:P01966 (Bos taurus) Hemoglobin subunit alpha	1	6	0.04015367	0.755516397
>sp|Q8TDD1|DDX54_HUMAN ATP-dependent RNA helicase DDX54 OS=Homo sapiens GN=DDX54 PE=1 SV=2	1	3	0.284229272	0.976758975
>sp|O75934|SPF27_HUMAN Pre-mRNA-splicing factor SPF27 OS=Homo sapiens GN=BCAS2 PE=1 SV=1	1	4	0.149508595	0.976758975
>sp|P14859|PO2F1_HUMAN POU domain, class 2, transcription factor 1 OS=Homo sapiens GN=POU2F1 PE=1 SV=2	1	6	0.04015367	0.755516397
>sp|Q8N490|PNKD_HUMAN Probable hydrolase PNKD OS=Homo sapiens GN=PNKD PE=1 SV=2	1	4	0.149508595	0.976758975
>sp|Q8N6I1|EID2_HUMAN EP300-interacting inhibitor of differentiation 2 OS=Homo sapiens GN=EID2 PE=1 SV=3	1	3	0.284229272	0.976758975
>sp|Q9Y6G3|RM42_HUMAN 39S ribosomal protein L42, mitochondrial OS=Homo sapiens GN=MRPL42 PE=1 SV=1	1	3	0.284229272	0.976758975
>sp|O14662|STX16_HUMAN Syntaxin-16 OS=Homo sapiens GN=STX16 PE=1 SV=3	1	3	0.284229272	0.976758975
>sp|Q8TDB4|HUMMR_HUMAN Protein MGARP OS=Homo sapiens GN=MGARP PE=1 SV=1	1	4	0.149508595	0.976758975
>sp|P08962|CD63_HUMAN CD63 antigen OS=Homo sapiens GN=CD63 PE=1 SV=2	1	5	0.077793658	0.976758975
>sp|Q99633|PRP18_HUMAN Pre-mRNA-splicing factor 18 OS=Homo sapiens GN=PRPF18 PE=1 SV=1	1	3	0.284229272	0.976758975
>sp|Q16611|BAK_HUMAN Bcl-2 homologous antagonist/killer OS=Homo sapiens GN=BAK1 PE=1 SV=1	1	4	0.149508595	0.976758975
>sp|Q13573|SNW1_HUMAN SNW domain-containing protein 1 OS=Homo sapiens GN=SNW1 PE=1 SV=1	1	7	0.020597075	0.524309439
>sp|P25208|NFYB_HUMAN Nuclear transcription factor Y subunit beta OS=Homo sapiens GN=NFYB PE=1 SV=2	1	4	0.149508595	0.976758975
>sp|Q5VT66|MARC1_HUMAN Mitochondrial amidoxime-reducing component 1 OS=Homo sapiens GN=MARC1 PE=1 SV=1	1	4	0.149508595	0.976758975
>sp|Q9H6K4|OPA3_HUMAN Optic atrophy 3 protein OS=Homo sapiens GN=OPA3 PE=1 SV=1	1	6	0.04015367	0.755516397
>sp|Q9HCE5|MET14_HUMAN N6-adenosine-methyltransferase subunit METTL14 OS=Homo sapiens GN=METTL14 PE=1 SV=2	1	5	0.077793658	0.976758975
>sp|Q5VTR2|BRE1A_HUMAN E3 ubiquitin-protein ligase BRE1A OS=Homo sapiens GN=RNF20 PE=1 SV=2	1	4	0.149508595	0.976758975
>sp|O15391|TYY2_HUMAN Transcription factor YY2 OS=Homo sapiens GN=YY2 PE=2 SV=1	1	4	0.149508595	0.976758975
>sp|Q96EX1|SIM12_HUMAN Small integral membrane protein 12 OS=Homo sapiens GN=SMIM12 PE=1 SV=3	1	3	0.284229272	0.976758975
>sp|Q8WVV9|HNRLL_HUMAN Heterogeneous nuclear ribonucleoprotein L-like OS=Homo sapiens GN=HNRNPLL PE=1 SV=1	1	4	0.149508595	0.976758975
>sp|O60291|MGRN1_HUMAN E3 ubiquitin-protein ligase MGRN1 OS=Homo sapiens GN=MGRN1 PE=1 SV=2	1	3	0.284229272	0.976758975
>sp|Q7Z7K0|COXM1_HUMAN COX assembly mitochondrial protein homolog OS=Homo sapiens GN=CMC1 PE=1 SV=1	1	3	0.284229272	0.976758975
>sp|Q96FN4|CPNE2_HUMAN Copine-2 OS=Homo sapiens GN=CPNE2 PE=1 SV=3	1	3	0.284229272	0.976758975
>sp|P51178|PLCD1_HUMAN 1-phosphatidylinositol 4,5-bisphosphate phosphodiesterase delta-1 OS=Homo sapiens GN=PLCD1 PE=1 SV=2	1	3	0.284229272	0.976758975
>sp|Q14409|GLPK3_HUMAN Glycerol kinase 3 OS=Homo sapiens GN=GK3P PE=2 SV=2	1	3	0.284229272	0.976758975
>sp|Q5J8M3|EMC4_HUMAN ER membrane protein complex subunit 4 OS=Homo sapiens GN=EMC4 PE=1 SV=2	1	3	0.284229272	0.976758975
>sp|Q01658|NC2B_HUMAN Protein Dr1 OS=Homo sapiens GN=DR1 PE=1 SV=1	1	3	0.284229272	0.976758975
>sp|Q8IY57|YAF2_HUMAN YY1-associated factor 2 OS=Homo sapiens GN=YAF2 PE=1 SV=3	1	3	0.284229272	0.976758975
>sp|Q7Z6G8|ANS1B_HUMAN Ankyrin repeat and sterile alpha motif domain-containing protein 1B OS=Homo sapiens GN=ANKS1B PE=1 SV=2	1	3	0.284229272	0.976758975
>sp|Q9HBD1|RC3H2_HUMAN Roquin-2 OS=Homo sapiens GN=RC3H2 PE=1 SV=2	1	3	0.284229272	0.976758975
>sp|Q9UKM9|RALY_HUMAN RNA-binding protein Raly OS=Homo sapiens GN=RALY PE=1 SV=1	1	3	0.284229272	0.976758975
>sp|P14854|CX6B1_HUMAN Cytochrome c oxidase subunit 6B1 OS=Homo sapiens GN=COX6B1 PE=1 SV=2	1	4	0.149508595	0.976758975
>sp|Q8WY22|BRI3B_HUMAN BRI3-binding protein OS=Homo sapiens GN=BRI3BP PE=1 SV=1	1	3	0.284229272	0.976758975
>sp|Q8IZD2|KMT2E_HUMAN Histone-lysine N-methyltransferase 2E OS=Homo sapiens GN=KMT2E PE=1 SV=1	1	4	0.149508595	0.976758975
>sp|Q9NP86|CABP5_HUMAN Calcium-binding protein 5 OS=Homo sapiens GN=CABP5 PE=1 SV=1	1	6	0.04015367	0.755516397
>sp|P48509|CD151_HUMAN CD151 antigen OS=Homo sapiens GN=CD151 PE=1 SV=3	1	3	0.284229272	0.976758975
>tr|A0A0J9YYL3|A0A0J9YYL3_HUMAN Poly(U)-binding-splicing factor PUF60 (Fragment) OS=Homo sapiens GN=PUF60 PE=1 SV=1	1	23	3.32545e-07	5.2690880131579e-05
>Q3ZAW8 TREMBL:Q3ZAW8;Q9EQD6;Q9EQD7 Tax_Id=10090 Gene_Symbol=Krt16 Keratin intermediate filament 16a	1	3	0.284229272	0.976758975
>sp|Q16890|TPD53_HUMAN Tumor protein D53 OS=Homo sapiens GN=TPD52L1 PE=1 SV=1	1	4	0.149508595	0.976758975
>sp|Q8IWB1|IPRI_HUMAN Inositol 1,4,5-trisphosphate receptor-interacting protein OS=Homo sapiens GN=ITPRIP PE=1 SV=1	1	3	0.284229272	0.976758975
>sp|Q92667|AKAP1_HUMAN A-kinase anchor protein 1, mitochondrial OS=Homo sapiens GN=AKAP1 PE=1 SV=1	1	4	0.149508595	0.976758975
>sp|O95721|SNP29_HUMAN Synaptosomal-associated protein 29 OS=Homo sapiens GN=SNAP29 PE=1 SV=1	1	4	0.149508595	0.976758975
>sp|Q9Y2I8|WDR37_HUMAN WD repeat-containing protein 37 OS=Homo sapiens GN=WDR37 PE=1 SV=2	1	3	0.284229272	0.976758975
>sp|Q9C0K3|ARP3C_HUMAN Actin-related protein 3C OS=Homo sapiens GN=ACTR3C PE=2 SV=1	1	3	0.284229272	0.976758975
>sp|Q96HD1|CREL1_HUMAN Cysteine-rich with EGF-like domain protein 1 OS=Homo sapiens GN=CRELD1 PE=1 SV=3	1	3	0.284229272	0.976758975
>sp|A6NKF2|ARI3C_HUMAN AT-rich interactive domain-containing protein 3C OS=Homo sapiens GN=ARID3C PE=3 SV=1	1	3	0.284229272	0.976758975
>sp|Q96DT6|ATG4C_HUMAN Cysteine protease ATG4C OS=Homo sapiens GN=ATG4C PE=1 SV=1	1	3	0.284229272	0.976758975
>sp|C9JDV5|CL097_HUMAN Putative uncharacterized protein C12orf77 OS=Homo sapiens GN=C12orf77 PE=2 SV=1	1	4	0.149508595	0.976758975
>sp|Q96L92|SNX27_HUMAN Sorting nexin-27 OS=Homo sapiens GN=SNX27 PE=1 SV=2	1	3	0.284229272	0.976758975
>sp|Q9BVC4|LST8_HUMAN Target of rapamycin complex subunit LST8 OS=Homo sapiens GN=MLST8 PE=1 SV=1	1	3	0.284229272	0.976758975
>sp|Q8N7H5|PAF1_HUMAN RNA polymerase II-associated factor 1 homolog OS=Homo sapiens GN=PAF1 PE=1 SV=2	1	3	0.284229272	0.976758975
>sp|P48382|RFX5_HUMAN DNA-binding protein RFX5 OS=Homo sapiens GN=RFX5 PE=1 SV=1	1	3	0.284229272	0.976758975
>sp|P22087|FBRL_HUMAN rRNA 2'-O-methyltransferase fibrillarin OS=Homo sapiens GN=FBL PE=1 SV=2	1	10	0.002707763	0.124453748
>sp|Q8WTS1|ABHD5_HUMAN 1-acylglycerol-3-phosphate O-acyltransferase ABHD5 OS=Homo sapiens GN=ABHD5 PE=1 SV=1	1	3	0.284229272	0.976758975
>sp|P54289|CA2D1_HUMAN Voltage-dependent calcium channel subunit alpha-2/delta-1 OS=Homo sapiens GN=CACNA2D1 PE=1 SV=3	1	4	0.149508595	0.976758975
>sp|Q9UFC0|LRWD1_HUMAN Leucine-rich repeat and WD repeat-containing protein 1 OS=Homo sapiens GN=LRWD1 PE=1 SV=2	1	3	0.284229272	0.976758975
>sp|Q96H12|MSD3_HUMAN Myb/SANT-like DNA-binding domain-containing protein 3 OS=Homo sapiens GN=MSANTD3 PE=1 SV=1	1	3	0.284229272	0.976758975
>sp|P61247|RS3A_HUMAN 40S ribosomal protein S3a OS=Homo sapiens GN=RPS3A PE=1 SV=2	31	26	0.63246307	0.976758975
>sp|P05783|K1C18_HUMAN Keratin, type I cytoskeletal 18 OS=Homo sapiens GN=KRT18 PE=1 SV=2	218	190	0.371298398	0.976758975
>sp|P24539|AT5F1_HUMAN ATP synthase F(0) complex subunit B1, mitochondrial OS=Homo sapiens GN=ATP5F1 PE=1 SV=2	105	118	0.216162999	0.976758975
>sp|Q9HDC9|APMAP_HUMAN Adipocyte plasma membrane-associated protein OS=Homo sapiens GN=APMAP PE=1 SV=2	63	75	0.190235118	0.976758975
>sp|O95299|NDUAA_HUMAN NADH dehydrogenase [ubiquinone] 1 alpha subcomplex subunit 10, mitochondrial OS=Homo sapiens GN=NDUFA10 PE=1 SV=1	60	52	0.618685725	0.976758975
>sp|Q99798|ACON_HUMAN Aconitate hydratase, mitochondrial OS=Homo sapiens GN=ACO2 PE=1 SV=2	113	95	0.369752572	0.976758975
>sp|Q53GQ0|DHB12_HUMAN Very-long-chain 3-oxoacyl-CoA reductase OS=Homo sapiens GN=HSD17B12 PE=1 SV=2	62	72	0.251064153	0.976758975
>sp|Q9NV96|CC50A_HUMAN Cell cycle control protein 50A OS=Homo sapiens GN=TMEM30A PE=1 SV=1	12	5	0.104343173	0.976758975
>sp|Q99536|VAT1_HUMAN Synaptic vesicle membrane protein VAT-1 homolog OS=Homo sapiens GN=VAT1 PE=1 SV=2	99	85	0.483048798	0.976758975
>sp|P51991|ROA3_HUMAN Heterogeneous nuclear ribonucleoprotein A3 OS=Homo sapiens GN=HNRNPA3 PE=1 SV=2	66	87	0.04512536	0.823332705
>sp|P48960|CD97_HUMAN CD97 antigen OS=Homo sapiens GN=CD97 PE=1 SV=4	45	40	0.751126845	0.976758975
>sp|P53701|CCHL_HUMAN Cytochrome c-type heme lyase OS=Homo sapiens GN=HCCS PE=1 SV=1	40	48	0.278807239	0.976758975
>sp|Q15046|SYK_HUMAN Lysine--tRNA ligase OS=Homo sapiens GN=KARS PE=1 SV=3	60	63	0.587836313	0.976758975
>sp|P78347|GTF2I_HUMAN General transcription factor II-I OS=Homo sapiens GN=GTF2I PE=1 SV=2	30	35	0.413491404	0.976758975
>sp|Q9BYD1|RM13_HUMAN 39S ribosomal protein L13, mitochondrial OS=Homo sapiens GN=MRPL13 PE=1 SV=1	21	25	0.449615329	0.976758975
>sp|O75323|NIPS2_HUMAN Protein NipSnap homolog 2 OS=Homo sapiens GN=GBAS PE=1 SV=1	33	38	0.42380161	0.976758975
>sp|O95573|ACSL3_HUMAN Long-chain-fatty-acid--CoA ligase 3 OS=Homo sapiens GN=ACSL3 PE=1 SV=3	22	14	0.232880736	0.976758975
>sp|P46821|MAP1B_HUMAN Microtubule-associated protein 1B OS=Homo sapiens GN=MAP1B PE=1 SV=2	24	28	0.464532936	0.976758975
>sp|Q9NS69|TOM22_HUMAN Mitochondrial import receptor subunit TOM22 homolog OS=Homo sapiens GN=TOMM22 PE=1 SV=3	36	42	0.370332338	0.976758975
>sp|Q9GZT6|CC90B_HUMAN Coiled-coil domain-containing protein 90B, mitochondrial OS=Homo sapiens GN=CCDC90B PE=1 SV=2	19	23	0.437630621	0.976758975
>sp|Q07954|LRP1_HUMAN Prolow-density lipoprotein receptor-related protein 1 OS=Homo sapiens GN=LRP1 PE=1 SV=2	14	9	0.352354933	0.976758975
>sp|P51398|RT29_HUMAN 28S ribosomal protein S29, mitochondrial OS=Homo sapiens GN=DAP3 PE=1 SV=1	15	20	0.321587776	0.976758975
>sp|O75208|COQ9_HUMAN Ubiquinone biosynthesis protein COQ9, mitochondrial OS=Homo sapiens GN=COQ9 PE=1 SV=1	15	20	0.321587776	0.976758975
>sp|P30049|ATPD_HUMAN ATP synthase subunit delta, mitochondrial OS=Homo sapiens GN=ATP5D PE=1 SV=2	18	24	0.277555125	0.976758975
>sp|P51571|SSRD_HUMAN Translocon-associated protein subunit delta OS=Homo sapiens GN=SSR4 PE=1 SV=1	19	23	0.437630621	0.976758975
>sp|Q96LJ7|DHRS1_HUMAN Dehydrogenase/reductase SDR family member 1 OS=Homo sapiens GN=DHRS1 PE=1 SV=1	6	10	0.270136581	0.976758975
>sp|Q9P2R7|SUCB1_HUMAN Succinate--CoA ligase [ADP-forming] subunit beta, mitochondrial OS=Homo sapiens GN=SUCLA2 PE=1 SV=3	11	16	0.274879069	0.976758975
>sp|Q9P016|THYN1_HUMAN Thymocyte nuclear protein 1 OS=Homo sapiens GN=THYN1 PE=1 SV=1	3	7	0.174082852	0.976758975
>sp|Q92890|UFD1_HUMAN Ubiquitin fusion degradation protein 1 homolog OS=Homo sapiens GN=UFD1L PE=1 SV=3	7	12	0.207675366	0.976758975
>sp|P26641|EF1G_HUMAN Elongation factor 1-gamma OS=Homo sapiens GN=EEF1G PE=1 SV=3	200	185	0.77558984	0.976758975
>sp|P01892|1A02_HUMAN HLA class I histocompatibility antigen, A-2 alpha chain OS=Homo sapiens GN=HLA-A PE=1 SV=1	90	78	0.542078297	0.976758975
>sp|Q9UHB9|SRP68_HUMAN Signal recognition particle subunit SRP68 OS=Homo sapiens GN=SRP68 PE=1 SV=2	73	72	0.832446941	0.976758975
>sp|Q15738|NSDHL_HUMAN Sterol-4-alpha-carboxylate 3-dehydrogenase, decarboxylating OS=Homo sapiens GN=NSDHL PE=1 SV=2	55	65	0.237347139	0.976758975
>sp|P67809|YBOX1_HUMAN Nuclease-sensitive element-binding protein 1 OS=Homo sapiens GN=YBX1 PE=1 SV=3	104	82	0.199630266	0.976758975
>sp|O00116|ADAS_HUMAN Alkyldihydroxyacetonephosphate synthase, peroxisomal OS=Homo sapiens GN=AGPS PE=1 SV=1	54	61	0.359923658	0.976758975
>sp|P08559|ODPA_HUMAN Pyruvate dehydrogenase E1 component subunit alpha, somatic form, mitochondrial OS=Homo sapiens GN=PDHA1 PE=1 SV=3	85	98	0.196054593	0.976758975
>sp|Q14344|GNA13_HUMAN Guanine nucleotide-binding protein subunit alpha-13 OS=Homo sapiens GN=GNA13 PE=1 SV=2	42	48	0.387091776	0.976758975
>sp|P61224|RAP1B_HUMAN Ras-related protein Rap-1b OS=Homo sapiens GN=RAP1B PE=1 SV=1	58	69	0.210319293	0.976758975
>sp|Q6UB35|C1TM_HUMAN Monofunctional C1-tetrahydrofolate synthase, mitochondrial OS=Homo sapiens GN=MTHFD1L PE=1 SV=1	46	33	0.211515729	0.976758975
>P15497 SWISS-PROT:P15497 (Bos taurus) Apolipoprotein A-I precursor	43	62	0.034857158	0.70427835
>sp|P26639|SYTC_HUMAN Threonine--tRNA ligase, cytoplasmic OS=Homo sapiens GN=TARS PE=1 SV=3	99	98	0.785464633	0.976758975
>sp|Q9BYD3|RM04_HUMAN 39S ribosomal protein L4, mitochondrial OS=Homo sapiens GN=MRPL4 PE=1 SV=1	32	37	0.420548772	0.976758975
>sp|Q8NBN7|RDH13_HUMAN Retinol dehydrogenase 13 OS=Homo sapiens GN=RDH13 PE=1 SV=2	33	40	0.303480959	0.976758975
>sp|Q9NVA2|SEP11_HUMAN Septin-11 OS=Homo sapiens GN=SEPT11 PE=1 SV=3	46	47	0.734108072	0.976758975
>sp|O43181|NDUS4_HUMAN NADH dehydrogenase [ubiquinone] iron-sulfur protein 4, mitochondrial OS=Homo sapiens GN=NDUFS4 PE=1 SV=1	27	22	0.586470217	0.976758975
>sp|Q9NSV4|DIAP3_HUMAN Protein diaphanous homolog 3 OS=Homo sapiens GN=DIAPH3 PE=1 SV=4	19	13	0.354448058	0.976758975
>sp|Q13217|DNJC3_HUMAN DnaJ homolog subfamily C member 3 OS=Homo sapiens GN=DNAJC3 PE=1 SV=1	21	30	0.150418969	0.976758975
>sp|O14579|COPE_HUMAN Coatomer subunit epsilon OS=Homo sapiens GN=COPE PE=1 SV=3	32	38	0.356363531	0.976758975
>sp|Q96AQ8|MCUR1_HUMAN Mitochondrial calcium uniporter regulator 1 OS=Homo sapiens GN=MCUR1 PE=1 SV=1	15	10	0.37798546	0.976758975
>sp|P30101|PDIA3_HUMAN Protein disulfide-isomerase A3 OS=Homo sapiens GN=PDIA3 PE=1 SV=4	250	231	0.740951448	0.976758975
>sp|P69849|NOMO3_HUMAN Nodal modulator 3 OS=Homo sapiens GN=NOMO3 PE=3 SV=2	2	1	0.588509808	0.976758975
>sp|Q16891|MIC60_HUMAN MICOS complex subunit MIC60 OS=Homo sapiens GN=IMMT PE=1 SV=1	111	115	0.525944637	0.976758975
>sp|P61011|SRP54_HUMAN Signal recognition particle 54 kDa protein OS=Homo sapiens GN=SRP54 PE=1 SV=1	101	96	0.989627585	0.990614745
>tr|E5RK69|E5RK69_HUMAN Annexin OS=Homo sapiens GN=ANXA6 PE=1 SV=1	4	3	0.753493897	0.976758975
>sp|O60313|OPA1_HUMAN Dynamin-like 120 kDa protein, mitochondrial OS=Homo sapiens GN=OPA1 PE=1 SV=3	82	90	0.351684912	0.976758975
>sp|Q9Y4W6|AFG32_HUMAN AFG3-like protein 2 OS=Homo sapiens GN=AFG3L2 PE=1 SV=2	92	99	0.398081539	0.976758975
>sp|P68371|TBB4B_HUMAN Tubulin beta-4B chain OS=Homo sapiens GN=TUBB4B PE=1 SV=1	68	73	0.476563207	0.976758975
>tr|Q5T6W2|Q5T6W2_HUMAN Heterogeneous nuclear ribonucleoprotein K (Fragment) OS=Homo sapiens GN=HNRNPK PE=1 SV=1	8	7	0.870029693	0.976758975
>sp|P04843|RPN1_HUMAN Dolichyl-diphosphooligosaccharide--protein glycosyltransferase subunit 1 OS=Homo sapiens GN=RPN1 PE=1 SV=1	95	91	0.967881987	0.976758975
>sp|P02545|LMNA_HUMAN Prelamin-A/C OS=Homo sapiens GN=LMNA PE=1 SV=1	69	72	0.586911565	0.976758975
>sp|P60709|ACTB_HUMAN Actin, cytoplasmic 1 OS=Homo sapiens GN=ACTB PE=1 SV=1	578	558	0.81677067	0.976758975
>sp|O14967|CLGN_HUMAN Calmegin OS=Homo sapiens GN=CLGN PE=1 SV=1	71	82	0.23299702	0.976758975
>sp|P31930|QCR1_HUMAN Cytochrome b-c1 complex subunit 1, mitochondrial OS=Homo sapiens GN=UQCRC1 PE=1 SV=3	142	147	0.477370568	0.976758975
>sp|Q9UQ80|PA2G4_HUMAN Proliferation-associated protein 2G4 OS=Homo sapiens GN=PA2G4 PE=1 SV=3	116	131	0.180235554	0.976758975
>sp|P54577|SYYC_HUMAN Tyrosine--tRNA ligase, cytoplasmic OS=Homo sapiens GN=YARS PE=1 SV=4	151	154	0.548850617	0.976758975
>sp|O60716|CTND1_HUMAN Catenin delta-1 OS=Homo sapiens GN=CTNND1 PE=1 SV=1	77	75	0.88915252	0.976758975
>sp|P00387|NB5R3_HUMAN NADH-cytochrome b5 reductase 3 OS=Homo sapiens GN=CYB5R3 PE=1 SV=3	97	109	0.23482029	0.976758975
>sp|P22695|QCR2_HUMAN Cytochrome b-c1 complex subunit 2, mitochondrial OS=Homo sapiens GN=UQCRC2 PE=1 SV=3	94	101	0.399027725	0.976758975
>tr|K7EK77|K7EK77_HUMAN ATP synthase subunit alpha, mitochondrial (Fragment) OS=Homo sapiens GN=ATP5A1 PE=1 SV=1	4	3	0.753493897	0.976758975
>sp|P35908|K22E_HUMAN Keratin, type II cytoskeletal 2 epidermal OS=Homo sapiens GN=KRT2 PE=1 SV=2	57	73	0.092121579	0.976758975
>sp|P30479|1B41_HUMAN HLA class I histocompatibility antigen, B-41 alpha chain OS=Homo sapiens GN=HLA-B PE=1 SV=1	4	30	1.06871e-06	0.000160868
>sp|P34897|GLYM_HUMAN Serine hydroxymethyltransferase, mitochondrial OS=Homo sapiens GN=SHMT2 PE=1 SV=3	176	156	0.513665506	0.976758975
>sp|Q16795|NDUA9_HUMAN NADH dehydrogenase [ubiquinone] 1 alpha subcomplex subunit 9, mitochondrial OS=Homo sapiens GN=NDUFA9 PE=1 SV=2	74	81	0.385813879	0.976758975
>sp|P11177|ODPB_HUMAN Pyruvate dehydrogenase E1 component subunit beta, mitochondrial OS=Homo sapiens GN=PDHB PE=1 SV=3	100	102	0.625094165	0.976758975
>sp|P49821|NDUV1_HUMAN NADH dehydrogenase [ubiquinone] flavoprotein 1, mitochondrial OS=Homo sapiens GN=NDUFV1 PE=1 SV=4	55	50	0.812224041	0.976758975
>sp|P30153|2AAA_HUMAN Serine/threonine-protein phosphatase 2A 65 kDa regulatory subunit A alpha isoform OS=Homo sapiens GN=PPP2R1A PE=1 SV=4	120	94	0.154694292	0.976758975
>sp|Q12906|ILF3_HUMAN Interleukin enhancer-binding factor 3 OS=Homo sapiens GN=ILF3 PE=1 SV=3	87	95	0.355727379	0.976758975
>sp|Q03252|LMNB2_HUMAN Lamin-B2 OS=Homo sapiens GN=LMNB2 PE=1 SV=4	35	39	0.49927729	0.976758975
>sp|Q12797|ASPH_HUMAN Aspartyl/asparaginyl beta-hydroxylase OS=Homo sapiens GN=ASPH PE=1 SV=3	52	55	0.586981856	0.976758975
>sp|P35222|CTNB1_HUMAN Catenin beta-1 OS=Homo sapiens GN=CTNNB1 PE=1 SV=1	54	52	0.954100446	0.976758975
>sp|O43175|SERA_HUMAN D-3-phosphoglycerate dehydrogenase OS=Homo sapiens GN=PHGDH PE=1 SV=4	106	114	0.366643879	0.976758975
>sp|P09429|HMGB1_HUMAN High mobility group protein B1 OS=Homo sapiens GN=HMGB1 PE=1 SV=3	118	131	0.225961228	0.976758975
>sp|Q15907|RB11B_HUMAN Ras-related protein Rab-11B OS=Homo sapiens GN=RAB11B PE=1 SV=4	65	73	0.332609053	0.976758975
>sp|P32322|P5CR1_HUMAN Pyrroline-5-carboxylate reductase 1, mitochondrial OS=Homo sapiens GN=PYCR1 PE=1 SV=2	52	46	0.715588463	0.976758975
>sp|Q9H9B4|SFXN1_HUMAN Sideroflexin-1 OS=Homo sapiens GN=SFXN1 PE=1 SV=4	89	94	0.483374864	0.976758975
>tr|H0Y2W2|H0Y2W2_HUMAN ATPase family AAA domain-containing protein 3A (Fragment) OS=Homo sapiens GN=ATAD3A PE=1 SV=1	7	6	0.849807722	0.976758975
>sp|P51149|RAB7A_HUMAN Ras-related protein Rab-7a OS=Homo sapiens GN=RAB7A PE=1 SV=1	57	66	0.278612728	0.976758975
>sp|Q8NI60|COQ8A_HUMAN Atypical kinase COQ8A, mitochondrial OS=Homo sapiens GN=COQ8A PE=1 SV=1	31	34	0.569045673	0.976758975
>sp|Q04637|IF4G1_HUMAN Eukaryotic translation initiation factor 4 gamma 1 OS=Homo sapiens GN=EIF4G1 PE=1 SV=4	88	64	0.098809536	0.976758975
>sp|P35613|BASI_HUMAN Basigin OS=Homo sapiens GN=BSG PE=1 SV=2	61	58	0.993426226	0.994086639
>sp|Q13724|MOGS_HUMAN Mannosyl-oligosaccharide glucosidase OS=Homo sapiens GN=MOGS PE=1 SV=5	43	48	0.448589297	0.976758975
>sp|P61204|ARF3_HUMAN ADP-ribosylation factor 3 OS=Homo sapiens GN=ARF3 PE=1 SV=2	39	58	0.029537058	0.621827364
>sp|P49589|SYCC_HUMAN Cysteine--tRNA ligase, cytoplasmic OS=Homo sapiens GN=CARS PE=1 SV=3	47	49	0.657110011	0.976758975
>sp|Q00325|MPCP_HUMAN Phosphate carrier protein, mitochondrial OS=Homo sapiens GN=SLC25A3 PE=1 SV=2	30	21	0.27590211	0.976758975
>sp|Q70UQ0|IKIP_HUMAN Inhibitor of nuclear factor kappa-B kinase-interacting protein OS=Homo sapiens GN=IKBIP PE=1 SV=1	40	35	0.714415895	0.976758975
>sp|Q9BTT6|LRRC1_HUMAN Leucine-rich repeat-containing protein 1 OS=Homo sapiens GN=LRRC1 PE=1 SV=1	25	22	0.787023438	0.976758975
>sp|O00148|DX39A_HUMAN ATP-dependent RNA helicase DDX39A OS=Homo sapiens GN=DDX39A PE=1 SV=2	6	11	0.186190674	0.976758975
>sp|P00505|AATM_HUMAN Aspartate aminotransferase, mitochondrial OS=Homo sapiens GN=GOT2 PE=1 SV=3	106	110	0.527353184	0.976758975
>sp|P10515|ODP2_HUMAN Dihydrolipoyllysine-residue acetyltransferase component of pyruvate dehydrogenase complex, mitochondrial OS=Homo sapiens GN=DLAT PE=1 SV=3	38	47	0.229076128	0.976758975
>sp|Q96JJ7|TMX3_HUMAN Protein disulfide-isomerase TMX3 OS=Homo sapiens GN=TMX3 PE=1 SV=2	27	28	0.751782952	0.976758975
>sp|P31943|HNRH1_HUMAN Heterogeneous nuclear ribonucleoprotein H OS=Homo sapiens GN=HNRNPH1 PE=1 SV=4	36	53	0.04152911	0.776542768
>sp|P18085|ARF4_HUMAN ADP-ribosylation factor 4 OS=Homo sapiens GN=ARF4 PE=1 SV=3	22	33	0.095041839	0.976758975
>sp|P62834|RAP1A_HUMAN Ras-related protein Rap-1A OS=Homo sapiens GN=RAP1A PE=1 SV=1	11	14	0.469707869	0.976758975
>sp|Q9UGP8|SEC63_HUMAN Translocation protein SEC63 homolog OS=Homo sapiens GN=SEC63 PE=1 SV=2	42	44	0.658046952	0.976758975
>sp|Q9BQ95|ECSIT_HUMAN Evolutionarily conserved signaling intermediate in Toll pathway, mitochondrial OS=Homo sapiens GN=ECSIT PE=1 SV=1	35	40	0.429813833	0.976758975
>sp|Q05639|EF1A2_HUMAN Elongation factor 1-alpha 2 OS=Homo sapiens GN=EEF1A2 PE=1 SV=1	12	5	0.104343173	0.976758975
>sp|O96000|NDUBA_HUMAN NADH dehydrogenase [ubiquinone] 1 beta subcomplex subunit 10 OS=Homo sapiens GN=NDUFB10 PE=1 SV=3	37	34	0.880707414	0.976758975
>sp|Q92797|SYMPK_HUMAN Symplekin OS=Homo sapiens GN=SYMPK PE=1 SV=2	25	31	0.324322001	0.976758975
>sp|Q9Y2X3|NOP58_HUMAN Nucleolar protein 58 OS=Homo sapiens GN=NOP58 PE=1 SV=1	36	31	0.680976636	0.976758975
>sp|Q13084|RM28_HUMAN 39S ribosomal protein L28, mitochondrial OS=Homo sapiens GN=MRPL28 PE=1 SV=4	32	36	0.492077109	0.976758975
>sp|P63104|1433Z_HUMAN 14-3-3 protein zeta/delta OS=Homo sapiens GN=YWHAZ PE=1 SV=1	78	77	0.822534023	0.976758975
>sp|Q8TCS8|PNPT1_HUMAN Polyribonucleotide nucleotidyltransferase 1, mitochondrial OS=Homo sapiens GN=PNPT1 PE=1 SV=2	25	36	0.108905128	0.976758975
>sp|P12236|ADT3_HUMAN ADP/ATP translocase 3 OS=Homo sapiens GN=SLC25A6 PE=1 SV=4	14	11	0.632193716	0.976758975
>sp|Q04837|SSBP_HUMAN Single-stranded DNA-binding protein, mitochondrial OS=Homo sapiens GN=SSBP1 PE=1 SV=1	66	74	0.334012121	0.976758975
>sp|P28838|AMPL_HUMAN Cytosol aminopeptidase OS=Homo sapiens GN=LAP3 PE=1 SV=3	63	53	0.505372983	0.976758975
>sp|Q8NBX0|SCPDL_HUMAN Saccharopine dehydrogenase-like oxidoreductase OS=Homo sapiens GN=SCCPDH PE=1 SV=1	37	42	0.435234708	0.976758975
>sp|P05388|RLA0_HUMAN 60S acidic ribosomal protein P0 OS=Homo sapiens GN=RPLP0 PE=1 SV=1	85	91	0.437046326	0.976758975
>sp|P50991|TCPD_HUMAN T-complex protein 1 subunit delta OS=Homo sapiens GN=CCT4 PE=1 SV=4	114	102	0.647196852	0.976758975
>sp|O75880|SCO1_HUMAN Protein SCO1 homolog, mitochondrial OS=Homo sapiens GN=SCO1 PE=1 SV=1	45	48	0.584288435	0.976758975
>sp|P20340|RAB6A_HUMAN Ras-related protein Rab-6A OS=Homo sapiens GN=RAB6A PE=1 SV=3	38	41	0.578837822	0.976758975
>sp|P22059|OSBP1_HUMAN Oxysterol-binding protein 1 OS=Homo sapiens GN=OSBP PE=1 SV=1	32	26	0.546788892	0.976758975
>sp|Q00688|FKBP3_HUMAN Peptidyl-prolyl cis-trans isomerase FKBP3 OS=Homo sapiens GN=FKBP3 PE=1 SV=1	48	60	0.158444286	0.976758975
>sp|Q96C36|P5CR2_HUMAN Pyrroline-5-carboxylate reductase 2 OS=Homo sapiens GN=PYCR2 PE=1 SV=1	24	26	0.64846927	0.976758975
>sp|Q9Y295|DRG1_HUMAN Developmentally-regulated GTP-binding protein 1 OS=Homo sapiens GN=DRG1 PE=1 SV=1	26	24	0.912422956	0.976758975
>sp|P00558|PGK1_HUMAN Phosphoglycerate kinase 1 OS=Homo sapiens GN=PGK1 PE=1 SV=3	248	278	0.061179277	0.956780329
>sp|P62873|GBB1_HUMAN Guanine nucleotide-binding protein G(I)/G(S)/G(T) subunit beta-1 OS=Homo sapiens GN=GNB1 PE=1 SV=3	14	13	0.947848396	0.976758975
>sp|P07099|HYEP_HUMAN Epoxide hydrolase 1 OS=Homo sapiens GN=EPHX1 PE=1 SV=1	35	40	0.429813833	0.976758975
>sp|O60488|ACSL4_HUMAN Long-chain-fatty-acid--CoA ligase 4 OS=Homo sapiens GN=ACSL4 PE=1 SV=2	22	30	0.197785689	0.976758975
>sp|Q6PI48|SYDM_HUMAN Aspartate--tRNA ligase, mitochondrial OS=Homo sapiens GN=DARS2 PE=1 SV=1	40	41	0.740398905	0.976758975
>sp|Q00169|PIPNA_HUMAN Phosphatidylinositol transfer protein alpha isoform OS=Homo sapiens GN=PITPNA PE=1 SV=2	28	27	0.962876144	0.976758975
>sp|Q9NVJ2|ARL8B_HUMAN ADP-ribosylation factor-like protein 8B OS=Homo sapiens GN=ARL8B PE=1 SV=1	30	35	0.413491404	0.976758975
>sp|P48735|IDHP_HUMAN Isocitrate dehydrogenase [NADP], mitochondrial OS=Homo sapiens GN=IDH2 PE=1 SV=2	41	43	0.658121424	0.976758975
>sp|O15371|EIF3D_HUMAN Eukaryotic translation initiation factor 3 subunit D OS=Homo sapiens GN=EIF3D PE=1 SV=1	47	40	0.600945419	0.976758975
>sp|Q07666|KHDR1_HUMAN KH domain-containing, RNA-binding, signal transduction-associated protein 1 OS=Homo sapiens GN=KHDRBS1 PE=1 SV=1	31	30	0.949773257	0.976758975
>sp|P68400|CSK21_HUMAN Casein kinase II subunit alpha OS=Homo sapiens GN=CSNK2A1 PE=1 SV=1	63	53	0.505372983	0.976758975
>sp|P24534|EF1B_HUMAN Elongation factor 1-beta OS=Homo sapiens GN=EEF1B2 PE=1 SV=3	43	48	0.448589297	0.976758975
>sp|Q16181|SEPT7_HUMAN Septin-7 OS=Homo sapiens GN=SEPT7 PE=1 SV=2	41	48	0.330403863	0.976758975
>sp|Q92552|RT27_HUMAN 28S ribosomal protein S27, mitochondrial OS=Homo sapiens GN=MRPS27 PE=1 SV=3	25	31	0.324322001	0.976758975
>sp|O14656|TOR1A_HUMAN Torsin-1A OS=Homo sapiens GN=TOR1A PE=1 SV=1	28	33	0.405607233	0.976758975
>sp|Q9UH62|ARMX3_HUMAN Armadillo repeat-containing X-linked protein 3 OS=Homo sapiens GN=ARMCX3 PE=1 SV=1	26	24	0.912422956	0.976758975
>sp|Q13586|STIM1_HUMAN Stromal interaction molecule 1 OS=Homo sapiens GN=STIM1 PE=1 SV=3	25	22	0.787023438	0.976758975
>sp|P63241|IF5A1_HUMAN Eukaryotic translation initiation factor 5A-1 OS=Homo sapiens GN=EIF5A PE=1 SV=2	89	92	0.580705988	0.976758975
>sp|Q8NFQ8|TOIP2_HUMAN Torsin-1A-interacting protein 2 OS=Homo sapiens GN=TOR1AIP2 PE=1 SV=1	34	30	0.760642258	0.976758975
>sp|Q9BYD6|RM01_HUMAN 39S ribosomal protein L1, mitochondrial OS=Homo sapiens GN=MRPL1 PE=1 SV=2	19	21	0.637622962	0.976758975
>sp|Q96TA2|YMEL1_HUMAN ATP-dependent zinc metalloprotease YME1L1 OS=Homo sapiens GN=YME1L1 PE=1 SV=2	17	13	0.55003542	0.976758975
>sp|O14980|XPO1_HUMAN Exportin-1 OS=Homo sapiens GN=XPO1 PE=1 SV=1	90	58	0.018997879	0.52231155
>sp|P49591|SYSC_HUMAN Serine--tRNA ligase, cytoplasmic OS=Homo sapiens GN=SARS PE=1 SV=3	76	72	0.97502225	0.978434828
>sp|P29966|MARCS_HUMAN Myristoylated alanine-rich C-kinase substrate OS=Homo sapiens GN=MARCKS PE=1 SV=4	54	61	0.359923658	0.976758975
>sp|Q8N6T3|ARFG1_HUMAN ADP-ribosylation factor GTPase-activating protein 1 OS=Homo sapiens GN=ARFGAP1 PE=1 SV=2	23	24	0.753827034	0.976758975
>sp|O43809|CPSF5_HUMAN Cleavage and polyadenylation specificity factor subunit 5 OS=Homo sapiens GN=NUDT21 PE=1 SV=1	46	47	0.734108072	0.976758975
>tr|Q32Q12|Q32Q12_HUMAN Nucleoside diphosphate kinase OS=Homo sapiens GN=NME1-NME2 PE=1 SV=1	124	123	0.74820692	0.976758975
>sp|P17980|PRS6A_HUMAN 26S protease regulatory subunit 6A OS=Homo sapiens GN=PSMC3 PE=1 SV=3	60	32	0.006715183	0.242108484
>sp|P61221|ABCE1_HUMAN ATP-binding cassette sub-family E member 1 OS=Homo sapiens GN=ABCE1 PE=1 SV=1	38	47	0.229076128	0.976758975
>sp|P50402|EMD_HUMAN Emerin OS=Homo sapiens GN=EMD PE=1 SV=1	18	15	0.702277507	0.976758975
>sp|Q96BW9|TAM41_HUMAN Phosphatidate cytidylyltransferase, mitochondrial OS=Homo sapiens GN=TAMM41 PE=1 SV=2	15	18	0.507270764	0.976758975
>sp|P82933|RT09_HUMAN 28S ribosomal protein S9, mitochondrial OS=Homo sapiens GN=MRPS9 PE=1 SV=2	15	13	0.803519119	0.976758975
>sp|P41250|SYG_HUMAN Glycine--tRNA ligase OS=Homo sapiens GN=GARS PE=1 SV=3	105	77	0.079885188	0.976758975
>sp|P13073|COX41_HUMAN Cytochrome c oxidase subunit 4 isoform 1, mitochondrial OS=Homo sapiens GN=COX4I1 PE=1 SV=1	29	33	0.483394302	0.976758975
>sp|Q9Y3E5|PTH2_HUMAN Peptidyl-tRNA hydrolase 2, mitochondrial OS=Homo sapiens GN=PTRH2 PE=1 SV=1	20	18	0.862012314	0.976758975
>sp|P63096|GNAI1_HUMAN Guanine nucleotide-binding protein G(i) subunit alpha-1 OS=Homo sapiens GN=GNAI1 PE=1 SV=2	4	3	0.753493897	0.976758975
>sp|P30048|PRDX3_HUMAN Thioredoxin-dependent peroxide reductase, mitochondrial OS=Homo sapiens GN=PRDX3 PE=1 SV=3	46	45	0.897736664	0.976758975
>tr|B4DLN1|B4DLN1_HUMAN Uncharacterized protein OS=Homo sapiens PE=2 SV=1	17	26	0.12413755	0.976758975
>sp|P61020|RAB5B_HUMAN Ras-related protein Rab-5B OS=Homo sapiens GN=RAB5B PE=1 SV=1	10	12	0.588234739	0.976758975
>sp|O60942|MCE1_HUMAN mRNA-capping enzyme OS=Homo sapiens GN=RNGTT PE=1 SV=1	17	15	0.829462554	0.976758975
>sp|P15291|B4GT1_HUMAN Beta-1,4-galactosyltransferase 1 OS=Homo sapiens GN=B4GALT1 PE=1 SV=5	16	20	0.415600523	0.976758975
>sp|Q96DV4|RM38_HUMAN 39S ribosomal protein L38, mitochondrial OS=Homo sapiens GN=MRPL38 PE=1 SV=2	19	22	0.531725921	0.976758975
>sp|P15531|NDKA_HUMAN Nucleoside diphosphate kinase A OS=Homo sapiens GN=NME1 PE=1 SV=1	12	13	0.747195942	0.976758975
>tr|A0A0A0MRU0|A0A0A0MRU0_HUMAN MAGUK p55 subfamily member 2 OS=Homo sapiens GN=MPP2 PE=1 SV=1	14	12	0.788844754	0.976758975
>sp|P63027|VAMP2_HUMAN Vesicle-associated membrane protein 2 OS=Homo sapiens GN=VAMP2 PE=1 SV=3	4	5	0.684003306	0.976758975
>tr|F8W914|F8W914_HUMAN Reticulon OS=Homo sapiens GN=RTN4 PE=1 SV=1	21	17	0.617821695	0.976758975
>sp|Q96S52|PIGS_HUMAN GPI transamidase component PIG-S OS=Homo sapiens GN=PIGS PE=1 SV=3	20	23	0.536505567	0.976758975
>sp|P10155|RO60_HUMAN 60 kDa SS-A/Ro ribonucleoprotein OS=Homo sapiens GN=TROVE2 PE=1 SV=2	38	33	0.698210165	0.976758975
>sp|P08134|RHOC_HUMAN Rho-related GTP-binding protein RhoC OS=Homo sapiens GN=RHOC PE=1 SV=1	10	10	0.912892963	0.976758975
>sp|O75431|MTX2_HUMAN Metaxin-2 OS=Homo sapiens GN=MTX2 PE=1 SV=1	28	26	0.926293165	0.976758975
>sp|O43583|DENR_HUMAN Density-regulated protein OS=Homo sapiens GN=DENR PE=1 SV=2	13	14	0.749282855	0.976758975
>sp|Q8TB36|GDAP1_HUMAN Ganglioside-induced differentiation-associated protein 1 OS=Homo sapiens GN=GDAP1 PE=1 SV=3	16	19	0.514330944	0.976758975
>sp|P82673|RT35_HUMAN 28S ribosomal protein S35, mitochondrial OS=Homo sapiens GN=MRPS35 PE=1 SV=1	25	19	0.456817856	0.976758975
>sp|Q9P2W9|STX18_HUMAN Syntaxin-18 OS=Homo sapiens GN=STX18 PE=1 SV=1	16	17	0.75304595	0.976758975
>sp|Q6NUM9|RETST_HUMAN All-trans-retinol 13,14-reductase OS=Homo sapiens GN=RETSAT PE=1 SV=2	14	17	0.499420612	0.976758975
>tr|V9GZ17|V9GZ17_HUMAN Tubulin alpha-8 chain (Fragment) OS=Homo sapiens GN=TUBA8 PE=1 SV=1	2	1	0.588509808	0.976758975
>sp|O00303|EIF3F_HUMAN Eukaryotic translation initiation factor 3 subunit F OS=Homo sapiens GN=EIF3F PE=1 SV=1	27	37	0.147568982	0.976758975
>sp|Q13405|RM49_HUMAN 39S ribosomal protein L49, mitochondrial OS=Homo sapiens GN=MRPL49 PE=1 SV=1	13	14	0.749282855	0.976758975
>sp|O00330|ODPX_HUMAN Pyruvate dehydrogenase protein X component, mitochondrial OS=Homo sapiens GN=PDHX PE=1 SV=3	25	29	0.468834541	0.976758975
>sp|P22570|ADRO_HUMAN NADPH:adrenodoxin oxidoreductase, mitochondrial OS=Homo sapiens GN=FDXR PE=1 SV=3	23	12	0.083272016	0.976758975
>sp|P09661|RU2A_HUMAN U2 small nuclear ribonucleoprotein A' OS=Homo sapiens GN=SNRPA1 PE=1 SV=2	16	27	0.064795236	0.976758975
>sp|Q9HBH5|RDH14_HUMAN Retinol dehydrogenase 14 OS=Homo sapiens GN=RDH14 PE=1 SV=1	17	21	0.423568969	0.976758975
>sp|P55209|NP1L1_HUMAN Nucleosome assembly protein 1-like 1 OS=Homo sapiens GN=NAP1L1 PE=1 SV=1	68	71	0.587090001	0.976758975
>sp|O15270|SPTC2_HUMAN Serine palmitoyltransferase 2 OS=Homo sapiens GN=SPTLC2 PE=1 SV=1	11	13	0.597292947	0.976758975
>sp|P52907|CAZA1_HUMAN F-actin-capping protein subunit alpha-1 OS=Homo sapiens GN=CAPZA1 PE=1 SV=3	42	41	0.909962625	0.976758975
>sp|P30825|CTR1_HUMAN High affinity cationic amino acid transporter 1 OS=Homo sapiens GN=SLC7A1 PE=1 SV=1	15	11	0.508198276	0.976758975
>sp|Q9BVC6|TM109_HUMAN Transmembrane protein 109 OS=Homo sapiens GN=TMEM109 PE=1 SV=1	19	21	0.637622962	0.976758975
>sp|O43505|B4GA1_HUMAN Beta-1,4-glucuronyltransferase 1 OS=Homo sapiens GN=B4GAT1 PE=1 SV=1	14	11	0.632193716	0.976758975
>sp|Q9NWU5|RM22_HUMAN 39S ribosomal protein L22, mitochondrial OS=Homo sapiens GN=MRPL22 PE=1 SV=1	13	16	0.490653865	0.976758975
>sp|Q01105|SET_HUMAN Protein SET OS=Homo sapiens GN=SET PE=1 SV=3	58	71	0.154526999	0.976758975
>sp|Q9UHD8|SEPT9_HUMAN Septin-9 OS=Homo sapiens GN=SEPT9 PE=1 SV=2	41	40	0.913174052	0.976758975
>sp|Q9ULC5|ACSL5_HUMAN Long-chain-fatty-acid--CoA ligase 5 OS=Homo sapiens GN=ACSL5 PE=1 SV=1	15	11	0.508198276	0.976758975
>sp|Q8WWC4|MAIP1_HUMAN m-AAA protease-interacting protein 1, mitochondrial OS=Homo sapiens GN=C2orf47 PE=1 SV=1	13	15	0.611764889	0.976758975
>sp|P46782|RS5_HUMAN 40S ribosomal protein S5 OS=Homo sapiens GN=RPS5 PE=1 SV=4	25	24	0.977389658	0.980320362
>sp|P23528|COF1_HUMAN Cofilin-1 OS=Homo sapiens GN=CFL1 PE=1 SV=3	75	101	0.022103101	0.542653859
>sp|P30044|PRDX5_HUMAN Peroxiredoxin-5, mitochondrial OS=Homo sapiens GN=PRDX5 PE=1 SV=4	44	45	0.736239301	0.976758975
>sp|Q14258|TRI25_HUMAN E3 ubiquitin/ISG15 ligase TRIM25 OS=Homo sapiens GN=TRIM25 PE=1 SV=2	12	12	0.904615887	0.976758975
>sp|O15269|SPTC1_HUMAN Serine palmitoyltransferase 1 OS=Homo sapiens GN=SPTLC1 PE=1 SV=1	14	16	0.617593547	0.976758975
>sp|Q05193|DYN1_HUMAN Dynamin-1 OS=Homo sapiens GN=DNM1 PE=1 SV=2	3	4	0.657590918	0.976758975
>sp|Q8IXM3|RM41_HUMAN 39S ribosomal protein L41, mitochondrial OS=Homo sapiens GN=MRPL41 PE=1 SV=1	17	16	0.973190017	0.976758975
>sp|Q9UHX1|PUF60_HUMAN Poly(U)-binding-splicing factor PUF60 OS=Homo sapiens GN=PUF60 PE=1 SV=1	39	21	0.031216671	0.650365315
>sp|P35249|RFC4_HUMAN Replication factor C subunit 4 OS=Homo sapiens GN=RFC4 PE=1 SV=2	15	18	0.507270764	0.976758975
>sp|P11117|PPAL_HUMAN Lysosomal acid phosphatase OS=Homo sapiens GN=ACP2 PE=1 SV=3	11	14	0.469707869	0.976758975
>sp|Q01085|TIAR_HUMAN Nucleolysin TIAR OS=Homo sapiens GN=TIAL1 PE=1 SV=1	16	18	0.627151586	0.976758975
>sp|Q16836|HCDH_HUMAN Hydroxyacyl-coenzyme A dehydrogenase, mitochondrial OS=Homo sapiens GN=HADH PE=1 SV=3	61	55	0.768783572	0.976758975
>sp|P61604|CH10_HUMAN 10 kDa heat shock protein, mitochondrial OS=Homo sapiens GN=HSPE1 PE=1 SV=2	37	37	0.833316546	0.976758975
>sp|P07195|LDHB_HUMAN L-lactate dehydrogenase B chain OS=Homo sapiens GN=LDHB PE=1 SV=2	167	128	0.063419605	0.967303618
>sp|P62906|RL10A_HUMAN 60S ribosomal protein L10a OS=Homo sapiens GN=RPL10A PE=1 SV=2	35	27	0.40920198	0.976758975
>sp|O60493|SNX3_HUMAN Sorting nexin-3 OS=Homo sapiens GN=SNX3 PE=1 SV=3	10	13	0.457087525	0.976758975
>sp|Q9BUP3|HTAI2_HUMAN Oxidoreductase HTATIP2 OS=Homo sapiens GN=HTATIP2 PE=1 SV=2	14	17	0.499420612	0.976758975
>sp|Q13620|CUL4B_HUMAN Cullin-4B OS=Homo sapiens GN=CUL4B PE=1 SV=4	46	44	0.983088943	0.985380144
>sp|Q15365|PCBP1_HUMAN Poly(rC)-binding protein 1 OS=Homo sapiens GN=PCBP1 PE=1 SV=2	67	68	0.711080934	0.976758975
>sp|Q12846|STX4_HUMAN Syntaxin-4 OS=Homo sapiens GN=STX4 PE=1 SV=2	8	11	0.425939	0.976758975
>sp|Q99986|VRK1_HUMAN Serine/threonine-protein kinase VRK1 OS=Homo sapiens GN=VRK1 PE=1 SV=1	13	11	0.772756273	0.976758975
>sp|Q9BRQ6|MIC25_HUMAN MICOS complex subunit MIC25 OS=Homo sapiens GN=CHCHD6 PE=1 SV=1	14	12	0.788844754	0.976758975
>sp|Q9NZ45|CISD1_HUMAN CDGSH iron-sulfur domain-containing protein 1 OS=Homo sapiens GN=CISD1 PE=1 SV=1	15	17	0.622685105	0.976758975
>sp|Q96SU4|OSBL9_HUMAN Oxysterol-binding protein-related protein 9 OS=Homo sapiens GN=OSBPL9 PE=1 SV=2	12	14	0.605058117	0.976758975
>sp|Q9UKM7|MA1B1_HUMAN Endoplasmic reticulum mannosyl-oligosaccharide 1,2-alpha-mannosidase OS=Homo sapiens GN=MAN1B1 PE=1 SV=2	15	12	0.651953304	0.976758975
>sp|P43897|EFTS_HUMAN Elongation factor Ts, mitochondrial OS=Homo sapiens GN=TSFM PE=1 SV=2	12	16	0.375327559	0.976758975
>sp|Q15599|NHRF2_HUMAN Na(+)/H(+) exchange regulatory cofactor NHE-RF2 OS=Homo sapiens GN=SLC9A3R2 PE=1 SV=2	12	10	0.754969103	0.976758975
>sp|Q16630|CPSF6_HUMAN Cleavage and polyadenylation specificity factor subunit 6 OS=Homo sapiens GN=CPSF6 PE=1 SV=2	16	23	0.201787125	0.976758975
>sp|Q01130|SRSF2_HUMAN Serine/arginine-rich splicing factor 2 OS=Homo sapiens GN=SRSF2 PE=1 SV=4	31	35	0.489363995	0.976758975
>sp|Q8WUK0|PTPM1_HUMAN Phosphatidylglycerophosphatase and protein-tyrosine phosphatase 1 OS=Homo sapiens GN=PTPMT1 PE=1 SV=1	12	15	0.480814509	0.976758975
>sp|Q13409|DC1I2_HUMAN Cytoplasmic dynein 1 intermediate chain 2 OS=Homo sapiens GN=DYNC1I2 PE=1 SV=3	21	29	0.191336659	0.976758975
>sp|O75380|NDUS6_HUMAN NADH dehydrogenase [ubiquinone] iron-sulfur protein 6, mitochondrial OS=Homo sapiens GN=NDUFS6 PE=1 SV=1	15	18	0.507270764	0.976758975
>sp|P25398|RS12_HUMAN 40S ribosomal protein S12 OS=Homo sapiens GN=RPS12 PE=1 SV=3	41	44	0.581591829	0.976758975
>sp|P31689|DNJA1_HUMAN DnaJ homolog subfamily A member 1 OS=Homo sapiens GN=DNAJA1 PE=1 SV=2	25	18	0.362818763	0.976758975
>sp|O75251|NDUS7_HUMAN NADH dehydrogenase [ubiquinone] iron-sulfur protein 7, mitochondrial OS=Homo sapiens GN=NDUFS7 PE=1 SV=3	13	16	0.490653865	0.976758975
>sp|Q9BXJ9|NAA15_HUMAN N-alpha-acetyltransferase 15, NatA auxiliary subunit OS=Homo sapiens GN=NAA15 PE=1 SV=1	39	46	0.324454854	0.976758975
>sp|Q86V81|THOC4_HUMAN THO complex subunit 4 OS=Homo sapiens GN=ALYREF PE=1 SV=3	18	14	0.568717151	0.976758975
>sp|Q13151|ROA0_HUMAN Heterogeneous nuclear ribonucleoprotein A0 OS=Homo sapiens GN=HNRNPA0 PE=1 SV=1	10	21	0.032975538	0.682287678
>sp|Q9H2W6|RM46_HUMAN 39S ribosomal protein L46, mitochondrial OS=Homo sapiens GN=MRPL46 PE=1 SV=1	12	15	0.480814509	0.976758975
>sp|O43493|TGON2_HUMAN Trans-Golgi network integral membrane protein 2 OS=Homo sapiens GN=TGOLN2 PE=1 SV=2	17	13	0.55003542	0.976758975
>sp|Q86XP3|DDX42_HUMAN ATP-dependent RNA helicase DDX42 OS=Homo sapiens GN=DDX42 PE=1 SV=1	10	12	0.588234739	0.976758975
>sp|O75915|PRAF3_HUMAN PRA1 family protein 3 OS=Homo sapiens GN=ARL6IP5 PE=1 SV=1	14	12	0.788844754	0.976758975
>sp|P36578|RL4_HUMAN 60S ribosomal protein L4 OS=Homo sapiens GN=RPL4 PE=1 SV=5	38	37	0.923233482	0.976758975
>sp|Q96HR9|REEP6_HUMAN Receptor expression-enhancing protein 6 OS=Homo sapiens GN=REEP6 PE=1 SV=1	13	12	0.938015862	0.976758975
>sp|Q13445|TMED1_HUMAN Transmembrane emp24 domain-containing protein 1 OS=Homo sapiens GN=TMED1 PE=1 SV=1	17	15	0.829462554	0.976758975
>sp|O95298|NDUC2_HUMAN NADH dehydrogenase [ubiquinone] 1 subunit C2 OS=Homo sapiens GN=NDUFC2 PE=1 SV=1	10	8	0.712670977	0.976758975
>sp|P15880|RS2_HUMAN 40S ribosomal protein S2 OS=Homo sapiens GN=RPS2 PE=1 SV=2	30	34	0.486474357	0.976758975
>sp|Q96FZ7|CHMP6_HUMAN Charged multivesicular body protein 6 OS=Homo sapiens GN=CHMP6 PE=1 SV=3	10	11	0.74113222	0.976758975
>sp|Q86U42|PABP2_HUMAN Polyadenylate-binding protein 2 OS=Homo sapiens GN=PABPN1 PE=1 SV=3	16	14	0.817000224	0.976758975
>sp|P49406|RM19_HUMAN 39S ribosomal protein L19, mitochondrial OS=Homo sapiens GN=MRPL19 PE=1 SV=2	14	11	0.632193716	0.976758975
>sp|P62829|RL23_HUMAN 60S ribosomal protein L23 OS=Homo sapiens GN=RPL23 PE=1 SV=1	19	22	0.531725921	0.976758975
>sp|P60953|CDC42_HUMAN Cell division control protein 42 homolog OS=Homo sapiens GN=CDC42 PE=1 SV=2	24	22	0.897278502	0.976758975
>sp|P28340|DPOD1_HUMAN DNA polymerase delta catalytic subunit OS=Homo sapiens GN=POLD1 PE=1 SV=2	10	1	0.00439249	0.174512466
>sp|Q9H0P0|5NT3A_HUMAN Cytosolic 5'-nucleotidase 3A OS=Homo sapiens GN=NT5C3A PE=1 SV=3	14	12	0.788844754	0.976758975
>sp|Q9Y371|SHLB1_HUMAN Endophilin-B1 OS=Homo sapiens GN=SH3GLB1 PE=1 SV=1	12	18	0.217639472	0.976758975
>sp|Q9NP80|PLPL8_HUMAN Calcium-independent phospholipase A2-gamma OS=Homo sapiens GN=PNPLA8 PE=1 SV=1	9	12	0.442636435	0.976758975
>sp|Q6P587|FAHD1_HUMAN Acylpyruvase FAHD1, mitochondrial OS=Homo sapiens GN=FAHD1 PE=1 SV=2	14	17	0.499420612	0.976758975
>sp|O14925|TIM23_HUMAN Mitochondrial import inner membrane translocase subunit Tim23 OS=Homo sapiens GN=TIMM23 PE=1 SV=1	10	12	0.588234739	0.976758975
>sp|P43686|PRS6B_HUMAN 26S protease regulatory subunit 6B OS=Homo sapiens GN=PSMC4 PE=1 SV=2	46	56	0.215645496	0.976758975
>sp|Q9NRX2|RM17_HUMAN 39S ribosomal protein L17, mitochondrial OS=Homo sapiens GN=MRPL17 PE=1 SV=1	7	6	0.849807722	0.976758975
>sp|Q8N0X7|SPG20_HUMAN Spartin OS=Homo sapiens GN=SPG20 PE=1 SV=1	11	13	0.597292947	0.976758975
>sp|P15927|RFA2_HUMAN Replication protein A 32 kDa subunit OS=Homo sapiens GN=RPA2 PE=1 SV=1	16	16	0.889944967	0.976758975
>sp|P04156|PRIO_HUMAN Major prion protein OS=Homo sapiens GN=PRNP PE=1 SV=1	9	11	0.577571715	0.976758975
>sp|P61009|SPCS3_HUMAN Signal peptidase complex subunit 3 OS=Homo sapiens GN=SPCS3 PE=1 SV=1	8	7	0.870029693	0.976758975
>sp|Q15165|PON2_HUMAN Serum paraoxonase/arylesterase 2 OS=Homo sapiens GN=PON2 PE=1 SV=3	11	9	0.735108882	0.976758975
>sp|Q14011|CIRBP_HUMAN Cold-inducible RNA-binding protein OS=Homo sapiens GN=CIRBP PE=1 SV=1	8	15	0.112328862	0.976758975
>sp|Q92888|ARHG1_HUMAN Rho guanine nucleotide exchange factor 1 OS=Homo sapiens GN=ARHGEF1 PE=1 SV=2	11	13	0.597292947	0.976758975
>sp|Q9BXP5|SRRT_HUMAN Serrate RNA effector molecule homolog OS=Homo sapiens GN=SRRT PE=1 SV=1	34	30	0.760642258	0.976758975
>sp|Q9BYZ2|LDH6B_HUMAN L-lactate dehydrogenase A-like 6B OS=Homo sapiens GN=LDHAL6B PE=1 SV=3	28	47	0.015638195	0.446244418
>sp|Q9UBI6|GBG12_HUMAN Guanine nucleotide-binding protein G(I)/G(S)/G(O) subunit gamma-12 OS=Homo sapiens GN=GNG12 PE=1 SV=3	10	10	0.912892963	0.976758975
>sp|Q7Z7H5|TMED4_HUMAN Transmembrane emp24 domain-containing protein 4 OS=Homo sapiens GN=TMED4 PE=1 SV=1	8	11	0.425939	0.976758975
>sp|Q9H853|TBA4B_HUMAN Putative tubulin-like protein alpha-4B OS=Homo sapiens GN=TUBA4B PE=5 SV=2	19	24	0.355633114	0.976758975
>sp|Q14498|RBM39_HUMAN RNA-binding protein 39 OS=Homo sapiens GN=RBM39 PE=1 SV=2	18	29	0.075204108	0.976758975
>sp|Q9NUP9|LIN7C_HUMAN Protein lin-7 homolog C OS=Homo sapiens GN=LIN7C PE=1 SV=1	12	7	0.294639578	0.976758975
>sp|Q99442|SEC62_HUMAN Translocation protein SEC62 OS=Homo sapiens GN=SEC62 PE=1 SV=1	8	10	0.564879355	0.976758975
>sp|P49585|PCY1A_HUMAN Choline-phosphate cytidylyltransferase A OS=Homo sapiens GN=PCYT1A PE=1 SV=2	10	7	0.529348099	0.976758975
>sp|P40222|TXLNA_HUMAN Alpha-taxilin OS=Homo sapiens GN=TXLNA PE=1 SV=3	13	13	0.900740244	0.976758975
>sp|Q9BSJ2|GCP2_HUMAN Gamma-tubulin complex component 2 OS=Homo sapiens GN=TUBGCP2 PE=1 SV=2	6	3	0.348732773	0.976758975
>sp|Q9Y2S7|PDIP2_HUMAN Polymerase delta-interacting protein 2 OS=Homo sapiens GN=POLDIP2 PE=1 SV=1	10	11	0.74113222	0.976758975
>sp|Q9Y6E2|BZW2_HUMAN Basic leucine zipper and W2 domain-containing protein 2 OS=Homo sapiens GN=BZW2 PE=1 SV=1	7	8	0.724075548	0.976758975
>sp|O43301|HS12A_HUMAN Heat shock 70 kDa protein 12A OS=Homo sapiens GN=HSPA12A PE=1 SV=2	9	13	0.332201206	0.976758975
>sp|Q8NE71|ABCF1_HUMAN ATP-binding cassette sub-family F member 1 OS=Homo sapiens GN=ABCF1 PE=1 SV=2	13	11	0.772756273	0.976758975
>sp|P61006|RAB8A_HUMAN Ras-related protein Rab-8A OS=Homo sapiens GN=RAB8A PE=1 SV=1	8	6	0.656953852	0.976758975
>sp|P15153|RAC2_HUMAN Ras-related C3 botulinum toxin substrate 2 OS=Homo sapiens GN=RAC2 PE=1 SV=1	10	16	0.191438695	0.976758975
>sp|A2RRP1|NBAS_HUMAN Neuroblastoma-amplified sequence OS=Homo sapiens GN=NBAS PE=1 SV=2	8	6	0.656953852	0.976758975
>sp|P57105|SYJ2B_HUMAN Synaptojanin-2-binding protein OS=Homo sapiens GN=SYNJ2BP PE=1 SV=2	10	12	0.588234739	0.976758975
>sp|Q99943|PLCA_HUMAN 1-acyl-sn-glycerol-3-phosphate acyltransferase alpha OS=Homo sapiens GN=AGPAT1 PE=1 SV=2	4	3	0.753493897	0.976758975
>sp|P42126|ECI1_HUMAN Enoyl-CoA delta isomerase 1, mitochondrial OS=Homo sapiens GN=ECI1 PE=1 SV=1	23	22	0.988043217	0.989193251
>sp|Q96KR1|ZFR_HUMAN Zinc finger RNA-binding protein OS=Homo sapiens GN=ZFR PE=1 SV=2	5	9	0.242999994	0.976758975
>sp|Q9BUB7|TMM70_HUMAN Transmembrane protein 70, mitochondrial OS=Homo sapiens GN=TMEM70 PE=1 SV=2	10	9	0.902188213	0.976758975
>sp|P49810|PSN2_HUMAN Presenilin-2 OS=Homo sapiens GN=PSEN2 PE=1 SV=1	8	6	0.656953852	0.976758975
>sp|Q9H3Z4|DNJC5_HUMAN DnaJ homolog subfamily C member 5 OS=Homo sapiens GN=DNAJC5 PE=1 SV=1	10	11	0.74113222	0.976758975
>sp|P56962|STX17_HUMAN Syntaxin-17 OS=Homo sapiens GN=STX17 PE=1 SV=2	5	7	0.507149186	0.976758975
>sp|Q9BRJ2|RM45_HUMAN 39S ribosomal protein L45, mitochondrial OS=Homo sapiens GN=MRPL45 PE=1 SV=2	10	8	0.712670977	0.976758975
>sp|Q6UWP8|SBSN_HUMAN Suprabasin OS=Homo sapiens GN=SBSN PE=1 SV=2	7	5	0.62115374	0.976758975
>sp|P55011|S12A2_HUMAN Solute carrier family 12 member 2 OS=Homo sapiens GN=SLC12A2 PE=1 SV=1	10	8	0.712670977	0.976758975
>sp|O15127|SCAM2_HUMAN Secretory carrier-associated membrane protein 2 OS=Homo sapiens GN=SCAMP2 PE=1 SV=2	10	11	0.74113222	0.976758975
>sp|P23527|H2B1O_HUMAN Histone H2B type 1-O OS=Homo sapiens GN=HIST1H2BO PE=1 SV=3	15	20	0.321587776	0.976758975
>sp|Q86UE4|LYRIC_HUMAN Protein LYRIC OS=Homo sapiens GN=MTDH PE=1 SV=2	5	10	0.162292339	0.976758975
>sp|Q9H0N0|RAB6C_HUMAN Ras-related protein Rab-6C OS=Homo sapiens GN=RAB6C PE=1 SV=2	4	5	0.684003306	0.976758975
>sp|Q9NXF1|TEX10_HUMAN Testis-expressed sequence 10 protein OS=Homo sapiens GN=TEX10 PE=1 SV=2	5	2	0.276186456	0.976758975
>sp|Q96N67|DOCK7_HUMAN Dedicator of cytokinesis protein 7 OS=Homo sapiens GN=DOCK7 PE=1 SV=4	6	3	0.348732773	0.976758975
>sp|Q96RU3|FNBP1_HUMAN Formin-binding protein 1 OS=Homo sapiens GN=FNBP1 PE=1 SV=2	13	16	0.490653865	0.976758975
>sp|O14548|COX7R_HUMAN Cytochrome c oxidase subunit 7A-related protein, mitochondrial OS=Homo sapiens GN=COX7A2L PE=1 SV=2	7	6	0.849807722	0.976758975
>sp|O43929|ORC4_HUMAN Origin recognition complex subunit 4 OS=Homo sapiens GN=ORC4 PE=1 SV=2	6	8	0.530756679	0.976758975
>sp|P17152|TMM11_HUMAN Transmembrane protein 11, mitochondrial OS=Homo sapiens GN=TMEM11 PE=1 SV=1	10	9	0.902188213	0.976758975
>sp|Q96EI5|TCAL4_HUMAN Transcription elongation factor A protein-like 4 OS=Homo sapiens GN=TCEAL4 PE=1 SV=2	6	8	0.530756679	0.976758975
>sp|Q9Y4J8|DTNA_HUMAN Dystrobrevin alpha OS=Homo sapiens GN=DTNA PE=1 SV=2	9	7	0.686955015	0.976758975
>sp|P84103|SRSF3_HUMAN Serine/arginine-rich splicing factor 3 OS=Homo sapiens GN=SRSF3 PE=1 SV=1	9	7	0.686955015	0.976758975
>sp|P46783|RS10_HUMAN 40S ribosomal protein S10 OS=Homo sapiens GN=RPS10 PE=1 SV=1	25	28	0.554975411	0.976758975
>sp|P35250|RFC2_HUMAN Replication factor C subunit 2 OS=Homo sapiens GN=RFC2 PE=1 SV=3	15	20	0.321587776	0.976758975
>sp|Q86VU5|CMTD1_HUMAN Catechol O-methyltransferase domain-containing protein 1 OS=Homo sapiens GN=COMTD1 PE=1 SV=1	7	6	0.849807722	0.976758975
>sp|P60891|PRPS1_HUMAN Ribose-phosphate pyrophosphokinase 1 OS=Homo sapiens GN=PRPS1 PE=1 SV=2	41	53	0.139760866	0.976758975
>sp|Q4KMQ2|ANO6_HUMAN Anoctamin-6 OS=Homo sapiens GN=ANO6 PE=1 SV=2	7	5	0.62115374	0.976758975
>sp|Q68D85|NR3L1_HUMAN Natural cytotoxicity triggering receptor 3 ligand 1 OS=Homo sapiens GN=NCR3LG1 PE=1 SV=1	8	10	0.564879355	0.976758975
>tr|H0YGJ7|H0YGJ7_HUMAN Eukaryotic translation initiation factor 3 subunit J (Fragment) OS=Homo sapiens GN=EIF3J PE=1 SV=1	2	1	0.588509808	0.976758975
>sp|P62249|RS16_HUMAN 40S ribosomal protein S16 OS=Homo sapiens GN=RPS16 PE=1 SV=2	28	30	0.653442983	0.976758975
>sp|Q9H6V9|LDAH_HUMAN Lipid droplet-associated hydrolase OS=Homo sapiens GN=LDAH PE=1 SV=1	7	5	0.62115374	0.976758975
>sp|Q9BT17|MTG1_HUMAN Mitochondrial ribosome-associated GTPase 1 OS=Homo sapiens GN=MTG1 PE=1 SV=2	2	1	0.588509808	0.976758975
>sp|Q99961|SH3G1_HUMAN Endophilin-A2 OS=Homo sapiens GN=SH3GL1 PE=1 SV=1	14	17	0.499420612	0.976758975
>sp|Q9NRW7|VPS45_HUMAN Vacuolar protein sorting-associated protein 45 OS=Homo sapiens GN=VPS45 PE=1 SV=1	7	8	0.724075548	0.976758975
>sp|P08621|RU17_HUMAN U1 small nuclear ribonucleoprotein 70 kDa OS=Homo sapiens GN=SNRNP70 PE=1 SV=2	13	22	0.094130073	0.976758975
>sp|Q66K74|MAP1S_HUMAN Microtubule-associated protein 1S OS=Homo sapiens GN=MAP1S PE=1 SV=2	7	9	0.549562517	0.976758975
>sp|Q04721|NOTC2_HUMAN Neurogenic locus notch homolog protein 2 OS=Homo sapiens GN=NOTCH2 PE=1 SV=3	10	6	0.363823103	0.976758975
>sp|P18669|PGAM1_HUMAN Phosphoglycerate mutase 1 OS=Homo sapiens GN=PGAM1 PE=1 SV=2	149	105	0.017271878	0.485953166
>sp|P56556|NDUA6_HUMAN NADH dehydrogenase [ubiquinone] 1 alpha subcomplex subunit 6 OS=Homo sapiens GN=NDUFA6 PE=1 SV=3	13	9	0.458773919	0.976758975
>sp|Q86UT6|NLRX1_HUMAN NLR family member X1 OS=Homo sapiens GN=NLRX1 PE=1 SV=1	8	6	0.656953852	0.976758975
>sp|Q15691|MARE1_HUMAN Microtubule-associated protein RP/EB family member 1 OS=Homo sapiens GN=MAPRE1 PE=1 SV=3	28	34	0.339451518	0.976758975
>sp|P84243|H33_HUMAN Histone H3.3 OS=Homo sapiens GN=H3F3A PE=1 SV=2	13	2	0.003579491	0.15731471
>sp|P61421|VA0D1_HUMAN V-type proton ATPase subunit d 1 OS=Homo sapiens GN=ATP6V0D1 PE=1 SV=1	8	11	0.425939	0.976758975
>sp|Q8NE01|CNNM3_HUMAN Metal transporter CNNM3 OS=Homo sapiens GN=CNNM3 PE=1 SV=1	5	4	0.79455508	0.976758975
>sp|Q06124|PTN11_HUMAN Tyrosine-protein phosphatase non-receptor type 11 OS=Homo sapiens GN=PTPN11 PE=1 SV=2	16	12	0.529931732	0.976758975
>Q0IIK2 TREMBL:Q0IIK2 (Bos taurus) Transferrin	119	114	0.963487839	0.976758975
>sp|P19440|GGT1_HUMAN Gamma-glutamyltranspeptidase 1 OS=Homo sapiens GN=GGT1 PE=1 SV=2	7	6	0.849807722	0.976758975
>sp|Q12849|GRSF1_HUMAN G-rich sequence factor 1 OS=Homo sapiens GN=GRSF1 PE=1 SV=3	9	5	0.324254011	0.976758975
>sp|Q99829|CPNE1_HUMAN Copine-1 OS=Homo sapiens GN=CPNE1 PE=1 SV=1	46	43	0.930397475	0.976758975
>sp|Q9Y4Z0|LSM4_HUMAN U6 snRNA-associated Sm-like protein LSm4 OS=Homo sapiens GN=LSM4 PE=1 SV=1	15	13	0.803519119	0.976758975
>sp|Q14573|ITPR3_HUMAN Inositol 1,4,5-trisphosphate receptor type 3 OS=Homo sapiens GN=ITPR3 PE=1 SV=2	3	1	0.329447114	0.976758975
>sp|P49721|PSB2_HUMAN Proteasome subunit beta type-2 OS=Homo sapiens GN=PSMB2 PE=1 SV=1	14	22	0.137468309	0.976758975
>sp|P62314|SMD1_HUMAN Small nuclear ribonucleoprotein Sm D1 OS=Homo sapiens GN=SNRPD1 PE=1 SV=1	31	33	0.655761374	0.976758975
>sp|Q9Y320|TMX2_HUMAN Thioredoxin-related transmembrane protein 2 OS=Homo sapiens GN=TMX2 PE=1 SV=1	4	3	0.753493897	0.976758975
>sp|O75063|XYLK_HUMAN Glycosaminoglycan xylosylkinase OS=Homo sapiens GN=FAM20B PE=1 SV=1	5	4	0.79455508	0.976758975
>sp|P62750|RL23A_HUMAN 60S ribosomal protein L23a OS=Homo sapiens GN=RPL23A PE=1 SV=1	23	21	0.889148309	0.976758975
>sp|Q330K2|NDUF6_HUMAN NADH dehydrogenase (ubiquinone) complex I, assembly factor 6 OS=Homo sapiens GN=NDUFAF6 PE=1 SV=2	4	3	0.753493897	0.976758975
>sp|P25685|DNJB1_HUMAN DnaJ homolog subfamily B member 1 OS=Homo sapiens GN=DNAJB1 PE=1 SV=4	16	9	0.197710856	0.976758975
>sp|Q13884|SNTB1_HUMAN Beta-1-syntrophin OS=Homo sapiens GN=SNTB1 PE=1 SV=3	5	3	0.520800622	0.976758975
>sp|P67870|CSK2B_HUMAN Casein kinase II subunit beta OS=Homo sapiens GN=CSNK2B PE=1 SV=1	9	10	0.736804099	0.976758975
>sp|O94804|STK10_HUMAN Serine/threonine-protein kinase 10 OS=Homo sapiens GN=STK10 PE=1 SV=1	7	7	0.927078754	0.976758975
>sp|Q02447|SP3_HUMAN Transcription factor Sp3 OS=Homo sapiens GN=SP3 PE=1 SV=3	3	4	0.657590918	0.976758975
>sp|P19525|E2AK2_HUMAN Interferon-induced, double-stranded RNA-activated protein kinase OS=Homo sapiens GN=EIF2AK2 PE=1 SV=2	9	8	0.887232389	0.976758975
>sp|Q86YQ8|CPNE8_HUMAN Copine-8 OS=Homo sapiens GN=CPNE8 PE=1 SV=2	2	1	0.588509808	0.976758975
>sp|Q9NUM3|S39A9_HUMAN Zinc transporter ZIP9 OS=Homo sapiens GN=SLC39A9 PE=2 SV=2	11	10	0.915413534	0.976758975
>sp|P82094|TMF1_HUMAN TATA element modulatory factor OS=Homo sapiens GN=TMF1 PE=1 SV=2	6	3	0.348732773	0.976758975
>sp|Q08209|PP2BA_HUMAN Serine/threonine-protein phosphatase 2B catalytic subunit alpha isoform OS=Homo sapiens GN=PPP3CA PE=1 SV=1	16	17	0.75304595	0.976758975
>sp|O15042|SR140_HUMAN U2 snRNP-associated SURP motif-containing protein OS=Homo sapiens GN=U2SURP PE=1 SV=2	6	6	0.932474991	0.976758975
>sp|Q7LGA3|HS2ST_HUMAN Heparan sulfate 2-O-sulfotransferase 1 OS=Homo sapiens GN=HS2ST1 PE=1 SV=1	6	10	0.270136581	0.976758975
>sp|P17812|PYRG1_HUMAN CTP synthase 1 OS=Homo sapiens GN=CTPS1 PE=1 SV=2	34	34	0.840124486	0.976758975
>sp|Q07020|RL18_HUMAN 60S ribosomal protein L18 OS=Homo sapiens GN=RPL18 PE=1 SV=2	23	13	0.125486124	0.976758975
>sp|O43676|NDUB3_HUMAN NADH dehydrogenase [ubiquinone] 1 beta subcomplex subunit 3 OS=Homo sapiens GN=NDUFB3 PE=1 SV=3	8	5	0.454403022	0.976758975
>sp|P10619|PPGB_HUMAN Lysosomal protective protein OS=Homo sapiens GN=CTSA PE=1 SV=2	7	5	0.62115374	0.976758975
>sp|P06239|LCK_HUMAN Tyrosine-protein kinase Lck OS=Homo sapiens GN=LCK PE=1 SV=6	2	1	0.588509808	0.976758975
>sp|Q9UBT7|CTNL1_HUMAN Alpha-catulin OS=Homo sapiens GN=CTNNAL1 PE=1 SV=2	3	4	0.657590918	0.976758975
>sp|O60869|EDF1_HUMAN Endothelial differentiation-related factor 1 OS=Homo sapiens GN=EDF1 PE=1 SV=1	7	7	0.927078754	0.976758975
>sp|O75828|CBR3_HUMAN Carbonyl reductase [NADPH] 3 OS=Homo sapiens GN=CBR3 PE=1 SV=3	2	1	0.588509808	0.976758975
>sp|Q15125|EBP_HUMAN 3-beta-hydroxysteroid-Delta(8),Delta(7)-isomerase OS=Homo sapiens GN=EBP PE=1 SV=3	8	6	0.656953852	0.976758975
>sp|P55735|SEC13_HUMAN Protein SEC13 homolog OS=Homo sapiens GN=SEC13 PE=1 SV=3	8	8	0.922058977	0.976758975
>sp|O60645|EXOC3_HUMAN Exocyst complex component 3 OS=Homo sapiens GN=EXOC3 PE=1 SV=2	4	3	0.753493897	0.976758975
>sp|Q6P1L8|RM14_HUMAN 39S ribosomal protein L14, mitochondrial OS=Homo sapiens GN=MRPL14 PE=1 SV=1	4	3	0.753493897	0.976758975
>sp|Q96PU8|QKI_HUMAN Protein quaking OS=Homo sapiens GN=QKI PE=1 SV=1	5	5	0.938346462	0.976758975
>sp|P23511|NFYA_HUMAN Nuclear transcription factor Y subunit alpha OS=Homo sapiens GN=NFYA PE=1 SV=2	4	5	0.684003306	0.976758975
>sp|Q9Y6N1|COX11_HUMAN Cytochrome c oxidase assembly protein COX11, mitochondrial OS=Homo sapiens GN=COX11 PE=1 SV=3	3	5	0.435542523	0.976758975
>sp|P61088|UBE2N_HUMAN Ubiquitin-conjugating enzyme E2 N OS=Homo sapiens GN=UBE2N PE=1 SV=1	27	24	0.805959605	0.976758975
>sp|Q8N983|RM43_HUMAN 39S ribosomal protein L43, mitochondrial OS=Homo sapiens GN=MRPL43 PE=1 SV=1	6	8	0.530756679	0.976758975
>sp|Q14919|NC2A_HUMAN Dr1-associated corepressor OS=Homo sapiens GN=DRAP1 PE=1 SV=3	6	8	0.530756679	0.976758975
>sp|Q15061|WDR43_HUMAN WD repeat-containing protein 43 OS=Homo sapiens GN=WDR43 PE=1 SV=3	4	3	0.753493897	0.976758975
>sp|Q9H0W5|CCDC8_HUMAN Coiled-coil domain-containing protein 8 OS=Homo sapiens GN=CCDC8 PE=1 SV=2	3	4	0.657590918	0.976758975
>sp|P18858|DNLI1_HUMAN DNA ligase 1 OS=Homo sapiens GN=LIG1 PE=1 SV=1	7	3	0.22756096	0.976758975
>sp|P14406|CX7A2_HUMAN Cytochrome c oxidase subunit 7A2, mitochondrial OS=Homo sapiens GN=COX7A2 PE=1 SV=1	3	4	0.657590918	0.976758975
>sp|Q96AX1|VP33A_HUMAN Vacuolar protein sorting-associated protein 33A OS=Homo sapiens GN=VPS33A PE=1 SV=1	4	5	0.684003306	0.976758975
>sp|Q9Y5U8|MPC1_HUMAN Mitochondrial pyruvate carrier 1 OS=Homo sapiens GN=MPC1 PE=1 SV=1	6	7	0.714619176	0.976758975
>sp|P21397|AOFA_HUMAN Amine oxidase [flavin-containing] A OS=Homo sapiens GN=MAOA PE=1 SV=1	4	5	0.684003306	0.976758975
>sp|P55265|DSRAD_HUMAN Double-stranded RNA-specific adenosine deaminase OS=Homo sapiens GN=ADAR PE=1 SV=4	2	1	0.588509808	0.976758975
>sp|Q8N5K1|CISD2_HUMAN CDGSH iron-sulfur domain-containing protein 2 OS=Homo sapiens GN=CISD2 PE=1 SV=1	4	5	0.684003306	0.976758975
>sp|Q96F07|CYFP2_HUMAN Cytoplasmic FMR1-interacting protein 2 OS=Homo sapiens GN=CYFIP2 PE=1 SV=2	7	4	0.406674184	0.976758975
>sp|O60763|USO1_HUMAN General vesicular transport factor p115 OS=Homo sapiens GN=USO1 PE=1 SV=2	40	39	0.916453848	0.976758975
>sp|Q9HBM0|VEZA_HUMAN Vezatin OS=Homo sapiens GN=VEZT PE=1 SV=3	2	1	0.588509808	0.976758975
>sp|Q15181|IPYR_HUMAN Inorganic pyrophosphatase OS=Homo sapiens GN=PPA1 PE=1 SV=2	51	60	0.265851015	0.976758975
>sp|P63151|2ABA_HUMAN Serine/threonine-protein phosphatase 2A 55 kDa regulatory subunit B alpha isoform OS=Homo sapiens GN=PPP2R2A PE=1 SV=1	7	2	0.10016873	0.976758975
>sp|P25789|PSA4_HUMAN Proteasome subunit alpha type-4 OS=Homo sapiens GN=PSMA4 PE=1 SV=1	26	21	0.573702991	0.976758975
>sp|Q8WVQ1|CANT1_HUMAN Soluble calcium-activated nucleotidase 1 OS=Homo sapiens GN=CANT1 PE=1 SV=1	5	3	0.520800622	0.976758975
>sp|Q96GM5|SMRD1_HUMAN SWI/SNF-related matrix-associated actin-dependent regulator of chromatin subfamily D member 1 OS=Homo sapiens GN=SMARCD1 PE=1 SV=2	4	3	0.753493897	0.976758975
>sp|Q8WVB6|CTF18_HUMAN Chromosome transmission fidelity protein 18 homolog OS=Homo sapiens GN=CHTF18 PE=1 SV=1	7	2	0.10016873	0.976758975
>sp|Q9P287|BCCIP_HUMAN BRCA2 and CDKN1A-interacting protein OS=Homo sapiens GN=BCCIP PE=1 SV=1	16	18	0.627151586	0.976758975
>sp|Q7Z3D4|LYSM3_HUMAN LysM and putative peptidoglycan-binding domain-containing protein 3 OS=Homo sapiens GN=LYSMD3 PE=1 SV=2	2	1	0.588509808	0.976758975
>sp|O60783|RT14_HUMAN 28S ribosomal protein S14, mitochondrial OS=Homo sapiens GN=MRPS14 PE=1 SV=1	3	4	0.657590918	0.976758975
>sp|O43674|NDUB5_HUMAN NADH dehydrogenase [ubiquinone] 1 beta subcomplex subunit 5, mitochondrial OS=Homo sapiens GN=NDUFB5 PE=1 SV=1	7	9	0.549562517	0.976758975
>sp|P61313|RL15_HUMAN 60S ribosomal protein L15 OS=Homo sapiens GN=RPL15 PE=1 SV=2	24	42	0.015191203	0.444280559
>sp|Q01650|LAT1_HUMAN Large neutral amino acids transporter small subunit 1 OS=Homo sapiens GN=SLC7A5 PE=1 SV=2	7	5	0.62115374	0.976758975
>sp|O14929|HAT1_HUMAN Histone acetyltransferase type B catalytic subunit OS=Homo sapiens GN=HAT1 PE=1 SV=1	12	10	0.754969103	0.976758975
>sp|P51665|PSMD7_HUMAN 26S proteasome non-ATPase regulatory subunit 7 OS=Homo sapiens GN=PSMD7 PE=1 SV=2	25	31	0.324322001	0.976758975
>sp|Q6UB99|ANR11_HUMAN Ankyrin repeat domain-containing protein 11 OS=Homo sapiens GN=ANKRD11 PE=1 SV=3	3	1	0.329447114	0.976758975
>sp|O00422|SAP18_HUMAN Histone deacetylase complex subunit SAP18 OS=Homo sapiens GN=SAP18 PE=1 SV=1	4	2	0.444217003	0.976758975
>sp|P35268|RL22_HUMAN 60S ribosomal protein L22 OS=Homo sapiens GN=RPL22 PE=1 SV=2	11	12	0.744528487	0.976758975
>sp|O00541|PESC_HUMAN Pescadillo homolog OS=Homo sapiens GN=PES1 PE=1 SV=1	4	6	0.476630439	0.976758975
>sp|Q9Y4R8|TELO2_HUMAN Telomere length regulation protein TEL2 homolog OS=Homo sapiens GN=TELO2 PE=1 SV=2	7	3	0.22756096	0.976758975
>sp|Q8NBL1|PGLT1_HUMAN Protein O-glucosyltransferase 1 OS=Homo sapiens GN=POGLUT1 PE=1 SV=1	4	3	0.753493897	0.976758975
>sp|Q6P4Q7|CNNM4_HUMAN Metal transporter CNNM4 OS=Homo sapiens GN=CNNM4 PE=1 SV=3	2	1	0.588509808	0.976758975
>sp|P63167|DYL1_HUMAN Dynein light chain 1, cytoplasmic OS=Homo sapiens GN=DYNLL1 PE=1 SV=1	4	7	0.32169475	0.976758975
>sp|P83731|RL24_HUMAN 60S ribosomal protein L24 OS=Homo sapiens GN=RPL24 PE=1 SV=1	13	15	0.611764889	0.976758975
>sp|Q969E2|SCAM4_HUMAN Secretory carrier-associated membrane protein 4 OS=Homo sapiens GN=SCAMP4 PE=1 SV=1	4	3	0.753493897	0.976758975
>sp|P22061|PIMT_HUMAN Protein-L-isoaspartate(D-aspartate) O-methyltransferase OS=Homo sapiens GN=PCMT1 PE=1 SV=4	22	28	0.3065503	0.976758975
>sp|P00918|CAH2_HUMAN Carbonic anhydrase 2 OS=Homo sapiens GN=CA2 PE=1 SV=2	54	49	0.806705906	0.976758975
>sp|P41567|EIF1_HUMAN Eukaryotic translation initiation factor 1 OS=Homo sapiens GN=EIF1 PE=1 SV=1	6	12	0.12582083	0.976758975
>sp|Q8N7R7|CCYL1_HUMAN Cyclin-Y-like protein 1 OS=Homo sapiens GN=CCNYL1 PE=1 SV=2	4	3	0.753493897	0.976758975
>sp|Q9NYU2|UGGG1_HUMAN UDP-glucose:glycoprotein glucosyltransferase 1 OS=Homo sapiens GN=UGGT1 PE=1 SV=3	39	17	0.005110474	0.197082133
>sp|P40189|IL6RB_HUMAN Interleukin-6 receptor subunit beta OS=Homo sapiens GN=IL6ST PE=1 SV=2	2	1	0.588509808	0.976758975
>sp|Q12800|TFCP2_HUMAN Alpha-globin transcription factor CP2 OS=Homo sapiens GN=TFCP2 PE=1 SV=2	4	3	0.753493897	0.976758975
>sp|P78334|GBRE_HUMAN Gamma-aminobutyric acid receptor subunit epsilon OS=Homo sapiens GN=GABRE PE=2 SV=2	3	1	0.329447114	0.976758975
>sp|Q9Y5J7|TIM9_HUMAN Mitochondrial import inner membrane translocase subunit Tim9 OS=Homo sapiens GN=TIMM9 PE=1 SV=1	4	5	0.684003306	0.976758975
>sp|Q15287|RNPS1_HUMAN RNA-binding protein with serine-rich domain 1 OS=Homo sapiens GN=RNPS1 PE=1 SV=1	4	3	0.753493897	0.976758975
>sp|O95470|SGPL1_HUMAN Sphingosine-1-phosphate lyase 1 OS=Homo sapiens GN=SGPL1 PE=1 SV=3	5	8	0.35565135	0.976758975
>sp|P60900|PSA6_HUMAN Proteasome subunit alpha type-6 OS=Homo sapiens GN=PSMA6 PE=1 SV=1	26	25	0.972373141	0.976758975
>sp|Q16543|CDC37_HUMAN Hsp90 co-chaperone Cdc37 OS=Homo sapiens GN=CDC37 PE=1 SV=1	44	29	0.120166177	0.976758975
>sp|Q9BXS6|NUSAP_HUMAN Nucleolar and spindle-associated protein 1 OS=Homo sapiens GN=NUSAP1 PE=1 SV=1	5	5	0.938346462	0.976758975
>sp|Q9UNE7|CHIP_HUMAN E3 ubiquitin-protein ligase CHIP OS=Homo sapiens GN=STUB1 PE=1 SV=2	5	1	0.099158423	0.976758975
>sp|P09234|RU1C_HUMAN U1 small nuclear ribonucleoprotein C OS=Homo sapiens GN=SNRPC PE=1 SV=1	3	4	0.657590918	0.976758975
>sp|O14617|AP3D1_HUMAN AP-3 complex subunit delta-1 OS=Homo sapiens GN=AP3D1 PE=1 SV=1	3	2	0.693398847	0.976758975
>sp|Q6P161|RM54_HUMAN 39S ribosomal protein L54, mitochondrial OS=Homo sapiens GN=MRPL54 PE=1 SV=1	3	4	0.657590918	0.976758975
>sp|Q6UVK1|CSPG4_HUMAN Chondroitin sulfate proteoglycan 4 OS=Homo sapiens GN=CSPG4 PE=1 SV=2	2	1	0.588509808	0.976758975
>sp|Q9UNL2|SSRG_HUMAN Translocon-associated protein subunit gamma OS=Homo sapiens GN=SSR3 PE=1 SV=1	4	3	0.753493897	0.976758975
>sp|P32119|PRDX2_HUMAN Peroxiredoxin-2 OS=Homo sapiens GN=PRDX2 PE=1 SV=5	52	32	0.048815214	0.874942619
>sp|O75152|ZC11A_HUMAN Zinc finger CCCH domain-containing protein 11A OS=Homo sapiens GN=ZC3H11A PE=1 SV=3	4	3	0.753493897	0.976758975
>sp|P30536|TSPO_HUMAN Translocator protein OS=Homo sapiens GN=TSPO PE=1 SV=3	3	1	0.329447114	0.976758975
>sp|Q9UNS2|CSN3_HUMAN COP9 signalosome complex subunit 3 OS=Homo sapiens GN=COPS3 PE=1 SV=3	13	11	0.772756273	0.976758975
>sp|Q6ZXV5|TMTC3_HUMAN Transmembrane and TPR repeat-containing protein 3 OS=Homo sapiens GN=TMTC3 PE=1 SV=2	5	4	0.79455508	0.976758975
>sp|P00491|PNPH_HUMAN Purine nucleoside phosphorylase OS=Homo sapiens GN=PNP PE=1 SV=2	60	67	0.369589274	0.976758975
>sp|Q14566|MCM6_HUMAN DNA replication licensing factor MCM6 OS=Homo sapiens GN=MCM6 PE=1 SV=1	51	44	0.63094844	0.976758975
>sp|P18846|ATF1_HUMAN Cyclic AMP-dependent transcription factor ATF-1 OS=Homo sapiens GN=ATF1 PE=1 SV=2	3	4	0.657590918	0.976758975
>sp|Q8TCG2|P4K2B_HUMAN Phosphatidylinositol 4-kinase type 2-beta OS=Homo sapiens GN=PI4K2B PE=1 SV=1	3	4	0.657590918	0.976758975
>sp|Q7KYR7|BT2A1_HUMAN Butyrophilin subfamily 2 member A1 OS=Homo sapiens GN=BTN2A1 PE=1 SV=3	5	8	0.35565135	0.976758975
>sp|Q9BUH6|PAXX_HUMAN Protein PAXX OS=Homo sapiens GN=C9orf142 PE=1 SV=2	3	5	0.435542523	0.976758975
>sp|Q9NW81|AT5SL_HUMAN ATP synthase subunit s-like protein OS=Homo sapiens GN=ATP5SL PE=1 SV=3	2	1	0.588509808	0.976758975
>sp|Q13637|RAB32_HUMAN Ras-related protein Rab-32 OS=Homo sapiens GN=RAB32 PE=1 SV=3	4	3	0.753493897	0.976758975
>sp|Q3YEC7|RABL6_HUMAN Rab-like protein 6 OS=Homo sapiens GN=RABL6 PE=1 SV=2	6	4	0.577146713	0.976758975
>sp|O75843|AP1G2_HUMAN AP-1 complex subunit gamma-like 2 OS=Homo sapiens GN=AP1G2 PE=1 SV=1	3	1	0.329447114	0.976758975
>sp|O95219|SNX4_HUMAN Sorting nexin-4 OS=Homo sapiens GN=SNX4 PE=1 SV=1	7	8	0.724075548	0.976758975
>sp|Q8IZ21|PHAR4_HUMAN Phosphatase and actin regulator 4 OS=Homo sapiens GN=PHACTR4 PE=1 SV=1	4	3	0.753493897	0.976758975
>sp|P19256|LFA3_HUMAN Lymphocyte function-associated antigen 3 OS=Homo sapiens GN=CD58 PE=1 SV=1	6	7	0.714619176	0.976758975
>sp|Q6P3R8|NEK5_HUMAN Serine/threonine-protein kinase Nek5 OS=Homo sapiens GN=NEK5 PE=2 SV=1	2	1	0.588509808	0.976758975
>sp|O15145|ARPC3_HUMAN Actin-related protein 2/3 complex subunit 3 OS=Homo sapiens GN=ARPC3 PE=1 SV=3	29	20	0.263194925	0.976758975
>sp|Q15555|MARE2_HUMAN Microtubule-associated protein RP/EB family member 2 OS=Homo sapiens GN=MAPRE2 PE=1 SV=1	4	5	0.684003306	0.976758975
>sp|Q9H813|TM206_HUMAN Transmembrane protein 206 OS=Homo sapiens GN=TMEM206 PE=1 SV=1	4	3	0.753493897	0.976758975
>sp|Q8N2U0|TM256_HUMAN Transmembrane protein 256 OS=Homo sapiens GN=TMEM256 PE=3 SV=1	4	5	0.684003306	0.976758975
>sp|Q96NB2|SFXN2_HUMAN Sideroflexin-2 OS=Homo sapiens GN=SFXN2 PE=1 SV=2	5	3	0.520800622	0.976758975
>sp|P67936|TPM4_HUMAN Tropomyosin alpha-4 chain OS=Homo sapiens GN=TPM4 PE=1 SV=3	32	30	0.950982631	0.976758975
>sp|Q16563|SYPL1_HUMAN Synaptophysin-like protein 1 OS=Homo sapiens GN=SYPL1 PE=1 SV=1	3	1	0.329447114	0.976758975
>sp|O75410|TACC1_HUMAN Transforming acidic coiled-coil-containing protein 1 OS=Homo sapiens GN=TACC1 PE=1 SV=2	2	1	0.588509808	0.976758975
>sp|P49756|RBM25_HUMAN RNA-binding protein 25 OS=Homo sapiens GN=RBM25 PE=1 SV=3	8	11	0.425939	0.976758975
>sp|Q13277|STX3_HUMAN Syntaxin-3 OS=Homo sapiens GN=STX3 PE=1 SV=3	2	1	0.588509808	0.976758975
>sp|P80723|BASP1_HUMAN Brain acid soluble protein 1 OS=Homo sapiens GN=BASP1 PE=1 SV=2	5	10	0.162292339	0.976758975
>sp|Q9UNW9|NOVA2_HUMAN RNA-binding protein Nova-2 OS=Homo sapiens GN=NOVA2 PE=1 SV=1	2	1	0.588509808	0.976758975
>sp|Q9NQX7|ITM2C_HUMAN Integral membrane protein 2C OS=Homo sapiens GN=ITM2C PE=1 SV=1	2	1	0.588509808	0.976758975
>sp|P30042|ES1_HUMAN ES1 protein homolog, mitochondrial OS=Homo sapiens GN=C21orf33 PE=1 SV=3	14	19	0.311325491	0.976758975
>sp|Q96CP2|FWCH2_HUMAN FLYWCH family member 2 OS=Homo sapiens GN=FLYWCH2 PE=1 SV=1	5	3	0.520800622	0.976758975
>sp|Q8IVC4|ZN584_HUMAN Zinc finger protein 584 OS=Homo sapiens GN=ZNF584 PE=2 SV=1	2	3	0.614779035	0.976758975
>sp|P23470|PTPRG_HUMAN Receptor-type tyrosine-protein phosphatase gamma OS=Homo sapiens GN=PTPRG PE=1 SV=4	4	2	0.444217003	0.976758975
>sp|P51116|FXR2_HUMAN Fragile X mental retardation syndrome-related protein 2 OS=Homo sapiens GN=FXR2 PE=1 SV=2	2	1	0.588509808	0.976758975
>sp|Q08722|CD47_HUMAN Leukocyte surface antigen CD47 OS=Homo sapiens GN=CD47 PE=1 SV=1	4	3	0.753493897	0.976758975
>sp|Q15404|RSU1_HUMAN Ras suppressor protein 1 OS=Homo sapiens GN=RSU1 PE=1 SV=3	8	16	0.077121601	0.976758975
>sp|Q70CQ3|UBP30_HUMAN Ubiquitin carboxyl-terminal hydrolase 30 OS=Homo sapiens GN=USP30 PE=1 SV=1	4	5	0.684003306	0.976758975
>sp|Q5HYI8|RABL3_HUMAN Rab-like protein 3 OS=Homo sapiens GN=RABL3 PE=1 SV=1	3	5	0.435542523	0.976758975
>sp|Q9Y3L3|3BP1_HUMAN SH3 domain-binding protein 1 OS=Homo sapiens GN=SH3BP1 PE=1 SV=3	5	3	0.520800622	0.976758975
>sp|Q9NYF8|BCLF1_HUMAN Bcl-2-associated transcription factor 1 OS=Homo sapiens GN=BCLAF1 PE=1 SV=2	9	14	0.244540319	0.976758975
>sp|Q5VST9|OBSCN_HUMAN Obscurin OS=Homo sapiens GN=OBSCN PE=1 SV=3	2	1	0.588509808	0.976758975
>sp|O95208|EPN2_HUMAN Epsin-2 OS=Homo sapiens GN=EPN2 PE=1 SV=3	3	4	0.657590918	0.976758975
>sp|P62847|RS24_HUMAN 40S ribosomal protein S24 OS=Homo sapiens GN=RPS24 PE=1 SV=1	12	17	0.288088061	0.976758975
>sp|Q9Y2X7|GIT1_HUMAN ARF GTPase-activating protein GIT1 OS=Homo sapiens GN=GIT1 PE=1 SV=2	5	4	0.79455508	0.976758975
>sp|Q9Y2R9|RT07_HUMAN 28S ribosomal protein S7, mitochondrial OS=Homo sapiens GN=MRPS7 PE=1 SV=2	2	4	0.376819128	0.976758975
>sp|Q9UF56|FXL17_HUMAN F-box/LRR-repeat protein 17 OS=Homo sapiens GN=FBXL17 PE=2 SV=3	2	1	0.588509808	0.976758975
>sp|Q9BRT2|UQCC2_HUMAN Ubiquinol-cytochrome-c reductase complex assembly factor 2 OS=Homo sapiens GN=UQCC2 PE=1 SV=1	7	10	0.406438509	0.976758975
>sp|Q9Y5K1|SPO11_HUMAN Meiotic recombination protein SPO11 OS=Homo sapiens GN=SPO11 PE=2 SV=1	2	1	0.588509808	0.976758975
>sp|Q96RF0|SNX18_HUMAN Sorting nexin-18 OS=Homo sapiens GN=SNX18 PE=1 SV=2	2	3	0.614779035	0.976758975
>sp|P05386|RLA1_HUMAN 60S acidic ribosomal protein P1 OS=Homo sapiens GN=RPLP1 PE=1 SV=1	6	6	0.932474991	0.976758975
>sp|Q9UJT9|FBXL7_HUMAN F-box/LRR-repeat protein 7 OS=Homo sapiens GN=FBXL7 PE=2 SV=1	3	1	0.329447114	0.976758975
>sp|Q92781|RDH1_HUMAN 11-cis retinol dehydrogenase OS=Homo sapiens GN=RDH5 PE=1 SV=1	2	1	0.588509808	0.976758975
>sp|Q96H55|MYO19_HUMAN Unconventional myosin-XIX OS=Homo sapiens GN=MYO19 PE=1 SV=2	7	6	0.849807722	0.976758975
>sp|Q6DT37|MRCKG_HUMAN Serine/threonine-protein kinase MRCK gamma OS=Homo sapiens GN=CDC42BPG PE=1 SV=2	2	1	0.588509808	0.976758975
>sp|Q8IZF6|AGRG4_HUMAN Adhesion G-protein coupled receptor G4 OS=Homo sapiens GN=ADGRG4 PE=2 SV=2	2	1	0.588509808	0.976758975
>sp|Q9BTV5|FSD1_HUMAN Fibronectin type III and SPRY domain-containing protein 1 OS=Homo sapiens GN=FSD1 PE=1 SV=1	2	1	0.588509808	0.976758975
>sp|A8K7I4|CLCA1_HUMAN Calcium-activated chloride channel regulator 1 OS=Homo sapiens GN=CLCA1 PE=1 SV=3	2	1	0.588509808	0.976758975
>sp|P53597|SUCA_HUMAN Succinate--CoA ligase [ADP/GDP-forming] subunit alpha, mitochondrial OS=Homo sapiens GN=SUCLG1 PE=1 SV=4	23	9	0.017233975	0.485953166
>sp|P48723|HSP13_HUMAN Heat shock 70 kDa protein 13 OS=Homo sapiens GN=HSPA13 PE=1 SV=1	4	5	0.684003306	0.976758975
>sp|P49458|SRP09_HUMAN Signal recognition particle 9 kDa protein OS=Homo sapiens GN=SRP9 PE=1 SV=2	9	10	0.736804099	0.976758975
>sp|Q8N5M9|JAGN1_HUMAN Protein jagunal homolog 1 OS=Homo sapiens GN=JAGN1 PE=1 SV=1	2	1	0.588509808	0.976758975
>sp|Q13393|PLD1_HUMAN Phospholipase D1 OS=Homo sapiens GN=PLD1 PE=1 SV=1	2	1	0.588509808	0.976758975
>sp|P29323|EPHB2_HUMAN Ephrin type-B receptor 2 OS=Homo sapiens GN=EPHB2 PE=1 SV=5	2	1	0.588509808	0.976758975
>sp|O14974|MYPT1_HUMAN Protein phosphatase 1 regulatory subunit 12A OS=Homo sapiens GN=PPP1R12A PE=1 SV=1	27	20	0.392132512	0.976758975
>sp|Q6NSJ5|LRC8E_HUMAN Volume-regulated anion channel subunit LRRC8E OS=Homo sapiens GN=LRRC8E PE=1 SV=2	2	1	0.588509808	0.976758975
>sp|Q9BTT0|AN32E_HUMAN Acidic leucine-rich nuclear phosphoprotein 32 family member E OS=Homo sapiens GN=ANP32E PE=1 SV=1	29	34	0.409660178	0.976758975
>sp|Q68CZ1|FTM_HUMAN Protein fantom OS=Homo sapiens GN=RPGRIP1L PE=1 SV=2	2	1	0.588509808	0.976758975
>sp|Q13868|EXOS2_HUMAN Exosome complex component RRP4 OS=Homo sapiens GN=EXOSC2 PE=1 SV=2	9	10	0.736804099	0.976758975
>sp|Q96NY8|NECT4_HUMAN Nectin-4 OS=Homo sapiens GN=NECTIN4 PE=1 SV=1	2	1	0.588509808	0.976758975
>sp|Q9C0K7|STRAB_HUMAN STE20-related kinase adapter protein beta OS=Homo sapiens GN=STRADB PE=1 SV=1	2	1	0.588509808	0.976758975
>sp|P16144|ITB4_HUMAN Integrin beta-4 OS=Homo sapiens GN=ITGB4 PE=1 SV=5	2	1	0.588509808	0.976758975
>sp|Q99615|DNJC7_HUMAN DnaJ homolog subfamily C member 7 OS=Homo sapiens GN=DNAJC7 PE=1 SV=2	22	17	0.51612999	0.976758975
>sp|P29590|PML_HUMAN Protein PML OS=Homo sapiens GN=PML PE=1 SV=3	3	1	0.329447114	0.976758975
>sp|Q9HBH1|DEFM_HUMAN Peptide deformylase, mitochondrial OS=Homo sapiens GN=PDF PE=1 SV=1	2	1	0.588509808	0.976758975
>tr|F8VR14|F8VR14_HUMAN Ankyrin repeat and sterile alpha motif domain-containing protein 1B OS=Homo sapiens GN=ANKS1B PE=1 SV=1	2	1	0.588509808	0.976758975
>sp|Q9C0D2|CE295_HUMAN Centrosomal protein of 295 kDa OS=Homo sapiens GN=CEP295 PE=1 SV=4	2	1	0.588509808	0.976758975
>sp|Q13885|TBB2A_HUMAN Tubulin beta-2A chain OS=Homo sapiens GN=TUBB2A PE=1 SV=1	27	22	0.586470217	0.976758975
>sp|P84077|ARF1_HUMAN ADP-ribosylation factor 1 OS=Homo sapiens GN=ARF1 PE=1 SV=2	33	15	0.013767934	0.416566485
>tr|E9PRY8|E9PRY8_HUMAN Elongation factor 1-delta OS=Homo sapiens GN=EEF1D PE=1 SV=1	2	1	0.588509808	0.976758975
>tr|H0YCC6|H0YCC6_HUMAN Spliceosome RNA helicase DDX39B (Fragment) OS=Homo sapiens GN=DDX39B PE=1 SV=1	2	1	0.588509808	0.976758975
>sp|P11216|PYGB_HUMAN Glycogen phosphorylase, brain form OS=Homo sapiens GN=PYGB PE=1 SV=5	32	28	0.743452367	0.976758975
>sp|Q9NR46|SHLB2_HUMAN Endophilin-B2 OS=Homo sapiens GN=SH3GLB2 PE=1 SV=1	5	9	0.242999994	0.976758975
>sp|Q6UXD5|SE6L2_HUMAN Seizure 6-like protein 2 OS=Homo sapiens GN=SEZ6L2 PE=1 SV=2	5	2	0.276186456	0.976758975
>sp|P62495|ERF1_HUMAN Eukaryotic peptide chain release factor subunit 1 OS=Homo sapiens GN=ETF1 PE=1 SV=3	18	21	0.526479375	0.976758975
>sp|Q13243|SRSF5_HUMAN Serine/arginine-rich splicing factor 5 OS=Homo sapiens GN=SRSF5 PE=1 SV=1	6	12	0.12582083	0.976758975
>sp|Q7LBC6|KDM3B_HUMAN Lysine-specific demethylase 3B OS=Homo sapiens GN=KDM3B PE=1 SV=2	6	2	0.167834228	0.976758975
>sp|A4D2H0|CTGEF_HUMAN cTAGE family member 15 OS=Homo sapiens GN=CTAGE15 PE=2 SV=1	2	1	0.588509808	0.976758975
>sp|P03956|MMP1_HUMAN Interstitial collagenase OS=Homo sapiens GN=MMP1 PE=1 SV=3	3	1	0.329447114	0.976758975
>sp|Q9Y6N7|ROBO1_HUMAN Roundabout homolog 1 OS=Homo sapiens GN=ROBO1 PE=1 SV=1	3	1	0.329447114	0.976758975
>sp|Q8N357|S35F6_HUMAN Solute carrier family 35 member F6 OS=Homo sapiens GN=SLC35F6 PE=1 SV=1	3	6	0.279072584	0.976758975
>sp|Q9H0V9|LMA2L_HUMAN VIP36-like protein OS=Homo sapiens GN=LMAN2L PE=1 SV=1	5	2	0.276186456	0.976758975
>sp|O60279|SUSD5_HUMAN Sushi domain-containing protein 5 OS=Homo sapiens GN=SUSD5 PE=1 SV=3	5	2	0.276186456	0.976758975
>sp|Q8WXX5|DNJC9_HUMAN DnaJ homolog subfamily C member 9 OS=Homo sapiens GN=DNAJC9 PE=1 SV=1	6	6	0.932474991	0.976758975
>sp|Q13501|SQSTM_HUMAN Sequestosome-1 OS=Homo sapiens GN=SQSTM1 PE=1 SV=1	2	1	0.588509808	0.976758975
>sp|P57088|TMM33_HUMAN Transmembrane protein 33 OS=Homo sapiens GN=TMEM33 PE=1 SV=2	3	4	0.657590918	0.976758975
>sp|Q8N3E9|PLCD3_HUMAN 1-phosphatidylinositol 4,5-bisphosphate phosphodiesterase delta-3 OS=Homo sapiens GN=PLCD3 PE=1 SV=3	4	2	0.444217003	0.976758975
>tr|C9JAJ9|C9JAJ9_HUMAN Histone-binding protein RBBP7 (Fragment) OS=Homo sapiens GN=RBBP7 PE=1 SV=1	2	1	0.588509808	0.976758975
>sp|Q5VT52|RPRD2_HUMAN Regulation of nuclear pre-mRNA domain-containing protein 2 OS=Homo sapiens GN=RPRD2 PE=1 SV=1	5	5	0.938346462	0.976758975
>sp|Q13428|TCOF_HUMAN Treacle protein OS=Homo sapiens GN=TCOF1 PE=1 SV=3	20	31	0.085304896	0.976758975
>sp|P49841|GSK3B_HUMAN Glycogen synthase kinase-3 beta OS=Homo sapiens GN=GSK3B PE=1 SV=2	3	1	0.329447114	0.976758975
>sp|Q14739|LBR_HUMAN Lamin-B receptor OS=Homo sapiens GN=LBR PE=1 SV=2	2	1	0.588509808	0.976758975
>sp|O14880|MGST3_HUMAN Microsomal glutathione S-transferase 3 OS=Homo sapiens GN=MGST3 PE=1 SV=1	2	1	0.588509808	0.976758975
>sp|Q9BXW9|FACD2_HUMAN Fanconi anemia group D2 protein OS=Homo sapiens GN=FANCD2 PE=1 SV=2	2	1	0.588509808	0.976758975
>sp|O14735|CDIPT_HUMAN CDP-diacylglycerol--inositol 3-phosphatidyltransferase OS=Homo sapiens GN=CDIPT PE=1 SV=1	2	1	0.588509808	0.976758975
>sp|Q9Y5Q9|TF3C3_HUMAN General transcription factor 3C polypeptide 3 OS=Homo sapiens GN=GTF3C3 PE=1 SV=1	2	3	0.614779035	0.976758975
>sp|Q9BYV8|CEP41_HUMAN Centrosomal protein of 41 kDa OS=Homo sapiens GN=CEP41 PE=1 SV=1	2	3	0.614779035	0.976758975
>sp|Q9UHN1|DPOG2_HUMAN DNA polymerase subunit gamma-2, mitochondrial OS=Homo sapiens GN=POLG2 PE=1 SV=1	2	1	0.588509808	0.976758975
>sp|Q9NY28|GALT8_HUMAN Probable polypeptide N-acetylgalactosaminyltransferase 8 OS=Homo sapiens GN=GALNT8 PE=2 SV=1	3	1	0.329447114	0.976758975
>sp|Q8NFF5|FAD1_HUMAN FAD synthase OS=Homo sapiens GN=FLAD1 PE=1 SV=1	7	1	0.028901097	0.612723609
>sp|P26358|DNMT1_HUMAN DNA (cytosine-5)-methyltransferase 1 OS=Homo sapiens GN=DNMT1 PE=1 SV=2	2	4	0.376819128	0.976758975
>sp|Q8NG31|CASC5_HUMAN Protein CASC5 OS=Homo sapiens GN=CASC5 PE=1 SV=3	3	1	0.329447114	0.976758975
>sp|O94966|UBP19_HUMAN Ubiquitin carboxyl-terminal hydrolase 19 OS=Homo sapiens GN=USP19 PE=1 SV=2	2	1	0.588509808	0.976758975
>sp|Q9H2M9|RBGPR_HUMAN Rab3 GTPase-activating protein non-catalytic subunit OS=Homo sapiens GN=RAB3GAP2 PE=1 SV=1	3	4	0.657590918	0.976758975
>sp|P21283|VATC1_HUMAN V-type proton ATPase subunit C 1 OS=Homo sapiens GN=ATP6V1C1 PE=1 SV=4	5	7	0.507149186	0.976758975
>sp|O43759|SNG1_HUMAN Synaptogyrin-1 OS=Homo sapiens GN=SYNGR1 PE=1 SV=2	2	1	0.588509808	0.976758975
>sp|Q15582|BGH3_HUMAN Transforming growth factor-beta-induced protein ig-h3 OS=Homo sapiens GN=TGFBI PE=1 SV=1	2	1	0.588509808	0.976758975
>sp|Q9BXF6|RFIP5_HUMAN Rab11 family-interacting protein 5 OS=Homo sapiens GN=RAB11FIP5 PE=1 SV=1	2	5	0.223884947	0.976758975
>sp|Q8NFH3|NUP43_HUMAN Nucleoporin Nup43 OS=Homo sapiens GN=NUP43 PE=1 SV=1	2	1	0.588509808	0.976758975
>sp|P49792|RBP2_HUMAN E3 SUMO-protein ligase RanBP2 OS=Homo sapiens GN=RANBP2 PE=1 SV=2	7	2	0.10016873	0.976758975
>sp|Q6KC79|NIPBL_HUMAN Nipped-B-like protein OS=Homo sapiens GN=NIPBL PE=1 SV=2	2	1	0.588509808	0.976758975
>sp|Q14320|FA50A_HUMAN Protein FAM50A OS=Homo sapiens GN=FAM50A PE=1 SV=2	2	17	0.00015592	0.01268641
>sp|Q12981|SEC20_HUMAN Vesicle transport protein SEC20 OS=Homo sapiens GN=BNIP1 PE=1 SV=3	2	4	0.376819128	0.976758975
>sp|P36969|GPX4_HUMAN Phospholipid hydroperoxide glutathione peroxidase, mitochondrial OS=Homo sapiens GN=GPX4 PE=1 SV=3	2	4	0.376819128	0.976758975
>sp|Q9UL46|PSME2_HUMAN Proteasome activator complex subunit 2 OS=Homo sapiens GN=PSME2 PE=1 SV=4	27	40	0.072931827	0.976758975
>sp|P48060|GLIP1_HUMAN Glioma pathogenesis-related protein 1 OS=Homo sapiens GN=GLIPR1 PE=1 SV=3	3	4	0.657590918	0.976758975
>sp|Q86SQ9|DHDDS_HUMAN Dehydrodolichyl diphosphate synthase complex subunit DHDDS OS=Homo sapiens GN=DHDDS PE=1 SV=3	2	1	0.588509808	0.976758975
>sp|Q2TAA5|ALG11_HUMAN GDP-Man:Man(3)GlcNAc(2)-PP-Dol alpha-1,2-mannosyltransferase OS=Homo sapiens GN=ALG11 PE=1 SV=2	2	1	0.588509808	0.976758975
>sp|P46109|CRKL_HUMAN Crk-like protein OS=Homo sapiens GN=CRKL PE=1 SV=1	9	3	0.09118444	0.976758975
>sp|O43447|PPIH_HUMAN Peptidyl-prolyl cis-trans isomerase H OS=Homo sapiens GN=PPIH PE=1 SV=1	3	9	0.063619371	0.967303618
>sp|O00178|GTPB1_HUMAN GTP-binding protein 1 OS=Homo sapiens GN=GTPBP1 PE=1 SV=3	5	4	0.79455508	0.976758975
>sp|Q5T5U3|RHG21_HUMAN Rho GTPase-activating protein 21 OS=Homo sapiens GN=ARHGAP21 PE=1 SV=1	2	1	0.588509808	0.976758975
>sp|Q9H2G2|SLK_HUMAN STE20-like serine/threonine-protein kinase OS=Homo sapiens GN=SLK PE=1 SV=1	10	2	0.019700623	0.524309439
>sp|Q15041|AR6P1_HUMAN ADP-ribosylation factor-like protein 6-interacting protein 1 OS=Homo sapiens GN=ARL6IP1 PE=1 SV=2	2	1	0.588509808	0.976758975
>sp|Q12979|ABR_HUMAN Active breakpoint cluster region-related protein OS=Homo sapiens GN=ABR PE=2 SV=2	3	2	0.693398847	0.976758975
>sp|Q9Y6N3|CLCA3_HUMAN Calcium-activated chloride channel regulator family member 3 OS=Homo sapiens GN=CLCA3P PE=1 SV=1	2	1	0.588509808	0.976758975
>sp|Q5RI15|COX20_HUMAN Cytochrome c oxidase protein 20 homolog OS=Homo sapiens GN=COX20 PE=1 SV=2	4	2	0.444217003	0.976758975
>sp|Q5THJ4|VP13D_HUMAN Vacuolar protein sorting-associated protein 13D OS=Homo sapiens GN=VPS13D PE=1 SV=2	2	1	0.588509808	0.976758975
>sp|P41223|BUD31_HUMAN Protein BUD31 homolog OS=Homo sapiens GN=BUD31 PE=1 SV=2	4	2	0.444217003	0.976758975
>sp|P21399|ACOC_HUMAN Cytoplasmic aconitate hydratase OS=Homo sapiens GN=ACO1 PE=1 SV=3	69	42	0.020334409	0.524309439
>sp|A6NFY4|NEMP2_HUMAN Nuclear envelope integral membrane protein 2 OS=Homo sapiens GN=NEMP2 PE=2 SV=3	2	1	0.588509808	0.976758975
>sp|Q86T23|CROL1_HUMAN Putative ciliary rootlet coiled-coil protein-like 1 protein OS=Homo sapiens GN=CROCCP2 PE=5 SV=1	3	6	0.279072584	0.976758975
>sp|Q9BQ39|DDX50_HUMAN ATP-dependent RNA helicase DDX50 OS=Homo sapiens GN=DDX50 PE=1 SV=1	2	1	0.588509808	0.976758975
>sp|Q99685|MGLL_HUMAN Monoglyceride lipase OS=Homo sapiens GN=MGLL PE=1 SV=2	2	1	0.588509808	0.976758975
>sp|Q9Y694|S22A7_HUMAN Solute carrier family 22 member 7 OS=Homo sapiens GN=SLC22A7 PE=1 SV=1	2	1	0.588509808	0.976758975
>sp|A6NHR9|SMHD1_HUMAN Structural maintenance of chromosomes flexible hinge domain-containing protein 1 OS=Homo sapiens GN=SMCHD1 PE=1 SV=2	2	1	0.588509808	0.976758975
>sp|A6NEC2|PSAL_HUMAN Puromycin-sensitive aminopeptidase-like protein OS=Homo sapiens GN=NPEPPSL1 PE=2 SV=3	2	1	0.588509808	0.976758975
>sp|Q96TC7|RMD3_HUMAN Regulator of microtubule dynamics protein 3 OS=Homo sapiens GN=RMDN3 PE=1 SV=2	2	1	0.588509808	0.976758975
>sp|Q8IXQ6|PARP9_HUMAN Poly [ADP-ribose] polymerase 9 OS=Homo sapiens GN=PARP9 PE=1 SV=2	2	1	0.588509808	0.976758975
>sp|Q08462|ADCY2_HUMAN Adenylate cyclase type 2 OS=Homo sapiens GN=ADCY2 PE=1 SV=5	2	1	0.588509808	0.976758975
>sp|P78310|CXAR_HUMAN Coxsackievirus and adenovirus receptor OS=Homo sapiens GN=CXADR PE=1 SV=1	2	1	0.588509808	0.976758975
>sp|O14908|GIPC1_HUMAN PDZ domain-containing protein GIPC1 OS=Homo sapiens GN=GIPC1 PE=1 SV=2	2	5	0.223884947	0.976758975
>sp|Q6ZRS2|SRCAP_HUMAN Helicase SRCAP OS=Homo sapiens GN=SRCAP PE=1 SV=3	2	1	0.588509808	0.976758975
>tr|B1AJZ6|B1AJZ6_HUMAN Protein Wnt (Fragment) OS=Homo sapiens GN=WNT4 PE=1 SV=1	2	1	0.588509808	0.976758975
>sp|Q14571|ITPR2_HUMAN Inositol 1,4,5-trisphosphate receptor type 2 OS=Homo sapiens GN=ITPR2 PE=1 SV=2	2	1	0.588509808	0.976758975
>sp|Q9BQE3|TBA1C_HUMAN Tubulin alpha-1C chain OS=Homo sapiens GN=TUBA1C PE=1 SV=1	2	2	0.960984247	0.976758975
>tr|R4GNH3|R4GNH3_HUMAN 26S protease regulatory subunit 6A OS=Homo sapiens GN=PSMC3 PE=1 SV=1	34	50	0.048250941	0.874942619
>sp|P62140|PP1B_HUMAN Serine/threonine-protein phosphatase PP1-beta catalytic subunit OS=Homo sapiens GN=PPP1CB PE=1 SV=3	3	15	0.002252084	0.109663766
>sp|Q9HAV0|GBB4_HUMAN Guanine nucleotide-binding protein subunit beta-4 OS=Homo sapiens GN=GNB4 PE=1 SV=3	2	5	0.223884947	0.976758975
>sp|P63208|SKP1_HUMAN S-phase kinase-associated protein 1 OS=Homo sapiens GN=SKP1 PE=1 SV=2	3	6	0.279072584	0.976758975
>sp|O94776|MTA2_HUMAN Metastasis-associated protein MTA2 OS=Homo sapiens GN=MTA2 PE=1 SV=1	3	6	0.279072584	0.976758975
>sp|Q9P0S9|TM14C_HUMAN Transmembrane protein 14C OS=Homo sapiens GN=TMEM14C PE=1 SV=1	2	1	0.588509808	0.976758975
>sp|P25325|THTM_HUMAN 3-mercaptopyruvate sulfurtransferase OS=Homo sapiens GN=MPST PE=1 SV=3	20	11	0.135391622	0.976758975
>sp|Q13131|AAPK1_HUMAN 5'-AMP-activated protein kinase catalytic subunit alpha-1 OS=Homo sapiens GN=PRKAA1 PE=1 SV=4	3	1	0.329447114	0.976758975
>sp|Q99877|H2B1N_HUMAN Histone H2B type 1-N OS=Homo sapiens GN=HIST1H2BN PE=1 SV=3	21	26	0.369345523	0.976758975
>sp|Q9UI14|PRAF1_HUMAN Prenylated Rab acceptor protein 1 OS=Homo sapiens GN=RABAC1 PE=1 SV=1	3	1	0.329447114	0.976758975
>sp|Q16537|2A5E_HUMAN Serine/threonine-protein phosphatase 2A 56 kDa regulatory subunit epsilon isoform OS=Homo sapiens GN=PPP2R5E PE=1 SV=1	2	1	0.588509808	0.976758975
>sp|O75155|CAND2_HUMAN Cullin-associated NEDD8-dissociated protein 2 OS=Homo sapiens GN=CAND2 PE=1 SV=3	8	2	0.058919145	0.936021562
>sp|Q5VZM2|RRAGB_HUMAN Ras-related GTP-binding protein B OS=Homo sapiens GN=RRAGB PE=1 SV=1	2	1	0.588509808	0.976758975
>sp|P42677|RS27_HUMAN 40S ribosomal protein S27 OS=Homo sapiens GN=RPS27 PE=1 SV=3	7	1	0.028901097	0.612723609
>sp|Q9H2V7|SPNS1_HUMAN Protein spinster homolog 1 OS=Homo sapiens GN=SPNS1 PE=1 SV=1	2	1	0.588509808	0.976758975
>sp|Q9Y399|RT02_HUMAN 28S ribosomal protein S2, mitochondrial OS=Homo sapiens GN=MRPS2 PE=1 SV=1	2	1	0.588509808	0.976758975
>sp|O75427|LRCH4_HUMAN Leucine-rich repeat and calponin homology domain-containing protein 4 OS=Homo sapiens GN=LRCH4 PE=1 SV=2	2	1	0.588509808	0.976758975
>sp|Q7Z2T5|TRM1L_HUMAN TRMT1-like protein OS=Homo sapiens GN=TRMT1L PE=1 SV=2	2	1	0.588509808	0.976758975
>sp|P22735|TGM1_HUMAN Protein-glutamine gamma-glutamyltransferase K OS=Homo sapiens GN=TGM1 PE=1 SV=4	3	1	0.329447114	0.976758975
>sp|P09972|ALDOC_HUMAN Fructose-bisphosphate aldolase C OS=Homo sapiens GN=ALDOC PE=1 SV=2	23	16	0.331161762	0.976758975
>sp|O95999|BCL10_HUMAN B-cell lymphoma/leukemia 10 OS=Homo sapiens GN=BCL10 PE=1 SV=1	2	1	0.588509808	0.976758975
>sp|Q9BPX3|CND3_HUMAN Condensin complex subunit 3 OS=Homo sapiens GN=NCAPG PE=1 SV=1	5	5	0.938346462	0.976758975
>sp|P37268|FDFT_HUMAN Squalene synthase OS=Homo sapiens GN=FDFT1 PE=1 SV=1	2	1	0.588509808	0.976758975
>sp|Q9UPT9|UBP22_HUMAN Ubiquitin carboxyl-terminal hydrolase 22 OS=Homo sapiens GN=USP22 PE=1 SV=2	2	1	0.588509808	0.976758975
>Q95121 SWISS-PROT:Q95121 (Bos taurus) Pigment epithelium-derived factor precursor	2	1	0.588509808	0.976758975
>sp|O75367|H2AY_HUMAN Core histone macro-H2A.1 OS=Homo sapiens GN=H2AFY PE=1 SV=4	2	1	0.588509808	0.976758975
>sp|O60512|B4GT3_HUMAN Beta-1,4-galactosyltransferase 3 OS=Homo sapiens GN=B4GALT3 PE=1 SV=2	2	1	0.588509808	0.976758975
>sp|Q9BVM2|DPCD_HUMAN Protein DPCD OS=Homo sapiens GN=DPCD PE=1 SV=2	5	3	0.520800622	0.976758975
>sp|Q709C8|VP13C_HUMAN Vacuolar protein sorting-associated protein 13C OS=Homo sapiens GN=VPS13C PE=1 SV=1	2	1	0.588509808	0.976758975
>sp|P51617|IRAK1_HUMAN Interleukin-1 receptor-associated kinase 1 OS=Homo sapiens GN=IRAK1 PE=1 SV=2	2	1	0.588509808	0.976758975
>sp|Q9BSF4|CS052_HUMAN Uncharacterized protein C19orf52 OS=Homo sapiens GN=C19orf52 PE=1 SV=2	2	1	0.588509808	0.976758975
>sp|P62266|RS23_HUMAN 40S ribosomal protein S23 OS=Homo sapiens GN=RPS23 PE=1 SV=3	8	11	0.425939	0.976758975
>sp|P35557|HXK4_HUMAN Glucokinase OS=Homo sapiens GN=GCK PE=1 SV=1	3	1	0.329447114	0.976758975
>sp|Q96ED9|HOOK2_HUMAN Protein Hook homolog 2 OS=Homo sapiens GN=HOOK2 PE=1 SV=3	3	1	0.329447114	0.976758975
>sp|Q96HY7|DHTK1_HUMAN Probable 2-oxoglutarate dehydrogenase E1 component DHKTD1, mitochondrial OS=Homo sapiens GN=DHTKD1 PE=1 SV=2	3	1	0.329447114	0.976758975
>sp|P56545|CTBP2_HUMAN C-terminal-binding protein 2 OS=Homo sapiens GN=CTBP2 PE=1 SV=1	7	5	0.62115374	0.976758975
>sp|O43772|MCAT_HUMAN Mitochondrial carnitine/acylcarnitine carrier protein OS=Homo sapiens GN=SLC25A20 PE=1 SV=1	2	1	0.588509808	0.976758975
>sp|P24941|CDK2_HUMAN Cyclin-dependent kinase 2 OS=Homo sapiens GN=CDK2 PE=1 SV=2	2	1	0.588509808	0.976758975
>sp|Q06323|PSME1_HUMAN Proteasome activator complex subunit 1 OS=Homo sapiens GN=PSME1 PE=1 SV=1	19	32	0.045010374	0.823332705
>sp|Q8TBX8|PI42C_HUMAN Phosphatidylinositol 5-phosphate 4-kinase type-2 gamma OS=Homo sapiens GN=PIP4K2C PE=1 SV=3	5	6	0.701858954	0.976758975
>sp|P06396|GELS_HUMAN Gelsolin OS=Homo sapiens GN=GSN PE=1 SV=1	32	32	0.844838208	0.976758975
>sp|P08397|HEM3_HUMAN Porphobilinogen deaminase OS=Homo sapiens GN=HMBS PE=1 SV=2	16	8	0.125951709	0.976758975
>sp|P34741|SDC2_HUMAN Syndecan-2 OS=Homo sapiens GN=SDC2 PE=1 SV=2	2	1	0.588509808	0.976758975
>sp|Q5VU43|MYOME_HUMAN Myomegalin OS=Homo sapiens GN=PDE4DIP PE=1 SV=1	3	1	0.329447114	0.976758975
>sp|Q92621|NU205_HUMAN Nuclear pore complex protein Nup205 OS=Homo sapiens GN=NUP205 PE=1 SV=3	2	1	0.588509808	0.976758975
>sp|Q9BZ68|FR8P1_HUMAN Putative FERM domain-containing protein FRMD8P1 OS=Homo sapiens GN=FRMD8P1 PE=5 SV=2	2	1	0.588509808	0.976758975
>sp|Q9UPN3|MACF1_HUMAN Microtubule-actin cross-linking factor 1, isoforms 1/2/3/5 OS=Homo sapiens GN=MACF1 PE=1 SV=4	3	1	0.329447114	0.976758975
>sp|Q96K19|RN170_HUMAN E3 ubiquitin-protein ligase RNF170 OS=Homo sapiens GN=RNF170 PE=1 SV=2	2	1	0.588509808	0.976758975
>sp|P26373|RL13_HUMAN 60S ribosomal protein L13 OS=Homo sapiens GN=RPL13 PE=1 SV=4	17	21	0.423568969	0.976758975
>sp|Q9BY66|KDM5D_HUMAN Lysine-specific demethylase 5D OS=Homo sapiens GN=KDM5D PE=1 SV=2	2	1	0.588509808	0.976758975
>sp|Q13614|MTMR2_HUMAN Myotubularin-related protein 2 OS=Homo sapiens GN=MTMR2 PE=1 SV=4	2	1	0.588509808	0.976758975
>sp|Q96I59|SYNM_HUMAN Probable asparagine--tRNA ligase, mitochondrial OS=Homo sapiens GN=NARS2 PE=1 SV=3	9	2	0.034242018	0.698701697
>sp|Q5JTH9|RRP12_HUMAN RRP12-like protein OS=Homo sapiens GN=RRP12 PE=1 SV=2	6	1	0.053695007	0.903066026
>sp|Q8N8S7|ENAH_HUMAN Protein enabled homolog OS=Homo sapiens GN=ENAH PE=1 SV=2	15	7	0.106932289	0.976758975
>sp|P08183|MDR1_HUMAN Multidrug resistance protein 1 OS=Homo sapiens GN=ABCB1 PE=1 SV=3	2	1	0.588509808	0.976758975
>sp|P35610|SOAT1_HUMAN Sterol O-acyltransferase 1 OS=Homo sapiens GN=SOAT1 PE=1 SV=3	2	1	0.588509808	0.976758975
>sp|Q9NUB1|ACS2L_HUMAN Acetyl-coenzyme A synthetase 2-like, mitochondrial OS=Homo sapiens GN=ACSS1 PE=1 SV=2	3	1	0.329447114	0.976758975
>sp|Q9BVP2|GNL3_HUMAN Guanine nucleotide-binding protein-like 3 OS=Homo sapiens GN=GNL3 PE=1 SV=2	2	10	0.012624299	0.389799509
>sp|Q8NCY6|MSD4_HUMAN Myb/SANT-like DNA-binding domain-containing protein 4 OS=Homo sapiens GN=MSANTD4 PE=1 SV=1	2	1	0.588509808	0.976758975
>sp|P52948|NUP98_HUMAN Nuclear pore complex protein Nup98-Nup96 OS=Homo sapiens GN=NUP98 PE=1 SV=4	2	1	0.588509808	0.976758975
>sp|Q6JQN1|ACD10_HUMAN Acyl-CoA dehydrogenase family member 10 OS=Homo sapiens GN=ACAD10 PE=1 SV=1	2	1	0.588509808	0.976758975
>sp|P35658|NU214_HUMAN Nuclear pore complex protein Nup214 OS=Homo sapiens GN=NUP214 PE=1 SV=2	5	1	0.099158423	0.976758975
>sp|Q9H9A6|LRC40_HUMAN Leucine-rich repeat-containing protein 40 OS=Homo sapiens GN=LRRC40 PE=1 SV=1	9	10	0.736804099	0.976758975
>sp|Q9Y2Z9|COQ6_HUMAN Ubiquinone biosynthesis monooxygenase COQ6, mitochondrial OS=Homo sapiens GN=COQ6 PE=1 SV=2	2	6	0.12991132	0.976758975
>sp|Q9Y2X9|ZN281_HUMAN Zinc finger protein 281 OS=Homo sapiens GN=ZNF281 PE=1 SV=1	2	1	0.588509808	0.976758975
>sp|Q9Y653|AGRG1_HUMAN Adhesion G-protein coupled receptor G1 OS=Homo sapiens GN=ADGRG1 PE=1 SV=2	2	1	0.588509808	0.976758975
>sp|O00299|CLIC1_HUMAN Chloride intracellular channel protein 1 OS=Homo sapiens GN=CLIC1 PE=1 SV=4	34	40	0.363671969	0.976758975
>sp|Q92785|REQU_HUMAN Zinc finger protein ubi-d4 OS=Homo sapiens GN=DPF2 PE=1 SV=2	2	1	0.588509808	0.976758975
>sp|Q9NYT0|PLEK2_HUMAN Pleckstrin-2 OS=Homo sapiens GN=PLEK2 PE=1 SV=1	2	1	0.588509808	0.976758975
>sp|O95714|HERC2_HUMAN E3 ubiquitin-protein ligase HERC2 OS=Homo sapiens GN=HERC2 PE=1 SV=2	2	1	0.588509808	0.976758975
>sp|P31431|SDC4_HUMAN Syndecan-4 OS=Homo sapiens GN=SDC4 PE=1 SV=2	2	1	0.588509808	0.976758975
>sp|Q7L5N7|PCAT2_HUMAN Lysophosphatidylcholine acyltransferase 2 OS=Homo sapiens GN=LPCAT2 PE=1 SV=1	2	1	0.588509808	0.976758975
>sp|Q5T9S5|CCD18_HUMAN Coiled-coil domain-containing protein 18 OS=Homo sapiens GN=CCDC18 PE=1 SV=1	2	1	0.588509808	0.976758975
>tr|H0YF01|H0YF01_HUMAN Mitochondrial fission regulator 1 (Fragment) OS=Homo sapiens GN=MTFR1 PE=1 SV=1	2	1	0.588509808	0.976758975
>sp|O14786|NRP1_HUMAN Neuropilin-1 OS=Homo sapiens GN=NRP1 PE=1 SV=3	2	1	0.588509808	0.976758975
>sp|Q15047|SETB1_HUMAN Histone-lysine N-methyltransferase SETDB1 OS=Homo sapiens GN=SETDB1 PE=1 SV=1	2	1	0.588509808	0.976758975
>sp|P35354|PGH2_HUMAN Prostaglandin G/H synthase 2 OS=Homo sapiens GN=PTGS2 PE=1 SV=2	2	1	0.588509808	0.976758975
>sp|Q86UP8|GTD2A_HUMAN General transcription factor II-I repeat domain-containing protein 2A OS=Homo sapiens GN=GTF2IRD2 PE=1 SV=2	2	1	0.588509808	0.976758975
>sp|O14684|PTGES_HUMAN Prostaglandin E synthase OS=Homo sapiens GN=PTGES PE=1 SV=2	2	1	0.588509808	0.976758975
>sp|Q14764|MVP_HUMAN Major vault protein OS=Homo sapiens GN=MVP PE=1 SV=4	14	7	0.152310649	0.976758975
>sp|Q9NZ32|ARP10_HUMAN Actin-related protein 10 OS=Homo sapiens GN=ACTR10 PE=1 SV=1	3	1	0.329447114	0.976758975
>sp|Q96Q11|TRNT1_HUMAN CCA tRNA nucleotidyltransferase 1, mitochondrial OS=Homo sapiens GN=TRNT1 PE=1 SV=2	2	1	0.588509808	0.976758975
>sp|Q9NS84|CHST7_HUMAN Carbohydrate sulfotransferase 7 OS=Homo sapiens GN=CHST7 PE=1 SV=2	2	1	0.588509808	0.976758975
>sp|Q9BT78|CSN4_HUMAN COP9 signalosome complex subunit 4 OS=Homo sapiens GN=COPS4 PE=1 SV=1	11	14	0.469707869	0.976758975
>sp|Q9H1P3|OSBL2_HUMAN Oxysterol-binding protein-related protein 2 OS=Homo sapiens GN=OSBPL2 PE=1 SV=1	2	1	0.588509808	0.976758975
>sp|O75381|PEX14_HUMAN Peroxisomal membrane protein PEX14 OS=Homo sapiens GN=PEX14 PE=1 SV=1	2	1	0.588509808	0.976758975
>sp|P13569|CFTR_HUMAN Cystic fibrosis transmembrane conductance regulator OS=Homo sapiens GN=CFTR PE=1 SV=3	2	1	0.588509808	0.976758975
>sp|Q9UJU5|FOXD3_HUMAN Forkhead box protein D3 OS=Homo sapiens GN=FOXD3 PE=1 SV=1	2	1	0.588509808	0.976758975
>tr|F8WED2|F8WED2_HUMAN CTD small phosphatase-like protein OS=Homo sapiens GN=CTDSPL PE=1 SV=1	2	1	0.588509808	0.976758975
>sp|O95865|DDAH2_HUMAN N(G),N(G)-dimethylarginine dimethylaminohydrolase 2 OS=Homo sapiens GN=DDAH2 PE=1 SV=1	2	1	0.588509808	0.976758975
>sp|P09001|RM03_HUMAN 39S ribosomal protein L3, mitochondrial OS=Homo sapiens GN=MRPL3 PE=1 SV=1	2	4	0.376819128	0.976758975
>sp|Q9UKI9|PO2F3_HUMAN POU domain, class 2, transcription factor 3 OS=Homo sapiens GN=POU2F3 PE=2 SV=3	2	1	0.588509808	0.976758975
>sp|Q8N4C6|NIN_HUMAN Ninein OS=Homo sapiens GN=NIN PE=1 SV=4	2	1	0.588509808	0.976758975
>sp|Q9UDX5|MTFP1_HUMAN Mitochondrial fission process protein 1 OS=Homo sapiens GN=MTFP1 PE=1 SV=1	2	1	0.588509808	0.976758975
>sp|Q8TDH9|BL1S5_HUMAN Biogenesis of lysosome-related organelles complex 1 subunit 5 OS=Homo sapiens GN=BLOC1S5 PE=1 SV=1	2	1	0.588509808	0.976758975
>sp|Q9Y584|TIM22_HUMAN Mitochondrial import inner membrane translocase subunit Tim22 OS=Homo sapiens GN=TIMM22 PE=1 SV=2	2	1	0.588509808	0.976758975
>sp|P07996|TSP1_HUMAN Thrombospondin-1 OS=Homo sapiens GN=THBS1 PE=1 SV=2	2	1	0.588509808	0.976758975
>sp|Q9H6U6|BCAS3_HUMAN Breast carcinoma-amplified sequence 3 OS=Homo sapiens GN=BCAS3 PE=1 SV=3	2	1	0.588509808	0.976758975
>sp|Q9UMS4|PRP19_HUMAN Pre-mRNA-processing factor 19 OS=Homo sapiens GN=PRPF19 PE=1 SV=1	8	1	0.015481011	0.444280559
>sp|P55786|PSA_HUMAN Puromycin-sensitive aminopeptidase OS=Homo sapiens GN=NPEPPS PE=1 SV=2	60	49	0.423899729	0.976758975
>sp|A2RU67|F234B_HUMAN Protein FAM234B OS=Homo sapiens GN=FAM234B PE=1 SV=1	2	1	0.588509808	0.976758975
>sp|Q9BXW6|OSBL1_HUMAN Oxysterol-binding protein-related protein 1 OS=Homo sapiens GN=OSBPL1A PE=1 SV=2	2	1	0.588509808	0.976758975
>sp|Q24JP5|T132A_HUMAN Transmembrane protein 132A OS=Homo sapiens GN=TMEM132A PE=1 SV=1	2	1	0.588509808	0.976758975
>sp|Q5VUJ6|LRCH2_HUMAN Leucine-rich repeat and calponin homology domain-containing protein 2 OS=Homo sapiens GN=LRCH2 PE=2 SV=2	2	1	0.588509808	0.976758975
>sp|Q6NUS8|UD3A1_HUMAN UDP-glucuronosyltransferase 3A1 OS=Homo sapiens GN=UGT3A1 PE=2 SV=1	2	1	0.588509808	0.976758975
>sp|Q8TDZ2|MICA1_HUMAN Protein-methionine sulfoxide oxidase MICAL1 OS=Homo sapiens GN=MICAL1 PE=1 SV=2	2	1	0.588509808	0.976758975
>sp|Q15413|RYR3_HUMAN Ryanodine receptor 3 OS=Homo sapiens GN=RYR3 PE=1 SV=3	2	1	0.588509808	0.976758975
>sp|Q8NB66|UN13C_HUMAN Protein unc-13 homolog C OS=Homo sapiens GN=UNC13C PE=2 SV=3	2	1	0.588509808	0.976758975
>sp|Q9HCM1|K1551_HUMAN Uncharacterized protein KIAA1551 OS=Homo sapiens GN=KIAA1551 PE=1 SV=3	2	1	0.588509808	0.976758975
>sp|O15533|TPSN_HUMAN Tapasin OS=Homo sapiens GN=TAPBP PE=1 SV=1	2	1	0.588509808	0.976758975
>sp|P61764|STXB1_HUMAN Syntaxin-binding protein 1 OS=Homo sapiens GN=STXBP1 PE=1 SV=1	2	1	0.588509808	0.976758975
>sp|Q13948|CASP_HUMAN Protein CASP OS=Homo sapiens GN=CUX1 PE=1 SV=2	2	1	0.588509808	0.976758975
>sp|Q99755|PI51A_HUMAN Phosphatidylinositol 4-phosphate 5-kinase type-1 alpha OS=Homo sapiens GN=PIP5K1A PE=1 SV=1	2	1	0.588509808	0.976758975
>sp|Q9BSJ6|FA64A_HUMAN Protein FAM64A OS=Homo sapiens GN=FAM64A PE=1 SV=1	2	1	0.588509808	0.976758975
>sp|P32249|GP183_HUMAN G-protein coupled receptor 183 OS=Homo sapiens GN=GPR183 PE=1 SV=3	2	1	0.588509808	0.976758975
>sp|O00391|QSOX1_HUMAN Sulfhydryl oxidase 1 OS=Homo sapiens GN=QSOX1 PE=1 SV=3	2	1	0.588509808	0.976758975
>sp|Q9BVG4|PBDC1_HUMAN Protein PBDC1 OS=Homo sapiens GN=PBDC1 PE=1 SV=1	2	3	0.614779035	0.976758975
>tr|M0R081|M0R081_HUMAN C-type lectin domain family 11 member A OS=Homo sapiens GN=CLEC11A PE=1 SV=1	2	1	0.588509808	0.976758975
>sp|Q96HP0|DOCK6_HUMAN Dedicator of cytokinesis protein 6 OS=Homo sapiens GN=DOCK6 PE=1 SV=3	2	1	0.588509808	0.976758975
>sp|Q86YS7|C2CD5_HUMAN C2 domain-containing protein 5 OS=Homo sapiens GN=C2CD5 PE=1 SV=1	2	1	0.588509808	0.976758975
>sp|Q99643|C560_HUMAN Succinate dehydrogenase cytochrome b560 subunit, mitochondrial OS=Homo sapiens GN=SDHC PE=1 SV=1	2	1	0.588509808	0.976758975
>sp|O43707|ACTN4_HUMAN Alpha-actinin-4 OS=Homo sapiens GN=ACTN4 PE=1 SV=2	219	145	0.000601262	0.039782401
>sp|P33991|MCM4_HUMAN DNA replication licensing factor MCM4 OS=Homo sapiens GN=MCM4 PE=1 SV=5	36	44	0.265250216	0.976758975
>sp|Q9Y3F4|STRAP_HUMAN Serine-threonine kinase receptor-associated protein OS=Homo sapiens GN=STRAP PE=1 SV=1	31	27	0.734369796	0.976758975
>sp|Q15008|PSMD6_HUMAN 26S proteasome non-ATPase regulatory subunit 6 OS=Homo sapiens GN=PSMD6 PE=1 SV=1	29	31	0.654329492	0.976758975
>sp|Q99733|NP1L4_HUMAN Nucleosome assembly protein 1-like 4 OS=Homo sapiens GN=NAP1L4 PE=1 SV=1	33	38	0.42380161	0.976758975
>sp|Q15435|PP1R7_HUMAN Protein phosphatase 1 regulatory subunit 7 OS=Homo sapiens GN=PPP1R7 PE=1 SV=1	33	31	0.956626572	0.976758975
>sp|P06396|GELS_HUMAN Gelsolin OS=Homo sapiens GN=GSN PE=1 SV=1	32	32	0.844838208	0.976758975
>sp|P17066|HSP76_HUMAN Heat shock 70 kDa protein 6 OS=Homo sapiens GN=HSPA6 PE=1 SV=2	15	8	0.175400648	0.976758975
>sp|P62241|RS8_HUMAN 40S ribosomal protein S8 OS=Homo sapiens GN=RPS8 PE=1 SV=2	20	17	0.730219462	0.976758975
>sp|Q9Y281|COF2_HUMAN Cofilin-2 OS=Homo sapiens GN=CFL2 PE=1 SV=1	6	4	0.577146713	0.976758975
>sp|P25788|PSA3_HUMAN Proteasome subunit alpha type-3 OS=Homo sapiens GN=PSMA3 PE=1 SV=2	18	16	0.841046115	0.976758975
>sp|Q15417|CNN3_HUMAN Calponin-3 OS=Homo sapiens GN=CNN3 PE=1 SV=1	15	22	0.192643254	0.976758975
>sp|P28070|PSB4_HUMAN Proteasome subunit beta type-4 OS=Homo sapiens GN=PSMB4 PE=1 SV=4	26	18	0.294725177	0.976758975
>sp|Q15185|TEBP_HUMAN Prostaglandin E synthase 3 OS=Homo sapiens GN=PTGES3 PE=1 SV=1	15	23	0.146201256	0.976758975
>tr|E9PAU2|E9PAU2_HUMAN Ribonucleoprotein PTB-binding 1 OS=Homo sapiens GN=RAVER1 PE=1 SV=1	8	13	0.227036509	0.976758975
>sp|Q13618|CUL3_HUMAN Cullin-3 OS=Homo sapiens GN=CUL3 PE=1 SV=2	10	11	0.74113222	0.976758975
>sp|P61081|UBC12_HUMAN NEDD8-conjugating enzyme Ubc12 OS=Homo sapiens GN=UBE2M PE=1 SV=1	15	17	0.622685105	0.976758975
>sp|Q96QV6|H2A1A_HUMAN Histone H2A type 1-A OS=Homo sapiens GN=HIST1H2AA PE=1 SV=3	5	5	0.938346462	0.976758975
>sp|Q9Y5K5|UCHL5_HUMAN Ubiquitin carboxyl-terminal hydrolase isozyme L5 OS=Homo sapiens GN=UCHL5 PE=1 SV=3	12	21	0.086063228	0.976758975
>sp|P48556|PSMD8_HUMAN 26S proteasome non-ATPase regulatory subunit 8 OS=Homo sapiens GN=PSMD8 PE=1 SV=2	12	16	0.375327559	0.976758975
>sp|O43665|RGS10_HUMAN Regulator of G-protein signaling 10 OS=Homo sapiens GN=RGS10 PE=1 SV=2	10	13	0.457087525	0.976758975
>sp|Q9BYT8|NEUL_HUMAN Neurolysin, mitochondrial OS=Homo sapiens GN=NLN PE=1 SV=1	8	8	0.922058977	0.976758975
>sp|P47755|CAZA2_HUMAN F-actin-capping protein subunit alpha-2 OS=Homo sapiens GN=CAPZA2 PE=1 SV=3	4	4	0.944844734	0.976758975
>sp|Q08257|QOR_HUMAN Quinone oxidoreductase OS=Homo sapiens GN=CRYZ PE=1 SV=1	10	9	0.902188213	0.976758975
>sp|Q16186|ADRM1_HUMAN Proteasomal ubiquitin receptor ADRM1 OS=Homo sapiens GN=ADRM1 PE=1 SV=2	8	12	0.314140826	0.976758975
>sp|O43747|AP1G1_HUMAN AP-1 complex subunit gamma-1 OS=Homo sapiens GN=AP1G1 PE=1 SV=5	10	7	0.529348099	0.976758975
>sp|P62854|RS26_HUMAN 40S ribosomal protein S26 OS=Homo sapiens GN=RPS26 PE=1 SV=3	7	10	0.406438509	0.976758975
>sp|P49643|PRI2_HUMAN DNA primase large subunit OS=Homo sapiens GN=PRIM2 PE=1 SV=2	5	3	0.520800622	0.976758975
>sp|P35914|HMGCL_HUMAN Hydroxymethylglutaryl-CoA lyase, mitochondrial OS=Homo sapiens GN=HMGCL PE=1 SV=2	5	2	0.276186456	0.976758975
>sp|O75348|VATG1_HUMAN V-type proton ATPase subunit G 1 OS=Homo sapiens GN=ATP6V1G1 PE=1 SV=3	6	2	0.167834228	0.976758975
>sp|Q14738|2A5D_HUMAN Serine/threonine-protein phosphatase 2A 56 kDa regulatory subunit delta isoform OS=Homo sapiens GN=PPP2R5D PE=1 SV=1	4	6	0.476630439	0.976758975
>sp|P23378|GCSP_HUMAN Glycine dehydrogenase (decarboxylating), mitochondrial OS=Homo sapiens GN=GLDC PE=1 SV=2	4	4	0.944844734	0.976758975
>sp|Q86SZ2|TPC6B_HUMAN Trafficking protein particle complex subunit 6B OS=Homo sapiens GN=TRAPPC6B PE=1 SV=1	5	5	0.938346462	0.976758975
>sp|Q15369|ELOC_HUMAN Transcription elongation factor B polypeptide 1 OS=Homo sapiens GN=TCEB1 PE=1 SV=1	3	9	0.063619371	0.967303618
>sp|Q92882|OSTF1_HUMAN Osteoclast-stimulating factor 1 OS=Homo sapiens GN=OSTF1 PE=1 SV=2	4	3	0.753493897	0.976758975
>sp|P18615|NELFE_HUMAN Negative elongation factor E OS=Homo sapiens GN=NELFE PE=1 SV=3	4	4	0.944844734	0.976758975
>sp|Q6P2E9|EDC4_HUMAN Enhancer of mRNA-decapping protein 4 OS=Homo sapiens GN=EDC4 PE=1 SV=1	6	6	0.932474991	0.976758975
>sp|Q15370|ELOB_HUMAN Transcription elongation factor B polypeptide 2 OS=Homo sapiens GN=TCEB2 PE=1 SV=1	4	11	0.052848698	0.903066026
>sp|O43395|PRPF3_HUMAN U4/U6 small nuclear ribonucleoprotein Prp3 OS=Homo sapiens GN=PRPF3 PE=1 SV=2	3	3	0.952224899	0.976758975
>sp|Q9Y3B4|SF3B6_HUMAN Splicing factor 3B subunit 6 OS=Homo sapiens GN=SF3B6 PE=1 SV=1	4	3	0.753493897	0.976758975
>sp|Q12972|PP1R8_HUMAN Nuclear inhibitor of protein phosphatase 1 OS=Homo sapiens GN=PPP1R8 PE=1 SV=2	5	7	0.507149186	0.976758975
>sp|Q9NZB2|F120A_HUMAN Constitutive coactivator of PPAR-gamma-like protein 1 OS=Homo sapiens GN=FAM120A PE=1 SV=2	5	2	0.276186456	0.976758975
>sp|Q9Y5A9|YTHD2_HUMAN YTH domain-containing family protein 2 OS=Homo sapiens GN=YTHDF2 PE=1 SV=2	2	4	0.376819128	0.976758975
>sp|Q6P3W7|SCYL2_HUMAN SCY1-like protein 2 OS=Homo sapiens GN=SCYL2 PE=1 SV=1	2	2	0.960984247	0.976758975
>sp|O14907|TX1B3_HUMAN Tax1-binding protein 3 OS=Homo sapiens GN=TAX1BP3 PE=1 SV=2	4	3	0.753493897	0.976758975
>sp|Q9UFH2|DYH17_HUMAN Dynein heavy chain 17, axonemal OS=Homo sapiens GN=DNAH17 PE=1 SV=2	2	3	0.614779035	0.976758975
>sp|Q96KP1|EXOC2_HUMAN Exocyst complex component 2 OS=Homo sapiens GN=EXOC2 PE=1 SV=1	2	2	0.960984247	0.976758975
>sp|Q5VTE0|EF1A3_HUMAN Putative elongation factor 1-alpha-like 3 OS=Homo sapiens GN=EEF1A1P5 PE=5 SV=1	184	380	4.26656e-19	3.66985110857143e-16
>sp|Q08170|SRSF4_HUMAN Serine/arginine-rich splicing factor 4 OS=Homo sapiens GN=SRSF4 PE=1 SV=2	7	4	0.406674184	0.976758975
>sp|Q9NRR5|UBQL4_HUMAN Ubiquilin-4 OS=Homo sapiens GN=UBQLN4 PE=1 SV=2	2	2	0.960984247	0.976758975
>sp|Q9UBW8|CSN7A_HUMAN COP9 signalosome complex subunit 7a OS=Homo sapiens GN=COPS7A PE=1 SV=1	3	5	0.435542523	0.976758975
>sp|Q86TB9|PATL1_HUMAN Protein PAT1 homolog 1 OS=Homo sapiens GN=PATL1 PE=1 SV=2	2	2	0.960984247	0.976758975
>sp|O75494|SRS10_HUMAN Serine/arginine-rich splicing factor 10 OS=Homo sapiens GN=SRSF10 PE=1 SV=1	2	4	0.376819128	0.976758975
>sp|Q9NQT5|EXOS3_HUMAN Exosome complex component RRP40 OS=Homo sapiens GN=EXOSC3 PE=1 SV=3	3	6	0.279072584	0.976758975
>sp|Q8IYE0|CC146_HUMAN Coiled-coil domain-containing protein 146 OS=Homo sapiens GN=CCDC146 PE=1 SV=2	2	2	0.960984247	0.976758975
>sp|Q96JG6|VPS50_HUMAN Syndetin OS=Homo sapiens GN=VPS50 PE=1 SV=3	2	2	0.960984247	0.976758975
>sp|Q86YZ3|HORN_HUMAN Hornerin OS=Homo sapiens GN=HRNR PE=1 SV=2	2	6	0.12991132	0.976758975
>tr|A0A0U1RRM4|A0A0U1RRM4_HUMAN Polypyrimidine tract-binding protein 1 OS=Homo sapiens GN=PTBP1 PE=1 SV=1	1	37	1.75874e-11	6.22904325882353e-09
>tr|F2Z2I8|F2Z2I8_HUMAN Stomatin-like protein 2, mitochondrial OS=Homo sapiens GN=STOML2 PE=1 SV=1	1	2	0.532026216	0.976758975
>sp|P01111|RASN_HUMAN GTPase NRas OS=Homo sapiens GN=NRAS PE=1 SV=1	1	7	0.020597075	0.524309439
>sp|Q8TAA3|PSA7L_HUMAN Proteasome subunit alpha type-7-like OS=Homo sapiens GN=PSMA8 PE=2 SV=3	1	3	0.284229272	0.976758975
>sp|Q13619|CUL4A_HUMAN Cullin-4A OS=Homo sapiens GN=CUL4A PE=1 SV=3	1	3	0.284229272	0.976758975
>sp|Q5D862|FILA2_HUMAN Filaggrin-2 OS=Homo sapiens GN=FLG2 PE=1 SV=1	1	2	0.532026216	0.976758975
>sp|Q7L523|RRAGA_HUMAN Ras-related GTP-binding protein A OS=Homo sapiens GN=RRAGA PE=1 SV=1	1	2	0.532026216	0.976758975
>sp|Q6Y7W6|PERQ2_HUMAN PERQ amino acid-rich with GYF domain-containing protein 2 OS=Homo sapiens GN=GIGYF2 PE=1 SV=1	1	5	0.077793658	0.976758975
>sp|Q9H9A5|CNO10_HUMAN CCR4-NOT transcription complex subunit 10 OS=Homo sapiens GN=CNOT10 PE=1 SV=1	1	3	0.284229272	0.976758975
>sp|Q6ZVM7|TM1L2_HUMAN TOM1-like protein 2 OS=Homo sapiens GN=TOM1L2 PE=1 SV=1	1	2	0.532026216	0.976758975
>sp|P19086|GNAZ_HUMAN Guanine nucleotide-binding protein G(z) subunit alpha OS=Homo sapiens GN=GNAZ PE=2 SV=3	1	2	0.532026216	0.976758975
>sp|Q9BV23|ABHD6_HUMAN Monoacylglycerol lipase ABHD6 OS=Homo sapiens GN=ABHD6 PE=1 SV=1	1	2	0.532026216	0.976758975
>sp|Q5VIR6|VPS53_HUMAN Vacuolar protein sorting-associated protein 53 homolog OS=Homo sapiens GN=VPS53 PE=1 SV=1	1	2	0.532026216	0.976758975
>sp|P32780|TF2H1_HUMAN General transcription factor IIH subunit 1 OS=Homo sapiens GN=GTF2H1 PE=1 SV=1	1	2	0.532026216	0.976758975
>sp|Q15118|PDK1_HUMAN [Pyruvate dehydrogenase (acetyl-transferring)] kinase isozyme 1, mitochondrial OS=Homo sapiens GN=PDK1 PE=1 SV=1	1	2	0.532026216	0.976758975
>sp|Q86TV6|TTC7B_HUMAN Tetratricopeptide repeat protein 7B OS=Homo sapiens GN=TTC7B PE=1 SV=3	1	2	0.532026216	0.976758975
>sp|Q8NEB9|PK3C3_HUMAN Phosphatidylinositol 3-kinase catalytic subunit type 3 OS=Homo sapiens GN=PIK3C3 PE=1 SV=1	1	2	0.532026216	0.976758975
>sp|O15078|CE290_HUMAN Centrosomal protein of 290 kDa OS=Homo sapiens GN=CEP290 PE=1 SV=2	1	3	0.284229272	0.976758975
>sp|Q03001|DYST_HUMAN Dystonin OS=Homo sapiens GN=DST PE=1 SV=4	1	3	0.284229272	0.976758975
>sp|Q9NVX0|HAUS2_HUMAN HAUS augmin-like complex subunit 2 OS=Homo sapiens GN=HAUS2 PE=1 SV=1	1	2	0.532026216	0.976758975
>sp|Q2KHR3|QSER1_HUMAN Glutamine and serine-rich protein 1 OS=Homo sapiens GN=QSER1 PE=1 SV=3	1	3	0.284229272	0.976758975
>sp|P25106|ACKR3_HUMAN Atypical chemokine receptor 3 OS=Homo sapiens GN=ACKR3 PE=1 SV=3	1	2	0.532026216	0.976758975
>sp|Q63ZY3|KANK2_HUMAN KN motif and ankyrin repeat domain-containing protein 2 OS=Homo sapiens GN=KANK2 PE=1 SV=1	1	2	0.532026216	0.976758975
>sp|Q96IG2|FXL20_HUMAN F-box/LRR-repeat protein 20 OS=Homo sapiens GN=FBXL20 PE=1 SV=2	1	2	0.532026216	0.976758975
>sp|O75071|EFC14_HUMAN EF-hand calcium-binding domain-containing protein 14 OS=Homo sapiens GN=EFCAB14 PE=1 SV=1	1	2	0.532026216	0.976758975
>sp|Q6UXN9|WDR82_HUMAN WD repeat-containing protein 82 OS=Homo sapiens GN=WDR82 PE=1 SV=1	1	5	0.077793658	0.976758975
>sp|Q9NRX1|PNO1_HUMAN RNA-binding protein PNO1 OS=Homo sapiens GN=PNO1 PE=1 SV=1	1	2	0.532026216	0.976758975
>sp|Q96TC7|RMD3_HUMAN Regulator of microtubule dynamics protein 3 OS=Homo sapiens GN=RMDN3 PE=1 SV=2	1	2	0.532026216	0.976758975
>sp|Q8WXR4|MYO3B_HUMAN Myosin-IIIb OS=Homo sapiens GN=MYO3B PE=2 SV=4	1	2	0.532026216	0.976758975
>tr|Q5VUC6|Q5VUC6_HUMAN Glycylpeptide N-tetradecanoyltransferase OS=Homo sapiens GN=NMT2 PE=1 SV=1	1	2	0.532026216	0.976758975
>sp|O00139|KIF2A_HUMAN Kinesin-like protein KIF2A OS=Homo sapiens GN=KIF2A PE=1 SV=3	1	2	0.532026216	0.976758975
>sp|P48729|KC1A_HUMAN Casein kinase I isoform alpha OS=Homo sapiens GN=CSNK1A1 PE=1 SV=2	1	2	0.532026216	0.976758975
>sp|Q96RW7|HMCN1_HUMAN Hemicentin-1 OS=Homo sapiens GN=HMCN1 PE=1 SV=2	1	2	0.532026216	0.976758975
>sp|Q9GZY4|COA1_HUMAN Cytochrome c oxidase assembly factor 1 homolog OS=Homo sapiens GN=COA1 PE=1 SV=1	1	2	0.532026216	0.976758975
>sp|B0I1T2|MYO1G_HUMAN Unconventional myosin-Ig OS=Homo sapiens GN=MYO1G PE=1 SV=2	1	2	0.532026216	0.976758975
>sp|Q9UM22|EPDR1_HUMAN Mammalian ependymin-related protein 1 OS=Homo sapiens GN=EPDR1 PE=1 SV=2	1	2	0.532026216	0.976758975
>tr|I3L4T1|I3L4T1_HUMAN Mannose-P-dolichol utilization defect 1 protein (Fragment) OS=Homo sapiens GN=MPDU1 PE=1 SV=2	1	2	0.532026216	0.976758975
>sp|Q8N140|EID3_HUMAN EP300-interacting inhibitor of differentiation 3 OS=Homo sapiens GN=EID3 PE=1 SV=1	1	2	0.532026216	0.976758975
>sp|Q07820|MCL1_HUMAN Induced myeloid leukemia cell differentiation protein Mcl-1 OS=Homo sapiens GN=MCL1 PE=1 SV=3	1	2	0.532026216	0.976758975
>sp|P21217|FUT3_HUMAN Galactoside 3(4)-L-fucosyltransferase OS=Homo sapiens GN=FUT3 PE=2 SV=1	1	2	0.532026216	0.976758975
>sp|P21810|PGS1_HUMAN Biglycan OS=Homo sapiens GN=BGN PE=1 SV=2	1	2	0.532026216	0.976758975
>sp|Q9Y3R4|NEUR2_HUMAN Sialidase-2 OS=Homo sapiens GN=NEU2 PE=1 SV=2	1	2	0.532026216	0.976758975
>sp|Q13009|TIAM1_HUMAN T-lymphoma invasion and metastasis-inducing protein 1 OS=Homo sapiens GN=TIAM1 PE=1 SV=2	1	2	0.532026216	0.976758975
>sp|Q96SC8|DMTA2_HUMAN Doublesex- and mab-3-related transcription factor A2 OS=Homo sapiens GN=DMRTA2 PE=2 SV=2	1	3	0.284229272	0.976758975
>sp|Q9Y618|NCOR2_HUMAN Nuclear receptor corepressor 2 OS=Homo sapiens GN=NCOR2 PE=1 SV=2	1	2	0.532026216	0.976758975
>sp|P55899|FCGRN_HUMAN IgG receptor FcRn large subunit p51 OS=Homo sapiens GN=FCGRT PE=1 SV=1	1	2	0.532026216	0.976758975
>sp|Q8TD57|DYH3_HUMAN Dynein heavy chain 3, axonemal OS=Homo sapiens GN=DNAH3 PE=2 SV=1	1	2	0.532026216	0.976758975
>sp|Q99567|NUP88_HUMAN Nuclear pore complex protein Nup88 OS=Homo sapiens GN=NUP88 PE=1 SV=2	1	2	0.532026216	0.976758975
>sp|Q6A555|TXND8_HUMAN Thioredoxin domain-containing protein 8 OS=Homo sapiens GN=TXNDC8 PE=1 SV=2	1	2	0.532026216	0.976758975
>sp|Q92608|DOCK2_HUMAN Dedicator of cytokinesis protein 2 OS=Homo sapiens GN=DOCK2 PE=1 SV=2	1	2	0.532026216	0.976758975
>sp|A6NNT2|CP096_HUMAN Uncharacterized protein C16orf96 OS=Homo sapiens GN=C16orf96 PE=4 SV=3	1	2	0.532026216	0.976758975
>sp|Q9UPQ3|AGAP1_HUMAN Arf-GAP with GTPase, ANK repeat and PH domain-containing protein 1 OS=Homo sapiens GN=AGAP1 PE=1 SV=4	1	2	0.532026216	0.976758975
>sp|Q7Z6K3|PTAR1_HUMAN Protein prenyltransferase alpha subunit repeat-containing protein 1 OS=Homo sapiens GN=PTAR1 PE=1 SV=2	1	2	0.532026216	0.976758975
>sp|Q99640|PMYT1_HUMAN Membrane-associated tyrosine- and threonine-specific cdc2-inhibitory kinase OS=Homo sapiens GN=PKMYT1 PE=1 SV=1	1	2	0.532026216	0.976758975
>sp|Q96PY6|NEK1_HUMAN Serine/threonine-protein kinase Nek1 OS=Homo sapiens GN=NEK1 PE=1 SV=2	1	2	0.532026216	0.976758975
>sp|Q5JSH3|WDR44_HUMAN WD repeat-containing protein 44 OS=Homo sapiens GN=WDR44 PE=1 SV=1	1	3	0.284229272	0.976758975
>sp|Q9BTE7|DCNL5_HUMAN DCN1-like protein 5 OS=Homo sapiens GN=DCUN1D5 PE=1 SV=1	1	2	0.532026216	0.976758975
>sp|Q9Y2Q0|AT8A1_HUMAN Phospholipid-transporting ATPase IA OS=Homo sapiens GN=ATP8A1 PE=1 SV=1	1	2	0.532026216	0.976758975
>sp|P63145|GAK24_HUMAN Endogenous retrovirus group K member 24 Gag polyprotein OS=Homo sapiens GN=ERVK-24 PE=1 SV=2	1	2	0.532026216	0.976758975
>sp|Q9BVJ6|UT14A_HUMAN U3 small nucleolar RNA-associated protein 14 homolog A OS=Homo sapiens GN=UTP14A PE=1 SV=1	1	2	0.532026216	0.976758975
>sp|Q969T3|SNX21_HUMAN Sorting nexin-21 OS=Homo sapiens GN=SNX21 PE=2 SV=1	1	2	0.532026216	0.976758975
>sp|O95810|SDPR_HUMAN Serum deprivation-response protein OS=Homo sapiens GN=SDPR PE=1 SV=3	1	2	0.532026216	0.976758975
>sp|Q7Z407|CSMD3_HUMAN CUB and sushi domain-containing protein 3 OS=Homo sapiens GN=CSMD3 PE=2 SV=3	1	2	0.532026216	0.976758975
>sp|Q96GF1|RN185_HUMAN E3 ubiquitin-protein ligase RNF185 OS=Homo sapiens GN=RNF185 PE=1 SV=1	1	2	0.532026216	0.976758975
>sp|O95167|NDUA3_HUMAN NADH dehydrogenase [ubiquinone] 1 alpha subcomplex subunit 3 OS=Homo sapiens GN=NDUFA3 PE=1 SV=1	1	2	0.532026216	0.976758975
>tr|B5MCX3|B5MCX3_HUMAN Septin-2 OS=Homo sapiens GN=SEPT2 PE=1 SV=1	1	2	0.532026216	0.976758975
>sp|Q96BM9|ARL8A_HUMAN ADP-ribosylation factor-like protein 8A OS=Homo sapiens GN=ARL8A PE=1 SV=1	1	3	0.284229272	0.976758975
>tr|F8VZX2|F8VZX2_HUMAN Poly(rC)-binding protein 2 OS=Homo sapiens GN=PCBP2 PE=1 SV=1	1	6	0.04015367	0.755516397
>tr|D6RF44|D6RF44_HUMAN Heterogeneous nuclear ribonucleoprotein D0 (Fragment) OS=Homo sapiens GN=HNRNPD PE=1 SV=8	1	2	0.532026216	0.976758975
>sp|Q9UPN6|SCAF8_HUMAN Protein SCAF8 OS=Homo sapiens GN=SCAF8 PE=1 SV=1	1	4	0.149508595	0.976758975
>sp|O15155|BET1_HUMAN BET1 homolog OS=Homo sapiens GN=BET1 PE=1 SV=1	1	2	0.532026216	0.976758975
>sp|Q86WV6|STING_HUMAN Stimulator of interferon genes protein OS=Homo sapiens GN=TMEM173 PE=1 SV=1	1	2	0.532026216	0.976758975
>sp|Q9HC07|TM165_HUMAN Transmembrane protein 165 OS=Homo sapiens GN=TMEM165 PE=1 SV=1	1	2	0.532026216	0.976758975
>sp|Q9NR50|EI2BG_HUMAN Translation initiation factor eIF-2B subunit gamma OS=Homo sapiens GN=EIF2B3 PE=1 SV=1	1	4	0.149508595	0.976758975
>sp|Q8NE86|MCU_HUMAN Calcium uniporter protein, mitochondrial OS=Homo sapiens GN=MCU PE=1 SV=1	1	2	0.532026216	0.976758975
>sp|Q8NFI4|F10A5_HUMAN Putative protein FAM10A5 OS=Homo sapiens GN=ST13P5 PE=5 SV=1	1	2	0.532026216	0.976758975
>sp|Q9BRP1|PDD2L_HUMAN Programmed cell death protein 2-like OS=Homo sapiens GN=PDCD2L PE=1 SV=1	1	2	0.532026216	0.976758975
>sp|Q9NZD8|SPG21_HUMAN Maspardin OS=Homo sapiens GN=SPG21 PE=1 SV=1	1	2	0.532026216	0.976758975
>sp|Q9BVV7|TIM21_HUMAN Mitochondrial import inner membrane translocase subunit Tim21 OS=Homo sapiens GN=TIMM21 PE=1 SV=1	1	3	0.284229272	0.976758975
>sp|P78537|BL1S1_HUMAN Biogenesis of lysosome-related organelles complex 1 subunit 1 OS=Homo sapiens GN=BLOC1S1 PE=1 SV=2	1	2	0.532026216	0.976758975
>sp|P16591|FER_HUMAN Tyrosine-protein kinase Fer OS=Homo sapiens GN=FER PE=1 SV=2	1	3	0.284229272	0.976758975
>sp|Q9Y6I4|UBP3_HUMAN Ubiquitin carboxyl-terminal hydrolase 3 OS=Homo sapiens GN=USP3 PE=1 SV=2	1	2	0.532026216	0.976758975
>sp|Q17R60|IMPG1_HUMAN Interphotoreceptor matrix proteoglycan 1 OS=Homo sapiens GN=IMPG1 PE=1 SV=2	1	2	0.532026216	0.976758975
>P00711 SWISS-PROT:P00711 Alpha-lactalbumin - Bos taurus (Bovine).	1	2	0.532026216	0.976758975
>sp|P09603|CSF1_HUMAN Macrophage colony-stimulating factor 1 OS=Homo sapiens GN=CSF1 PE=1 SV=2	1	2	0.532026216	0.976758975
>sp|Q9H089|LSG1_HUMAN Large subunit GTPase 1 homolog OS=Homo sapiens GN=LSG1 PE=1 SV=2	1	2	0.532026216	0.976758975
>sp|Q6WCQ1|MPRIP_HUMAN Myosin phosphatase Rho-interacting protein OS=Homo sapiens GN=MPRIP PE=1 SV=3	1	2	0.532026216	0.976758975
>sp|P78527|PRKDC_HUMAN DNA-dependent protein kinase catalytic subunit OS=Homo sapiens GN=PRKDC PE=1 SV=3	1	2	0.532026216	0.976758975
>sp|Q9BZ72|PITM2_HUMAN Membrane-associated phosphatidylinositol transfer protein 2 OS=Homo sapiens GN=PITPNM2 PE=1 SV=1	1	2	0.532026216	0.976758975
>sp|Q9NY35|CLDN1_HUMAN Claudin domain-containing protein 1 OS=Homo sapiens GN=CLDND1 PE=1 SV=1	1	2	0.532026216	0.976758975
>sp|Q96BZ9|TBC20_HUMAN TBC1 domain family member 20 OS=Homo sapiens GN=TBC1D20 PE=1 SV=1	1	2	0.532026216	0.976758975
>sp|Q9UBL3|ASH2L_HUMAN Set1/Ash2 histone methyltransferase complex subunit ASH2 OS=Homo sapiens GN=ASH2L PE=1 SV=1	1	2	0.532026216	0.976758975
>sp|Q8IUR0|TPPC5_HUMAN Trafficking protein particle complex subunit 5 OS=Homo sapiens GN=TRAPPC5 PE=1 SV=1	1	2	0.532026216	0.976758975
>sp|Q9BXH1|BBC3_HUMAN Bcl-2-binding component 3 OS=Homo sapiens GN=BBC3 PE=1 SV=1	1	2	0.532026216	0.976758975
>sp|Q9UKD2|MRT4_HUMAN mRNA turnover protein 4 homolog OS=Homo sapiens GN=MRTO4 PE=1 SV=2	1	2	0.532026216	0.976758975
>sp|P80404|GABT_HUMAN 4-aminobutyrate aminotransferase, mitochondrial OS=Homo sapiens GN=ABAT PE=1 SV=3	1	2	0.532026216	0.976758975
>sp|Q8IVL1|NAV2_HUMAN Neuron navigator 2 OS=Homo sapiens GN=NAV2 PE=1 SV=3	1	2	0.532026216	0.976758975
>sp|P22670|RFX1_HUMAN MHC class II regulatory factor RFX1 OS=Homo sapiens GN=RFX1 PE=1 SV=2	1	2	0.532026216	0.976758975
>sp|Q9H0G5|NSRP1_HUMAN Nuclear speckle splicing regulatory protein 1 OS=Homo sapiens GN=NSRP1 PE=1 SV=1	1	2	0.532026216	0.976758975
>sp|Q5VWJ9|SNX30_HUMAN Sorting nexin-30 OS=Homo sapiens GN=SNX30 PE=1 SV=1	1	2	0.532026216	0.976758975
>sp|O94921|CDK14_HUMAN Cyclin-dependent kinase 14 OS=Homo sapiens GN=CDK14 PE=1 SV=3	1	2	0.532026216	0.976758975
>sp|Q96EK2|PF21B_HUMAN PHD finger protein 21B OS=Homo sapiens GN=PHF21B PE=2 SV=1	1	2	0.532026216	0.976758975
>tr|H0Y9W1|H0Y9W1_HUMAN Centromere protein C (Fragment) OS=Homo sapiens GN=CENPC PE=1 SV=1	1	2	0.532026216	0.976758975
>sp|Q96KJ9|COX42_HUMAN Cytochrome c oxidase subunit 4 isoform 2, mitochondrial OS=Homo sapiens GN=COX4I2 PE=1 SV=2	1	2	0.532026216	0.976758975
>sp|Q5T2Q4|CCYL2_HUMAN Cyclin-Y-like protein 2 OS=Homo sapiens GN=CCNYL2 PE=3 SV=2	1	2	0.532026216	0.976758975
>sp|Q8IWI9|MGAP_HUMAN MAX gene-associated protein OS=Homo sapiens GN=MGA PE=1 SV=3	1	2	0.532026216	0.976758975
>sp|Q9NYI0|PSD3_HUMAN PH and SEC7 domain-containing protein 3 OS=Homo sapiens GN=PSD3 PE=1 SV=2	1	2	0.532026216	0.976758975
>sp|P63267|ACTH_HUMAN Actin, gamma-enteric smooth muscle OS=Homo sapiens GN=ACTG2 PE=1 SV=1	1	23	3.32545e-07	5.2690880131579e-05
>sp|P26232|CTNA2_HUMAN Catenin alpha-2 OS=Homo sapiens GN=CTNNA2 PE=1 SV=5	1	3	0.284229272	0.976758975
>sp|P02538|K2C6A_HUMAN Keratin, type II cytoskeletal 6A OS=Homo sapiens GN=KRT6A PE=1 SV=3	1	2	0.532026216	0.976758975
>sp|Q6S8J3|POTEE_HUMAN POTE ankyrin domain family member E OS=Homo sapiens GN=POTEE PE=2 SV=3	1	2	0.532026216	0.976758975
>tr|H3BN98|H3BN98_HUMAN Uncharacterized protein (Fragment) OS=Homo sapiens PE=4 SV=2	1	3	0.284229272	0.976758975
>sp|Q9H1X3|DJC25_HUMAN DnaJ homolog subfamily C member 25 OS=Homo sapiens GN=DNAJC25 PE=1 SV=1	1	3	0.284229272	0.976758975
>sp|Q15014|MO4L2_HUMAN Mortality factor 4-like protein 2 OS=Homo sapiens GN=MORF4L2 PE=1 SV=1	1	3	0.284229272	0.976758975
>tr|A0A0C4DG68|A0A0C4DG68_HUMAN Pumilio homolog 2 (Fragment) OS=Homo sapiens GN=PUM2 PE=1 SV=1	1	3	0.284229272	0.976758975
>tr|H0YBD9|H0YBD9_HUMAN Regulator of microtubule dynamics protein 1 (Fragment) OS=Homo sapiens GN=RMDN1 PE=1 SV=1	1	3	0.284229272	0.976758975
>sp|Q14CB8|RHG19_HUMAN Rho GTPase-activating protein 19 OS=Homo sapiens GN=ARHGAP19 PE=1 SV=1	1	2	0.532026216	0.976758975
>sp|O75381|PEX14_HUMAN Peroxisomal membrane protein PEX14 OS=Homo sapiens GN=PEX14 PE=1 SV=1	1	2	0.532026216	0.976758975
>sp|P13984|T2FB_HUMAN General transcription factor IIF subunit 2 OS=Homo sapiens GN=GTF2F2 PE=1 SV=2	1	8	0.010513169	0.347801047
>sp|Q96D53|COQ8B_HUMAN Atypical kinase COQ8B, mitochondrial OS=Homo sapiens GN=COQ8B PE=1 SV=2	1	2	0.532026216	0.976758975
>sp|A8MWD9|RUXGL_HUMAN Putative small nuclear ribonucleoprotein G-like protein 15 OS=Homo sapiens GN=SNRPGP15 PE=5 SV=2	1	5	0.077793658	0.976758975
>sp|O15121|DEGS1_HUMAN Sphingolipid delta(4)-desaturase DES1 OS=Homo sapiens GN=DEGS1 PE=1 SV=1	1	2	0.532026216	0.976758975
>sp|Q5W111|SPRY7_HUMAN SPRY domain-containing protein 7 OS=Homo sapiens GN=SPRYD7 PE=1 SV=2	1	2	0.532026216	0.976758975
>sp|Q8IWJ2|GCC2_HUMAN GRIP and coiled-coil domain-containing protein 2 OS=Homo sapiens GN=GCC2 PE=1 SV=4	1	2	0.532026216	0.976758975
>sp|P20929|NEBU_HUMAN Nebulin OS=Homo sapiens GN=NEB PE=1 SV=5	1	3	0.284229272	0.976758975
>sp|O75122|CLAP2_HUMAN CLIP-associating protein 2 OS=Homo sapiens GN=CLASP2 PE=1 SV=2	1	2	0.532026216	0.976758975
>sp|Q5UCC4|EMC10_HUMAN ER membrane protein complex subunit 10 OS=Homo sapiens GN=EMC10 PE=1 SV=1	1	2	0.532026216	0.976758975
>sp|P25686|DNJB2_HUMAN DnaJ homolog subfamily B member 2 OS=Homo sapiens GN=DNAJB2 PE=1 SV=3	1	2	0.532026216	0.976758975
>sp|O14815|CAN9_HUMAN Calpain-9 OS=Homo sapiens GN=CAPN9 PE=1 SV=1	1	2	0.532026216	0.976758975
>sp|Q5T1R4|ZEP3_HUMAN Transcription factor HIVEP3 OS=Homo sapiens GN=HIVEP3 PE=2 SV=1	1	2	0.532026216	0.976758975
>sp|P24386|RAE1_HUMAN Rab proteins geranylgeranyltransferase component A 1 OS=Homo sapiens GN=CHM PE=1 SV=3	1	2	0.532026216	0.976758975
>sp|Q5T2E6|CJ076_HUMAN UPF0668 protein C10orf76 OS=Homo sapiens GN=C10orf76 PE=1 SV=1	1	2	0.532026216	0.976758975
>sp|Q9NQS3|NECT3_HUMAN Nectin-3 OS=Homo sapiens GN=NECTIN3 PE=1 SV=1	1	2	0.532026216	0.976758975
>sp|Q9NVH6|TMLH_HUMAN Trimethyllysine dioxygenase, mitochondrial OS=Homo sapiens GN=TMLHE PE=1 SV=1	1	2	0.532026216	0.976758975
>sp|Q8TDN2|KCNV2_HUMAN Potassium voltage-gated channel subfamily V member 2 OS=Homo sapiens GN=KCNV2 PE=1 SV=1	1	2	0.532026216	0.976758975
>sp|P0DJJ0|SRG2C_HUMAN SLIT-ROBO Rho GTPase-activating protein 2C OS=Homo sapiens GN=SRGAP2C PE=1 SV=1	1	2	0.532026216	0.976758975
>sp|Q9H4G0|E41L1_HUMAN Band 4.1-like protein 1 OS=Homo sapiens GN=EPB41L1 PE=1 SV=2	1	2	0.532026216	0.976758975
>sp|Q6UX15|LAYN_HUMAN Layilin OS=Homo sapiens GN=LAYN PE=2 SV=1	1	2	0.532026216	0.976758975
>sp|Q9BUQ8|DDX23_HUMAN Probable ATP-dependent RNA helicase DDX23 OS=Homo sapiens GN=DDX23 PE=1 SV=3	1	2	0.532026216	0.976758975
>tr|H0YJ58|H0YJ58_HUMAN Ribosomal protein S6 kinase-like 1 (Fragment) OS=Homo sapiens GN=RPS6KL1 PE=4 SV=1	1	2	0.532026216	0.976758975
>sp|Q969P6|TOP1M_HUMAN DNA topoisomerase I, mitochondrial OS=Homo sapiens GN=TOP1MT PE=1 SV=1	1	2	0.532026216	0.976758975
>sp|Q8NDA2|HMCN2_HUMAN Hemicentin-2 OS=Homo sapiens GN=HMCN2 PE=2 SV=3	1	2	0.532026216	0.976758975
>sp|Q9UIU6|SIX4_HUMAN Homeobox protein SIX4 OS=Homo sapiens GN=SIX4 PE=1 SV=2	1	2	0.532026216	0.976758975
>sp|P0DJD1|RGPD2_HUMAN RANBP2-like and GRIP domain-containing protein 2 OS=Homo sapiens GN=RGPD2 PE=2 SV=1	1	2	0.532026216	0.976758975
>sp|Q8TE73|DYH5_HUMAN Dynein heavy chain 5, axonemal OS=Homo sapiens GN=DNAH5 PE=1 SV=3	1	2	0.532026216	0.976758975
>sp|Q9NRL2|BAZ1A_HUMAN Bromodomain adjacent to zinc finger domain protein 1A OS=Homo sapiens GN=BAZ1A PE=1 SV=2	1	2	0.532026216	0.976758975
>sp|O95347|SMC2_HUMAN Structural maintenance of chromosomes protein 2 OS=Homo sapiens GN=SMC2 PE=1 SV=2	1	2	0.532026216	0.976758975
>sp|O75151|PHF2_HUMAN Lysine-specific demethylase PHF2 OS=Homo sapiens GN=PHF2 PE=1 SV=4	1	2	0.532026216	0.976758975
>sp|Q5T5Y3|CAMP1_HUMAN Calmodulin-regulated spectrin-associated protein 1 OS=Homo sapiens GN=CAMSAP1 PE=1 SV=2	1	2	0.532026216	0.976758975
>sp|Q96JQ2|CLMN_HUMAN Calmin OS=Homo sapiens GN=CLMN PE=1 SV=1	1	2	0.532026216	0.976758975
>sp|Q8N584|TT39C_HUMAN Tetratricopeptide repeat protein 39C OS=Homo sapiens GN=TTC39C PE=2 SV=2	1	2	0.532026216	0.976758975
>sp|Q86TB3|ALPK2_HUMAN Alpha-protein kinase 2 OS=Homo sapiens GN=ALPK2 PE=2 SV=3	1	2	0.532026216	0.976758975
>sp|Q9Y478|AAKB1_HUMAN 5'-AMP-activated protein kinase subunit beta-1 OS=Homo sapiens GN=PRKAB1 PE=1 SV=4	1	2	0.532026216	0.976758975
>sp|P41247|PLPL4_HUMAN Patatin-like phospholipase domain-containing protein 4 OS=Homo sapiens GN=PNPLA4 PE=2 SV=3	1	2	0.532026216	0.976758975
>sp|Q9Y2Z2|MTO1_HUMAN Protein MTO1 homolog, mitochondrial OS=Homo sapiens GN=MTO1 PE=1 SV=2	1	2	0.532026216	0.976758975
>sp|Q9BZF9|UACA_HUMAN Uveal autoantigen with coiled-coil domains and ankyrin repeats OS=Homo sapiens GN=UACA PE=1 SV=2	1	2	0.532026216	0.976758975
>sp|P15848|ARSB_HUMAN Arylsulfatase B OS=Homo sapiens GN=ARSB PE=1 SV=1	1	2	0.532026216	0.976758975
>sp|Q9UKK3|PARP4_HUMAN Poly [ADP-ribose] polymerase 4 OS=Homo sapiens GN=PARP4 PE=1 SV=3	1	2	0.532026216	0.976758975
>sp|Q13427|PPIG_HUMAN Peptidyl-prolyl cis-trans isomerase G OS=Homo sapiens GN=PPIG PE=1 SV=2	1	2	0.532026216	0.976758975
>sp|Q15459|SF3A1_HUMAN Splicing factor 3A subunit 1 OS=Homo sapiens GN=SF3A1 PE=1 SV=1	55	56	0.724293747	0.976758975
>sp|P84085|ARF5_HUMAN ADP-ribosylation factor 5 OS=Homo sapiens GN=ARF5 PE=1 SV=2	10	8	0.712670977	0.976758975
>sp|Q5T160|SYRM_HUMAN Probable arginine--tRNA ligase, mitochondrial OS=Homo sapiens GN=RARS2 PE=1 SV=1	18	17	0.980563875	0.983340288
>sp|Q15005|SPCS2_HUMAN Signal peptidase complex subunit 2 OS=Homo sapiens GN=SPCS2 PE=1 SV=3	23	24	0.753827034	0.976758975
>sp|P07339|CATD_HUMAN Cathepsin D OS=Homo sapiens GN=CTSD PE=1 SV=1	53	51	0.957484791	0.976758975
>sp|P62070|RRAS2_HUMAN Ras-related protein R-Ras2 OS=Homo sapiens GN=RRAS2 PE=1 SV=1	9	8	0.887232389	0.976758975
>sp|Q16576|RBBP7_HUMAN Histone-binding protein RBBP7 OS=Homo sapiens GN=RBBP7 PE=1 SV=1	26	25	0.972373141	0.976758975
>sp|Q9H061|T126A_HUMAN Transmembrane protein 126A OS=Homo sapiens GN=TMEM126A PE=1 SV=1	15	14	0.956915126	0.976758975
>sp|Q9NVA1|UQCC1_HUMAN Ubiquinol-cytochrome-c reductase complex assembly factor 1 OS=Homo sapiens GN=UQCC1 PE=1 SV=3	11	12	0.744528487	0.976758975
>sp|P31948|STIP1_HUMAN Stress-induced-phosphoprotein 1 OS=Homo sapiens GN=STIP1 PE=1 SV=1	95	109	0.183308112	0.976758975
>sp|O43324|MCA3_HUMAN Eukaryotic translation elongation factor 1 epsilon-1 OS=Homo sapiens GN=EEF1E1 PE=1 SV=1	16	14	0.817000224	0.976758975
>sp|Q14108|SCRB2_HUMAN Lysosome membrane protein 2 OS=Homo sapiens GN=SCARB2 PE=1 SV=2	14	15	0.750900156	0.976758975
>sp|P08240|SRPRA_HUMAN Signal recognition particle receptor subunit alpha OS=Homo sapiens GN=SRPRA PE=1 SV=2	11	12	0.744528487	0.976758975
>sp|P14618|KPYM_HUMAN Pyruvate kinase PKM OS=Homo sapiens GN=PKM PE=1 SV=4	475	414	0.18641372	0.976758975
>sp|O75521|ECI2_HUMAN Enoyl-CoA delta isomerase 2, mitochondrial OS=Homo sapiens GN=ECI2 PE=1 SV=4	12	15	0.480814509	0.976758975
>sp|P14868|SYDC_HUMAN Aspartate--tRNA ligase, cytoplasmic OS=Homo sapiens GN=DARS PE=1 SV=2	50	50	0.806718285	0.976758975
>sp|Q9BPX6|MICU1_HUMAN Calcium uptake protein 1, mitochondrial OS=Homo sapiens GN=MICU1 PE=1 SV=1	11	12	0.744528487	0.976758975
>sp|O75400|PR40A_HUMAN Pre-mRNA-processing factor 40 homolog A OS=Homo sapiens GN=PRPF40A PE=1 SV=2	11	22	0.03819161	0.751476091
>sp|P10606|COX5B_HUMAN Cytochrome c oxidase subunit 5B, mitochondrial OS=Homo sapiens GN=COX5B PE=1 SV=2	14	15	0.750900156	0.976758975
>sp|O95182|NDUA7_HUMAN NADH dehydrogenase [ubiquinone] 1 alpha subcomplex subunit 7 OS=Homo sapiens GN=NDUFA7 PE=1 SV=3	8	9	0.731257884	0.976758975
>Q3SX09 TREMBL:Q3SX09 (Bos taurus) similar to HBG protein	16	15	0.965331744	0.976758975
>sp|O75822|EIF3J_HUMAN Eukaryotic translation initiation factor 3 subunit J OS=Homo sapiens GN=EIF3J PE=1 SV=2	16	18	0.627151586	0.976758975
>sp|Q9NTK5|OLA1_HUMAN Obg-like ATPase 1 OS=Homo sapiens GN=OLA1 PE=1 SV=2	55	53	0.950776095	0.976758975
>sp|Q96ST2|IWS1_HUMAN Protein IWS1 homolog OS=Homo sapiens GN=IWS1 PE=1 SV=2	8	5	0.454403022	0.976758975
>sp|Q9BS26|ERP44_HUMAN Endoplasmic reticulum resident protein 44 OS=Homo sapiens GN=ERP44 PE=1 SV=1	15	20	0.321587776	0.976758975
>sp|Q16698|DECR_HUMAN 2,4-dienoyl-CoA reductase, mitochondrial OS=Homo sapiens GN=DECR1 PE=1 SV=1	15	17	0.622685105	0.976758975
>sp|Q96AP7|ESAM_HUMAN Endothelial cell-selective adhesion molecule OS=Homo sapiens GN=ESAM PE=1 SV=1	9	8	0.887232389	0.976758975
>sp|Q15436|SC23A_HUMAN Protein transport protein Sec23A OS=Homo sapiens GN=SEC23A PE=1 SV=2	27	23	0.694160382	0.976758975
>sp|P53621|COPA_HUMAN Coatomer subunit alpha OS=Homo sapiens GN=COPA PE=1 SV=2	41	21	0.017664292	0.494682335
>sp|O14949|QCR8_HUMAN Cytochrome b-c1 complex subunit 8 OS=Homo sapiens GN=UQCRQ PE=1 SV=4	6	5	0.825344239	0.976758975
>sp|Q9Y333|LSM2_HUMAN U6 snRNA-associated Sm-like protein LSm2 OS=Homo sapiens GN=LSM2 PE=1 SV=1	5	7	0.507149186	0.976758975
>sp|P55060|XPO2_HUMAN Exportin-2 OS=Homo sapiens GN=CSE1L PE=1 SV=3	94	90	0.970585302	0.976758975
>sp|Q9HB71|CYBP_HUMAN Calcyclin-binding protein OS=Homo sapiens GN=CACYBP PE=1 SV=2	52	43	0.492654008	0.976758975
>sp|P18621|RL17_HUMAN 60S ribosomal protein L17 OS=Homo sapiens GN=RPL17 PE=1 SV=3	23	22	0.988043217	0.989193251
>sp|Q9Y3Z3|SAMH1_HUMAN Deoxynucleoside triphosphate triphosphohydrolase SAMHD1 OS=Homo sapiens GN=SAMHD1 PE=1 SV=2	20	22	0.640342067	0.976758975
>sp|Q8NBQ5|DHB11_HUMAN Estradiol 17-beta-dehydrogenase 11 OS=Homo sapiens GN=HSD17B11 PE=1 SV=3	6	5	0.825344239	0.976758975
>sp|P06744|G6PI_HUMAN Glucose-6-phosphate isomerase OS=Homo sapiens GN=GPI PE=1 SV=4	106	77	0.068884551	0.976758975
>sp|P62942|FKB1A_HUMAN Peptidyl-prolyl cis-trans isomerase FKBP1A OS=Homo sapiens GN=FKBP1A PE=1 SV=2	15	11	0.508198276	0.976758975
>sp|Q9BQC6|RT63_HUMAN Ribosomal protein 63, mitochondrial OS=Homo sapiens GN=MRPL57 PE=1 SV=1	2	3	0.614779035	0.976758975
>sp|Q9NUP1|BL1S4_HUMAN Biogenesis of lysosome-related organelles complex 1 subunit 4 OS=Homo sapiens GN=BLOC1S4 PE=1 SV=1	2	3	0.614779035	0.976758975
>sp|Q99595|TI17A_HUMAN Mitochondrial import inner membrane translocase subunit Tim17-A OS=Homo sapiens GN=TIMM17A PE=1 SV=1	3	2	0.693398847	0.976758975
>sp|Q92982|NINJ1_HUMAN Ninjurin-1 OS=Homo sapiens GN=NINJ1 PE=1 SV=2	5	6	0.701858954	0.976758975
>sp|P60468|SC61B_HUMAN Protein transport protein Sec61 subunit beta OS=Homo sapiens GN=SEC61B PE=1 SV=2	8	9	0.731257884	0.976758975
>sp|Q6P5R6|RL22L_HUMAN 60S ribosomal protein L22-like 1 OS=Homo sapiens GN=RPL22L1 PE=1 SV=2	3	2	0.693398847	0.976758975
>sp|Q96J42|TXD15_HUMAN Thioredoxin domain-containing protein 15 OS=Homo sapiens GN=TXNDC15 PE=1 SV=1	5	3	0.520800622	0.976758975
>sp|Q9UK45|LSM7_HUMAN U6 snRNA-associated Sm-like protein LSm7 OS=Homo sapiens GN=LSM7 PE=1 SV=1	5	7	0.507149186	0.976758975
>sp|Q9H4G4|GAPR1_HUMAN Golgi-associated plant pathogenesis-related protein 1 OS=Homo sapiens GN=GLIPR2 PE=1 SV=3	5	6	0.701858954	0.976758975
>sp|P08069|IGF1R_HUMAN Insulin-like growth factor 1 receptor OS=Homo sapiens GN=IGF1R PE=1 SV=1	3	2	0.693398847	0.976758975
>sp|Q8WYA6|CTBL1_HUMAN Beta-catenin-like protein 1 OS=Homo sapiens GN=CTNNBL1 PE=1 SV=1	8	6	0.656953852	0.976758975
>sp|Q9Y385|UB2J1_HUMAN Ubiquitin-conjugating enzyme E2 J1 OS=Homo sapiens GN=UBE2J1 PE=1 SV=2	3	2	0.693398847	0.976758975
>sp|Q9Y697|NFS1_HUMAN Cysteine desulfurase, mitochondrial OS=Homo sapiens GN=NFS1 PE=1 SV=3	3	4	0.657590918	0.976758975
>sp|Q9NRK6|ABCBA_HUMAN ATP-binding cassette sub-family B member 10, mitochondrial OS=Homo sapiens GN=ABCB10 PE=1 SV=2	3	2	0.693398847	0.976758975
>sp|Q9C0I1|MTMRC_HUMAN Myotubularin-related protein 12 OS=Homo sapiens GN=MTMR12 PE=1 SV=2	5	6	0.701858954	0.976758975
>sp|O00233|PSMD9_HUMAN 26S proteasome non-ATPase regulatory subunit 9 OS=Homo sapiens GN=PSMD9 PE=1 SV=3	8	9	0.731257884	0.976758975
>sp|Q13200|PSMD2_HUMAN 26S proteasome non-ATPase regulatory subunit 2 OS=Homo sapiens GN=PSMD2 PE=1 SV=3	84	56	0.036889696	0.735804619
>sp|Q99538|LGMN_HUMAN Legumain OS=Homo sapiens GN=LGMN PE=1 SV=1	6	8	0.530756679	0.976758975
>sp|Q14807|KIF22_HUMAN Kinesin-like protein KIF22 OS=Homo sapiens GN=KIF22 PE=1 SV=5	3	2	0.693398847	0.976758975
>sp|Q7Z5K2|WAPL_HUMAN Wings apart-like protein homolog OS=Homo sapiens GN=WAPL PE=1 SV=1	3	2	0.693398847	0.976758975
>sp|Q5XKP0|MIC13_HUMAN MICOS complex subunit MIC13 OS=Homo sapiens GN=MIC13 PE=1 SV=1	3	2	0.693398847	0.976758975
>sp|Q96SY0|VWA9_HUMAN von Willebrand factor A domain-containing protein 9 OS=Homo sapiens GN=VWA9 PE=1 SV=2	3	2	0.693398847	0.976758975
>tr|A0A087WUD1|A0A087WUD1_HUMAN Zinc finger protein 787 OS=Homo sapiens GN=ZNF787 PE=1 SV=1	3	2	0.693398847	0.976758975
>sp|Q9Y3B8|ORN_HUMAN Oligoribonuclease, mitochondrial OS=Homo sapiens GN=REXO2 PE=1 SV=3	9	10	0.736804099	0.976758975
>sp|P35813|PPM1A_HUMAN Protein phosphatase 1A OS=Homo sapiens GN=PPM1A PE=1 SV=1	3	5	0.435542523	0.976758975
>sp|Q7Z7C8|TAF8_HUMAN Transcription initiation factor TFIID subunit 8 OS=Homo sapiens GN=TAF8 PE=1 SV=1	2	3	0.614779035	0.976758975
>sp|Q7L3T8|SYPM_HUMAN Probable proline--tRNA ligase, mitochondrial OS=Homo sapiens GN=PARS2 PE=1 SV=1	3	2	0.693398847	0.976758975
>sp|O43678|NDUA2_HUMAN NADH dehydrogenase [ubiquinone] 1 alpha subcomplex subunit 2 OS=Homo sapiens GN=NDUFA2 PE=1 SV=3	3	2	0.693398847	0.976758975
>sp|Q14457|BECN1_HUMAN Beclin-1 OS=Homo sapiens GN=BECN1 PE=1 SV=2	2	3	0.614779035	0.976758975
>sp|A6NCE7|MP3B2_HUMAN Microtubule-associated proteins 1A/1B light chain 3 beta 2 OS=Homo sapiens GN=MAP1LC3B2 PE=2 SV=1	3	2	0.693398847	0.976758975
>sp|Q9UIG0|BAZ1B_HUMAN Tyrosine-protein kinase BAZ1B OS=Homo sapiens GN=BAZ1B PE=1 SV=2	3	2	0.693398847	0.976758975
>sp|Q9P258|RCC2_HUMAN Protein RCC2 OS=Homo sapiens GN=RCC2 PE=1 SV=2	8	5	0.454403022	0.976758975
>sp|Q9UHA4|LTOR3_HUMAN Ragulator complex protein LAMTOR3 OS=Homo sapiens GN=LAMTOR3 PE=1 SV=1	6	5	0.825344239	0.976758975
>sp|A0MZ66|SHOT1_HUMAN Shootin-1 OS=Homo sapiens GN=SHTN1 PE=1 SV=4	5	12	0.068324267	0.976758975
>tr|E9PHY5|E9PHY5_HUMAN Band 4.1-like protein 2 OS=Homo sapiens GN=EPB41L2 PE=1 SV=1	2	3	0.614779035	0.976758975
>sp|Q8IXI2|MIRO1_HUMAN Mitochondrial Rho GTPase 1 OS=Homo sapiens GN=RHOT1 PE=1 SV=2	3	2	0.693398847	0.976758975
[truncated: 4,023 more rows]
