# Supplementary material for: Exploring Protein Post-Translational Modifications of Breast Cancer Cells Using a Novel Combinatorial Search Algorithm
Source: Int J Mol Sci. 2024 Sep 13;25(18):9902. doi: 10.3390/ijms25189902 (PMC11432537; doi:10.3390/ijms25189902)
Supplement: Supplementary file 1 [file ijms-25-09902-s001.zip › supplementary_table_5.txt]

id	Peptide IDs	Mod. Peptide IDs	Evidence IDs	MS/MS IDs	Oxidation (M) Site IDs	Oxidation (M) Site Positions	Protein IDs	Majority Protein IDs	Peptide Counts (all)	Peptide Counts (razor+unique)	Peptide Counts (unique)	Protein Names	Gene Names	Protein Descriptions	Uniprot	Proteins	Peptides	Razor + unique Peptides	Unique Peptides	Peptides 231-c-m1	Peptides 231-c-m2	Peptides 231-c-m3	Peptides 231-c-s1	Peptides 231-c-s2	Peptides 231-c-s3	Peptides 231-ifn-m1	Peptides 231-ifn-m2	Peptides 231-ifn-m3	Peptides 231-ifn-s1	Peptides 231-ifn-s2	Peptides 231-ifn-s3	Peptides 435-c-m1	Peptides 435-c-m2	Peptides 435-c-m3	Peptides 435-c-s1	Peptides 435-c-s2	Peptides 435-c-s3	Peptides 435-ifn-m1	Peptides 435-ifn-m2	Peptides 435-ifn-m3	Peptides 435-ifn-s1	Peptides 435-ifn-s2	Peptides 435-ifn-s3	Peptides 468-c-m1	Peptides 468-c-m2	Peptides 468-c-m3	Peptides 468-c-s1	Peptides 468-c-s2	Peptides 468-c-s3
0	20680;25626;29788;29789;35014;37054;41314;43849	21194;26258;30603;30604;35960;38056;42440;45035	634981;634982;634983;634984;634985;634986;634987;634988;634989;634990;634991;634992;634993;634994;634995;634996;634997;634998;634999;635000;635001;635002;635003;635004;635005;635006;635007;792591;792592;792593;792594;792595;792596;792597;792598;792599;792600;792601;792602;792603;792604;792605;792606;792607;792608;926309;926310;926311;926312;926313;926314;926315;926316;926317;926318;926319;926320;…	387023;387024;387025;387026;387027;387028;387029;387030;387031;387032;387033;387034;484178;484179;484180;484181;484182;484183;560650;560651;560652;560653;645650;645651;677629;677630;677631;677632;677633;677634;677635;677636;677637;677638;677639;677640;677641;677642;677643;760806;760807;760808;760809;760810;760811;760812;760813;760814;760815;760816;760817;760818;760819;760820;760821;760822;760823;…			CON__A2I7N1;CON__A2I7N0	CON__A2I7N1;CON__A2I7N0	8;6	1;1	1;1			>A2I7N1 TREMBL:A2I7N1 (Bos taurus) SERPINA3-5;>A2I7N0 TREMBL:A2I7N0;Q28922;Q3ZEJ6 (Bos taurus) SERPINA3-4	A2I7N1;A2I7N0;Q28922;Q3ZEJ6	2	8	1	1	0	0	0	5	4	5	0	1	1	4	4	6	0	1	1	5	5	5	0	0	1	6	6	6	0	1	0	6	5	5
1	5846;12837;18334;21943;25626;29788;29789;43800	5995;13146;18782;22476;26258;30603;30604;44985	178447;178448;178449;178450;178451;178452;178453;178454;178455;178456;178457;178458;178459;178460;178461;178462;178463;178464;178465;178466;178467;178468;178469;178470;178471;178472;178473;178474;178475;178476;178477;178478;178479;384862;384863;384864;384865;384866;384867;384868;384869;384870;384871;384872;384873;384874;384875;384876;384877;384878;384879;384880;384881;384882;384883;384884;384885;…	109582;109583;109584;109585;109586;109587;109588;109589;109590;109591;109592;109593;109594;109595;109596;109597;109598;109599;109600;109601;109602;109603;109604;109605;109606;109607;109608;109609;109610;109611;109612;109613;230964;230965;230966;230967;230968;230969;342535;342536;342537;412114;412115;412116;412117;412118;412119;412120;412121;412122;412123;412124;412125;412126;412127;412128;412129;…			CON__A2I7N3	CON__A2I7N3	8	2	2			>A2I7N3 TREMBL:A2I7N3;Q27984 (Bos taurus) SERPINA3-7	A2I7N3;Q27984	1	8	2	2	0	1	1	6	5	6	1	2	2	4	5	5	0	0	0	4	5	3	0	0	2	6	4	4	0	0	0	5	5	6
2	13685;21703;21776;34109;36276;41144;42246;44887	14023;22232;22305;35045;37258;42266;43395;46106	410674;668028;668029;668030;668031;668032;668033;668034;668035;668036;668037;668038;668039;668040;668041;668042;668043;668044;668045;668046;668047;668048;668049;668050;668051;668052;668053;668054;668055;668056;668057;668058;668059;668060;668061;668062;668063;668064;668065;668066;668067;670348;670349;670350;670351;670352;670353;670354;670355;670356;670357;670358;670359;670360;670361;670362;670363;…	246889;406774;406775;406776;406777;406778;406779;406780;406781;408274;408275;408276;408277;408278;408279;408280;408281;630999;631000;631001;631002;631003;631004;631005;631006;631007;631008;631009;631010;631011;631012;665167;757127;780045;780046;780047;780048;780049;780050;780051;780052;833385			CON__ENSEMBL:ENSBTAP00000007350;CON__P01030	CON__ENSEMBL:ENSBTAP00000007350;CON__P01030	8;7	8;7	8;7			>ENSEMBL:ENSBTAP00000007350 (Bos taurus) similar to Complement C4-A precursor;>P01030 SWISS-PROT:P01030 (Bos taurus) similar to Complement C4-A precursor	P01030	2	8	8	8	2	3	2	4	4	4	2	3	2	6	3	4	3	3	3	5	5	4	4	2	2	5	4	4	3	2	0	5	5	5
3	1240;1976;2091;2871;2872;3251;3642;3726;5204;5679;5872;6324;6912;6922;9483;13484;13768;15183;15663;16315;16577;18190;21858;22358;22766;23806;24113;24888;26094;26987;27038;30120;30258;30474;31542;31690;32296;32612;34130;34380;35315;35394;36590;36923;37611;38354;39406;39412;40881;42649;42813;44689;44849;44890;45019;45023;45482;46432	1281;2033;2149;2960;2961;3347;3749;3836;5344;5827;6022;6486;7094;7104;9712;13817;14107;15561;16050;16723;16991;18634;22388;22894;23309;24392;24707;25497;26733;27642;27694;30974;31120;31344;32436;32587;33204;33523;35067;35317;36273;36352;37586;37923;38633;39392;40480;40486;41996;43813;43981;45904;46068;46109;46241;46246;46720;47687	39754;39755;39756;39757;39758;39759;39760;39761;39762;39763;39764;39765;39766;39767;39768;39769;39770;39771;39772;39773;61363;61364;61365;61366;61367;61368;61369;61370;61371;61372;61373;61374;61375;61376;61377;61378;61379;61380;61381;61382;61383;61384;61385;61386;61387;61388;61389;61390;61391;61392;61393;61394;61395;61396;61397;61398;61399;65372;65373;65374;65375;65376;65377;65378;65379;65380;653…	25986;25987;25988;25989;25990;25991;25992;25993;25994;25995;25996;38834;38835;38836;38837;38838;38839;38840;38841;38842;38843;41206;41207;41208;41209;41210;41211;41212;41213;41214;41215;41216;41217;41218;41219;41220;56441;56442;56443;56444;56445;56446;56447;56448;56449;56450;56451;56452;56453;56454;65093;65094;65095;65096;65097;65098;65099;65100;65101;65102;65103;65104;65105;65106;65107;65108;651…			CON__ENSEMBL:ENSBTAP00000024146;IPI01010737;IPI00478003;IPI00025426;IPI00884981;IPI01014689;IPI01012978;IPI00922117	CON__ENSEMBL:ENSBTAP00000024146	58;6;6;4;3;3;1;1	58;6;6;4;3;3;1;1	58;6;6;4;3;3;1;1			>ENSEMBL:ENSBTAP00000024146 (Bos taurus) similar to alpha-2-macroglobulin isoform 1		8	58	58	58	3	4	2	45	45	46	4	2	1	33	37	35	8	10	7	46	45	49	11	9	12	48	49	49	2	1	0	37	39	36
4	10027;24247;30717;40422;43000;46740	10270;24842;31589;41522;44170;48003	300755;300756;300757;300758;300759;300760;300761;300762;300763;300764;300765;300766;300767;300768;300769;300770;300771;300772;300773;300774;300775;300776;300777;300778;300779;300780;751157;751158;751159;751160;954172;954173;954174;954175;954176;954177;954178;954179;954180;1240415;1240416;1323197;1323198;1323199;1323200;1440904;1440905;1440906;1440907;1440908;1440909;1440910;1440911;1440912;144091…	180777;180778;180779;180780;180781;180782;180783;180784;180785;180786;180787;180788;180789;180790;180791;180792;180793;180794;180795;180796;180797;460107;460108;577516;577517;577518;577519;744277;744278;795052;795053;868840;868841;868842;868843;868844;868845;868846;868847;868848;868849;868850;868851;868852;868853;868854;868855;868856			CON__ENSEMBL:ENSBTAP00000024462;CON__ENSEMBL:ENSBTAP00000024466	CON__ENSEMBL:ENSBTAP00000024462;CON__ENSEMBL:ENSBTAP00000024466	6;6	6;6	6;6			>ENSEMBL:ENSBTAP00000024462 (Bos taurus) 47 kDa protein;>ENSEMBL:ENSBTAP00000024466 (Bos taurus) 44 kDa protein		2	6	6	6	1	1	1	2	3	3	0	0	0	2	2	2	0	0	0	3	2	2	0	0	0	2	2	2	0	0	0	2	4	3
5	12569;12570;18327;21984;24605;27501	12871;12872;18774;18775;22517;25209;28162	377179;377180;377181;377182;377183;377184;377185;377186;377187;377188;377189;377190;377191;377192;377193;377194;377195;377196;377197;377198;377199;377200;377201;377202;377203;377204;377205;377206;377207;377208;377209;377210;377211;377212;377213;377214;377215;377216;377217;377218;377219;377220;377221;377222;377223;377224;377225;377226;377227;377228;377229;377230;377231;377232;377233;377234;377235;…	226323;226324;226325;226326;226327;226328;226329;226330;226331;226332;226333;226334;226335;226336;226337;226338;226339;226340;226341;226342;226343;226344;226345;226346;226347;226348;226349;226350;226351;226352;226353;226354;226355;226356;226357;226358;226359;226360;226361;226362;226363;226364;226365;226366;226367;226368;226369;226370;226371;226372;226373;226374;226375;226376;226377;226378;226379;…	0;1	256;343	CON__ENSEMBL:ENSBTAP00000025008	CON__ENSEMBL:ENSBTAP00000025008	6	1	1			>ENSEMBL:ENSBTAP00000025008 (Bos taurus) hypothetical protein		1	6	1	1	5	5	5	5	5	5	5	5	5	5	4	4	5	4	5	5	5	5	5	5	5	4	4	4	5	4	4	5	5	5
6	6653;13212;25258;30061;41824	6829;13532;25882;30904;42963	204774;204775;204776;204777;204778;204779;204780;204781;204782;204783;204784;204785;204786;204787;204788;204789;204790;204791;204792;204793;204794;204795;204796;204797;204798;204799;204800;204801;204802;204803;396402;396403;396404;396405;396406;396407;396408;396409;396410;781667;781668;781669;781670;781671;781672;781673;781674;781675;781676;934357;934358;934359;934360;934361;934362;934363;934364;…	128364;128365;128366;128367;128368;238696;238697;477903;565290;565291;565292;565293;565294;565295;565296;565297;565298;565299;771085			CON__ENSEMBL:ENSBTAP00000034412	CON__ENSEMBL:ENSBTAP00000034412	5	5	5			>ENSEMBL:ENSBTAP00000034412 (Bos taurus) similar to C4b-binding protein alpha chain		1	5	5	5	4	4	3	0	2	1	3	2	2	0	0	0	4	4	4	0	0	0	4	5	4	1	1	0	4	3	3	0	0	0
7	3155;7343;12009;13893;17972;22204;28594;28595;30837;37144;37145;37369;40060;46394;46395	3249;7535;7536;12298;14235;18412;22739;29268;29269;31710;38146;38147;38375;41148;47647;47648	99527;99528;99529;99530;99531;99532;99533;99534;99535;99536;99537;99538;99539;99540;99541;99542;99543;99544;99545;99546;99547;99548;99549;99550;99551;99552;99553;99554;99555;99556;99557;99558;99559;99560;99561;99562;99563;99564;99565;99566;99567;99568;99569;99570;99571;99572;99573;99574;99575;99576;99577;99578;99579;99580;99581;99582;225122;225123;225124;225125;225126;225127;225128;225129;225130;…	63261;63262;63263;63264;63265;63266;63267;63268;63269;63270;63271;63272;63273;63274;63275;63276;63277;63278;63279;63280;63281;63282;63283;63284;63285;63286;63287;63288;63289;63290;63291;63292;63293;63294;63295;63296;63297;63298;63299;63300;63301;63302;63303;63304;63305;63306;63307;63308;63309;63310;63311;63312;63313;63314;63315;63316;63317;63318;139711;139712;139713;139714;139715;139716;139717;13…	2	465	CON__ENSEMBL:ENSBTAP00000038253	CON__ENSEMBL:ENSBTAP00000038253	15	3	2			>ENSEMBL:ENSBTAP00000038253 (Bos taurus) 63 kDa protein		1	15	3	2	5	5	5	9	8	7	7	7	7	8	8	9	7	8	6	7	7	9	5	5	5	8	6	7	10	10	10	9	9	10
8	10618;23612	10872;24192	317446;317447;317448;317449;317450;317451;317452;317453;317454;317455;317456;317457;317458;317459;732280;732281;732282;732283;732284;732285;732286;732287;732288;732289;732290;732291;732292;732293;732294;732295;732296;732297;732298;732299;732300;732301;732302;732303;732304;732305;732306;732307;732308;732309;732310;732311;732312;732313;732314;732315;732316;732317;732318;732319;732320;732321;732322;…	189463;189464;448121;448122;448123;448124;448125;448126;448127;448128;448129;448130;448131;448132;448133;448134;448135;448136;448137;448138;448139;448140;448141			CON__ENSEMBL:ENSBTAP00000038329	CON__ENSEMBL:ENSBTAP00000038329	2	1	1			>ENSEMBL:ENSBTAP00000038329 (Bos taurus) 9 kDa protein		1	2	1	1	0	0	0	2	2	2	0	0	0	1	2	2	0	0	0	2	1	1	0	0	0	1	1	1	0	0	0	1	2	2
9	787;2493;3294;3295;3296;7021;7022;9373;11115;12007;13862;17967;19206;24827;27040;27041;31304;33500;33723;35325;36528;36810;37587;37588;46035;46394;46411	812;813;2558;3391;3392;3393;7205;7206;7207;9600;9601;11382;11383;12296;14202;18407;19672;25434;27696;27697;32184;34427;34652;36283;37520;37808;37809;38606;38607;38608;38609;38610;47278;47647;47665	24473;24474;24475;24476;24477;24478;24479;24480;24481;24482;24483;24484;24485;24486;24487;24488;24489;24490;24491;24492;24493;24494;24495;24496;24497;24498;24499;24500;24501;24502;24503;24504;24505;24506;24507;24508;24509;24510;24511;24512;24513;24514;24515;24516;24517;24518;24519;24520;24521;24522;24523;24524;24525;24526;24527;24528;24529;24530;24531;24532;24533;24534;24535;24536;24537;24538;245…	15619;15620;15621;15622;15623;15624;15625;15626;15627;15628;15629;15630;15631;15632;15633;15634;15635;15636;15637;15638;15639;15640;15641;15642;15643;15644;15645;15646;15647;15648;15649;15650;15651;15652;15653;15654;15655;15656;15657;15658;15659;15660;15661;15662;15663;15664;15665;15666;15667;15668;15669;15670;15671;15672;15673;15674;15675;15676;15677;15678;15679;15680;15681;15682;15683;15684;156…	3;4;5;6;7;8;9	96;99;165;208;216;241;338	CON__H-INV:HIT000292931;IPI00787323;IPI00985064	CON__H-INV:HIT000292931;IPI00787323;IPI00985064	27;27;27	1;1;1	1;1;1			>H-INV:HIT000292931 Tax_Id=9606 Gene_Symbol=- Similar to Keratin, type II cytoskeletal 8;Similar to Keratin, type II cytoskeletal 8;Conserved hypothetical protein		3	27	1	1	20	20	19	16	18	17	18	18	17	16	16	17	9	8	8	8	9	9	6	8	8	7	10	9	24	24	24	23	24	23
10	17675;40909	18111;42025	542270;542271;542272;542273;542274;542275;542276;542277;542278;542279;542280;542281;542282;542283;542284;542285;542286;542287;542288;542289;542290;542291;542292;542293;542294;542295;542296;542297;542298;542299;542300;542301;542302;542303;542304;542305;542306;542307;542308;542309;542310;542311;542312;542313;542314;542315;542316;542317;542318;542319;542320;542321;542322;542323;542324;542325;542326;…	328401;328402;328403;328404;328405;328406;328407;328408;328409;328410;328411;328412;328413;328414;328415;328416;328417;328418;328419;328420;328421;328422;328423;328424;328425;328426;328427;328428;328429;328430;328431;328432;328433;328434;328435;328436;328437;328438;328439;328440;328441;328442;328443;328444;328445;328446;328447;328448;328449;328450;328451;328452;328453;328454;328455;328456;328457;…			CON__O76015;IPI00297641	CON__O76015;IPI00297641	2;2	1;1	1;1	Hair keratin, type I Ha8;Keratin, type I cuticular Ha8;Keratin-38	HHA8;HKA8;KRT38;KRTHA8	>O76015 SWISS-PROT:O76015 Keratin, type I cuticular HA8 (Hair keratin, type I HA8);Keratin, type I cuticular Ha8	O76015	2	2	1	1	1	1	1	1	1	1	1	1	1	1	1	1	1	1	1	1	1	1	1	0	1	1	1	1	1	1	1	1	1	1
11	788;2493;3150;7018;11284;11285;12007;17972;25875;30831;33115;46394;46395;46413	814;2558;3244;7202;11556;11557;12296;18412;26511;31704;34035;47647;47648;47667	24588;24589;24590;24591;24592;24593;24594;24595;24596;24597;79256;79257;79258;79259;79260;79261;79262;99307;99308;99309;99310;99311;99312;99313;99314;99315;99316;99317;99318;99319;99320;99321;99322;99323;99324;99325;99326;99327;99328;99329;99330;99331;99332;99333;99334;99335;99336;99337;99338;99339;99340;99341;99342;99343;99344;99345;99346;99347;99348;99349;99350;99351;99352;99353;99354;99355;993…	15744;50225;63072;63073;63074;63075;63076;63077;63078;63079;63080;63081;63082;63083;63084;63085;63086;63087;63088;63089;63090;63091;63092;63093;63094;63095;63096;63097;63098;63099;63100;63101;63102;63103;63104;63105;63106;63107;63108;63109;63110;63111;63112;63113;63114;63115;63116;63117;63118;63119;63120;63121;63122;63123;63124;63125;63126;63127;63128;63129;63130;63131;63132;63133;63134;63135;631…			CON__O95678;IPI00005859	CON__O95678;IPI00005859	14;14	2;2	1;1	Cytokeratin-75;Keratin, type II cytoskeletal 75;Keratin-6 hair follicle;Keratin-75;Type II keratin-K6hf;Type-II keratin Kb18	K6HF;KB18;KRT75	>O95678 SWISS-PROT:O95678 Tax_Id=9606 Gene_Symbol=KRT75 Keratin, type II cytoskeletal 75;Keratin, type II cytoskeletal 75	O95678	2	14	2	1	4	4	4	5	5	6	7	8	7	7	6	7	4	3	3	6	5	3	4	4	4	5	2	4	8	7	6	6	6	7
12	4895;42815	5026;43983	150344;1317344;1317345;1317346;1317347;1317348;1317349;1317350;1317351;1317352;1317353;1317354;1317355;1317356;1317357;1317358;1317359;1317360;1317361;1317362;1317363;1317364;1317365;1317366;1317367;1317368;1317369;1317370;1317371;1317372;1317373	93126;791774;791775;791776;791777;791778;791779;791780;791781;791782;791783;791784;791785;791786;791787;791788;791789			CON__P00711	CON__P00711	2	2	2			>P00711 SWISS-PROT:P00711 Alpha-lactalbumin - Bos taurus (Bovine).	P00711	1	2	2	2	0	0	0	0	0	0	1	1	2	0	0	0	0	1	1	0	0	0	0	0	0	0	0	0	1	1	1	1	1	1
13	20128;22382;22383;25201;41960	20623;22918;22919;22920;25825;43104	617067;617068;617069;617070;617071;617072;617073;617074;617075;617076;617077;617078;617079;617080;617081;617082;617083;617084;617085;617086;617087;617088;617089;617090;617091;617092;617093;617094;617095;617096;617097;617098;617099;617100;617101;617102;617103;617104;617105;617106;617107;617108;617109;617110;617111;617112;617113;617114;617115;617116;617117;617118;617119;617120;617121;617122;617123;…	375504;375505;375506;375507;375508;375509;375510;375511;375512;375513;375514;375515;375516;375517;375518;375519;375520;375521;375522;375523;375524;375525;375526;375527;375528;375529;375530;375531;375532;375533;375534;375535;375536;375537;375538;375539;375540;375541;375542;375543;375544;375545;375546;375547;375548;375549;375550;375551;375552;375553;375554;375555;375556;375557;375558;375559;375560;…	10	94	CON__P00761	CON__P00761	5	5	5			>P00761 SWISS-PROT:P00761|TRYP_PIG Trypsin - Sus scrofa (Pig).	P00761	1	5	5	5	4	4	4	5	5	4	4	4	4	5	5	4	4	4	4	4	4	4	3	4	4	4	4	4	5	5	5	4	4	4
14	729;11058;12933;26849;38794;41284	754;11323;13250;27503;39851;42410	23183;23184;23185;23186;23187;23188;23189;329757;329758;329759;329760;329761;329762;329763;329764;329765;329766;329767;329768;329769;329770;387428;387429;387430;387431;387432;387433;387434;387435;387436;387437;387438;387439;387440;387441;387442;387443;387444;387445;832620;832621;832622;832623;832624;832625;832626;1186161;1186162;1186163;1186164;1186165;1186166;1186167;1186168;1186169;1186170;1186…	14980;14981;14982;196364;196365;196366;196367;196368;196369;196370;196371;196372;232388;509443;708567;708568;708569;708570;708571;708572;760289;760290;760291;760292;760293;760294			CON__P00978	CON__P00978	6	6	6			>P00978 SWISS-PROT:P00978 (Bos taurus) AMBP protein precursor	P00978	1	6	6	6	0	0	0	4	4	3	0	0	0	3	3	3	0	1	0	6	5	6	0	0	0	5	5	3	0	0	0	1	2	1
15	6704;8083;28867;32524;37262;37670;41532;45553	6880;8291;29573;33434;38268;38692;42665;46791	206149;206150;206151;206152;206153;206154;206155;206156;206157;206158;246378;246379;246380;246381;246382;246383;246384;246385;246386;246387;246388;246389;246390;246391;246392;246393;246394;897306;897307;897308;897309;897310;897311;897312;897313;897314;897315;897316;897317;897318;897319;897320;897321;897322;897323;897324;897325;897326;1006584;1006585;1006586;1006587;1006588;1006589;1006590;1006591…	128943;128944;128945;128946;128947;128948;128949;150930;150931;150932;150933;150934;150935;544935;544936;544937;544938;544939;544940;544941;544942;544943;544944;544945;607753;607754;607755;607756;607757;682504;682505;682506;682507;689811;689812;689813;689814;689815;689816;689817;689818;766003;847483;847484;847485;847486;847487			CON__P01044-1;CON__Q2KJ62;CON__P01045-1	CON__P01044-1;CON__Q2KJ62;CON__P01045-1	8;7;6	8;7;6	8;7;6			>P01044-1 SWISS-PROT:P01044-1 (Bos taurus) Isoform HMW of Kininogen-1 precursor;>Q2KJ62 TREMBL:Q2KJ62 (Bos taurus) KNG protein;>P01045-1 SWISS-PROT:P01045-1 (Bos taurus) Isoform HMW of Kininogen-2 precursor	P01044-1;P01044;Q2KJ62;P01045-1;P01045	3	8	8	8	0	0	0	7	6	5	0	0	0	6	7	7	0	0	0	6	6	4	0	0	0	7	7	7	0	1	1	4	4	3
16	3744;11924;22257;29106;41569;42190;42776	3855;12212;22792;29834;29835;42702;43338;43944	118073;118074;118075;118076;118077;118078;118079;118080;118081;118082;118083;118084;118085;118086;118087;118088;118089;118090;118091;118092;118093;118094;118095;118096;118097;118098;118099;118100;118101;118102;118103;118104;118105;118106;118107;118108;118109;118110;118111;118112;118113;118114;118115;118116;118117;118118;118119;118120;118121;118122;118123;118124;118125;118126;118127;118128;118129;…	74046;74047;74048;74049;74050;74051;74052;74053;74054;74055;74056;74057;74058;74059;74060;74061;74062;74063;74064;74065;74066;74067;74068;74069;74070;74071;215040;418292;418293;418294;418295;418296;548737;548738;548739;548740;548741;548742;548743;548744;548745;548746;548747;548748;548749;548750;548751;548752;548753;548754;548755;548756;548757;548758;548759;548760;548761;548762;548763;548764;54876…			CON__P01966;IPI00853068;IPI00217473	CON__P01966	7;3;1	7;3;1	4;0;0			>P01966 SWISS-PROT:P01966 (Bos taurus) Hemoglobin subunit alpha	P01966	3	7	7	4	5	3	3	5	5	4	6	5	5	4	4	4	4	5	4	5	4	5	4	4	4	4	4	4	4	5	4	6	5	4
17	1783;2887;3299;4259;4614;8111;10699;15614;17675;18256;18258;19398;21260;21934;22345;24594;29960;29961;30748;35457;40446;40910;43114;45020	1834;2976;3396;4377;4738;8319;10956;16000;18111;18701;18703;19867;21782;22467;22881;25197;30796;30797;31620;36415;41547;42026;44287;46242;46243	55495;55496;55497;55498;55499;55500;55501;55502;55503;55504;55505;55506;55507;55508;55509;55510;55511;55512;55513;55514;55515;55516;55517;55518;55519;90991;90992;90993;90994;90995;90996;90997;90998;90999;91000;91001;91002;91003;91004;91005;91006;91007;91008;91009;91010;91011;91012;91013;91014;91015;91016;91017;91018;91019;91020;91021;91022;91023;91024;91025;91026;91027;91028;91029;91030;91031;910…	35380;35381;35382;35383;56617;56618;56619;56620;56621;56622;56623;56624;56625;56626;56627;56628;56629;56630;56631;56632;56633;56634;56635;56636;56637;56638;56639;56640;56641;56642;56643;56644;56645;56646;56647;56648;56649;56650;66122;66123;66124;66125;66126;66127;66128;82799;82800;82801;82802;82803;86553;86554;86555;86556;86557;86558;86559;86560;86561;86562;86563;86564;86565;151257;151258;151259;…	11	119	CON__P02533;IPI00384444;IPI00654614;CON__Q61782	CON__P02533;IPI00384444	24;24;5;4	8;8;2;1	3;3;1;1	Cytokeratin-14;Keratin, type I cytoskeletal 14;Keratin-14	KRT14	>P02533 SWISS-PROT:P02533 Tax_Id=9606 Gene_Symbol=KRT14 Keratin, type I cytoskeletal 14;Keratin, type I cytoskeletal 14	P02533	4	24	8	3	11	9	8	9	10	10	8	13	12	9	11	11	11	11	10	9	11	8	5	5	6	8	7	7	17	15	16	16	17	16
18	743;788;1913;3155;7018;11115;11284;11285;12007;17972;24680;30831;30832;31304;31305;33946;33947;36455;37354;38864;46078;46394;46395;46413	768;814;1969;3249;7202;11382;11383;11556;11557;12296;18412;25286;31704;31705;32184;32185;34880;34881;37446;38360;39923;47321;47647;47648;47667	23416;23417;23418;23419;23420;23421;23422;23423;23424;23425;23426;23427;23428;23429;23430;23431;23432;24588;24589;24590;24591;24592;24593;24594;24595;24596;24597;59235;59236;59237;59238;59239;59240;59241;59242;59243;59244;59245;59246;59247;59248;59249;59250;59251;59252;59253;59254;59255;59256;59257;59258;59259;59260;59261;59262;59263;59264;59265;59266;99527;99528;99529;99530;99531;99532;99533;995…	15064;15065;15066;15067;15068;15069;15070;15071;15744;37600;37601;37602;37603;37604;63261;63262;63263;63264;63265;63266;63267;63268;63269;63270;63271;63272;63273;63274;63275;63276;63277;63278;63279;63280;63281;63282;63283;63284;63285;63286;63287;63288;63289;63290;63291;63292;63293;63294;63295;63296;63297;63298;63299;63300;63301;63302;63303;63304;63305;63306;63307;63308;63309;63310;63311;63312;633…	6	452	IPI00300725;CON__P02538;IPI00909059;IPI00299145;CON__P48668;IPI00956313;IPI00942257;IPI00930073;CON__P04259;IPI00910738	IPI00300725;CON__P02538;IPI00909059;IPI00299145;CON__P48668;IPI00956313;IPI00942257;IPI00930073;CON__P04259;IPI00910738	24;24;24;23;23;23;23;22;22;15	8;8;8;7;7;7;7;7;6;4	2;2;2;1;1;1;1;1;0;0	Cytokeratin-6A;Cytokeratin-6D;Keratin, type II cytoskeletal 6A;Keratin-6A;Type-II keratin Kb6;cDNA FLJ78504, highly similar to Homo sapiens keratin 6A (KRT6A), mRNA;cDNA FLJ54657, highly similar to Keratin, type II cytoskeletal 6A;cDNA FLJ51361, highly similar to Keratin, type II cytoskeletal 6A;cDNA FLJ53910, highly similar to Keratin, type II cytoskeletal 6A;Cytokeratin-6C;Cytokeratin-6E;Kerati…	K6A;KRT6A;KRT6D;KRT6C;KRT6E;K6B;KRT6B;KRTL1	Keratin, type II cytoskeletal 6A;>P02538 SWISS-PROT:P02538 Tax_Id=9606 Gene_Symbol=KRT6A Keratin, type II cytoskeletal 6A;cDNA FLJ53910, highly similar to Keratin, type II cytoskeletal 6A;Keratin, type II cytoskeletal 6C;>P48668 SWISS-PROT:P48668 Tax_Id=96	P02538;A8K2I0;B4DRU6;B4DWU6;B4DRR0;P48668;B4DRY0;E7EQV7;E7EUE8;B2R853;P04259;B4DKV4;F5H6G5	10	24	8	2	8	9	9	15	14	14	12	12	10	14	12	12	14	11	13	11	9	9	6	6	6	9	7	8	16	14	13	16	14	13
19	7982;9667;10010;11685;16972;17267;33257;46923	8188;9897;10252;10253;11965;17392;17691;34182;48190	243918;243919;243920;243921;243922;243923;243924;243925;243926;291012;291013;291014;291015;291016;291017;300094;300095;300096;300097;300098;300099;300100;300101;300102;300103;300104;300105;300106;300107;300108;300109;300110;300111;300112;300113;300114;300115;300116;300117;300118;300119;300120;300121;300122;300123;300124;300125;300126;300127;300128;300129;300130;300131;300132;300133;300134;300135;…	149566;149567;149568;175853;180271;180272;180273;180274;180275;180276;180277;180278;180279;180280;180281;180282;180283;180284;180285;180286;180287;180288;180289;180290;180291;180292;180293;180294;180295;180296;180297;180298;180299;180300;180301;180302;180303;180304;180305;180306;180307;180308;180309;180310;180311;180312;180313;180314;180315;180316;180317;180318;180319;180320;180321;180322;180323;…	12	135	CON__P02662	CON__P02662	8	8	8			>P02662 SWISS-PROT:P02662 Alpha-S1-casein - Bos taurus (Bovine).	P02662	1	8	8	8	6	6	6	6	5	6	7	7	7	5	5	7	5	6	5	6	6	6	5	4	5	6	5	5	6	7	6	7	7	7
20	2131;2574;9839;11237;12597;25756;30317;31313;40425	2192;2648;2649;10079;11506;12899;26390;31184;32194;41525	67246;67247;67248;67249;67250;67251;67252;67253;67254;67255;67256;67257;67258;67259;67260;67261;67262;67263;67264;67265;67266;67267;67268;67269;67270;67271;67272;67273;67274;67275;67276;67277;67278;67279;67280;67281;67282;67283;67284;67285;67286;67287;67288;67289;67290;67291;67292;67293;67294;67295;67296;67297;67298;67299;67300;67301;81993;81994;81995;81996;81997;81998;81999;82000;82001;82002;820…	42723;42724;42725;42726;42727;42728;42729;42730;42731;42732;42733;42734;42735;42736;42737;42738;42739;42740;42741;42742;42743;42744;42745;42746;42747;42748;42749;42750;42751;42752;42753;42754;42755;42756;42757;42758;42759;42760;42761;42762;42763;42764;42765;42766;42767;42768;42769;42770;42771;42772;42773;42774;42775;42776;42777;42778;42779;42780;42781;42782;42783;42784;42785;42786;51851;51852;518…			CON__P02663	CON__P02663	9	9	9			>P02663 SWISS-PROT:P02663 Alpha-S2-casein [Contains: Casocidin-1 - Bos taurus (Bovine).	P02663	1	9	9	9	8	8	8	6	7	5	9	9	9	5	5	5	8	8	7	7	6	7	5	3	6	5	4	6	8	9	9	6	5	6
21	3913;6302;12701;15264	4027;6463;6464;13005;15643	123206;123207;123208;123209;193919;193920;193921;193922;193923;193924;193925;193926;193927;193928;193929;193930;193931;193932;193933;193934;193935;193936;193937;193938;193939;193940;193941;193942;193943;193944;193945;193946;193947;193948;193949;193950;193951;193952;193953;193954;193955;193956;193957;193958;193959;193960;193961;193962;193963;193964;193965;193966;193967;193968;193969;193970;193971;…	77328;77329;121283;121284;121285;121286;121287;121288;121289;121290;121291;121292;121293;121294;121295;121296;121297;121298;121299;121300;121301;121302;121303;121304;121305;121306;121307;121308;121309;121310;121311;121312;121313;121314;121315;121316;121317;121318;121319;121320;121321;121322;121323;121324;121325;121326;121327;121328;121329;121330;121331;121332;121333;121334;121335;121336;121337;12…	13	185	CON__P02666	CON__P02666	4	4	4			>P02666 SWISS-PROT:P02666 Beta-casein - Bos taurus (Bovine).	P02666	1	4	4	4	1	1	1	1	1	1	2	2	2	3	2	3	2	2	2	1	1	1	2	2	2	2	3	3	2	2	2	2	3	2
22	32706;35821;37654;47008;47304;47305	33617;36785;36786;38676;48277;48586;48587	1010487;1010488;1010489;1010490;1010491;1010492;1010493;1010494;1010495;1010496;1010497;1010498;1010499;1010500;1010501;1010502;1010503;1010504;1010505;1010506;1010507;1010508;1010509;1010510;1010511;1010512;1010513;1098615;1098616;1098617;1098618;1098619;1098620;1098621;1098622;1098623;1098624;1098625;1098626;1098627;1098628;1098629;1098630;1098631;1098632;1098633;1098634;1098635;1098636;1098637…	609582;609583;609584;657273;657274;657275;657276;657277;657278;657279;657280;657281;657282;657283;657284;657285;657286;657287;657288;657289;657290;657291;657292;657293;657294;657295;657296;657297;657298;657299;657300;657301;657302;657303;657304;657305;657306;689530;689531;689532;689533;689534;689535;689536;689537;689538;689539;689540;689541;689542;689543;689544;689545;689546;689547;689548;689549;…	14	95	CON__P02668	CON__P02668	6	6	6			>P02668 SWISS-PROT:P02668 Kappa-casein [Contains: Casoxin C; Casoxin 6; Casoxin A; Casoxin B; Casoplatelin] - Bos taurus (Bovine).	P02668	1	6	6	6	4	4	4	3	3	3	5	6	5	4	5	4	3	3	3	3	4	3	3	3	3	4	4	4	5	4	6	4	2	2
23	2165;18492;22540;22541;24884;40636;40637;41798;43785;43786;45581	2226;18941;23078;23079;23080;25493;41745;41746;42937;44970;44971;46819	68455;68456;68457;68458;68459;68460;68461;68462;68463;68464;68465;68466;68467;68468;68469;68470;68471;68472;68473;568022;568023;568024;568025;568026;568027;568028;568029;568030;568031;568032;568033;568034;568035;568036;568037;568038;568039;568040;568041;568042;568043;568044;568045;568046;568047;568048;568049;568050;568051;568052;568053;568054;568055;568056;568057;696480;696481;696482;696483;69648…	43602;43603;43604;345613;345614;345615;345616;345617;345618;345619;345620;345621;345622;345623;345624;345625;345626;345627;345628;345629;345630;345631;345632;345633;345634;345635;426890;426891;426892;426893;426894;426895;426896;426897;426898;426899;426900;426901;426902;426903;426904;426905;426906;426907;426908;426909;426910;426911;426912;426913;426914;426915;426916;426917;426918;426919;426920;426…			CON__P02754	CON__P02754	11	11	11			>P02754 SWISS-PROT:P02754 Beta-lactoglobulin - Bos taurus (Bovine).	P02754	1	11	11	11	8	7	8	4	4	4	9	10	10	5	5	6	4	5	4	4	4	5	1	2	2	6	6	6	9	7	8	8	8	6
24	867;3491;4198;4201;4632;4685;4686;4886;4887;4904;5702;6916;7429;7772;7774;7775;10666;11068;11069;11070;12328;14936;17023;17198;17236;18468;19908;20168;22671;22770;22801;22802;25150;26168;26390;28255;28497;29708;30450;30451;32316;32332;33132;33133;33931;34299;34921;34924;35180;36644;36645;36646;36988;39117;41406;42993;42994;44369;46829;47096;47210;47211	897;3593;4315;4318;4756;4813;4814;5017;5018;5035;5850;7098;7625;7975;7977;7978;10920;10921;11333;11334;11335;12622;15304;17443;17621;17659;18917;20396;20669;23212;23313;23346;23347;25773;26810;27037;28927;29170;30516;30517;31320;31321;33224;33240;34053;34054;34865;35236;35866;35869;36134;37640;37641;37642;37989;40181;42534;42535;44163;44164;45578;48095;48366;48490;48491	27183;27184;27185;27186;27187;27188;27189;27190;27191;27192;27193;27194;27195;27196;27197;27198;27199;27200;27201;27202;27203;27204;27205;27206;27207;27208;27209;27210;27211;27212;27213;27214;27215;27216;27217;27218;27219;27220;27221;27222;27223;27224;27225;27226;27227;27228;27229;27230;27231;27232;27233;27234;27235;27236;27237;27238;27239;27240;27241;27242;110141;110142;110143;110144;110145;1101…	17536;17537;17538;17539;17540;17541;17542;17543;17544;17545;17546;17547;17548;17549;17550;17551;17552;17553;17554;17555;17556;17557;17558;17559;17560;17561;17562;17563;17564;17565;17566;17567;17568;17569;17570;17571;17572;17573;17574;17575;17576;17577;17578;17579;17580;17581;17582;17583;17584;17585;17586;17587;17588;17589;17590;17591;17592;17593;17594;17595;17596;17597;17598;17599;17600;17601;176…	15;16;17	111;469;571	CON__P02769	CON__P02769	62	62	58			>P02769 SWISS-PROT:P02769 (Bos taurus) Bovine serum albumin precursor	P02769	1	62	62	58	40	43	42	60	58	60	42	40	40	50	49	50	40	41	39	61	58	61	41	39	41	52	50	49	46	44	44	50	47	48
25	8137;17675;18256;18947;24271;24272;24273;24609;26119;32900;36887;43915;43955;44625;46477;47113	8345;18111;18701;19410;24867;24868;24869;24870;25213;26758;33815;37887;45105;45145;45146;45838;47732;48383;48384	247785;247786;247787;247788;247789;247790;247791;247792;247793;247794;247795;247796;247797;247798;247799;247800;247801;247802;247803;247804;247805;247806;247807;247808;247809;247810;542270;542271;542272;542273;542274;542275;542276;542277;542278;542279;542280;542281;542282;542283;542284;542285;542286;542287;542288;542289;542290;542291;542292;542293;542294;542295;542296;542297;542298;542299;542300;…	151664;151665;151666;151667;151668;151669;151670;151671;151672;151673;151674;328401;328402;328403;328404;328405;328406;328407;328408;328409;328410;328411;328412;328413;328414;328415;328416;328417;328418;328419;328420;328421;328422;328423;328424;328425;328426;328427;328428;328429;328430;328431;328432;328433;328434;328435;328436;328437;328438;328439;328440;328441;328442;328443;328444;328445;328446;…	18;19	206;328	CON__P05784;CON__O76013;IPI00008692;IPI00795958	CON__P05784	16;1;1;1	2;0;0;0	2;0;0;0	Cytokeratin endo B;Cytokeratin-18;Keratin, type I cytoskeletal 18;Keratin-18	Kerd;Krt1-18;Krt18	>P05784 SWISS-PROT:P05784 Tax_Id=10090 Gene_Symbol=Krt18 Keratin, type I cytoskeletal 18	P05784	4	16	2	2	14	13	13	14	13	12	10	11	14	12	12	11	6	5	6	5	5	4	4	4	6	3	2	4	16	16	16	16	14	14
26	787;1193;2493;3150;3294;3295;3296;5317;7021;7022;9373;11115;11284;11285;12007;13862;14259;16645;17967;18949;19206;19450;21264;22776;22777;23984;23985;24827;25212;26280;27040;27041;27706;27707;31304;31305;33500;33723;33814;33815;35325;35392;36810;37587;37588;38025;38840;39346;39356;39357;40439;40787;41210;46035;46394;46395;46411	812;813;1231;2558;3244;3391;3392;3393;5461;7205;7206;7207;9600;9601;11382;11383;11556;11557;12296;14202;14612;14613;17059;18407;19412;19672;19921;19922;19923;21786;23319;23320;23321;24574;24575;25434;25836;26922;27696;27697;28373;28374;32184;32185;34427;34652;34743;34744;36283;36350;37808;37809;38606;38607;38608;38609;38610;39057;39058;39899;40414;40415;40426;40427;40428;40429;41539;41540;41901;4…	24473;24474;24475;24476;24477;24478;24479;24480;24481;24482;24483;24484;24485;24486;24487;24488;24489;24490;24491;24492;24493;24494;24495;24496;24497;24498;24499;24500;24501;24502;24503;24504;24505;24506;24507;24508;24509;24510;24511;24512;24513;24514;24515;24516;24517;24518;24519;24520;24521;24522;24523;24524;24525;24526;24527;24528;24529;24530;24531;24532;24533;24534;24535;24536;24537;24538;245…	15619;15620;15621;15622;15623;15624;15625;15626;15627;15628;15629;15630;15631;15632;15633;15634;15635;15636;15637;15638;15639;15640;15641;15642;15643;15644;15645;15646;15647;15648;15649;15650;15651;15652;15653;15654;15655;15656;15657;15658;15659;15660;15661;15662;15663;15664;15665;15666;15667;15668;15669;15670;15671;15672;15673;15674;15675;15676;15677;15678;15679;15680;15681;15682;15683;15684;156…	4;5;6;7;8;9;20;21;22;23;24;25	88;164;167;196;217;233;276;284;309;338;406;434	IPI01021414;CON__P05787;IPI00554648;IPI01022187;IPI01022891;IPI01023071;IPI01020728;CON__Q9H552;IPI00017870;IPI01022329;CON__H-INV:HIT000016045;IPI01021252;IPI01021753;IPI01021596	IPI01021414;CON__P05787;IPI00554648;IPI01022187;IPI01022891;IPI01023071	57;57;57;40;33;29;20;19;19;15;9;6;5;5	57;57;57;40;33;29;20;19;19;15;9;6;5;5	23;23;23;18;13;12;6;5;5;7;4;2;5;5	Cytokeratin-8;Keratin, type II cytoskeletal 8;Keratin-8;Type-II keratin Kb8;KRT8 protein	CYK8;KRT8	Uncharacterized protein;>P05787 SWISS-PROT:P05787 Tax_Id=9606 Gene_Symbol=KRT8 Keratin, type II cytoskeletal 8;Keratin, type II cytoskeletal 8;Uncharacterized protein;Uncharacterized protein;Uncharacterized protein	F8VXB4;P05787;Q7L4M3;Q969I0;F8VU64;F8VUG2;F8W1U3	14	57	57	23	39	36	38	35	36	39	36	35	36	35	33	36	12	13	10	20	23	18	14	15	15	20	18	18	50	52	50	48	49	48
27	19864;30871;31449;35508;40630;44788;45687;46020;46379	20351;31745;32342;36467;41739;46004;46925;47263;47632	607812;607813;607814;958611;958612;958613;958614;958615;958616;958617;958618;958619;958620;958621;958622;958623;976693;976694;976695;976696;976697;976698;976699;976700;976701;976702;1089902;1089903;1089904;1089905;1089906;1089907;1089908;1089909;1089910;1089911;1089912;1089913;1089914;1089915;1089916;1089917;1089918;1089919;1089920;1089921;1089922;1089923;1089924;1089925;1089926;1089927;1089928;1…	369001;369002;579963;590621;590622;652272;652273;652274;652275;652276;652277;652278;652279;652280;652281;652282;652283;652284;652285;652286;652287;652288;652289;652290;652291;652292;652293;652294;652295;652296;652297;652298;652299;652300;652301;652302;652303;652304;652305;652306;749038;831790;831791;831792;831793;831794;831795;831796;831797;831798;831799;849450;856573;862729;862730;862731;862732			CON__P06868;IPI00019580	CON__P06868	9;1	9;1	9;1			>P06868 SWISS-PROT:P06868 (Bos taurus) Plasminogen precursor	P06868	2	9	9	9	1	0	2	4	1	3	1	0	1	3	1	3	7	5	7	6	6	6	6	6	7	5	4	4	2	3	2	2	2	3
28	3153;11284;11285;12007;17972	3247;11556;11557;12296;18412	99456;99457;99458;99459;99460;99461;99462;99463;99464;99465;99466;99467;99468;99469;99470;99471;99472;99473;99474;99475;99476;99477;99478;99479;99480;99481;99482;99483;99484;99485;99486;99487;99488;99489;99490;99491;99492;336729;336730;336731;336732;336733;336734;336735;336736;336737;336738;336739;336740;336741;336742;336743;336744;336745;336746;336747;336748;336749;336750;336751;336752;336753;33…	63209;63210;63211;63212;63213;63214;63215;63216;63217;63218;63219;63220;63221;63222;63223;63224;63225;63226;63227;63228;63229;63230;63231;63232;63233;63234;63235;63236;63237;63238;63239;63240;63241;63242;63243;63244;63245;63246;63247;63248;200335;200336;200337;200338;200339;200340;200341;200342;200343;200344;200345;200346;200347;200348;200349;200350;200351;200352;200353;200354;200355;200356;20035…			CON__P07744	CON__P07744	5	1	1	Cytokeratin-4;Cytoskeletal 57 kDa keratin;Keratin, type II cytoskeletal 4;Keratin-4;Type-II keratin Kb4	Krt2-4;Krt4	>P07744 SWISS-PROT:P07744 Tax_Id=10090 Gene_Symbol=Krt4 Keratin, type II cytoskeletal 4	P07744	1	5	1	1	3	2	3	3	3	4	2	2	3	3	3	3	2	2	2	4	3	2	2	2	2	2	1	2	3	4	4	3	3	3
29	245;1764;2878;4605;6190;7353;8111;10686;11698;11800;13168;15546;17675;18256;18258;19398;21478;24593;25597;26119;26968;28009;29960;29961;30746;33969;34265;35457;36217;36218;37015;38021;38022;38035;39177;39178;39179;40211;40418;43114	252;1814;2967;4729;6347;7547;8319;10942;10943;11978;12085;13488;15932;18111;18701;18703;19867;22001;25196;26227;26228;26758;27623;28680;30796;30797;31618;34903;35202;36415;37198;37199;38017;39051;39052;39053;39054;39068;40241;40242;40243;40244;40245;41306;41307;41518;44287	7024;7025;7026;7027;7028;7029;7030;7031;7032;7033;7034;7035;7036;7037;7038;7039;7040;7041;7042;7043;7044;7045;7046;7047;7048;7049;7050;7051;7052;7053;7054;7055;7056;7057;7058;7059;7060;7061;7062;7063;7064;7065;7066;7067;7068;7069;7070;7071;54878;54879;54880;54881;54882;54883;54884;54885;54886;54887;54888;54889;54890;54891;54892;54893;54894;54895;54896;54897;54898;54899;54900;54901;54902;54903;549…	4125;4126;4127;4128;4129;4130;4131;4132;4133;4134;4135;4136;4137;4138;4139;4140;4141;4142;4143;4144;4145;4146;4147;4148;4149;4150;4151;4152;4153;4154;4155;4156;4157;4158;4159;4160;4161;4162;4163;4164;4165;4166;4167;4168;4169;4170;4171;4172;4173;4174;4175;4176;4177;4178;4179;4180;4181;4182;4183;4184;4185;4186;4187;4188;4189;4190;4191;4192;4193;34954;34955;34956;34957;34958;34959;34960;34961;34962;…	26;27;28;29;30	84;202;259;291;316	CON__P08727;IPI00479145;IPI00794644;CON__P19001	CON__P08727;IPI00479145;IPI00794644	40;39;20;13	38;37;18;11	23;22;8;2	Cytokeratin-19;Keratin, type I cytoskeletal 19;Keratin-19;Putative uncharacterized protein KRT19	KRT19	>P08727 SWISS-PROT:P08727 Tax_Id=9606 Gene_Symbol=KRT19 Keratin, type I cytoskeletal 19;Keratin, type I cytoskeletal 19;Uncharacterized protein	P08727;C9JM50	4	40	38	23	6	7	6	7	8	8	8	9	8	10	9	9	6	9	9	4	8	6	6	4	8	8	8	8	38	38	39	38	38	39
30	781;2470;2493;2494;3156;7019;10967;11116;11284;11285;11581;12007;15474;17967;18482;18936;21264;23542;23982;23983;27706;30515;31306;32403;32404;33067;35774;36791;36983;38230;38865;38866;40151;42048;44630;46079;46396	806;2535;2558;2559;3250;7203;11230;11384;11556;11557;11859;12296;15859;18407;18931;19399;21786;24121;24572;24573;28373;31385;32186;33311;33312;33987;36737;37789;37984;39267;39924;39925;41246;43193;45843;47322;47649	24347;24348;24349;24350;24351;24352;24353;24354;24355;24356;24357;24358;24359;24360;24361;24362;24363;24364;24365;24366;24367;24368;24369;24370;24371;24372;24373;24374;78461;78462;78463;78464;78465;78466;78467;78468;78469;78470;78471;78472;78473;78474;78475;78476;78477;78478;78479;78480;78481;78482;78483;78484;78485;78486;78487;78488;78489;78490;78491;78492;78493;78494;78495;78496;78497;78498;784…	15527;15528;15529;15530;15531;15532;15533;15534;15535;15536;15537;15538;15539;15540;15541;15542;15543;15544;15545;15546;15547;15548;49798;49799;49800;49801;49802;49803;49804;49805;49806;49807;49808;49809;49810;49811;49812;49813;49814;49815;49816;49817;49818;49819;49820;49821;49822;49823;49824;49825;49826;49827;49828;49829;49830;49831;49832;49833;49834;49835;50225;50226;50227;50228;50229;50230;502…			CON__P08729;IPI00954463;CON__Q9DCV7;IPI00655639;CON__Q8N1N4-2;CON__Q7RTT2;IPI00477227;IPI00166205;IPI01021999;IPI01021890	CON__P08729;IPI00954463	37;35;9;7;3;3;3;1;1;1	30;28;3;7;0;0;0;0;0;0	1;1;0;0;0;0;0;0;0;0	Cytokeratin-7;Keratin, type II cytoskeletal 7;Keratin-7;Sarcolectin;Type-II keratin Kb7	KRT7;SCL	>P08729 SWISS-PROT:P08729 Tax_Id=9606 Gene_Symbol=KRT7 Keratin, type II cytoskeletal 7;Keratin, type II cytoskeletal 7	P08729	10	37	30	1	32	35	34	26	29	29	31	31	31	23	22	25	9	6	11	9	9	6	9	8	8	7	6	8	29	31	31	30	27	26
31	1763;17675;18256;18258;19398;25597;34287;34288;37014;40211;40910	1813;18111;18701;18703;19867;26227;26228;35224;35225;38016;41306;41307;42026	54874;54875;54876;54877;542270;542271;542272;542273;542274;542275;542276;542277;542278;542279;542280;542281;542282;542283;542284;542285;542286;542287;542288;542289;542290;542291;542292;542293;542294;542295;542296;542297;542298;542299;542300;542301;542302;542303;542304;542305;542306;542307;542308;542309;542310;542311;542312;542313;542314;542315;542316;542317;542318;542319;542320;542321;542322;5423…	34952;34953;328401;328402;328403;328404;328405;328406;328407;328408;328409;328410;328411;328412;328413;328414;328415;328416;328417;328418;328419;328420;328421;328422;328423;328424;328425;328426;328427;328428;328429;328430;328431;328432;328433;328434;328435;328436;328437;328438;328439;328440;328441;328442;328443;328444;328445;328446;328447;328448;328449;328450;328451;328452;328453;328454;328455;32…	27;30	100;333	CON__P08730-1	CON__P08730-1	11	1	1	47 kDa cytokeratin;Cytokeratin-13;Keratin, type I cytoskeletal 13;Keratin-13	Krt1-13;Krt13	>P08730-1 SWISS-PROT:P08730-1 Tax_Id=10090 Gene_Symbol=Krt13 Isoform 1 of Keratin, type I cytoskeletal 13	P08730-1;P08730	1	11	1	1	5	5	5	4	4	3	5	6	6	3	4	4	7	7	7	4	5	3	4	3	5	3	3	3	7	8	7	8	8	7
32	1783;2886;3299;4625;6649;10698;10788;15614;17675;18256;18258;19398;20839;24594;35457;36219;36220;39177;39180;39295;40910;43114;45020	1834;2975;3396;4749;6825;10955;11050;16000;18111;18701;18703;19867;21354;25197;36415;37200;37201;40241;40246;40363;42026;44287;46242;46243	55495;55496;55497;55498;55499;55500;55501;55502;55503;55504;55505;55506;55507;55508;55509;55510;55511;55512;55513;55514;55515;55516;55517;55518;55519;90966;90967;90968;90969;90970;90971;90972;90973;90974;90975;90976;90977;90978;90979;90980;90981;90982;90983;90984;90985;90986;90987;90988;90989;90990;104169;104170;104171;104172;104173;104174;104175;104176;104177;104178;104179;104180;104181;104182;1…	35380;35381;35382;35383;56614;56615;56616;66122;66123;66124;66125;66126;66127;66128;86634;86635;86636;128343;128344;128345;191426;191427;191428;191429;191430;192920;285063;328401;328402;328403;328404;328405;328406;328407;328408;328409;328410;328411;328412;328413;328414;328415;328416;328417;328418;328419;328420;328421;328422;328423;328424;328425;328426;328427;328428;328429;328430;328431;328432;328…	11	121	CON__P08779;IPI00217963;IPI00795719;IPI00929669	CON__P08779;IPI00217963	23;23;7;6	10;10;1;1	9;9;1;1	Cytokeratin-16;Keratin, type I cytoskeletal 16;Keratin-16;Keratin	KRT16;KRT16A;keratin	>P08779 SWISS-PROT:P08779 Tax_Id=9606 Gene_Symbol=KRT16 Keratin, type I cytoskeletal 16;Keratin, type I cytoskeletal 16	P08779;Q16195	4	23	10	9	9	6	6	11	12	13	7	11	10	8	11	9	8	9	8	9	9	7	3	3	5	4	4	3	13	11	14	15	17	15
33	1236;22330;25490;32907;35462;42919;43460;45746	1277;22865;26119;33822;36420;36421;44089;44637;44638;46985;46986	39473;39474;39475;39476;39477;39478;689470;689471;689472;689473;689474;689475;689476;689477;689478;689479;689480;689481;689482;689483;689484;689485;689486;689487;689488;689489;689490;689491;689492;689493;689494;689495;689496;689497;689498;689499;689500;689501;689502;689503;689504;689505;689506;689507;689508;689509;689510;689511;689512;689513;689514;689515;689516;689517;689518;689519;689520;689521…	25347;421858;421859;421860;421861;421862;421863;421864;421865;421866;421867;421868;421869;421870;421871;421872;421873;421874;421875;421876;421877;421878;421879;421880;421881;421882;421883;421884;421885;421886;421887;421888;421889;421890;421891;421892;421893;421894;421895;421896;421897;421898;421899;421900;421901;421902;421903;421904;421905;421906;421907;421908;421909;421910;421911;421912;421913;4…	31;32;33	103;128;131	CON__P10096	CON__P10096	8	1	1			>P10096 SWISS-PROT:P10096 (Bos taurus) Glyceraldehyde-3-phosphate dehydrogenase	P10096	1	8	1	1	4	4	4	6	6	6	4	4	5	5	5	5	5	6	6	7	7	7	6	6	6	6	6	7	5	5	5	5	5	5
34	1912;3002;4230;4231;4406;9939;10984;17423;17438;32979;34172;34596;40677	1968;3093;4347;4348;4526;10180;11248;17851;17867;33896;35109;35535;41787	59188;59189;59190;59191;59192;59193;59194;59195;59196;59197;59198;59199;59200;59201;59202;59203;59204;59205;59206;59207;59208;59209;59210;59211;59212;59213;59214;59215;59216;59217;59218;59219;59220;59221;59222;59223;59224;59225;59226;59227;59228;59229;59230;59231;59232;59233;59234;95164;95165;95166;95167;95168;95169;95170;95171;95172;95173;95174;95175;95176;95177;95178;95179;95180;95181;95182;951…	37542;37543;37544;37545;37546;37547;37548;37549;37550;37551;37552;37553;37554;37555;37556;37557;37558;37559;37560;37561;37562;37563;37564;37565;37566;37567;37568;37569;37570;37571;37572;37573;37574;37575;37576;37577;37578;37579;37580;37581;37582;37583;37584;37585;37586;37587;37588;37589;37590;37591;37592;37593;37594;37595;37596;37597;37598;37599;59623;59624;59625;59626;59627;59628;59629;59630;596…			CON__P12763;IPI00022431;IPI00953689;IPI00922262	CON__P12763	13;4;4;2	13;4;4;2	13;4;4;2			>P12763 SWISS-PROT:P12763 (Bos taurus) Alpha-2-HS-glycoprotein precursor	P12763	4	13	13	13	10	10	11	13	13	13	10	11	11	13	13	13	11	10	11	13	12	13	10	10	10	13	13	13	9	8	9	13	13	13
35	640;641;1014;1796;4604;9465;15697;17675;18256;18258;19341;22732;22892;24645;26967;30747;31628;32046;32069;34234;34287;34288;36130;36131;37013;37399;38018;38019;38020;39872;43116;45020;46291;46455	658;659;660;661;1049;1847;4728;9694;16084;18111;18701;18703;19810;23273;23438;25250;27622;31619;32524;32952;32975;32976;32977;35171;35224;35225;37107;37108;38015;38405;39048;39049;39050;40959;44289;46242;46243;47536;47710	19760;19761;19762;19763;19764;19765;19766;19767;19768;19769;19770;19771;19772;19773;19774;19775;19776;19777;19778;19779;19780;19781;19782;19783;19784;19785;19786;19787;19788;19789;19790;19791;19792;19793;19794;19795;19796;19797;19798;19799;19800;19801;19802;19803;19804;19805;19806;19807;19808;19809;19810;19811;19812;19813;19814;19815;19816;19817;19818;19819;19820;19821;19822;19823;19824;19825;198…	12684;12685;12686;12687;12688;12689;12690;12691;12692;12693;12694;12695;12696;12697;12698;12699;12700;12701;12702;12703;12704;12705;12706;12707;12708;12709;12710;12711;12712;12713;12714;12715;12716;12717;12718;12719;12720;12721;12722;12723;12724;12725;12726;12727;12728;12729;12730;12731;12732;12733;12734;12735;12736;12737;12738;12739;12740;12741;12742;12743;12744;12745;12746;12747;12748;12749;127…	11;34;35;36	150;271;306;321	CON__P13645;IPI00009865;CON__P02535-1;CON__Q7Z3Y7;IPI00418663;CON__Q7Z3Y8;IPI00328103;CON__Q2M2I5;IPI00004550;CON__Q7Z3Z0;IPI00375911;CON__Q7Z3Y9;IPI00375910;IPI00791576	CON__P13645;IPI00009865	34;34;11;4;4;4;4;2;2;2;2;1;1;1	31;31;10;3;3;4;4;1;1;2;2;1;1;1	27;27;7;1;1;0;0;0;0;0;0;0;0;0	Cytokeratin-10;Keratin, type I cytoskeletal 10;Keratin-10	KPP;KRT10	>P13645 SWISS-PROT:P13645 Tax_Id=9606 Gene_Symbol=KRT10 Keratin, type I cytoskeletal 10;Keratin, type I cytoskeletal 10	P13645	14	34	31	27	24	26	25	16	17	18	22	24	23	20	20	19	19	21	22	22	21	23	21	18	17	19	20	20	27	28	29	26	27	26
36	1783;10241;10954;18260;18303;19398;22343;22891;25597;34287;34288;37014;38448;40211;40910;43403	1834;10484;11217;18705;18750;19867;22879;23437;26227;26228;35224;35225;38016;39489;41306;41307;42026;44580	55495;55496;55497;55498;55499;55500;55501;55502;55503;55504;55505;55506;55507;55508;55509;55510;55511;55512;55513;55514;55515;55516;55517;55518;55519;306412;306413;306414;306415;306416;306417;306418;306419;327103;327104;327105;327106;327107;327108;561320;561321;561322;561323;561324;562705;562706;562707;562708;562709;562710;562711;562712;562713;562714;562715;562716;562717;562718;562719;562720;5627…	35380;35381;35382;35383;183771;183772;183773;195047;195048;195049;195050;195051;340950;340951;341767;341768;341769;341770;341771;360107;360108;360109;360110;360111;360112;360113;360114;360115;360116;360117;360118;360119;360120;360121;360122;360123;360124;360125;360126;360127;360128;360129;360130;360131;360132;360133;360134;360135;360136;360137;360138;360139;360140;360141;360142;360143;360144;3601…	27;30;37	108;313;341	CON__P13646-1	CON__P13646-1	16	1	1	Cytokeratin-13;Keratin, type I cytoskeletal 13;Keratin-13	KRT13	>P13646-1 SWISS-PROT:P13646-1 Tax_Id=9606 Gene_Symbol=KRT13 Isoform 1 of Keratin, type I cytoskeletal 13	P13646-1;P13646	1	16	1	1	4	3	3	3	3	1	5	5	7	4	4	4	13	13	14	2	3	1	3	3	5	1	1	1	7	8	7	8	6	8
37	2493;3154;7018;11114;11284;11285;12007;16540;17824;17972;25020;30831;31304;31305;31347;31873;33946;33947;37357;38046;39251;41100;42047;46078;46394;46395;46410	2558;3248;7202;11381;11556;11557;12296;16951;18261;18412;25632;31704;32184;32185;32234;32774;34880;34881;38363;39079;40319;42221;43192;47321;47647;47648;47664	79256;79257;79258;79259;79260;79261;79262;99493;99494;99495;99496;99497;99498;99499;99500;99501;99502;99503;99504;99505;99506;99507;99508;99509;99510;99511;99512;99513;99514;99515;99516;99517;99518;99519;99520;99521;99522;99523;99524;99525;99526;215823;215824;215825;215826;215827;215828;215829;215830;215831;215832;215833;215834;215835;215836;215837;215838;215839;331585;331586;331587;331588;331589…	50225;63249;63250;63251;63252;63253;63254;63255;63256;63257;63258;63259;63260;134602;197354;200335;200336;200337;200338;200339;200340;200341;200342;200343;200344;200345;200346;200347;200348;200349;200350;200351;200352;200353;200354;200355;200356;200357;200358;200359;200360;200361;200362;200363;200364;200365;200366;200367;200368;200369;200370;200371;200372;200373;200374;200375;200376;200377;200378…			CON__P13647;IPI00009867;IPI00796776;IPI01023004;IPI01020842;IPI01021125;IPI01020679	CON__P13647;IPI00009867;IPI00796776	27;27;24;13;11;10;2	17;17;14;6;8;7;2	3;3;2;0;2;1;1	58 kDa cytokeratin;Cytokeratin-5;Keratin, type II cytoskeletal 5;Keratin-5;Type-II keratin Kb5;cDNA FLJ59922, highly similar to Keratin, type II cytoskeletal 5;cDNA FLJ54081, highly similar to Keratin, type II cytoskeletal 5	KRT5	>P13647 SWISS-PROT:P13647 Tax_Id=9606 Gene_Symbol=KRT5 Keratin, type II cytoskeletal 5;Keratin, type II cytoskeletal 5;cDNA FLJ54081, highly similar to Keratin, type II cytoskeletal 5	P13647;B4DL32;B4E1T1;E7EU87	7	27	17	3	8	7	8	12	13	12	9	9	8	13	13	12	10	9	8	11	10	10	5	6	5	13	10	11	17	14	14	16	13	16
38	1603;5053;7371;8517;10126;10491;21108;25111;33318;34098;41904;43866;44550;44616;44617;44751;44752;45776	1652;5189;7566;8731;10369;10741;21628;25734;34244;35034;43047;45053;45761;45829;45830;45967;45968;47016	50304;50305;50306;50307;50308;50309;50310;50311;50312;50313;50314;50315;50316;50317;50318;50319;50320;50321;50322;50323;50324;154514;154515;154516;154517;154518;154519;154520;154521;154522;154523;154524;154525;154526;154527;154528;154529;154530;154531;154532;154533;154534;225877;225878;225879;225880;225881;225882;225883;225884;225885;225886;225887;225888;225889;225890;225891;225892;225893;225894;…	32166;32167;32168;95316;95317;95318;95319;95320;140105;140106;140107;140108;140109;140110;140111;140112;140113;140114;140115;140116;140117;140118;140119;140120;140121;140122;140123;140124;140125;140126;140127;140128;140129;140130;140131;140132;140133;140134;140135;140136;140137;140138;140139;140140;140141;140142;156372;156373;156374;156375;156376;156377;156378;181790;181791;181792;181793;181794;1…			CON__P15497;IPI00021841;IPI00853525	CON__P15497	18;1;1	18;1;1	18;1;1			>P15497 SWISS-PROT:P15497 (Bos taurus) Apolipoprotein A-I precursor	P15497	3	18	18	18	11	13	13	11	8	10	12	14	13	13	12	11	9	12	10	9	11	10	11	11	12	12	11	12	10	12	10	11	12	11
39	3644;4428;4497;6885;8767;12944;26965;34683;34819;39102;39103;39131;41567;46042;47592	3751;4549;4619;7067;8987;13261;27620;35623;35761;40166;40167;40195;42700;47285;48876	114517;114518;114519;114520;114521;114522;114523;114524;114525;114526;114527;114528;114529;114530;114531;114532;114533;114534;114535;114536;114537;114538;136311;136312;136313;136314;136315;136316;136317;136318;136319;136320;136321;136322;136323;136324;136325;137772;137773;137774;137775;137776;137777;137778;137779;137780;137781;137782;137783;137784;137785;137786;137787;137788;137789;137790;137791;…	71897;71898;71899;71900;71901;71902;71903;71904;71905;71906;71907;71908;71909;71910;71911;71912;71913;71914;71915;84683;85294;85295;85296;85297;85298;85299;85300;85301;85302;85303;132286;132287;132288;132289;132290;132291;132292;132293;132294;132295;132296;132297;132298;132299;132300;132301;132302;132303;132304;132305;132306;132307;132308;132309;132310;132311;132312;132313;132314;132315;132316;13…			CON__P17690;IPI00298828;IPI00910625	CON__P17690	15;2;2	15;2;2	15;2;2			>P17690 SWISS-PROT:P17690 (Bos taurus) Beta-2-glycoprotein 1 precursor	P17690	3	15	15	15	13	13	14	0	0	0	15	14	15	0	0	1	13	10	12	0	0	0	12	12	11	1	1	2	14	13	13	1	0	0
40	3155;11116;11284;17967;27708;30833;30882;37369;42215	3249;11384;11556;18407;28375;31706;31756;38375;43364	99527;99528;99529;99530;99531;99532;99533;99534;99535;99536;99537;99538;99539;99540;99541;99542;99543;99544;99545;99546;99547;99548;99549;99550;99551;99552;99553;99554;99555;99556;99557;99558;99559;99560;99561;99562;99563;99564;99565;99566;99567;99568;99569;99570;99571;99572;99573;99574;99575;99576;99577;99578;99579;99580;99581;99582;331704;331705;331706;331707;331708;331709;331710;331711;331712;…	63261;63262;63263;63264;63265;63266;63267;63268;63269;63270;63271;63272;63273;63274;63275;63276;63277;63278;63279;63280;63281;63282;63283;63284;63285;63286;63287;63288;63289;63290;63291;63292;63293;63294;63295;63296;63297;63298;63299;63300;63301;63302;63303;63304;63305;63306;63307;63308;63309;63310;63311;63312;63313;63314;63315;63316;63317;63318;197462;197463;197464;197465;197466;197467;197468;19…			IPI00290078;CON__P19013;IPI00797452;IPI01022327;IPI01022175;IPI01022184	IPI00290078;CON__P19013;IPI00797452;IPI01022327;IPI01022175	9;9;9;9;9;2	3;3;3;3;3;1	2;2;2;2;2;0	cDNA FLJ58539, highly similar to Keratin, type II cytoskeletal 4;cDNA FLJ59399, highly similar to Keratin, type II cytoskeletal 4;cDNA FLJ58275, highly similar to Keratin, type II cytoskeletal 4;Cytokeratin-4;Keratin, type II cytoskeletal 4;Keratin-4;Type-II keratin Kb4;Keratin;cDNA FLJ55805, highly similar to Keratin, type II cytoskeletal 4;KRT4 protein	CYK4;KRT4;KRT5	cDNA FLJ58275, highly similar to Keratin, type II cytoskeletal 4;>P19013 SWISS-PROT:P19013 Tax_Id=9606 Gene_Symbol=KRT4 keratin 4;Keratin, type II cytoskeletal 4;keratin, type II cytoskeletal 4;cDNA FLJ55805, highly similar to Keratin, type II cytoskeletal	B4DKJ0;B4DRR7;B4DRS2;P19013;F5H8K9;F8VS64;Q9UEK9;B4DRW1;Q6PIN2	6	9	3	2	4	4	4	4	4	4	4	4	4	3	3	3	7	8	8	4	4	4	4	4	3	3	3	3	5	6	6	4	4	5
41	14918	15286	451307;451308;451309;451310;451311;451312;451313;451314;451315;451316;451317;451318;451319;451320;451321	272206			CON__P21578	CON__P21578	1	1	1			>P21578 SWISS-PROT:P21578|LUXY_VIBFI Yellow fluorescent protein (YFP)- Vibrio fischeri.	P21578	1	1	1	1	0	0	0	0	0	0	0	0	0	0	0	0	0	0	0	0	0	0	0	1	1	1	1	0	0	0	0	0	0	0
42	13666;13789;14090;18766;23801;25123;26389	14004;14128;14437;19226;24387;25746;27036	410260;410261;410262;410263;410264;410265;410266;410267;410268;410269;413405;413406;413407;413408;413409;413410;413411;413412;423303;423304;423305;423306;423307;423308;423309;423310;423311;423312;423313;423314;423315;423316;423317;423318;423319;423320;423321;423322;423323;423324;423325;423326;423327;423328;423329;423330;423331;423332;423333;423334;423335;423336;423337;423338;423339;423340;423341;…	246727;248290;248291;254251;254252;254253;254254;254255;254256;254257;254258;254259;254260;254261;254262;254263;254264;254265;254266;254267;254268;350249;350250;350251;350252;350253;350254;350255;350256;350257;350258;350259;350260;350261;350262;350263;350264;350265;350266;452154;452155;452156;475577;475578;475579;475580;475581;475582;475583;475584;475585;475586;501014			CON__P28800;IPI00879231;IPI00879608;IPI00879937	CON__P28800	7;1;1;1	7;1;1;1	7;1;1;1			>P28800 SWISS-PROT:P28800 (Bos taurus) Alpha-2-antiplasmin precursor	P28800	4	7	7	7	1	1	0	6	5	5	2	1	1	5	7	5	0	0	1	4	4	3	0	1	0	5	4	5	0	0	0	3	4	4
43	297;673;5089;15048;15198;15842;20408;23189;23334;24419;24420;25017;25893;25894;25935;27760;28577;31249;32362;38582;43143;45705;46256	305;695;5225;15417;15418;15576;16234;16235;20913;20914;23761;23910;25019;25020;25629;26529;26530;26572;28428;29250;32128;33270;39626;44316;46943;47501	8738;8739;8740;8741;8742;8743;8744;8745;8746;8747;8748;8749;8750;8751;8752;8753;8754;8755;8756;8757;8758;8759;8760;8761;8762;8763;8764;8765;8766;8767;8768;8769;8770;8771;8772;8773;8774;8775;8776;8777;8778;8779;8780;8781;8782;8783;8784;8785;8786;8787;8788;8789;8790;8791;8792;8793;8794;8795;8796;8797;8798;8799;8800;8801;8802;8803;8804;8805;8806;8807;8808;8809;8810;8811;8812;8813;8814;8815;8816;8817…	5059;5060;5061;5062;5063;5064;5065;5066;5067;5068;5069;5070;5071;5072;5073;5074;5075;5076;5077;5078;5079;5080;5081;5082;5083;5084;5085;5086;5087;5088;5089;5090;5091;5092;5093;5094;5095;5096;5097;5098;5099;5100;5101;5102;5103;5104;5105;5106;5107;5108;13643;13644;13645;13646;13647;13648;13649;13650;13651;13652;13653;13654;13655;13656;13657;13658;13659;13660;13661;13662;13663;13664;13665;13666;13667…	38;39	248;380	CON__P34955;IPI00304064;IPI00873708;IPI00377229;IPI00221128;IPI00976090;IPI01010910;IPI00607548	CON__P34955	23;1;1;1;1;1;1;1	23;1;1;1;1;1;1;1	23;1;1;1;1;1;1;1			>P34955 SWISS-PROT:P34955 (Bos taurus) Alpha-1-antiproteinase precursor	P34955	8	23	23	23	14	15	13	20	21	21	13	15	11	20	20	18	11	11	10	19	21	20	10	10	10	21	20	20	8	7	6	18	19	19
44	3155;7036;7344;11284;11285;11746;12009;14116;14332;14340;14345;15775;16670;17972;19311;23180;24209;28594;28595;30831;30832;31285;32047;32513;32514;37327;37394;38862;38863;41043;41044;42136;43832;46394;46395;46414;46836	3249;7222;7223;7537;7538;11556;11557;12028;12298;14464;14690;14698;14703;16165;17084;18412;19780;23752;24804;29268;29269;31704;31705;32165;32953;33423;33424;38333;38400;39921;39922;42163;42164;42165;43283;45017;45018;47647;47648;47668;48102	99527;99528;99529;99530;99531;99532;99533;99534;99535;99536;99537;99538;99539;99540;99541;99542;99543;99544;99545;99546;99547;99548;99549;99550;99551;99552;99553;99554;99555;99556;99557;99558;99559;99560;99561;99562;99563;99564;99565;99566;99567;99568;99569;99570;99571;99572;99573;99574;99575;99576;99577;99578;99579;99580;99581;99582;216763;216764;216765;216766;216767;216768;216769;216770;216771;…	63261;63262;63263;63264;63265;63266;63267;63268;63269;63270;63271;63272;63273;63274;63275;63276;63277;63278;63279;63280;63281;63282;63283;63284;63285;63286;63287;63288;63289;63290;63291;63292;63293;63294;63295;63296;63297;63298;63299;63300;63301;63302;63303;63304;63305;63306;63307;63308;63309;63310;63311;63312;63313;63314;63315;63316;63317;63318;135054;135055;135056;135057;139753;139754;139755;13…	40	343	CON__P35908;IPI00021304;IPI01020752;CON__REFSEQ:XP_932229	CON__P35908;IPI00021304	37;37;2;1	31;31;2;1	23;23;0;0	Cytokeratin-2e;Epithelial keratin-2e;Keratin, type II cytoskeletal 2 epidermal;Keratin-2 epidermis;Keratin-2e;Type-II keratin Kb2	KRT2;KRT2A;KRT2E	>P35908 SWISS-PROT:P35908 Tax_Id=9606 Gene_Symbol=KRT2 Keratin, type II cytoskeletal 2 epidermal;Keratin, type II cytoskeletal 2 epidermal	P35908	4	37	31	23	21	23	20	19	15	16	24	24	23	23	23	22	19	21	20	19	19	20	18	17	18	21	15	19	29	28	30	29	29	30
45	10143;10692;11449;19043;31403;35910;37838;37839;38037;38085;40940;41758;41759	10386;10949;11726;19507;32295;36880;38863;38864;39070;39119;42056;42896;42897	303347;303348;303349;303350;303351;303352;303353;303354;303355;303356;320193;320194;320195;320196;320197;320198;320199;320200;342223;342224;342225;342226;342227;342228;342229;342230;342231;342232;583948;583949;583950;583951;583952;583953;583954;583955;583956;583957;583958;583959;583960;583961;975309;975310;975311;975312;975313;975314;975315;975316;975317;975318;975319;975320;1101725;1101726;11017…	182050;182051;182052;182053;182054;182055;182056;191392;191393;203764;203765;203766;354841;589897;589898;659267;659268;659269;659270;659271;659272;659273;659274;659275;659276;659277;659278;659279;692146;692147;692148;696061;696564;754205;754206;754207;754208;754209;754210;769737;769738;769739;769740			CON__P41361;IPI00032179;IPI00844156	CON__P41361	13;2;2	13;2;2	13;2;2			>P41361 SWISS-PROT:P41361 (Bos taurus) Antithrombin-III precursor	P41361	3	13	13	13	0	0	0	6	5	5	0	0	0	5	6	6	2	1	1	5	5	5	1	1	1	6	7	7	0	0	0	5	6	5
46	788;2493;3152;7018;11115;11284;11285;12007;17972;24680;36792;38864;46394;46395;46413	814;2558;3246;7202;11382;11383;11556;11557;12296;18412;25286;37790;39923;47647;47648;47667	24588;24589;24590;24591;24592;24593;24594;24595;24596;24597;79256;79257;79258;79259;79260;79261;79262;99453;99454;99455;215823;215824;215825;215826;215827;215828;215829;215830;215831;215832;215833;215834;215835;215836;215837;215838;215839;331593;331594;331595;331596;331597;331598;331599;331600;331601;331602;331603;331604;331605;331606;331607;331608;331609;331610;331611;331612;331613;331614;331615…	15744;50225;63206;63207;63208;134602;197355;197356;197357;197358;197359;197360;197361;197362;197363;197364;197365;197366;197367;197368;197369;197370;197371;197372;197373;197374;197375;197376;197377;197378;197379;197380;197381;197382;197383;197384;197385;197386;197387;197388;197389;197390;197391;197392;197393;197394;197395;197396;197397;197398;197399;197400;197401;197402;197403;197404;197405;19740…	6	441	CON__P50446	CON__P50446	15	1	0	Cytokeratin-6A;Keratin, type II cytoskeletal 6A;Keratin-6A;Keratin-6-alpha	Ker2;Krt2-6;Krt2-6a;Krt6;Krt6a	>P50446 SWISS-PROT:P50446 Tax_Id=10090 Gene_Symbol=Krt6a Keratin, type II cytoskeletal 6A	P50446	1	15	1	0	5	5	5	6	6	7	7	7	7	7	6	8	7	5	6	6	5	3	3	4	3	5	3	4	9	9	8	7	7	8
47	1163;16757;21753;35581	1200;17172;22282;36542	36168;36169;36170;36171;36172;36173;36174;36175;36176;510625;510626;510627;510628;510629;510630;510631;510632;669788;669789;669790;669791;669792;669793;669794;669795;669796;669797;669798;669799;669800;669801;669802;669803;669804;669805;669806;669807;669808;669809;669810;669811;669812;1092086;1092087;1092088;1092089;1092090;1092091;1092092;1092093;1092094;1092095;1092096;1092097;1092098;1092099;10…	22617;22618;309997;407979;653460;653461;653462;653463;653464			CON__P50448	CON__P50448	4	4	4			>P50448 SWISS-PROT:P50448 (Bos taurus) Factor XIIa inhibitor precursor	P50448	1	4	4	4	2	1	2	2	1	2	2	3	0	3	2	3	0	0	0	2	3	2	0	0	1	3	3	2	1	3	3	2	2	2
48	1307;3778;3779;4233;4234;4422;4825;6040;6123;6875;6876;9439;9618;12727;16350;17270;18475;18656;20932;22782;22783;26470;27017;30020;33170;33171;34878;38764;41148;41901;47272	1350;3890;3891;4350;4351;4542;4543;4955;4956;6193;6194;6278;6279;7057;7058;9667;9668;9847;13032;16758;17694;17695;17696;18924;19111;21447;23326;23327;27118;27672;27673;30860;34092;34093;35821;39819;42270;42271;43044;48554	41387;41388;41389;41390;41391;41392;41393;41394;41395;41396;41397;41398;41399;41400;41401;41402;41403;41404;41405;41406;41407;41408;41409;41410;41411;41412;41413;41414;41415;41416;41417;41418;41419;41420;41421;41422;41423;41424;41425;41426;41427;41428;41429;41430;41431;41432;41433;41434;41435;41436;41437;41438;41439;41440;41441;41442;41443;41444;41445;41446;41447;41448;41449;41450;41451;41452;414…	26790;26791;26792;26793;26794;26795;26796;26797;26798;26799;26800;26801;26802;26803;26804;26805;26806;26807;26808;26809;26810;26811;26812;26813;26814;26815;26816;26817;26818;26819;26820;26821;26822;26823;26824;26825;26826;26827;26828;26829;26830;26831;26832;26833;26834;26835;26836;26837;26838;26839;26840;26841;26842;26843;26844;26845;26846;26847;26848;26849;26850;26851;26852;26853;26854;26855;268…	41;42;43;44;45;46;47;48	16;44;47;153;190;269;305;325	CON__P60712;IPI00021439;IPI01015522;IPI01012766;IPI00894365;IPI00942659;IPI00479743;IPI00893981;IPI00894523;IPI00739539;IPI01018261;IPI00893604;IPI00738655;IPI00807522;IPI00739998;IPI00917545;IPI00555733;IPI00970839;IPI00556391;IPI00893501;IPI00555809;IPI00556300;IPI00970800;IPI00970822;IPI00970831;IPI00970894;IPI00970942;IPI00970972;IPI00885048;IPI00970912;IPI00970948;IPI00970825;IPI00970910;IPI…	CON__P60712;IPI00021439;IPI01015522;IPI01012766	31;31;26;20;12;11;10;10;10;8;8;8;5;4;3;3;2;2;2;2;1;1;1;1;1;1;1;1;1;1;1;1;1;1;1;1;1;1;1;1;1;1;1	1;1;1;0;1;1;0;1;1;0;0;1;0;0;0;0;0;0;0;0;0;0;0;0;0;0;0;0;0;0;0;0;0;0;0;0;0;0;0;0;0;0;0	1;1;1;0;1;1;0;1;1;0;0;1;0;0;0;0;0;0;0;0;0;0;0;0;0;0;0;0;0;0;0;0;0;0;0;0;0;0;0;0;0;0;0	Actin, cytoplasmic 1;Actin, cytoplasmic 1, N-terminally processed;Beta-actin;HCG15971, isoform CRA_a;PS1TP5-binding protein 1;Beta actin variant;Putative uncharacterized protein;cDNA FLJ55253, highly similar to Actin, cytoplasmic 1;cDNA FLJ43573 fis, clone RECTM2001691, highly similar to Actin, cytoplasmic 2;cDNA, FLJ79260, highly similar to Actin, cytoplasmic 2;Actin-like protein;ACTG1 protein;A…	ACTB;hCG_15971;PS1TP5BP1;ACT;ACTG1	>P60712 SWISS-PROT:P60712 (Bos taurus) Actin, cytoplasmic 1;Actin, cytoplasmic 1;cDNA FLJ55253, highly similar to Actin, cytoplasmic 1;cDNA, FLJ79260, highly similar to Actin, cytoplasmic 2	P60712;P60709;Q1KLZ0;Q53G76;Q53G99;Q53GK6;Q8WVW5;B4DW52;A4UCT3;A5GZ75;B3KWQ3;B7ZAP6;F1BXA6;F5GYT4;Q562L3;Q562L5;Q562L6;Q562L9;Q562M3;Q562M5;Q562N0;Q562N2;Q562N8;Q562P0;Q562R8;Q562S0;Q562U1;Q562U2;Q562V5;Q562X2;Q562X9;Q562Y6;Q562Y8;Q562Z4;Q562Z6;Q562Z7;Q6PJ43;Q96DE1;Q96FU6;Q9UE89;Q9UMN3	43	31	1	1	20	21	21	28	28	28	21	21	22	21	23	22	22	24	22	26	28	27	26	25	24	23	22	23	24	25	26	26	25	25
49	3452;11156;12007;21263;26589;35119;40404;46405	3552;11424;12296;21785;27239;36067;41504;47659	108651;108652;108653;108654;108655;108656;108657;332780;332781;360320;360321;360322;360323;360324;360325;360326;360327;360328;360329;360330;360331;360332;360333;360334;360335;360336;360337;360338;360339;360340;360341;360342;360343;360344;360345;360346;360347;360348;360349;360350;360351;360352;360353;360354;360355;360356;360357;360358;360359;360360;360361;360362;360363;360364;360365;360366;360367;…	68671;198067;198068;215980;215981;215982;215983;215984;215985;215986;215987;215988;215989;215990;215991;215992;215993;215994;215995;215996;215997;215998;215999;216000;216001;216002;216003;216004;216005;216006;216007;216008;216009;216010;216011;216012;216013;216014;216015;216016;216017;216018;216019;216020;216021;216022;216023;216024;216025;216026;216027;216028;216029;216030;216031;216032;216033;2…			IPI00297795;CON__P78385;CON__Q6NT21;CON__Q14533;IPI00182655;CON__O43790;IPI00760863;IPI00871418;IPI00910810;IPI00922826	IPI00297795;CON__P78385;CON__Q6NT21;CON__Q14533;IPI00182655;CON__O43790;IPI00760863;IPI00871418;IPI00910810	8;8;8;7;7;7;5;5;5;3	2;2;2;2;2;2;2;2;1;0	0;0;0;0;0;0;0;0;0;0	Hair keratin K2.10;Keratin, type II cuticular Hb3;Keratin-83;Type II hair keratin Hb3;Type-II keratin Kb23;KRT83 protein;ghHKb1;Hair keratin K2.9;Keratin, hair, basic, 1;Keratin, type II cuticular Hb1;Keratin-81;Metastatic lymph node 137 gene protein;Type II hair keratin Hb1;Type-II keratin Kb21;Hair keratin K2.11;Keratin, type II cuticular Hb6;Keratin-86;Type II hair keratin Hb6;Type-II keratin …	KRT83;KRTHB3;KRT81;KRTHB1;MLN137;KRT86;KRTHB6	Keratin, type II cuticular Hb3;>P78385 SWISS-PROT:P78385 Keratin, type II cuticular Hb3 (Hair keratin, type II Hb3) - Homo sapiens (Human).;>Q6NT21 TREMBL:Q6NT21 Keratin, hair, basic, 3 - Homo sapiens (Human).;>Q14533 SWISS-PROT:Q14533 Keratin, type II cut	P78385;A0JNT2;Q6NT21;Q14533;O43790;A8K872;B4DN72;Q9NSB0;F8W6V8;Q8N120;Q8NFV1;Q9NSB5;B4DTA1	10	8	2	0	2	1	1	1	1	1	3	2	2	2	3	2	2	2	1	1	1	1	1	1	1	1	2	1	1	1	1	1	1	1
50	3453;3454;11156;12007;26589;35119;40404;46405	3553;3554;11424;12296;27239;36067;41504;47659	108658;108659;108660;108661;108662;108663;108664;108665;108666;108667;108668;108669;108670;108671;108672;108673;108674;108675;108676;108677;108678;108679;332780;332781;360320;360321;360322;360323;360324;360325;360326;360327;360328;360329;360330;360331;360332;360333;360334;360335;360336;360337;360338;360339;360340;360341;360342;360343;360344;360345;360346;360347;360348;360349;360350;360351;360352;…	68672;68673;68674;68675;68676;68677;68678;68679;68680;68681;68682;198067;198068;215980;215981;215982;215983;215984;215985;215986;215987;215988;215989;215990;215991;215992;215993;215994;215995;215996;215997;215998;215999;216000;216001;216002;216003;216004;216005;216006;216007;216008;216009;216010;216011;216012;216013;216014;216015;216016;216017;216018;216019;216020;216021;216022;216023;216024;2160…			CON__P78386;IPI00032541	CON__P78386;IPI00032541	8;8	7;7	2;2	Hair keratin K2.12;Keratin, type II cuticular Hb5;Keratin-85;Type II hair keratin Hb5;Type-II keratin Kb25	KRT85;KRTHB5	>P78386 SWISS-PROT:P78386 Keratin, type II cuticular Hb5 (Hair keratin, type II Hb5) - Homo sapiens (Human).;Keratin, type II cuticular Hb5	P78386	2	8	7	2	3	2	1	2	2	2	3	2	2	2	3	2	2	2	1	1	1	1	1	1	1	1	1	1	2	2	2	1	1	2
51	1481	1529	46460;46461;46462;46463;46464;46465	29877			CON__P81644	CON__P81644	1	1	1			>P81644 SWISS-PROT:P81644 (Bos taurus) Apolipoprotein A-II precursor	P81644	1	1	1	1	1	1	0	0	0	0	1	0	0	0	0	0	0	0	0	0	0	0	0	0	0	0	0	0	0	0	0	0	0	0
52	429;4125;11804;13191;18342;19135;20503;23976;36214;38698	444;4242;12089;13511;18790;19600;21014;24566;37195;39746	12469;12470;12471;12472;12473;12474;12475;12476;12477;12478;12479;12480;12481;129327;129328;129329;129330;129331;129332;129333;129334;129335;129336;354293;354294;354295;354296;354297;354298;354299;354300;354301;354302;354303;354304;354305;354306;354307;354308;395537;395538;395539;395540;395541;395542;395543;395544;395545;395546;395547;395548;395549;395550;395551;395552;395553;395554;395555;395556…	7667;7668;81113;211947;211948;211949;211950;211951;211952;238155;238156;238157;342633;342634;342635;342636;342637;342638;342639;342640;342641;342642;342643;342644;342645;342646;355947;384522;384523;384524;384525;384526;384527;455280;455281;455282;455283;455284;455285;455286;664379;664380;664381;664382;706536;706537;706538;706539;706540;706541;706542;706543			CON__Q03247	CON__Q03247	10	10	7			>Q03247 SWISS-PROT:Q03247 (Bos taurus) Apolipoprotein E precursor	Q03247	1	10	10	7	2	2	2	0	0	0	5	3	2	0	0	1	2	4	2	0	0	0	4	3	2	0	1	1	5	7	8	2	4	3
53	639;1784;3298;3579;4259;4610;7358;8111;10699;17675;18256;18258;19398;21261;21934;22344;24594;24899;30748;35022;35457;40330;40418;40489;40910;43114	657;1835;3395;3684;4377;4734;7552;8319;10956;18111;18701;18703;19867;21783;22467;22880;25197;25510;31620;35969;36415;41428;41518;41592;42026;44287	19755;19756;19757;19758;19759;55520;55521;55522;55523;55524;55525;55526;55527;55528;55529;55530;55531;55532;55533;104143;104144;104145;104146;104147;104148;104149;104150;104151;104152;104153;104154;104155;104156;104157;104158;104159;104160;104161;104162;104163;104164;104165;104166;104167;104168;112765;112766;112767;112768;112769;112770;112771;112772;112773;112774;112775;112776;112777;112778;11277…	12683;35384;35385;35386;35387;35388;35389;35390;35391;35392;35393;35394;35395;66117;66118;66119;66120;66121;71039;71040;71041;71042;71043;71044;71045;71046;71047;71048;82799;82800;82801;82802;82803;86511;86512;86513;86514;86515;86516;86517;86518;86519;86520;86521;86522;86523;86524;139958;151257;151258;151259;191431;191432;191433;191434;191435;191436;191437;191438;191439;191440;191441;191442;19144…			IPI00450768;CON__Q04695;CON__Q99PS0	IPI00450768;CON__Q04695	26;26;1	5;5;1	1;1;0	39.1;Cytokeratin-17;Keratin, type I cytoskeletal 17;Keratin-17;cDNA FLJ56708, highly similar to Keratin, type I cytoskeletal 17;Radiated keratinocyte mRNA 266 (keratin-related protein)	KRT17	Keratin, type I cytoskeletal 17;>Q04695 SWISS-PROT:Q04695 Tax_Id=9606 Gene_Symbol=KRT17 Keratin, type I cytoskeletal 17	Q04695;B4E2P9;Q14666	3	26	5	1	10	6	6	9	11	9	9	13	11	9	8	7	5	5	5	6	7	4	3	2	4	4	4	4	12	11	11	11	12	10
54	68;2263;4168;4301;4369;5390;5779;5782;6210;6386;6633;6697;7805;7979;9305;9817;10398;11369;13719;13766;15327;16311;17395;17396;18448;21179;21364;23025;26686;27140;28046;28047;28179;28338;28399;28413;28830;32145;32146;35638;35804;38507;38659;38938;40935;41334;41556;45632;45638;46031;47753	70;2325;4285;4421;4489;5535;5927;5930;6367;6551;6809;6873;8010;8185;9530;10057;10643;11644;14057;14105;15709;16719;17822;17823;18897;21700;21887;23585;27337;27799;28717;28718;28851;29011;29072;29086;29532;33053;33054;36599;36767;39548;39704;39997;42051;42460;42689;46870;46876;47274;49039	1916;1917;1918;1919;1920;1921;1922;1923;1924;1925;1926;1927;1928;1929;1930;1931;1932;1933;1934;1935;1936;1937;1938;1939;1940;1941;1942;1943;1944;1945;1946;1947;1948;1949;1950;1951;1952;1953;1954;1955;1956;1957;1958;1959;1960;1961;1962;1963;1964;1965;1966;1967;1968;1969;1970;1971;1972;1973;1974;1975;1976;1977;1978;1979;1980;1981;1982;1983;1984;1985;1986;1987;1988;1989;1990;1991;1992;1993;1994;1995…	1102;1103;1104;1105;1106;1107;1108;1109;1110;1111;1112;1113;1114;1115;1116;1117;1118;1119;1120;1121;1122;1123;1124;1125;1126;1127;1128;1129;1130;1131;1132;1133;1134;1135;1136;1137;1138;1139;1140;1141;1142;1143;1144;1145;1146;1147;1148;1149;1150;1151;1152;1153;1154;1155;1156;1157;1158;1159;45030;45031;45032;45033;45034;45035;45036;45037;45038;45039;45040;45041;45042;45043;81694;81695;81696;81697;8…			CON__Q0IIK2;CON__Q29443;CON__Q2HJF0	CON__Q0IIK2;CON__Q29443	51;50;1	51;50;1	48;47;1			>Q0IIK2 TREMBL:Q0IIK2 (Bos taurus) Transferrin;>Q29443 SWISS-PROT:Q29443 Serotransferrin - Bos taurus (Bovine).	Q0IIK2;Q29443	3	51	51	48	18	18	17	47	47	46	16	16	12	40	40	41	18	18	19	46	47	44	18	20	15	42	41	41	34	34	34	36	37	34
55	3164;11225;12586;15110;26428	3258;11494;12888;15486;27075	99854;99855;99856;99857;99858;99859;99860;99861;99862;99863;99864;99865;99866;334790;334791;334792;334793;334794;334795;334796;334797;377742;377743;377744;377745;377746;377747;377748;377749;377750;377751;377752;377753;377754;457464;457465;457466;457467;820162;820163	63473;199141;199142;226898;226899;226900;226901;226902;275855;501805;501806			CON__Q0V8M9	CON__Q0V8M9	5	5	5			>Q0V8M9 TREMBL:Q0V8M9;Q9TRI0 (Bos taurus) similar to inter-alpha (globulin) inhibitor H3 isoform 2	Q0V8M9;Q9TRI0	1	5	5	5	0	0	0	2	2	2	0	0	0	1	2	2	0	0	0	2	1	2	0	0	0	2	2	1	0	0	1	1	1	1
56	17675;18260;23442;33970;39919	18111;18705;24020;34904;41006	542270;542271;542272;542273;542274;542275;542276;542277;542278;542279;542280;542281;542282;542283;542284;542285;542286;542287;542288;542289;542290;542291;542292;542293;542294;542295;542296;542297;542298;542299;542300;542301;542302;542303;542304;542305;542306;542307;542308;542309;542310;542311;542312;542313;542314;542315;542316;542317;542318;542319;542320;542321;542322;542323;542324;542325;542326;…	328401;328402;328403;328404;328405;328406;328407;328408;328409;328410;328411;328412;328413;328414;328415;328416;328417;328418;328419;328420;328421;328422;328423;328424;328425;328426;328427;328428;328429;328430;328431;328432;328433;328434;328435;328436;328437;328438;328439;328440;328441;328442;328443;328444;328445;328446;328447;328448;328449;328450;328451;328452;328453;328454;328455;328456;328457;…			CON__Q15323;IPI00032513;CON__Q9UE12;CON__Q14525;IPI00031423;CON__REFSEQ:XP_986630;IPI00291540;CON__A2A5Y0	CON__Q15323;IPI00032513;CON__Q9UE12;CON__Q14525;IPI00031423;CON__REFSEQ:XP_986630;IPI00291540;CON__A2A5Y0	5;5;5;4;4;3;3;3	3;3;3;2;2;2;2;2	0;0;0;0;0;0;0;0	Hair keratin, type I Ha1;Keratin, type I cuticular Ha1;Keratin-31;Type I hair keratin;Hair keratin, type I Ha3-II;Keratin, type I cuticular Ha3-II;Keratin-33B;Hair keratin, type I Ha2;Keratin, type I cuticular Ha2;Keratin-32;HKA-1	HHA1;HKA1;KRT31;KRTHA1;type I hair keratin;HHA3-II;HKA3B;KRT33B;KRTHA3B;HHA2;HKA2;KRT32;KRTHA2;Hka1;Krt1-1;Krt31;Krtha1	>Q15323 SWISS-PROT:Q15323 Keratin, type I cuticular HA1 (Hair keratin, type I HA1);Keratin, type I cuticular Ha1;>Q9UE12 TREMBL:Q9UE12 Type I hair keratin 1 - Homo sapiens (Human).;>Q14525 SWISS-PROT:Q14525 Keratin, type I cuticular HA3-II (Hair keratin, t	Q15323;Q16275;Q9UE12;Q14525;Q14532;A2A5Y0	8	5	3	0	2	2	2	2	1	2	2	2	2	1	2	1	1	1	2	1	1	1	1	1	1	1	1	1	1	2	1	1	1	1
57	15811;46173	16202;47416	478640;478641;478642;478643;478644;478645;478646;478647;478648;478649;478650;478651;478652;478653;478654;478655;478656;478657;478658;478659;478660;1424429;1424430;1424431;1424432;1424433;1424434;1424435;1424436;1424437;1424438;1424439;1424440;1424441;1424442;1424443;1424444;1424445;1424446;1424447;1424448;1424449	289101;289102;289103;289104;859232			CON__Q1RMN8	CON__Q1RMN8	2	2	2			>Q1RMN8 TREMBL:Q1RMN8 (Bos taurus) Similar to Immunoglobulin lambda-like polypeptide 1	Q1RMN8	1	2	2	2	0	0	0	2	1	2	1	0	0	2	2	1	1	1	0	1	2	1	1	0	0	2	1	2	0	1	1	0	1	1
58	3333;18790;25226;30589;38744;46075	3430;19250;25850;31460;39797;47318	105302;105303;105304;105305;105306;105307;576978;576979;576980;576981;576982;576983;576984;576985;576986;576987;576988;576989;780799;780800;780801;780802;780803;780804;780805;780806;780807;780808;780809;780810;780811;780812;780813;780814;780815;780816;780817;950789;950790;1184424;1422019;1422020;1422021;1422022;1422023;1422024;1422025;1422026	66810;351007;351008;351009;351010;477480;477481;477482;477483;477484;477485;477486;477487;575579;575580;707210;857792;857793;857794;857795;857796			CON__Q28107	CON__Q28107	6	6	5			>Q28107 SWISS-PROT:Q28107 (Bos taurus) Coagulation factor V precursor	Q28107	1	6	6	5	0	0	0	0	0	0	0	0	1	0	0	0	1	1	2	0	0	0	2	2	1	0	0	0	5	5	4	1	0	0
59	2398;5402;12580;16163;19188;24708;37075;39728;43635;43682	2462;5547;12882;16568;19653;25314;38077;40810;44818;44865	76214;76215;76216;76217;76218;76219;76220;76221;76222;76223;76224;76225;76226;76227;76228;76229;76230;76231;76232;76233;76234;76235;76236;76237;76238;76239;76240;165528;165529;165530;165531;165532;165533;165534;165535;165536;165537;165538;165539;165540;165541;165542;165543;165544;165545;165546;165547;165548;165549;165550;165551;165552;377576;377577;377578;377579;377580;377581;377582;377583;377584…	48280;48281;48282;48283;48284;48285;48286;48287;48288;48289;48290;48291;48292;48293;48294;48295;48296;48297;102284;102285;102286;102287;102288;102289;102290;102291;226798;226799;226800;297632;297633;297634;297635;356501;356502;356503;356504;356505;356506;356507;356508;356509;356510;356511;356512;356513;356514;356515;356516;356517;356518;356519;356520;356521;356522;467282;467283;467284;467285;4672…			CON__Q2KJF1;IPI00022895;IPI00644018;IPI00902880	CON__Q2KJF1	10;1;1;1	10;1;1;1	10;1;1;1			>Q2KJF1 TREMBL:Q2KJF1 (Bos taurus) Alpha-1-B glycoprotein	Q2KJF1	4	10	10	10	5	5	6	8	7	8	5	5	4	9	9	9	0	0	0	8	10	8	1	1	2	8	7	7	2	2	2	7	6	6
60	482;646;8242;9982;11144;11649;16767;17293;19012;21808;23056;23959;27234;27552;34625;35300;35890;37900;38279;40162;40490;42830;47794	498;666;8451;10223;11412;11929;17182;17720;19475;22337;23622;24548;27894;28214;35565;36258;36855;38928;39317;41257;41593;43998;49081	14828;14829;14830;14831;14832;14833;14834;14835;14836;14837;14838;14839;14840;14841;14842;20277;20278;20279;20280;20281;20282;20283;20284;20285;20286;20287;20288;20289;20290;20291;20292;20293;250323;250324;250325;250326;250327;250328;250329;250330;250331;250332;250333;250334;250335;250336;250337;250338;250339;250340;250341;299467;299468;299469;299470;299471;299472;299473;299474;299475;299476;2994…	10052;10053;10054;12934;12935;12936;152785;152786;152787;152788;152789;152790;152791;179961;179962;179963;179964;197859;197860;197861;197862;197863;197864;197865;197866;197867;197868;207970;207971;207972;207973;207974;310209;310210;310211;310212;320235;320236;320237;320238;320239;320240;320241;320242;354416;409119;437711;437712;437713;437714;437715;437716;437717;437718;437719;454985;454986;454987…			CON__Q2UVX4;IPI00783987	CON__Q2UVX4	23;1	23;1	23;1			>Q2UVX4 SWISS-PROT:Q2UVX4 (Bos taurus) Complement C3 precursor	Q2UVX4	2	23	23	23	1	0	0	15	17	15	1	0	0	10	12	11	1	1	0	18	18	17	2	1	0	14	14	14	1	2	0	17	17	16
61	781;2470;2494;3156;7019;10967;11116;11284;11285;11581;12007;15474;15475;17967;18482;18936;21264;23542;23982;23983;27706;30515;32403;32404;33067;35774;36791;36983;37501;38230;38865;38866;40151;42048;44630;46079	806;2535;2559;3250;7203;11230;11384;11556;11557;11859;12296;15859;15860;18407;18931;19399;21786;24121;24572;24573;28373;31385;33311;33312;33987;36737;37789;37984;38515;39267;39924;39925;41246;43193;45843;47322	24347;24348;24349;24350;24351;24352;24353;24354;24355;24356;24357;24358;24359;24360;24361;24362;24363;24364;24365;24366;24367;24368;24369;24370;24371;24372;24373;24374;78461;78462;78463;78464;78465;78466;78467;78468;78469;78470;78471;78472;78473;78474;78475;78476;78477;78478;78479;78480;78481;78482;78483;78484;78485;78486;78487;78488;78489;78490;78491;78492;78493;78494;78495;78496;78497;78498;784…	15527;15528;15529;15530;15531;15532;15533;15534;15535;15536;15537;15538;15539;15540;15541;15542;15543;15544;15545;15546;15547;15548;49798;49799;49800;49801;49802;49803;49804;49805;49806;49807;49808;49809;49810;49811;49812;49813;49814;49815;49816;49817;49818;49819;49820;49821;49822;49823;49824;49825;49826;49827;49828;49829;49830;49831;49832;49833;49834;49835;50226;50227;50228;50229;50230;50231;502…			IPI00306959;CON__Q3KNV1;IPI01021185;IPI01010307	IPI00306959;CON__Q3KNV1;IPI01021185;IPI01010307	36;36;27;20	2;2;2;2	0;0;0;0	Cytokeratin-7;Keratin, type II cytoskeletal 7;Keratin-7;Sarcolectin;Type-II keratin Kb7;KRT7 protein;Putative uncharacterized protein	KRT7;SCL	Keratin, type II cytoskeletal 7;>Q3KNV1 TREMBL:Q3KNV1;Q96GE1 Tax_Id=9606 Gene_Symbol=KRT7 keratin 7;Uncharacterized protein;Uncharacterized protein	P08729;Q3KNV1;Q96GE1;F8VZY5;F5GZD1	4	36	2	0	32	35	34	27	30	30	32	31	31	23	22	25	9	6	10	9	9	6	9	8	8	7	6	8	30	32	32	31	28	27
62	5088;24225;38353;43877	5224;24820;39391;45064	155473;155474;155475;155476;155477;155478;155479;155480;155481;155482;155483;155484;155485;155486;155487;155488;155489;155490;155491;155492;750625;750626;750627;750628;750629;750630;750631;750632;750633;750634;750635;750636;750637;750638;750639;750640;750641;750642;750643;750644;750645;750646;750647;750648;750649;750650;750651;750652;750653;750654;750655;750656;750657;750658;750659;750660;750661;…	95724;95725;95726;95727;95728;459913;459914;459915;459916;459917;459918;459919;459920;459921;459922;459923;459924;459925;459926;459927;700551;814356;814357			CON__Q3KUS7	CON__Q3KUS7	4	4	4			>Q3KUS7 TREMBL:Q3KUS7 (Bos taurus) Complement factor B	Q3KUS7	1	4	4	4	0	0	0	2	2	2	0	0	0	2	3	2	0	0	0	3	3	2	0	0	0	2	2	2	0	0	0	2	2	2
63	9314;9432;12438;15007;16618;17286;17287;18432;18458;21373;27506;35792;36779;38799;43151;44386	9539;9660;12738;15376;17032;17712;17713;18881;18907;21896;28168;36755;37777;39856;44324;45596	281109;281110;281111;281112;281113;281114;281115;281116;281117;281118;281119;281120;281121;281122;281123;281124;284676;284677;284678;284679;284680;284681;284682;284683;284684;284685;284686;284687;284688;284689;284690;284691;284692;284693;284694;284695;284696;284697;284698;284699;284700;284701;373540;373541;373542;373543;373544;454083;454084;454085;454086;454087;454088;454089;454090;454091;454092;…	169967;169968;169969;172098;172099;172100;172101;172102;172103;172104;172105;172106;172107;172108;172109;172110;172111;172112;172113;172114;224181;224182;224183;224184;273993;273994;273995;273996;273997;273998;306171;306172;306173;306174;306175;306176;306177;306178;320152;320153;320154;320155;320156;320157;320158;320159;320160;320161;320162;320163;320164;320165;320166;320167;320168;320169;320170;…			CON__Q3MHN5;CON__ENSEMBL:ENSBTAP00000018229;IPI00968027;IPI00965085;IPI00555812;IPI00968182;IPI00965382	CON__Q3MHN5;CON__ENSEMBL:ENSBTAP00000018229	16;15;4;4;4;4;2	16;15;4;4;4;4;2	16;15;4;4;4;4;2			>Q3MHN5 SWISS-PROT:Q3MHN5 (Bos taurus) Vitamin D-binding protein precursor;>ENSEMBL:ENSBTAP00000018229 (Bos taurus) 54 kDa protein	Q3MHN5	7	16	16	16	1	1	1	10	9	8	1	1	0	11	10	11	1	2	1	11	11	13	0	1	2	10	12	13	2	3	2	7	7	9
64	478;11619;11825;13348;21537;22554;34794;42090;43942;45358	494;11899;12111;13674;22063;23093;35736;43235;45132;46593	14775;14776;347366;347367;347368;347369;347370;347371;347372;347373;347374;347375;347376;347377;347378;347379;347380;347381;347382;347383;347384;347385;347386;347387;347388;347389;347390;347391;347392;347393;347394;347395;347396;347397;347398;347399;347400;347401;347402;347403;347404;347405;347406;347407;347408;347409;347410;347411;347412;347413;347414;347415;347416;347417;347418;347419;347420;34…	10029;10030;207260;207261;207262;207263;207264;207265;207266;207267;207268;207269;207270;207271;207272;207273;207274;207275;207276;207277;207278;207279;207280;207281;207282;207283;207284;207285;207286;207287;207288;207289;207290;207291;207292;207293;207294;207295;207296;207297;207298;212304;212305;212306;212307;212308;212309;212310;212311;212312;212313;212314;212315;212316;212317;212318;212319;21…			CON__Q3SX09;CON__P02070;IPI00749035;IPI00744503;IPI00473011;IPI00554676;IPI00939160;IPI00939544;IPI00217471;IPI00220706;IPI00657660;IPI00657911;IPI00829896;IPI00791558;IPI00930351;IPI00853641;IPI00815947	CON__Q3SX09	10;4;1;1;1;1;1;1;1;1;1;1;1;1;1;1;1	10;4;1;1;1;1;1;1;1;1;1;1;1;1;1;1;1	9;3;0;0;0;0;0;0;0;0;0;0;0;0;0;0;0			>Q3SX09 TREMBL:Q3SX09 (Bos taurus) similar to HBG protein	Q3SX09	17	10	10	9	4	3	3	7	6	5	5	3	5	6	6	5	7	6	4	6	7	6	4	5	4	6	6	6	6	6	4	7	7	7
65	11284;11285;12008;29903;37369	11556;11557;12297;30731;38375	336729;336730;336731;336732;336733;336734;336735;336736;336737;336738;336739;336740;336741;336742;336743;336744;336745;336746;336747;336748;336749;336750;336751;336752;336753;336754;336755;336756;336757;336758;336759;336760;336761;336762;336763;336764;336765;336766;336767;336768;336769;336770;336771;336772;336773;336774;336775;336776;336777;336778;336779;336780;336781;336782;336783;336784;336785;…	200335;200336;200337;200338;200339;200340;200341;200342;200343;200344;200345;200346;200347;200348;200349;200350;200351;200352;200353;200354;200355;200356;200357;200358;200359;200360;200361;200362;200363;200364;200365;200366;200367;200368;200369;200370;200371;200372;200373;200374;200375;200376;200377;200378;200379;200380;200381;200382;200383;200384;200385;200386;200387;200388;200389;200390;200391;…			CON__Q3SY84	CON__Q3SY84	5	1	1	Cytokeratin-71;Keratin, type II cytoskeletal 71;Keratin-71;Type II inner root sheath-specific keratin-K6irs1;Type-II keratin Kb34	K6IRS1;KB34;KRT6IRS1;KRT71	>Q3SY84 SWISS-PROT:Q3SY84 Tax_Id=9606 Gene_Symbol=KRT71 Keratin, type II cytoskeletal 71	Q3SY84	1	5	1	1	1	1	1	2	2	3	1	1	1	1	1	2	2	2	2	2	2	1	1	1	1	1	0	1	3	4	4	2	2	3
66	326;2643;2863;4486;5140;5544;6147;7120;10433;12040;13029;15208;16512;18330;20171;23894;26154;26921;27967;28727;33409;33856;33992;34087;35181;35800;44039;46680;47022;47096	337;2724;2952;4608;5279;5690;6303;7307;10681;12329;13346;15586;16923;18778;20672;24483;26794;27575;28635;29416;34336;34786;34926;35023;36135;36763;45238;47938;48291;48366	9594;9595;9596;9597;9598;9599;9600;9601;9602;9603;9604;9605;9606;9607;9608;83746;83747;90365;90366;90367;90368;90369;90370;90371;90372;90373;90374;90375;90376;90377;90378;90379;90380;90381;90382;90383;137592;137593;137594;137595;137596;137597;137598;137599;137600;137601;137602;137603;157728;157729;157730;157731;157732;157733;157734;157735;157736;157737;157738;157739;157740;157741;157742;157743;15…	5549;5550;5551;5552;5553;5554;5555;5556;5557;5558;5559;5560;5561;5562;52797;56371;56372;56373;56374;56375;56376;56377;56378;85213;85214;85215;97442;97443;97444;97445;97446;97447;97448;97449;104306;104307;104308;104309;104310;104311;104312;104313;104314;104315;104316;104317;104318;104319;116474;116475;116476;135821;135822;135823;135824;135825;135826;135827;135828;135829;135830;135831;135832;135833…			CON__Q3SZ57	CON__Q3SZ57	30	29	26			>Q3SZ57 SWISS-PROT:Q3SZ57 (Bos taurus) Alpha-fetoprotein precursor	Q3SZ57	1	30	29	26	1	2	1	22	23	23	1	2	3	24	23	22	3	4	2	25	26	26	2	2	3	25	26	26	2	2	2	9	12	14
67	14113;21831;23990;37540;38063;43693	14461;22360;24580;38558;39096;44877	424302;424303;424304;424305;424306;424307;424308;424309;424310;424311;424312;424313;424314;424315;424316;424317;424318;672103;672104;672105;672106;672107;672108;672109;672110;672111;672112;672113;672114;672115;672116;672117;672118;672119;672120;672121;672122;672123;672124;672125;672126;672127;672128;672129;743495;743496;1149431;1149432;1149433;1149434;1149435;1149436;1149437;1149438;1149439;11494…	255169;255170;409452;409453;409454;409455;409456;409457;409458;409459;409460;409461;409462;409463;409464;409465;409466;409467;409468;455546;687473;687474;687475;687476;687477;687478;687479;687480;687481;687482;687483;687484;687485;687486;687487;696239;696240;696241;696242;696243;696244;696245;696246;696247;696248;696249;696250;696251;696252;810724;810725			CON__Q3SZH5	CON__Q3SZH5	6	6	6			>Q3SZH5 TREMBL:Q3SZH5 (Bos taurus) Similar to Angiotensinogen	Q3SZH5	1	6	6	6	0	0	0	4	3	3	0	0	1	3	1	4	1	0	1	4	4	4	0	0	1	4	3	4	0	1	1	5	4	4
68	2172;8718;11128;31970;42452;45743	2233;8936;11396;32872;43608;46982	68608;68609;68610;68611;68612;68613;68614;68615;68616;68617;68618;68619;68620;68621;68622;68623;68624;68625;68626;68627;68628;68629;68630;68631;264438;264439;264440;264441;264442;264443;264444;264445;264446;264447;264448;264449;264450;264451;264452;264453;264454;264455;264456;264457;264458;264459;264460;264461;264462;264463;264464;264465;264466;264467;264468;264469;264470;264471;331934;331935;331…	43678;43679;43680;43681;43682;43683;43684;43685;160646;160647;160648;160649;160650;160651;160652;160653;160654;160655;160656;197590;197591;197592;197593;197594;197595;197596;599252;599253;599254;599255;599256;599257;599258;599259;599260;599261;599262;599263;599264;599265;599266;599267;599268;599269;599270;599271;599272;599273;599274;599275;599276;599277;783682;783683;850291;850292;850293;850294;8…			CON__Q3SZR3	CON__Q3SZR3	6	6	6			>Q3SZR3 SWISS-PROT:Q3SZR3 (Bos taurus) Alpha-1-acid glycoprotein precursor	Q3SZR3	1	6	6	6	0	0	0	6	6	6	0	0	0	6	5	5	0	1	0	5	5	5	0	0	0	5	5	5	1	2	0	4	4	5
69	2750;4467;4716;7301;8318;12568;29685;31807;42102;45895	2834;4589;4845;7492;8528;12870;30489;32706;43248;47136	86704;86705;86706;86707;86708;86709;86710;86711;86712;86713;86714;137299;137300;137301;137302;137303;137304;137305;137306;137307;137308;137309;137310;137311;137312;137313;137314;137315;137316;137317;137318;137319;137320;137321;144602;144603;144604;144605;144606;144607;144608;144609;144610;144611;144612;144613;144614;144615;144616;144617;144618;144619;144620;144621;144622;144623;144624;144625;1446…	54542;54543;85108;85109;85110;85111;85112;90043;90044;90045;90046;90047;90048;90049;90050;138702;138703;138704;138705;138706;138707;138708;138709;153658;153659;153660;153661;153662;153663;153664;153665;153666;153667;153668;153669;153670;153671;226308;226309;226310;226311;226312;226313;226314;226315;226316;226317;226318;226319;226320;226321;226322;559131;559132;559133;559134;559135;596788;596789;7…			CON__Q3SZV7	CON__Q3SZV7	10	10	10			>Q3SZV7 TREMBL:Q3SZV7 (Bos taurus) Similar to hemopexin	Q3SZV7	1	10	10	10	3	1	1	6	7	6	1	0	1	6	7	7	0	0	0	8	6	6	0	0	0	7	7	7	0	0	0	3	3	3
70	72;12363;12898;12899;16871;21812;38748;44629;44986;46899	75;12660;13215;13216;17288;22341;39801;45842;46207;48165	2147;2148;2149;2150;2151;2152;2153;2154;371022;371023;371024;371025;371026;371027;371028;371029;386561;386562;386563;386564;386565;386566;386567;386568;386569;386570;386571;386572;386573;386574;386575;386576;386577;386578;386579;514533;514534;514535;514536;514537;514538;514539;514540;514541;514542;514543;514544;514545;514546;514547;514548;514549;514550;514551;514552;514553;514554;514555;514556;51…	1303;222877;231944;231945;231946;231947;231948;231949;312247;312248;312249;312250;312251;312252;312253;312254;312255;409136;409137;409138;409139;409140;707236;707237;828972;828973;835541;835542;871864;871865			CON__Q3T052;IPI00944960;IPI00896419;IPI00218192;IPI00896413;IPI01010866;IPI01018048;IPI00798006	CON__Q3T052	10;2;2;2;2;2;2;1	10;2;2;2;2;2;2;1	10;2;2;2;2;2;2;1			>Q3T052 TREMBL:Q3T052;Q5EA67 (Bos taurus) Inter-alpha (Globulin) inhibitor H4	Q3T052;Q5EA67	8	10	10	10	1	1	1	4	6	7	0	1	0	4	4	5	0	0	0	7	6	6	0	0	0	2	5	7	1	1	2	3	3	3
71	19989;34530;35619	20478;35469;36580	612469;612470;612471;612472;612473;612474;612475;612476;612477;612478;612479;612480;1060966;1060967;1060968;1060969;1060970;1060971;1060972;1060973;1060974;1060975;1060976;1060977;1060978;1093066;1093067;1093068;1093069;1093070;1093071;1093072;1093073;1093074;1093075	372564;372565;372566;637307;637308;637309;653959;653960			CON__Q3Y5Z3	CON__Q3Y5Z3	3	3	3			>Q3Y5Z3 SWISS-PROT:Q3Y5Z3 (Bos taurus) Adiponectin precursor	Q3Y5Z3	1	3	3	3	0	0	0	2	2	2	0	0	0	2	1	2	0	0	0	1	1	0	1	0	1	2	3	2	0	0	0	2	0	2
72	3299;6649;17675;19398;24594;40910;43115;45020	3396;6825;18111;19867;25197;42026;44288;46242;46243	104169;104170;104171;104172;104173;104174;104175;104176;104177;104178;104179;104180;104181;104182;104183;104184;104185;104186;204681;204682;204683;204684;204685;204686;204687;204688;204689;204690;204691;204692;204693;204694;204695;204696;204697;204698;204699;204700;204701;204702;542270;542271;542272;542273;542274;542275;542276;542277;542278;542279;542280;542281;542282;542283;542284;542285;542286;…	66122;66123;66124;66125;66126;66127;66128;128343;128344;128345;328401;328402;328403;328404;328405;328406;328407;328408;328409;328410;328411;328412;328413;328414;328415;328416;328417;328418;328419;328420;328421;328422;328423;328424;328425;328426;328427;328428;328429;328430;328431;328432;328433;328434;328435;328436;328437;328438;328439;328440;328441;328442;328443;328444;328445;328446;328447;328448;…	11	117	CON__Q3ZAW8;CON__Q9Z2K1	CON__Q3ZAW8;CON__Q9Z2K1	8;8	1;1	1;1	Keratin 16;Putative uncharacterized protein;Keratin intermediate filament 16a;Keratin intermediate filament 16b;Cytokeratin-16;Keratin, type I cytoskeletal 16;Keratin-16	Krt1-16;Krt16;K16	>Q3ZAW8 TREMBL:Q3ZAW8;Q9EQD6;Q9EQD7 Tax_Id=10090 Gene_Symbol=Krt16 Keratin intermediate filament 16a;>Q9Z2K1 SWISS-PROT:Q9Z2K1 Tax_Id=10090 Gene_Symbol=Krt16 Keratin, type I cytoskeletal 16	Q3ZAW8;Q9EQD6;Q9EQD7;Q9Z2K1	2	8	1	1	5	3	3	5	5	4	7	7	7	2	5	4	4	4	3	4	5	4	2	2	3	3	2	2	6	5	5	4	6	5
73	3841;8313;11166;19365;19972;21642;27610;39535;42549;43882	3953;8523;11434;19834;20461;22168;22169;28272;40612;43709;45069	120793;120794;120795;120796;120797;120798;120799;120800;120801;120802;120803;120804;120805;120806;120807;120808;120809;120810;120811;120812;120813;120814;120815;120816;120817;120818;120819;120820;120821;120822;120823;120824;120825;120826;120827;120828;120829;120830;120831;120832;120833;120834;120835;120836;120837;120838;120839;120840;120841;120842;120843;120844;120845;120846;120847;120848;120849;…	75957;75958;75959;75960;75961;75962;75963;75964;75965;75966;75967;75968;75969;75970;75971;75972;75973;75974;75975;75976;75977;75978;75979;75980;75981;75982;75983;75984;75985;153592;153593;153594;153595;153596;153597;153598;153599;153600;153601;153602;153603;153604;153605;153606;153607;153608;153609;153610;153611;153612;153613;153614;153615;153616;153617;153618;153619;153620;153621;153622;153623;1…	49	437	CON__Q3ZBD7	CON__Q3ZBD7	10	2	2			>Q3ZBD7 SWISS-PROT:Q3ZBD7 (Bos taurus) Glucose-6-phosphate isomerase	Q3ZBD7	1	10	2	2	2	2	2	9	8	8	2	2	2	7	8	7	2	2	2	8	9	9	2	2	2	8	7	8	1	1	1	8	7	7
74	4451;6870;7224;12617;14969;16571;21466;32104;35424	4573;7052;7412;12919;15337;16984;16985;21989;33012;36382	136841;136842;136843;210826;210827;210828;210829;210830;210831;210832;210833;210834;210835;210836;210837;210838;210839;210840;210841;210842;210843;210844;210845;210846;210847;210848;210849;210850;210851;210852;210853;210854;210855;210856;210857;210858;210859;210860;210861;210862;210863;210864;210865;210866;210867;210868;210869;210870;210871;210872;210873;210874;210875;210876;210877;210878;210879;…	84926;131914;131915;131916;131917;131918;131919;131920;131921;131922;131923;131924;131925;131926;131927;131928;131929;131930;131931;131932;131933;131934;131935;131936;131937;131938;137449;137450;137451;137452;137453;137454;137455;137456;137457;137458;137459;137460;137461;137462;137463;137464;137465;137466;137467;137468;137469;137470;137471;137472;137473;137474;137475;137476;137477;137478;137479;1…			CON__Q3ZBS7;IPI00298971;IPI01018949	CON__Q3ZBS7	9;1;1	9;1;1	9;1;1			>Q3ZBS7 TREMBL:Q3ZBS7 (Bos taurus) Vitronectin	Q3ZBS7	3	9	9	9	5	7	7	5	6	6	7	6	5	3	4	4	8	8	8	6	7	7	8	8	8	6	6	6	6	6	6	6	4	5
75	1897;5428;12393;15804;16341;19712;22327;35582;36077;39296;41061;45385	1952;5573;12690;12691;16195;16749;20193;22862;36543;37052;40364;42182;46621	58740;58741;58742;58743;58744;58745;58746;58747;58748;58749;58750;58751;58752;58753;58754;58755;58756;58757;58758;58759;58760;58761;58762;58763;58764;58765;166256;166257;166258;166259;166260;166261;166262;166263;166264;166265;166266;166267;166268;166269;166270;166271;166272;166273;166274;166275;166276;166277;371812;371813;371814;371815;371816;371817;371818;371819;371820;371821;371822;371823;37182…	37332;37333;37334;37335;37336;37337;37338;37339;37340;37341;37342;37343;37344;37345;37346;37347;37348;37349;37350;37351;37352;102545;102546;102547;102548;102549;102550;102551;102552;102553;102554;102555;102556;102557;102558;102559;102560;223190;223191;223192;223193;223194;223195;223196;223197;223198;223199;223200;223201;223202;223203;223204;223205;223206;223207;223208;223209;223210;223211;223212;…	50	169	CON__Q58D62	CON__Q58D62	12	12	12			>Q58D62 SWISS-PROT:Q58D62 (Bos taurus) Fetuin-B precursor	Q58D62	1	12	12	12	1	1	1	9	10	10	0	1	1	9	10	9	2	2	2	9	9	12	2	2	2	12	11	12	0	1	0	8	7	6
76	17256	17680	527106;527107;527108;527109;527110;527111;527112;527113;527114;527115;527116;527117;527118;527119;527120;527121;527122;527123;527124;527125;527126;527127;527128;527129;527130;527131;527132;527133;527134;527135;527136;527137;527138;527139;527140;527141;527142;527143;527144;527145;527146	319328;319329;319330;319331;319332;319333;319334;319335			CON__Q5D862;IPI00397801	CON__Q5D862;IPI00397801	1;1	1;1	1;1	Filaggrin-2;Intermediate filament-associated and psoriasis-susceptibility protein	FLG2;IFPS	>Q5D862 SWISS-PROT:Q5D862 Tax_Id=9606 Gene_Symbol=FLG2 Filaggrin-2;Filaggrin-2	Q5D862	2	1	1	1	1	1	1	1	0	1	1	1	1	0	0	0	1	1	1	1	1	1	1	1	1	0	0	1	1	1	1	1	1	1
77	781;7344;11284;11285;12007;17972;30831;31304;46394;46412	806;7537;7538;11556;11557;12296;18412;31704;32184;47647;47666	24347;24348;24349;24350;24351;24352;24353;24354;24355;24356;24357;24358;24359;24360;24361;24362;24363;24364;24365;24366;24367;24368;24369;24370;24371;24372;24373;24374;225200;225201;225202;225203;225204;225205;225206;225207;225208;225209;225210;225211;225212;225213;225214;225215;225216;225217;225218;225219;225220;225221;225222;225223;225224;225225;336729;336730;336731;336732;336733;336734;336735;…	15527;15528;15529;15530;15531;15532;15533;15534;15535;15536;15537;15538;15539;15540;15541;15542;15543;15544;15545;15546;15547;15548;139753;139754;139755;139756;139757;139758;139759;200335;200336;200337;200338;200339;200340;200341;200342;200343;200344;200345;200346;200347;200348;200349;200350;200351;200352;200353;200354;200355;200356;200357;200358;200359;200360;200361;200362;200363;200364;200365;2…			CON__Q5XKE5;IPI00241841	CON__Q5XKE5;IPI00241841	10;10	1;1	0;0	Cytokeratin-79;Keratin, type II cytoskeletal 79;Keratin-6-like;Keratin-79;Type-II keratin Kb38	K6L;KB38;KRT6L;KRT79	>Q5XKE5 SWISS-PROT:Q5XKE5 Tax_Id=9606 Gene_Symbol=KRT79 Keratin, type II cytoskeletal 79;Keratin, type II cytoskeletal 79	Q5XKE5	2	10	1	0	4	4	4	4	5	6	4	4	4	7	7	6	3	4	4	4	3	4	3	2	3	4	3	4	8	7	7	7	6	6
78	3148;3452;11156;12007;21263;46405	3242;3552;11424;12296;21785;47659	99281;99282;99283;108651;108652;108653;108654;108655;108656;108657;332780;332781;360320;360321;360322;360323;360324;360325;360326;360327;360328;360329;360330;360331;360332;360333;360334;360335;360336;360337;360338;360339;360340;360341;360342;360343;360344;360345;360346;360347;360348;360349;360350;360351;360352;360353;360354;360355;360356;360357;360358;360359;360360;360361;360362;360363;360364;360…	63049;63050;63051;68671;198067;198068;215980;215981;215982;215983;215984;215985;215986;215987;215988;215989;215990;215991;215992;215993;215994;215995;215996;215997;215998;215999;216000;216001;216002;216003;216004;216005;216006;216007;216008;216009;216010;216011;216012;216013;216014;216015;216016;216017;216018;216019;216020;216021;216022;216023;216024;216025;216026;216027;216028;216029;216030;2160…			CON__Q61726	CON__Q61726	6	1	0	Keratin type II	5430421N21Rik;Krt2-10;Krt86	>Q61726 TREMBL:Q61726 Tax_Id=10090 Gene_Symbol=5430421N21Rik Keratin type II	Q61726	1	6	1	0	1	1	1	1	1	1	2	2	2	1	2	1	2	2	1	1	1	1	1	1	1	1	2	1	1	1	1	1	1	1
79	1783;4614;17675;18298;19398;21934;29960;29961;30748;35457;40330;40446;40910;43114	1834;4738;18111;18745;19867;22467;30796;30797;31620;36415;41428;41547;42026;44287	55495;55496;55497;55498;55499;55500;55501;55502;55503;55504;55505;55506;55507;55508;55509;55510;55511;55512;55513;55514;55515;55516;55517;55518;55519;140390;140391;140392;140393;140394;140395;140396;140397;140398;140399;140400;140401;140402;140403;140404;140405;140406;140407;140408;140409;140410;140411;140412;140413;140414;140415;140416;140417;140418;140419;140420;140421;140422;140423;140424;1404…	35380;35381;35382;35383;86553;86554;86555;86556;86557;86558;86559;86560;86561;86562;86563;86564;86565;328401;328402;328403;328404;328405;328406;328407;328408;328409;328410;328411;328412;328413;328414;328415;328416;328417;328418;328419;328420;328421;328422;328423;328424;328425;328426;328427;328428;328429;328430;328431;328432;328433;328434;328435;328436;328437;328438;328439;328440;328441;328442;328…			CON__Q6IFX2	CON__Q6IFX2	14	1	1	Cytokeratin-42;Keratin, type I cytoskeletal 42;Keratin-17n;Keratin-42;Type I keratin Ka22	Ka22;Krt42	>Q6IFX2 SWISS-PROT:Q6IFX2 Tax_Id=10090 Gene_Symbol=Krt42 Keratin, type I cytoskeletal 42	Q6IFX2	1	14	1	1	4	3	2	5	4	4	4	6	7	5	5	5	6	6	6	4	5	3	3	2	4	3	3	3	8	8	10	9	8	8
80	11284;11285;12009;31304;31305;33574;46394;46395	11556;11557;12298;32184;32185;34501;47647;47648	336729;336730;336731;336732;336733;336734;336735;336736;336737;336738;336739;336740;336741;336742;336743;336744;336745;336746;336747;336748;336749;336750;336751;336752;336753;336754;336755;336756;336757;336758;336759;336760;336761;336762;336763;336764;336765;336766;336767;336768;336769;336770;336771;336772;336773;336774;336775;336776;336777;336778;336779;336780;336781;336782;336783;336784;336785;…	200335;200336;200337;200338;200339;200340;200341;200342;200343;200344;200345;200346;200347;200348;200349;200350;200351;200352;200353;200354;200355;200356;200357;200358;200359;200360;200361;200362;200363;200364;200365;200366;200367;200368;200369;200370;200371;200372;200373;200374;200375;200376;200377;200378;200379;200380;200381;200382;200383;200384;200385;200386;200387;200388;200389;200390;200391;…			CON__Q6IFZ6;IPI00376379;CON__Q7Z794;IPI01012272	CON__Q6IFZ6;IPI00376379;CON__Q7Z794	8;6;6;3	1;1;1;1	1;1;1;1	Cytokeratin-1B;Embryonic type II keratin-1;Keratin, type II cytoskeletal 1b;Keratin-77;Type-II keratin Kb39;Keratin 77;KRT1B protein	Krt1b;Krt77;KRT1B;KRT77	>Q6IFZ6 SWISS-PROT:Q6IFZ6 Tax_Id=10090 Gene_Symbol=Krt77 Keratin, type II cytoskeletal 1b;Keratin, type II cytoskeletal 1b;>Q7Z794 SWISS-PROT:Q7Z794 Tax_Id=9606 Gene_Symbol=KRT77 Keratin 77	Q6IFZ6;Q7Z794;Q0IIN1;Q147W7	4	8	1	1	4	4	4	4	5	6	4	4	4	5	5	6	4	4	4	4	4	5	3	4	3	6	4	5	7	7	7	5	5	5
81	7018;11284;11285;12008;18809;38865;38866	7202;11556;11557;12297;19269;39924;39925	215823;215824;215825;215826;215827;215828;215829;215830;215831;215832;215833;215834;215835;215836;215837;215838;215839;336729;336730;336731;336732;336733;336734;336735;336736;336737;336738;336739;336740;336741;336742;336743;336744;336745;336746;336747;336748;336749;336750;336751;336752;336753;336754;336755;336756;336757;336758;336759;336760;336761;336762;336763;336764;336765;336766;336767;336768;…	134602;200335;200336;200337;200338;200339;200340;200341;200342;200343;200344;200345;200346;200347;200348;200349;200350;200351;200352;200353;200354;200355;200356;200357;200358;200359;200360;200361;200362;200363;200364;200365;200366;200367;200368;200369;200370;200371;200372;200373;200374;200375;200376;200377;200378;200379;200380;200381;200382;200383;200384;200385;200386;200387;200388;200389;200390;…			CON__Q6IME9;CON__Q14CN4-1;IPI00103481;IPI00794272;IPI00910219;IPI00793641;IPI01022028	CON__Q6IME9;CON__Q14CN4-1;IPI00103481;IPI00794272;IPI00910219	7;6;6;6;6;3;1	2;1;1;1;1;0;1	1;0;0;0;0;0;0	Cytokeratin-72;Keratin, type II cytoskeletal 72;Keratin-72;Type II inner root sheath-specific keratin-K6irs2;Type-II keratin Kb35;cDNA FLJ60438, highly similar to Homo sapiens keratin protein K6irs (K6IRS2), mRNA	Kb35;Krt72;K6IRS2;KB35;KRT6;KRT6IRS2;KRT72	>Q6IME9 TREMBL:Q6IME9 Tax_Id=10090 Gene_Symbol=Krt72 Type-II keratin Kb35;>Q14CN4-1 SWISS-PROT:Q14CN4-1 Tax_Id=9606 Gene_Symbol=KRT72 Isoform 1 of Keratin, type II cytoskeletal 72;Isoform 1 of Keratin, type II cytoskeletal 72;Isoform 2 of Keratin, type II	Q6IME9;Q14CN4-1;Q14CN4;Q14CN4-2;B4DEI8	7	7	2	1	4	4	4	2	2	4	4	4	4	2	1	2	3	1	2	2	2	1	2	1	2	1	0	2	3	5	4	2	2	3
82	3157;11284;11285;12007;21264;33441	3251;11556;11557;12296;21786;34368	99618;336729;336730;336731;336732;336733;336734;336735;336736;336737;336738;336739;336740;336741;336742;336743;336744;336745;336746;336747;336748;336749;336750;336751;336752;336753;336754;336755;336756;336757;336758;336759;336760;336761;336762;336763;336764;336765;336766;336767;336768;336769;336770;336771;336772;336773;336774;336775;336776;336777;336778;336779;336780;336781;336782;336783;336784;3…	63345;200335;200336;200337;200338;200339;200340;200341;200342;200343;200344;200345;200346;200347;200348;200349;200350;200351;200352;200353;200354;200355;200356;200357;200358;200359;200360;200361;200362;200363;200364;200365;200366;200367;200368;200369;200370;200371;200372;200373;200374;200375;200376;200377;200378;200379;200380;200381;200382;200383;200384;200385;200386;200387;200388;200389;200390;2…			CON__Q6ISB0;IPI00300052;CON__Q9NSB2	CON__Q6ISB0;IPI00300052;CON__Q9NSB2	6;6;5	2;2;1	2;2;1	Keratin, type II cuticular Hb4;Keratin-84;Type II hair keratin Hb4;Type-II keratin Kb24	KRT84;KRTHB4	>Q6ISB0 TREMBL:Q6ISB0 Keratin, hair, basic, 4 - Homo sapiens (Human).;Keratin, type II cuticular Hb4;>Q9NSB2 SWISS-PROT:Q9NSB2 Keratin, type II cuticular Hb4 (Hair keratin, type II Hb4) - Homo sapiens (Human).	Q6ISB0;Q9NSB2	3	6	2	2	3	3	3	3	3	4	3	3	3	3	3	3	3	3	3	4	4	3	3	3	3	3	2	3	5	5	5	3	3	3
83	3147;15476;17967;37928;38900;45089;46027	3241;15861;18407;38957;39959;46313;47270	99270;99271;99272;99273;99274;99275;99276;99277;99278;99279;99280;468563;468564;468565;468566;468567;468568;468569;468570;468571;468572;468573;468574;468575;468576;468577;550362;550363;550364;550365;550366;550367;550368;550369;550370;550371;550372;550373;550374;550375;550376;550377;550378;550379;550380;550381;550382;550383;550384;550385;550386;550387;550388;550389;550390;550391;550392;550393;5503…	63045;63046;63047;63048;282748;282749;282750;282751;282752;282753;332872;332873;332874;332875;332876;332877;332878;332879;332880;332881;332882;332883;332884;332885;332886;332887;332888;332889;332890;332891;332892;332893;332894;332895;332896;332897;332898;332899;332900;332901;332902;332903;332904;332905;332906;332907;332908;332909;332910;332911;332912;332913;332914;332915;332916;332917;332918;3329…			CON__Q6KB66-1;IPI00853265;IPI00431749;IPI00375843	CON__Q6KB66-1;IPI00853265;IPI00431749;IPI00375843	7;7;7;6	6;6;6;5	5;5;5;4	Cytokeratin-80;Keratin, type II cytoskeletal 80;Keratin-80;Type-II keratin Kb20	KB20;KRT80	>Q6KB66-1 SWISS-PROT:Q6KB66-1 Tax_Id=9606 Gene_Symbol=KRT80 Isoform 1 of Keratin, type II cytoskeletal 80;Isoform 1 of Keratin, type II cytoskeletal 80;Isoform 2 of Keratin, type II cytoskeletal 80;Isoform 3 of Keratin, type II cytoskeletal 80	Q6KB66-1;Q6KB66;Q6KB66-2;Q6KB66-3	4	7	6	5	1	1	1	0	1	1	1	1	1	2	1	2	1	1	2	2	1	1	2	1	1	1	2	1	5	6	4	5	5	4
84	15420;15421;15674;16714;16715;16716;34237;36567;38251	15804;15805;16061;17129;17130;17131;35174;37560;39289	466868;466869;466870;466871;466872;466873;466874;466875;466876;466877;466878;466879;466880;466881;466882;466883;466884;466885;466886;466887;466888;466889;466890;466891;466892;466893;466894;466895;466896;466897;466898;466899;466900;466901;466902;466903;466904;466905;466906;466907;466908;466909;466910;466911;466912;466913;466914;466915;466916;466917;466918;466919;466920;466921;466922;466923;466924;…	281741;281742;281743;281744;281745;281746;281747;281748;281749;281750;281751;281752;281753;281754;281755;281756;281757;281758;281759;281760;281761;281762;281763;281764;281765;281766;281767;281768;281769;281770;281771;281772;281773;281774;281775;281776;281777;281778;281779;281780;281781;281782;281783;281784;286308;309076;309077;309078;309079;309080;309081;309082;309083;309084;309085;309086;309087;…			IPI00398625;CON__Q86YZ3	IPI00398625;CON__Q86YZ3	9;9	9;9	9;9	Hornerin	HRNR;S100A18	Hornerin;>Q86YZ3 SWISS-PROT:Q86YZ3 Tax_Id=9606 Gene_Symbol=HRNR Hornerin	Q86YZ3;Q5DT20;Q5W8V9	2	9	9	9	2	4	3	2	4	3	2	2	2	4	5	5	4	3	3	6	6	6	2	2	2	6	5	5	5	5	4	3	4	4
85	19398;24263	19867;24859	593378;593379;593380;593381;593382;593383;593384;593385;593386;593387;593388;593389;593390;593391;593392;593393;593394;593395;593396;593397;593398;593399;593400;593401;593402;593403;593404;593405;593406;593407;593408;593409;593410;593411;593412;593413;593414;593415;593416;593417;593418;751698	360107;360108;360109;360110;360111;360112;360113;360114;360115;360116;360117;360118;360119;360120;360121;360122;360123;360124;360125;360126;360127;360128;360129;360130;360131;360132;360133;360134;360135;360136;360137;360138;360139;360140;360141;360142;360143;360144;360145;360146;360147;360148;460440			CON__Q8N1A0;IPI00166126	CON__Q8N1A0;IPI00166126	2;2	1;1	1;1	Keratin-222;Keratin-222 pseudogene;Keratin-like protein KRT222	KA21;KRT222;KRT222P	>Q8N1A0 TREMBL:Q8N1A0 Tax_Id=9606 Gene_Symbol=KRT222P truncated type I keratin KA21;Isoform 1 of Keratin-like protein KRT222	Q8N1A0;Q8N1A0-1	2	2	1	1	1	0	0	1	0	0	1	1	1	1	1	1	0	0	0	0	0	0	0	0	1	0	0	0	1	1	1	1	1	1
86	18159;28400;36440	18603;29073;37431	557765;557766;557767;557768;557769;557770;557771;557772;557773;557774;557775;557776;557777;557778;557779;557780;557781;557782;557783;557784;557785;557786;557787;557788;557789;882294;882295;882296;882297;882298;882299;882300;882301;1116592;1116593;1116594;1116595;1116596;1116597;1116598;1116599;1116600;1116601;1116602;1116603;1116604;1116605;1116606;1116607	339094;339095;536438;536439;668075			CON__Q95121;IPI00006114	CON__Q95121	3;1	3;1	3;1			>Q95121 SWISS-PROT:Q95121 (Bos taurus) Pigment epithelium-derived factor precursor	Q95121	2	3	3	3	2	2	1	1	2	1	1	1	0	1	1	1	0	0	0	1	1	2	0	0	0	2	0	0	1	1	2	1	1	1
87	18256;18258;36217;36218;37874	18701;18703;37198;37199;38899	561031;561032;561033;561034;561035;561036;561037;561038;561039;561040;561041;561042;561043;561044;561045;561046;561047;561048;561049;561050;561051;561052;561053;561054;561055;561056;561057;561058;561059;561060;561061;561062;561063;561064;561065;561066;561067;561068;561069;561070;561071;561072;561073;561074;561075;561076;561077;561078;561079;561080;561081;561082;561083;561084;561085;561086;561087;…	340771;340772;340773;340774;340775;340776;340777;340778;340779;340780;340781;340782;340783;340784;340785;340786;340787;340788;340789;340790;340791;340792;340793;340794;340795;340796;340797;340798;340799;340800;340801;340802;340803;340804;340805;340806;340807;340808;340809;340810;340811;340812;340813;340814;340815;340816;340817;340818;340819;340820;340821;340822;340823;340824;340825;340826;340827;…			CON__Q99456;IPI00015309	CON__Q99456;IPI00015309	5;5	1;1	1;1	Cytokeratin-12;Keratin, type I cytoskeletal 12;Keratin-12	KRT12	>Q99456 SWISS-PROT:Q99456 Tax_Id=9606 Gene_Symbol=KRT12 Keratin, type I cytoskeletal 12;Keratin, type I cytoskeletal 12	Q99456	2	5	1	1	3	3	3	1	1	1	1	3	2	3	3	1	2	2	2	1	1	1	2	1	2	2	3	1	4	4	4	4	4	4
88	3579;18260;24075;39888	3684;18705;24669;40975	112765;112766;112767;112768;112769;112770;112771;112772;112773;112774;112775;112776;112777;112778;112779;112780;112781;112782;112783;112784;112785;112786;112787;112788;561320;561321;561322;561323;561324;745966;745967;745968;745969;745970;745971;745972;745973;745974;745975;745976;745977;1222651;1222652	71039;71040;71041;71042;71043;71044;71045;71046;71047;71048;340950;340951;456840;456841;456842;456843;456844;456845;456846;732312			IPI00304458;CON__Q9C075;IPI00243338	IPI00304458;CON__Q9C075;IPI00243338	4;4;2	2;2;2	2;2;2	Cytokeratin-23;Keratin, type I cytoskeletal 23;Keratin-23;cDNA FLJ50284, highly similar to Keratin, type I cytoskeletal 23;Keratin 23 (Histone deacetylase inducible);cDNA, FLJ95443, highly similar to Homo sapiens keratin 23 (histone deacetylase inducible) (KRT23), transcript variant 2, mRNA	KRT23	Keratin, type I cytoskeletal 23;>Q9C075 SWISS-PROT:Q9C075 Tax_Id=9606 Gene_Symbol=KRT23 Keratin, type I cytoskeletal 23;cDNA, FLJ95443, highly similar to Homo sapiens keratin 23 (histone deacetylase inducible) (KRT23), transcript variant 2, mRNA	Q9C075;B7Z7J2;Q8TC04;B2RBC7	3	4	2	2	0	0	1	0	0	0	1	1	1	1	0	0	0	0	1	0	0	0	0	0	0	0	0	0	2	1	2	2	2	2
89	3148;17924	3242;18363	99281;99282;99283;549180;549181;549182;549183;549184;549185;549186	63049;63050;63051;332094;332095;332096;332097;332098;332099			IPI00300053;CON__Q9NSB4	IPI00300053;CON__Q9NSB4	2;2	1;1	1;1	Keratin, type II cuticular Hb2;Keratin-82;Type II hair keratin Hb2;Type-II keratin Kb22;Type II hair keratin 2	KRT82;KRTHB2	Keratin, type II cuticular Hb2;>Q9NSB4 SWISS-PROT:Q9NSB4 Keratin, type II cuticular Hb2 (Hair keratin, type II Hb2) - Homo sapiens (Human).	Q9NSB4;Q701L7	2	2	1	1	0	0	0	0	0	0	0	0	0	0	0	0	0	0	0	0	0	0	0	0	1	0	0	0	0	0	0	0	0	0
90	1555;1740;13267;16390;16859;21340;24386;26629;26630;27677;32048;36989;39273;39283;39410;40049;40050;40095;41887;42748;44490;45290	1603;1790;13589;16800;17276;21863;24986;27280;27281;28343;32954;37990;40341;40351;40484;41137;41138;41183;43030;43914;45700;46522	48607;48608;48609;48610;48611;48612;48613;48614;48615;48616;48617;48618;48619;48620;48621;48622;48623;48624;48625;48626;48627;48628;48629;48630;48631;48632;48633;48634;48635;48636;48637;48638;48639;48640;48641;48642;48643;48644;48645;48646;48647;48648;48649;48650;48651;48652;48653;48654;48655;48656;48657;48658;48659;48660;48661;48662;48663;54230;54231;54232;54233;54234;54235;54236;54237;54238;542…	31307;31308;31309;31310;31311;31312;31313;31314;31315;31316;31317;31318;31319;31320;31321;31322;31323;31324;31325;31326;31327;31328;34599;34600;34601;34602;34603;34604;34605;34606;34607;34608;34609;34610;239707;239708;239709;239710;239711;239712;239713;302312;302313;302314;312147;312148;312149;312150;312151;398856;398857;398858;398859;398860;398861;398862;398863;398864;398865;398866;398867;398868…			CON__Q9TRI1;IPI00305461;IPI00645038;IPI00910636;IPI00514159	CON__Q9TRI1	22;5;5;3;2	22;5;5;3;2	22;5;5;3;2			>Q9TRI1 TREMBL:Q9TRI1 (Bos taurus) similar to inter-alpha-trypsin inhibitor heavy chain2	Q9TRI1	5	22	22	22	3	2	2	15	17	17	2	3	3	15	16	15	4	3	5	17	16	17	3	6	5	15	15	18	0	1	0	16	16	16
91	29188;30249;36305	29930;31111;37289	907204;940639;940640;940641;1112726;1112727;1112728;1112729	550451;569505;569506;569507;665610			CON__Q9TT36	CON__Q9TT36	3	3	2			>Q9TT36 SWISS-PROT:Q9TT36 (Bos taurus) Thyroxine-binding globulin precursor	Q9TT36	1	3	3	2	0	0	0	0	0	0	0	0	0	0	0	0	0	0	0	0	0	0	0	0	0	1	1	1	0	0	0	1	0	1
92	11984;15788;20680;21092;25626;35014;37054;37628;41314	12272;16178;21194;21612;26258;35960;38056;38650;42440	359682;359683;359684;359685;359686;359687;359688;359689;359690;359691;359692;359693;359694;359695;359696;359697;359698;359699;359700;359701;359702;359703;359704;359705;359706;359707;359708;359709;359710;359711;359712;359713;359714;359715;359716;359717;359718;359719;359720;359721;359722;359723;359724;359725;359726;477875;477876;477877;477878;477879;477880;477881;477882;477883;477884;477885;477886;…	215630;215631;215632;215633;215634;215635;215636;215637;215638;215639;215640;215641;215642;215643;215644;215645;215646;215647;215648;215649;215650;215651;215652;215653;215654;288591;288592;288593;288594;288595;288596;288597;288598;288599;288600;288601;288602;288603;288604;288605;288606;288607;288608;288609;387023;387024;387025;387026;387027;387028;387029;387030;387031;387032;387033;387034;394908;…			CON__Q9TTE1	CON__Q9TTE1	9	9	4			>Q9TTE1 SWISS-PROT:Q9TTE1 (Bos taurus) Endopin-1 precursor	Q9TTE1	1	9	9	4	0	0	0	7	8	8	0	0	0	7	6	7	0	1	1	8	8	8	0	0	0	7	7	8	0	1	0	9	9	9
93	5846;10618;16818;19925;21943;25626;29788;29789;43800	5995;10872;17234;20413;22476;26258;30603;30604;44985	178447;178448;178449;178450;178451;178452;178453;178454;178455;178456;178457;178458;178459;178460;178461;178462;178463;178464;178465;178466;178467;178468;178469;178470;178471;178472;178473;178474;178475;178476;178477;178478;178479;317446;317447;317448;317449;317450;317451;317452;317453;317454;317455;317456;317457;317458;317459;512788;512789;512790;512791;512792;512793;512794;512795;512796;512797;…	109582;109583;109584;109585;109586;109587;109588;109589;109590;109591;109592;109593;109594;109595;109596;109597;109598;109599;109600;109601;109602;109603;109604;109605;109606;109607;109608;109609;109610;109611;109612;109613;189463;189464;311154;311155;311156;311157;311158;311159;370691;412114;412115;412116;412117;412118;412119;412120;412121;412122;412123;412124;412125;412126;412127;412128;412129;…			CON__REFSEQ:XP_001252647	CON__REFSEQ:XP_001252647	9	8	2			>REFSEQ:XP_001252647 (Bos taurus) similar to endopin 2B		1	9	8	2	0	0	1	7	5	6	1	2	1	4	5	6	0	1	0	4	5	2	0	0	2	5	5	3	0	0	0	6	6	6
94	13862;19450;21272;24827	14202;19921;19922;19923;21794;25434	415722;415723;415724;415725;415726;415727;415728;415729;415730;415731;415732;415733;415734;415735;415736;415737;415738;595116;595117;595118;595119;595120;595121;595122;595123;595124;595125;595126;595127;595128;595129;595130;595131;595132;595133;595134;595135;595136;595137;595138;595139;595140;595141;595142;595143;595144;595145;595146;595147;595148;595149;595150;595151;595152;595153;595154;595155;…	249531;249532;249533;361112;361113;361114;361115;361116;361117;361118;361119;361120;361121;361122;361123;361124;361125;361126;361127;361128;361129;361130;361131;361132;361133;361134;361135;361136;361137;361138;361139;361140;361141;361142;361143;361144;361145;361146;361147;361148;361149;361150;361151;361152;361153;361154;361155;361156;361157;361158;361159;361160;361161;361162;361163;361164;361165;…	22	136	CON__REFSEQ:XP_092267	CON__REFSEQ:XP_092267	4	1	1			>REFSEQ:XP_092267 Tax_Id=9606 Gene_Symbol=LOC150739 similar to Keratin, type II cytoskeletal 8		1	4	1	1	2	3	2	3	3	3	3	2	2	3	2	2	2	0	1	2	2	1	0	0	1	1	1	1	3	3	3	3	3	3
95	12013;31493	12302;32386	360525;360526;360527;360528;360529;360530;360531;360532;360533;360534;360535;360536;360537;360538;360539;360540;360541;360542;360543;977989;977990;977991	216190;216191;216192;216193;216194;216195;216196;216197;216198;591365;591366;591367			CON__REFSEQ:XP_585019	CON__REFSEQ:XP_585019	2	2	2			>REFSEQ:XP_585019 (Bos taurus) similar to afamin		1	2	2	2	0	0	0	1	1	1	0	0	0	1	1	1	0	0	0	1	1	1	0	0	0	1	1	1	0	0	0	0	0	0
96	9247;22153;30201;30204;36129;40429;44363	9472;22688;31063;31066;37106;41529;45572	279415;279416;279417;279418;279419;279420;279421;279422;279423;279424;279425;279426;279427;279428;279429;279430;279431;279432;279433;279434;279435;279436;279437;279438;279439;279440;279441;279442;279443;279444;279445;279446;683271;683272;683273;683274;683275;683276;683277;683278;938941;938942;938943;938944;938945;938946;938947;938948;938949;938950;938951;938952;938953;938954;938955;938956;938957;…	169222;169223;169224;169225;169226;169227;169228;169229;417090;417091;568384;568385;568386;568387;568388;568389;568390;568391;568392;568393;568394;568395;568396;568397;568398;568399;568400;568401;568402;568431;662835;744370;744371;744372;744373;824962;824963;824964			IPI00000001;IPI00643664;IPI00218609;IPI00641873;IPI00645009;IPI00553038	IPI00000001;IPI00643664;IPI00218609;IPI00641873	7;7;7;6;3;1	7;7;7;6;3;1	7;7;7;6;3;1	Double-stranded RNA-binding protein Staufen homolog 1;cDNA FLJ75871, highly similar to Homo sapiens staufen, RNA binding protein (STAU), transcript variant T3, mRNA;Staufen isoform b variant;Staufen protein T4 variant;Staufen protein T5 variant;Staufen, RNA binding protein, homolog 1 (Drosophila);cDNA FLJ34086 fis, clone FCBBF3005320, highly similar to Double-stranded RNA-binding protein Staufen …	STAU;STAU1;RP3-470L14.2-006;RP3-470L14.2-007	Isoform Long of Double-stranded RNA-binding protein Staufen homolog 1;double-stranded RNA-binding protein Staufen homolog 1 isoform c;Isoform Short of Double-stranded RNA-binding protein Staufen homolog 1;Uncharacterized protein	O95793-1;O95793;A8K622;Q59F99;Q5JW29;O95793-2;B3KRE0;B4DPJ9;Q5JW30	6	7	7	7	0	0	0	4	3	4	0	1	1	5	3	5	0	1	1	3	4	1	0	0	0	4	2	3	2	2	2	5	7	4
97	6717;26394;28265;33365;34537;35682;38780;39590;43873	6893;27041;28937;34292;35476;36643;39836;40667;45060	206397;206398;206399;206400;206401;206402;206403;206404;206405;206406;206407;206408;206409;819138;819139;819140;819141;819142;819143;819144;819145;819146;819147;819148;819149;819150;819151;819152;819153;819154;819155;819156;819157;819158;819159;819160;819161;819162;819163;819164;819165;819166;819167;819168;819169;819170;819171;819172;819173;819174;819175;819176;819177;819178;819179;819180;819181;…	129042;129043;501186;501187;501188;501189;501190;501191;501192;501193;501194;501195;501196;501197;501198;501199;501200;501201;501202;501203;501204;501205;501206;501207;501208;501209;501210;501211;501212;501213;501214;501215;501216;501217;501218;534518;534519;534520;534521;534522;621263;621264;621265;621266;621267;621268;621269;621270;621271;621272;621273;621274;621275;621276;621277;637429;637430;…			IPI00000005;IPI01026118;IPI01026223;IPI00979370	IPI00000005	9;1;1;1	9;1;1;1	1;0;0;0	GTPase NRas;Transforming protein N-Ras;Neuroblastoma RAS viral (V-ras) oncogene homolog;Neuroblastoma RAS viral (V-ras) oncogene homolog, isoform CRA_a	HRAS1;NRAS;hCG_38454;RP5-1000E10.2-001	GTPase NRas	P01111;Q5U091	4	9	9	1	8	8	7	2	0	0	8	8	8	2	0	0	7	7	7	1	3	1	6	8	7	2	2	2	6	8	7	0	1	1
98	6717;26394;28265;33365;34537;35682;38781;39591;43873	6893;27041;28937;34292;35476;36643;39837;40668;45060	206397;206398;206399;206400;206401;206402;206403;206404;206405;206406;206407;206408;206409;819138;819139;819140;819141;819142;819143;819144;819145;819146;819147;819148;819149;819150;819151;819152;819153;819154;819155;819156;819157;819158;819159;819160;819161;819162;819163;819164;819165;819166;819167;819168;819169;819170;819171;819172;819173;819174;819175;819176;819177;819178;819179;819180;819181;…	129042;129043;501186;501187;501188;501189;501190;501191;501192;501193;501194;501195;501196;501197;501198;501199;501200;501201;501202;501203;501204;501205;501206;501207;501208;501209;501210;501211;501212;501213;501214;501215;501216;501217;501218;534518;534519;534520;534521;534522;621263;621264;621265;621266;621267;621268;621269;621270;621271;621272;621273;621274;621275;621276;621277;637429;637430;…			IPI00000006;IPI00741763	IPI00000006;IPI00741763	9;8	2;2	1;1	c-H-ras;GTPase HRas;GTPase HRas, N-terminally processed;Ha-Ras;H-Ras-1;p21ras;Transforming protein p21;P21 protein;C-has/bas p21 protein;C-ras-Ki-2 activated oncogene;C-H-ras-1 gene with novel codon 13 mutation;MDS N-ras oncogene exon 1 MDS = myelodysplastic syndrome;K-ras p21 protein;K-ras protein;Ha-Ras1 proto-oncoprotein variant;N-ras protein	HRAS;HRAS1;KRAS;c-bas/has;K-ras;N-ras	Isoform 1 of GTPase HRas;Isoform 2 of GTPase HRas	P01112-1;P01112;P01112-2;E5FF39;P78460;Q14007;Q15285;Q16525;Q71SP6;Q92468;Q92668;Q96T27;Q9UM97	2	9	2	1	7	7	7	2	0	0	7	7	7	1	0	0	5	6	5	1	3	1	5	6	6	1	1	0	7	9	8	0	1	1
99	21392;22490;30737;32843;37430;43774	21915;23027;31609;33756;38438;44958	657542;657543;657544;657545;657546;657547;657548;657549;657550;657551;657552;657553;657554;657555;657556;657557;657558;657559;657560;657561;657562;657563;657564;657565;657566;657567;657568;657569;657570;657571;657572;657573;657574;657575;657576;657577;657578;657579;657580;657581;657582;657583;657584;657585;657586;657587;657588;657589;657590;657591;657592;657593;657594;657595;657596;694716;694717;…	399754;399755;399756;399757;399758;399759;399760;399761;399762;399763;399764;399765;399766;399767;399768;399769;399770;399771;399772;399773;425759;425760;425761;425762;425763;425764;425765;425766;425767;425768;425769;425770;425771;425772;425773;425774;425775;425776;425777;425778;425779;425780;425781;425782;425783;425784;425785;425786;425787;425788;425789;425790;425791;425792;425793;425794;425795;…			IPI00000015;IPI01015447;IPI00908618;IPI00979480	IPI00000015;IPI01015447;IPI00908618	6;5;4;1	2;1;1;1	2;1;1;1	Pre-mRNA-splicing factor SRP75;Splicing factor, arginine/serine-rich 4;SRP001LB;cDNA FLJ76859, highly similar to Homo sapiens splicing factor, arginine/serine-rich 4 (SFRS4), mRNA;Splicing factor, arginine/serine-rich 4, isoform CRA_b;Splicing factor, arginine/serine-rich 4 variant;cDNA FLJ50118, highly similar to Splicing factor, arginine/serine-rich 4	SFRS4;SRP75;hCG_23483	Serine/arginine-rich splicing factor 4;Uncharacterized protein;cDNA FLJ50118, highly similar to Splicing factor, arginine/serine-rich 4	Q08170;A8K644;Q53F45;Q59EF5;E7EMJ8;B4DEM8;F6T1J1	4	6	2	2	4	3	3	4	4	4	4	3	3	2	3	3	1	2	2	2	2	2	1	1	2	3	2	2	2	2	2	2	2	2
100	1393;2851;6813;7221;8126;10434;12018;13098;19778;32946;35272;37271;40028;41310;43556	1438;2939;6992;7409;8334;10682;12307;13416;20260;33863;36230;38277;41116;42436;44739	43880;43881;43882;43883;43884;43885;43886;43887;43888;43889;43890;43891;43892;43893;43894;43895;43896;43897;43898;43899;43900;43901;43902;43903;43904;43905;43906;43907;43908;43909;43910;43911;43912;43913;43914;43915;43916;43917;89954;89955;89956;89957;89958;89959;89960;89961;89962;89963;89964;209297;209298;209299;209300;209301;209302;221377;221378;221379;221380;221381;221382;221383;221384;221385;…	28144;28145;28146;56113;56114;131054;131055;131056;137429;137430;137431;151545;151546;186530;186531;186532;186533;186534;186535;186536;186537;186538;186539;186540;186541;186542;186543;186544;186545;186546;186547;186548;186549;186550;216230;216231;216232;216233;216234;216235;216236;216237;216238;216239;216240;216241;216242;216243;216244;216245;216246;216247;216248;216249;216250;216251;216252;21625…			IPI00000030;IPI00946908;IPI00946763;IPI00219543;IPI00219544;IPI00947369	IPI00000030;IPI00946908;IPI00946763;IPI00219543;IPI00219544	15;15;13;13;12;3	15;15;13;13;12;3	10;10;9;8;7;1	PP2A B subunit isoform B56-delta;PP2A B subunit isoform B-delta;PP2A B subunit isoform PR61-delta;PP2A B subunit isoform R5-delta;Serine/threonine-protein phosphatase 2A 56 kDa regulatory subunit delta isoform;cDNA FLJ76895, highly similar to Homo sapiens protein phosphatase 2, regulatory subunit B (B56), delta isoform (PPP2R5D), transcript variant 1, mRNA;cDNA FLJ55863, highly similar to Serine/…	PPP2R5D	Isoform Delta-1 of Serine/threonine-protein phosphatase 2A 56 kDa regulatory subunit delta isoform;Uncharacterized protein;Uncharacterized protein;Isoform Delta-2 of Serine/threonine-protein phosphatase 2A 56 kDa regulatory subunit delta isoform;Isoform De	Q14738-1;Q14738;A8K6Y2;B4DSD7;E9PFR3;F5GYS1;Q59EF0;Q14738-2;Q14738-3	6	15	15	10	6	6	4	11	9	10	3	4	4	7	7	9	4	3	3	13	12	11	5	4	3	13	12	11	2	3	2	8	9	6
101	4959;10776;16572;16573;24038;24660;26395;34421;39092	5091;11038;16986;16987;24629;25266;27042;35359;40156	151871;151872;151873;151874;151875;151876;151877;151878;151879;151880;151881;151882;151883;151884;151885;151886;151887;151888;151889;151890;151891;151892;151893;151894;151895;151896;151897;151898;151899;322527;322528;322529;322530;322531;322532;322533;322534;322535;322536;322537;322538;322539;322540;322541;322542;503806;503807;503808;503809;503810;503811;503812;503813;503814;503815;503816;503817;…	93845;93846;93847;93848;93849;93850;93851;93852;93853;192761;192762;305521;305522;305523;305524;305525;305526;305527;305528;305529;305530;305531;305532;305533;305534;305535;305536;305537;305538;456105;456106;456107;456108;456109;456110;456111;456112;456113;456114;456115;456116;456117;456118;456119;456120;456121;456122;456123;456124;456125;456126;456127;456128;456129;456130;456131;456132;466786;46…			IPI00000041	IPI00000041	9	7	7	Rho cDNA clone 6;Rho-related GTP-binding protein RhoB;cDNA FLJ42407 fis, clone BGGI12000054, highly similar to Rho-related GTP-binding protein RhoB;cDNA, FLJ92847, Homo sapiens ras homolog gene family, member B (ARHB), mRNA;Ras homolog gene family, member B, isoform CRA_a;cDNA FLJ52116, highly similar to Rho-related GTP-binding protein RhoB	ARH6;ARHB;RHOB;hCG_31737	Rho-related GTP-binding protein RhoB	P62745;B2R692;B4DMJ8	1	9	7	7	8	7	6	0	1	1	7	6	7	1	1	1	9	7	6	1	2	2	7	7	8	2	2	2	8	6	8	1	2	2
102	17775	18212	545181;545182;545183;545184;545185;545186;545187;545188;545189;545190;545191;545192;545193;545194;545195;545196;545197;545198;545199;545200;545201;545202	330085;330086			IPI00000051;IPI00974249	IPI00000051;IPI00974249	1;1	1;1	1;1	Prefoldin subunit 1	PFD1;PFDN1	Prefoldin subunit 1;Uncharacterized protein	O60925;E5RGS4	2	1	1	1	0	0	0	1	0	1	0	0	0	1	1	1	0	0	0	1	1	1	0	0	0	1	1	1	0	0	0	1	1	1
103	10032;24163;32867;36343	10275;24758;33782;37327	300818;300819;300820;300821;300822;300823;300824;300825;300826;300827;300828;300829;300830;300831;300832;300833;300834;300835;300836;300837;300838;300839;748796;748797;748798;748799;748800;748801;748802;748803;748804;748805;748806;748807;748808;748809;748810;748811;748812;748813;748814;748815;748816;748817;748818;748819;748820;748821;1015536;1113626;1113627	180832;180833;458922;458923;612727;666213;666214			IPI00000057;IPI00643424;IPI01012021;IPI01009422;IPI00922762	IPI00000057;IPI00643424;IPI01012021;IPI01009422;IPI00922762	4;4;4;4;4	4;4;4;4;4	4;4;4;4;4	Component of oligomeric Golgi complex 2;Conserved oligomeric Golgi complex subunit 2;Low density lipoprotein receptor defect C-complementing protein;cDNA, FLJ93071, Homo sapiens component of oligomeric golgi complex 2 (COG2), mRNA;Component of oligomeric golgi complex 2;Component of oligomeric golgi complex 2, isoform CRA_a;Component of oligomeric golgi complex 2, isoform CRA_b;cDNA FLJ55945, hig…	COG2;LDLC;hCG_15926;RP11-543E8.3-001;RP11-543E8.3-002	Conserved oligomeric Golgi complex subunit 2;conserved oligomeric Golgi complex subunit 2 isoform 2;cDNA FLJ55945, highly similar to Conserved oligomeric Golgi complex component 2;Uncharacterized protein;cDNA FLJ53111, highly similar to Conserved oligomeri	Q14746;B1ALW7;Q86U99;B7Z2Y2;B7Z819;F5H1E5;B7Z7N2	5	4	4	4	0	0	0	2	2	2	0	0	0	3	2	2	0	0	0	1	2	0	0	0	0	2	1	2	0	0	0	1	2	2
104	1553;2382;5954;12942;29292;30485;42692	1601;2446;6106;13259;30050;31355;43856	48551;48552;48553;48554;48555;48556;48557;48558;48559;75745;75746;75747;75748;75749;75750;75751;75752;75753;75754;75755;75756;75757;75758;75759;75760;181967;181968;181969;181970;181971;181972;181973;388270;388271;388272;388273;388274;388275;388276;388277;388278;388279;910732;910733;910734;910735;910736;910737;910738;910739;910740;910741;910742;947823;947824;947825;947826;947827;947828;947829;1313…	31286;31287;31288;48017;48018;48019;111396;111397;111398;111399;233999;234000;234001;234002;552444;552445;552446;552447;574052;788971;788972;788973;788974;788975;788976;788977;788978;788979;788980;788981;788982;788983;788984;788985;788986;788987;788988;788989;788990;788991;788992;788993;788994;788995;788996;788997;788998;788999;789000			IPI00000070;IPI00983312;IPI00983910;IPI00908663;IPI00982869;IPI00980161	IPI00000070;IPI00983312;IPI00983910;IPI00908663;IPI00982869;IPI00980161	7;7;7;7;6;6	7;7;7;7;6;6	7;7;7;7;6;6	Low-density lipoprotein receptor;Low density lipoprotein receptor;Low density lipoprotein receptor variant;cDNA FLJ50672, highly similar to Low-density lipoprotein receptor;cDNA FLJ50622, highly similar to Low-density lipoprotein receptor;cDNA FLJ54620, highly similar to Low-density lipoprotein receptor;Mutant LDL receptor;cDNA FLJ50552, highly similar to Low-density lipoprotein receptor	LDLR;ldlr	Low-density lipoprotein receptor;low-density lipoprotein receptor isoform 2 precursor;low-density lipoprotein receptor isoform 3 precursor;low-density lipoprotein receptor isoform 4 precursor;low-density lipoprotein receptor isoform 5 precursor;low-density	P01130;Q9UH51;E2J5K4;Q59FQ1;B4DTQ3;B4DR00;B4DII3;Q6RCM4;B4DJZ8;E1B4S5;E1B4T0;Q6LCH2	6	7	7	7	6	6	6	0	0	0	2	4	2	0	0	0	0	0	0	0	1	0	0	0	1	0	0	0	3	3	3	0	0	0
105	6399;9728;10946;11559;12513;16174;20027;21077;29167;29251;40788;45905;46369;46973	6568;9962;11209;11837;12815;16579;20518;21597;29904;30004;41902;47147;47621;48241	197217;197218;197219;197220;197221;197222;197223;197224;197225;197226;197227;197228;197229;197230;197231;197232;197233;197234;197235;197236;197237;292996;292997;292998;292999;293000;293001;293002;293003;293004;293005;293006;293007;293008;293009;293010;293011;293012;293013;293014;293015;293016;293017;293018;293019;293020;293021;293022;293023;293024;293025;293026;293027;293028;326804;326805;326806;…	123795;123796;123797;123798;123799;123800;123801;123802;123803;123804;176814;176815;176816;176817;176818;176819;176820;176821;176822;176823;176824;176825;176826;176827;194893;206032;206033;206034;206035;206036;206037;225207;225208;225209;225210;225211;225212;225213;225214;225215;297782;297783;297784;297785;297786;373351;373352;373353;394752;550007;550008;550009;550010;551756;551757;551758;751713;…			IPI00000104;IPI01014591;IPI00219610;IPI00219611;IPI00219612;IPI01015903	IPI00000104;IPI01014591;IPI00219610;IPI00219611;IPI00219612;IPI01015903	14;14;13;12;12;12	14;14;13;12;12;12	14;14;13;12;12;12	GTP--RNA guanylyltransferase;HCAP1;HCE;mRNA 5-triphosphatase;mRNA guanylyltransferase;mRNA-capping enzyme;Polynucleotide 5-triphosphatase;cDNA, FLJ92740, highly similar to Homo sapiens RNA guanylyltransferase and 5-phosphatase (RNGTT), mRNA;cDNA FLJ51692, highly similar to mRNA capping enzyme;RNA guanylyltransferase and 5-phosphatase;cDNA FLJ50195, highly similar to mRNA capping enzyme;Putative u…	CAP1A;RNGTT;RP3-488C13.1-002;DKFZp686J2031	Isoform 1 of mRNA-capping enzyme;cDNA FLJ51692, highly similar to mRNA capping enzyme;Isoform 2 of mRNA-capping enzyme;Uncharacterized protein;Isoform 4 of mRNA-capping enzyme;cDNA FLJ50195, highly similar to mRNA capping enzyme	O60942-1;O60942;B2R623;B4DIQ0;O60942-2;O60942-3;Q5TCW7;O60942-4;B4DSJ8;Q7Z3R6	6	14	14	14	11	11	11	1	2	2	11	10	12	1	2	1	4	4	6	1	0	2	7	5	4	1	1	1	2	1	3	2	1	1
106	1699;1979;2219;3029;3101;3837;6056;8966;9137;9324;13496;15240;16387;17607;18130;19189;21121;22177;27174;32871;33918;36273;37210;38382;39060;41934;43251;44300;44730;45114;45185;45186	1749;2036;2280;3120;3195;3949;6210;9190;9362;9549;13829;15619;16797;18042;18574;19654;21641;22712;27833;33786;34851;37255;38216;39420;40124;43077;44425;45509;45946;46338;46416;46417	53135;53136;53137;53138;53139;53140;53141;53142;53143;53144;53145;53146;61452;61453;61454;61455;61456;61457;61458;61459;61460;61461;61462;61463;61464;61465;61466;61467;61468;61469;61470;61471;61472;61473;69995;69996;69997;69998;69999;70000;70001;70002;70003;70004;70005;70006;70007;70008;70009;70010;95941;95942;95943;95944;95945;95946;95947;95948;95949;95950;95951;95952;95953;95954;95955;95956;959…	33848;33849;33850;33851;33852;33853;33854;33855;33856;38875;38876;38877;44279;44280;44281;44282;44283;44284;44285;44286;44287;44288;60909;60910;60911;60912;62444;62445;62446;62447;75927;75928;112928;112929;112930;112931;112932;112933;112934;112935;112936;112937;112938;164602;164603;164604;164605;167352;170085;170086;170087;170088;170089;170090;170091;170092;170093;170094;170095;170096;170097;2440…			IPI00000105;IPI00910019	IPI00000105;IPI00910019	32;27	32;27	32;27	Lung resistance-related protein;Major vault protein;cDNA FLJ54588, highly similar to Major vault protein;cDNA FLJ53371, highly similar to Major vault protein;cDNA FLJ53437, highly similar to Major vault protein	LRP;MVP	Major vault protein;Uncharacterized protein	Q14764;B4DDR2;B4DXN0;B4DP93;E9PHL5	2	32	32	32	1	2	2	9	17	12	2	0	2	14	13	13	15	11	11	26	29	28	8	9	8	28	28	28	1	1	2	8	10	9
107	17960;34553;39968;45163	18400;35492;41055;46393	550172;550173;550174;550175;550176;550177;1061681;1061682;1061683;1061684;1061685;1061686;1061687;1061688;1224943;1224944;1224945;1224946;1224947;1224948;1224949;1224950;1224951;1224952;1224953;1394630;1394631;1394632;1394633;1394634;1394635;1394636;1394637;1394638;1394639;1394640;1394641	332720;637731;637732;637733;733901;733902;733903;733904;733905;733906;838951;838952;838953;838954;838955;838956;838957;838958			IPI00382750;IPI00000137;IPI00977899;IPI00977266	IPI00382750;IPI00000137	4;4;1;1	4;4;1;1	4;4;1;1	N-acetylglucosamine-1-phosphate transferase, gamma subunit, isoform CRA_b;Similar to protein kinase C substrate;GlcNAc-1-phosphotransferase subunit gamma;N-acetylglucosamine-1-phosphotransferase subunit gamma;UDP-N-acetylglucosamine-1-phosphotransferase subunit gamma;GNPTG protein	GNPTG;hCG_42715;RJD9;C16orf27;CAB56184;GNPTAG;LP2537	Similar to protein kinase C substrate;N-acetylglucosamine-1-phosphotransferase subunit gamma	Q96RZ2;Q9UJJ9;A2VDJ4	4	4	4	4	0	0	0	0	0	0	0	0	0	0	0	0	4	4	4	0	0	0	3	4	3	0	0	0	2	2	1	0	0	0
108	1217;1947;12530;14736;23380;32620;45505;45615	1256;2004;12832;15098;23957;33531;46743;46853	38561;38562;38563;38564;38565;38566;38567;38568;38569;38570;38571;38572;38573;38574;38575;38576;38577;38578;38579;38580;38581;38582;38583;38584;38585;38586;60486;376118;376119;376120;376121;376122;376123;376124;376125;376126;376127;376128;444767;444768;444769;444770;444771;444772;444773;444774;444775;444776;444777;444778;444779;444780;444781;444782;444783;444784;444785;444786;444787;444788;444789…	24638;24639;24640;24641;38332;225545;225546;225547;267725;267726;267727;267728;267729;267730;443774;443775;443776;443777;443778;443779;608998;846824;846825;846826;846827;848352;848353;848354			IPI00000138;IPI00179044;IPI00964058;IPI00964148;IPI00964676;IPI00967770;IPI00965361;IPI00965858;IPI00964985;IPI00964457	IPI00000138;IPI00179044	8;5;3;1;1;1;1;1;1;1	8;5;3;1;1;1;1;1;1;1	8;5;3;1;1;1;1;1;1;1	Alpha-1,3-mannosyl-glycoprotein 2-beta-N-acetylglucosaminyltransferase;N-glycosyl-oligosaccharide-glycoprotein N-acetylglucosaminyltransferase I;cDNA FLJ32632 fis, clone SYNOV1000190, highly similar to Alpha-1,3-mannosyl-glycoprotein2-beta-N- acetylglucosaminyltransferase (EC 2.4.1.101);cDNA FLJ33204 fis, clone ADRGL2007125, highly similar to Alpha-1,3-mannosyl-glycoprotein2-beta-N- acetylglucosa…	GGNT1;GLCT1;GLYT1;MGAT;MGAT1	Alpha-1,3-mannosyl-glycoprotein 2-beta-N-acetylglucosaminyltransferase;Uncharacterized protein	P26572;B3KQ18;B3KQW5;B3KRU8;Q59G70;D6RIS2;E7EPF6;Q8NBL8	10	8	8	8	4	5	5	0	0	0	4	8	6	0	0	0	3	2	2	0	0	0	2	3	3	0	0	0	5	5	5	1	0	0
109	12236	12529	366976;366977;366978;366979;366980;366981;366982;366983;366984;366985;366986;366987;366988;366989;366990;366991;366992;366993;366994	219997;219998;219999;220000;220001;220002;220003;220004;220005			IPI00220726;IPI00305242;IPI00000149;IPI00220721;IPI00220722;IPI00220725;IPI00073318;IPI00220723;IPI00220724;IPI00927317;IPI00927151;IPI00927011	IPI00220726;IPI00305242;IPI00000149;IPI00220721;IPI00220722;IPI00220725;IPI00073318;IPI00220723;IPI00220724;IPI00927317;IPI00927151;IPI00927011	1;1;1;1;1;1;1;1;1;1;1;1	1;1;1;1;1;1;1;1;1;1;1;1	1;1;1;1;1;1;1;1;1;1;1;1	Apoptotic cysteine protease;Apoptotic protease Mch-5;CAP4;Caspase-8;Caspase-8 subunit p10;Caspase-8 subunit p18;FADD-homologous ICE/ced-3-like protease;FADD-like ICE;ICE-like apoptotic protease 5;MORT1-associated ced-3 homolog;Caspase 8 isoform C;Caspase 8 splice variant;Putative uncharacterized protein CASP8;CASP8 protein;Caspase 8 short isoform	CASP8;MCH5	Isoform 9 of Caspase-8;Isoform 4 of Caspase-8;Isoform 1 of Caspase-8;Isoform 2 of Caspase-8;Isoform 3 of Caspase-8;Uncharacterized protein;Isoform 7 of Caspase-8;Isoform 5 of Caspase-8;Isoform 6 of Caspase-8;Uncharacterized protein;Uncharacterized protein;	Q14790-9;Q14790;Q14790-4;Q14790-1;B5BU46;Q14790-2;Q14790-3;B6CGU5;Q14790-8;A8MU92;C9JB29;Q6NVI2;Q14790-7;Q14790-5;Q14790-6;E7EQ06;E7ETB7;E7EVN1;C3S3G0;E7EQ01	12	1	1	1	0	1	1	1	1	1	0	0	0	1	1	1	0	0	0	1	1	0	1	0	0	1	1	1	1	0	0	1	0	1
110	23929;24455;31634;38753;46329	24518;25056;32530;39806;47579	741682;741683;741684;741685;741686;741687;757448;757449;757450;757451;757452;757453;757454;757455;757456;757457;757458;982002;982003;982004;1184653;1184654;1184655;1184656;1184657;1184658;1184659;1184660;1184661;1184662;1184663;1184664;1184665;1184666;1184667;1184668;1184669;1184670;1184671;1184672;1184673;1184674;1184675;1184676;1429006;1429007;1429008;1429009;1429010;1429011;1429012;1429013;142…	454503;454504;454505;463575;463576;463577;463578;463579;593536;593537;593538;707299;707300;707301;861691;861692			IPI00000173;IPI00902958;IPI00945129;IPI00945006	IPI00000173;IPI00902958	5;3;1;1	5;3;1;1	5;3;1;1	Leucine-rich repeat and calponin homology domain-containing protein 4;Leucine-rich repeat neuronal protein 4;cDNA FLJ90352 fis, clone NT2RP2003369, highly similar to Leucine-rich repeats and calponin homology domain-containing protein 4;cDNA FLJ58479, highly similar to Leucine-rich repeats and calponin homologydomain-containing protein 4	LRCH4;LRN;LRRN1;LRRN4	Leucine-rich repeat and calponin homology domain-containing protein 4;cDNA FLJ90352 fis, clone NT2RP2003369, highly similar to Leucine-rich repeats and calponin homology domain-containing protein 4	O75427;B3KQE9;B4DYF8;E7ESV3	4	5	5	5	2	2	1	0	0	0	2	2	1	0	0	0	4	4	4	0	0	0	4	4	4	0	0	1	0	0	0	0	0	0
111	31390;33254;39460	32282;34179;40536	974961;974962;974963;974964;974965;974966;974967;974968;974969;974970;974971;974972;974973;974974;974975;974976;974977;974978;974979;974980;974981;974982;974983;974984;974985;974986;974987;974988;974989;974990;974991;974992;974993;974994;974995;1026735;1026736;1026737;1026738;1026739;1026740;1026741;1026742;1026743;1026744;1026745;1026746;1026747;1026748;1026749;1026750;1026751;1026752;1026753;10…	589677;589678;589679;589680;589681;589682;589683;589684;589685;589686;589687;589688;589689;589690;589691;589692;589693;589694;589695;589696;589697;589698;589699;589700;589701;589702;589703;589704;589705;589706;589707;589708;619248;619249;619250;619251;619252;619253;619254;619255;619256;619257;619258;619259;619260;619261;619262;619263;619264;619265;619266;619267;619268;619269;619270;619271;619272;…			IPI00657752;IPI00978459;IPI00000190;IPI00979139;IPI00979839;IPI00981672;IPI00983214;IPI00977561;IPI00975882	IPI00657752;IPI00978459;IPI00000190;IPI00979139;IPI00979839;IPI00981672;IPI00983214	3;3;3;3;3;3;3;1;1	3;3;3;3;3;3;3;1;1	3;3;3;3;3;3;3;1;1	Putative uncharacterized protein CD81;26 kDa cell surface protein TAPA-1;CD81 antigen;Target of the antiproliferative antibody 1;Tetraspanin-28	CD81;TAPA1;TSPAN28	Uncharacterized protein;Uncharacterized protein;CD81 antigen;24 kDa protein;Protein;Uncharacterized protein;Uncharacterized protein	A6NMH8;E9PIF1;P60033;E9PRJ8;E9PJK1	9	3	3	3	3	3	3	1	0	0	3	3	3	0	0	0	3	3	3	0	0	0	3	3	3	0	1	0	3	3	3	0	0	0
112	874;7008;25128	904;7192;25751	27397;27398;27399;27400;27401;27402;27403;27404;27405;27406;27407;27408;27409;27410;27411;27412;27413;27414;27415;27416;27417;27418;27419;27420;27421;27422;27423;27424;27425;215411;215412;215413;215414;215415;215416;215417;215418;215419;215420;215421;215422;215423;215424;215425;215426;215427;215428;215429;215430;215431;215432;215433;215434;215435;215436;215437;215438;215439;215440;215441;215442;2…	17711;17712;17713;17714;17715;17716;17717;17718;134424;134425;134426;134427;134428;134429;134430;134431;134432;134433;134434;134435;134436;134437;134438;134439;475609;475610;475611;475612;475613;475614;475615;475616;475617;475618;475619;475620;475621;475622;475623;475624;475625;475626;475627;475628;475629;475630;475631;475632			IPI00000335	IPI00000335	3	3	3	HINT-3;Histidine triad nucleotide-binding protein 2, mitochondrial;HIT-17kDa;PKCI-1-related HIT protein;PKCI-1-related HIT protein variant;Protein kinase C inhibitor-2	HINT2	Histidine triad nucleotide-binding protein 2, mitochondrial	Q9BX68;Q53HJ8;Q8WYJ5	1	3	3	3	1	1	1	3	3	3	1	2	2	3	3	3	0	0	0	2	2	2	0	1	1	3	3	3	0	0	0	3	3	3
113	25732;28288;29413;35644;35801;44381	26365;28961;30180;36605;36764;45590	796150;796151;796152;796153;796154;796155;796156;796157;796158;796159;796160;796161;796162;796163;796164;796165;796166;796167;796168;796169;796170;796171;796172;796173;796174;796175;878821;878822;878823;878824;878825;878826;878827;878828;878829;878830;878831;878832;878833;878834;878835;878836;878837;878838;878839;878840;878841;878842;878843;878844;878845;878846;878847;878848;878849;878850;878851;…	486271;486272;486273;486274;486275;486276;486277;486278;534767;534768;534769;534770;534771;534772;534773;534774;534775;554306;554307;654236;656962;825199			IPI00000398;IPI00020484;IPI00793551;IPI00789679;IPI00855788;IPI00900282;IPI00908380	IPI00000398;IPI00020484;IPI00793551;IPI00789679;IPI00855788;IPI00900282;IPI00908380	6;6;6;6;6;5;5	6;6;6;6;6;5;5	6;6;6;6;6;5;5	Nucleolar and spindle-associated protein 1;cDNA FLJ78441, highly similar to Homo sapiens nucleolar and spindle associated protein 1 (NUSAP1),mRNA;cDNA FLJ54110, highly similar to Homo sapiens nucleolar and spindle associated protein 1 (NUSAP1), transcript variant 2, mRNA	ANKT;BM-037;NUSAP1;PRO0310	Isoform 1 of Nucleolar and spindle-associated protein 1;Isoform 2 of Nucleolar and spindle-associated protein 1;Isoform 5 of Nucleolar and spindle-associated protein 1;Isoform 3 of Nucleolar and spindle-associated protein 1;Isoform 4 of Nucleolar and spind	Q9BXS6-1;Q9BXS6;A8K4B4;Q9BXS6-2;Q9BXS6-5;Q9BXS6-3;Q9BXS6-4;E9PB35;B4DDF1;E7ERR5	7	6	6	6	3	4	3	3	3	3	4	3	4	3	3	2	0	0	1	0	1	0	0	1	0	0	0	0	1	1	1	3	1	1
114	13141;15422;30969	13461;15806;31844	394050;394051;394052;394053;394054;394055;394056;394057;394058;394059;466993;466994;466995;466996;466997;466998;466999;467000;961306;961307;961308;961309;961310;961311;961312;961313	237253;237254;281785;581441;581442;581443			IPI00000425;IPI00152221;IPI01013873;IPI01015704	IPI00000425	3;1;1;1	3;1;1;1	3;1;1;1	Lysosomal H(+)-transporting ATPase V0 subunit a2;TJ6;Vacuolar proton translocating ATPase 116 kDa subunit a isoform 2;V-type proton ATPase 116 kDa subunit a isoform 2;cDNA FLJ56962, highly similar to Vacuolar proton translocating ATPase 116 kDa subunit a isoform 2	ATP6V0A2	V-type proton ATPase 116 kDa subunit a isoform 2	Q9Y487;B4DQF7	4	3	3	3	0	0	0	0	0	0	0	0	0	0	0	0	2	1	2	0	0	0	3	3	3	1	1	1	1	0	1	1	0	0
115	5754;8359;8360;9891;12571;13500;13501;16932;19181;26118;27448;31812;31813;33239;34803;39245;42827;46982;46983	5902;8570;8571;10132;12873;13833;13834;17350;17351;19646;26757;28109;32711;32712;34164;35745;40313;43995;48250;48251;48252	175283;175284;175285;175286;175287;175288;175289;175290;175291;175292;175293;175294;175295;175296;175297;175298;175299;253182;253183;253184;253185;253186;253187;253188;253189;253190;253191;253192;253193;253194;253195;253196;253197;253198;253199;253200;253201;253202;253203;253204;253205;253206;253207;253208;253209;253210;253211;253212;253213;253214;253215;253216;253217;253218;253219;253220;253221;…	107664;107665;107666;107667;107668;107669;107670;107671;107672;107673;107674;107675;154113;154114;154115;154116;154117;154118;154119;154120;154121;154122;154123;154124;154125;154126;154127;154128;154129;154130;154131;154132;154133;154134;154135;154136;154137;178974;226670;226671;226672;226673;226674;226675;244028;244029;244030;244031;244032;244033;244034;244035;244036;244037;244038;244039;244040;…	51;52	208;212	IPI00000494;IPI00640037	IPI00000494;IPI00640037	19;17	19;17	19;17	60S ribosomal protein L5;cDNA, FLJ95579, Homo sapiens ribosomal protein L5 (RPL5), mRNA;Ribosomal protein L5;Ribosomal protein L5, isoform CRA_c;Ribosomal protein L5 variant;Ribosomal protein L5, isoform CRA_a;RPL5 protein;cDNA FLJ38496 fis, clone FELIV1000137, highly similar to 60S RIBOSOMAL PROTEIN L5;Ribosomal protein L5, isoform CRA_b	MSTP030;RPL5;hCG_2028912;RP4-716F6.1-006	60S ribosomal protein L5;cDNA FLJ38496 fis, clone FELIV1000137, highly similar to 60S RIBOSOMAL PROTEIN L5	P46777;A2RUM7;Q59GX9;Q9BUV4;B3KTM6;Q5T7N0;Q8WYP1	2	19	19	19	8	10	10	16	17	16	8	8	8	13	13	14	14	13	12	13	13	14	12	14	13	14	12	13	11	9	11	15	14	14
116	9850	10091	296436;296437	178406			IPI00513945;IPI00000579	IPI00513945;IPI00000579	1;1	1;1	1;1	Novel protein;Transmembrane and coiled-coil domain-containing protein C6orf129	RP1-153P14.2-002;C6orf129;HSPC265	Uncharacterized protein;Transmembrane and coiled-coil domain-containing protein C6orf129	E9PFI3;Q5T7F6;Q9P0B6	2	1	1	1	0	0	0	0	0	0	0	0	0	0	0	0	0	0	0	0	0	0	0	0	0	0	0	0	0	0	0	0	0	0
117	75;11959;24795;25292;31648;38381	78;12247;25402;25917;32544;39419	2245;2246;2247;2248;2249;2250;2251;2252;2253;2254;2255;2256;359244;359245;359246;359247;359248;359249;359250;359251;767104;767105;767106;767107;767108;767109;767110;767111;767112;767113;767114;767115;767116;767117;782907;782908;782909;782910;982464;982465;982466;982467;982468;982469;982470;982471;982472;982473;982474;1173484;1173485;1173486;1173487;1173488;1173489;1173490;1173491;1173492;1173493;…	1360;215485;468411;468412;468413;468414;478713;478714;593943;593944;701008			IPI00514593;IPI00000606;IPI00980272	IPI00514593;IPI00000606	6;6;1	6;6;1	6;6;1	Tetratricopeptide repeat domain 4;Tetratricopeptide repeat domain 4, isoform CRA_a;Tetratricopeptide repeat protein 4	hCG_32473;RP5-1043G4.2-002;TTC4;My044	Uncharacterized protein;Tetratricopeptide repeat protein 4	Q5TA95;O95801	3	6	6	6	3	2	2	2	3	2	1	0	0	3	3	3	1	0	0	1	1	1	0	0	0	0	1	0	0	0	0	0	3	1
118	7422;8146;9168;11947;12706;21040;21365;34999;40221	7618;8354;9393;12235;13010;21557;21888;35945;41317	227308;227309;227310;227311;227312;227313;247980;247981;247982;247983;247984;247985;247986;247987;247988;247989;247990;247991;247992;247993;247994;247995;247996;247997;277180;277181;277182;277183;277184;277185;277186;277187;277188;277189;277190;277191;277192;277193;277194;277195;277196;277197;277198;277199;277200;358839;358840;358841;358842;358843;358844;358845;358846;358847;358848;358849;358850;…	140789;151754;151755;151756;167818;167819;167820;215219;215220;215221;215222;215223;215224;228701;228702;393766;393767;399284;399285;399286;399287;399288;399289;399290;399291;399292;399293;399294;399295;399296;399297;399298;399299;399300;399301;399302;399303;399304;399305;399306;645550;645551;645552;740159			IPI00000643;IPI01013106;IPI00657974	IPI00000643;IPI01013106	9;8;2	9;8;2	9;8;2	BAG family molecular chaperone regulator 2;Bcl-2-associated athanogene 2;cDNA FLJ10153 fis, clone HEMBA1003417, highly similar to BAG family molecular chaperone regulator 2;cDNA FLJ13673 fis, clone PLACE1011858, highly similar to BAG family molecular chaperone regulator 2;cDNA FLJ50277, highly similar to BAG family molecular chaperone regulator 2	BAG2	BAG family molecular chaperone regulator 2;cDNA FLJ50277, highly similar to BAG family molecular chaperone regulator 2	O95816;B3KM36;B3KN59;B4DXE2	3	9	9	9	2	2	4	3	1	0	4	4	2	3	5	4	2	1	2	2	1	2	2	1	2	1	1	0	2	3	3	3	2	2
119	3233;8369;9409;15085;24797;45835	3328;8580;9637;15459;25404;47076	101876;101877;101878;101879;101880;101881;101882;101883;101884;101885;101886;101887;101888;101889;101890;101891;101892;101893;101894;253614;253615;253616;253617;253618;253619;253620;253621;253622;253623;253624;253625;253626;253627;253628;253629;253630;253631;284098;456779;456780;456781;456782;456783;456784;456785;456786;456787;456788;456789;456790;456791;456792;456793;767134;767135;767136;767137;…	64634;64635;64636;154275;154276;154277;154278;154279;154280;154281;154282;171764;275370;275371;275372;275373;468416;468417;853520			IPI00000663;IPI00759655	IPI00000663;IPI00759655	6;6	6;6	6;6	Malonyl-CoA decarboxylase, mitochondrial	MLYCD	Isoform Mitochondrial of Malonyl-CoA decarboxylase, mitochondrial;Isoform Cytoplasmic+peroxisomal of Malonyl-CoA decarboxylase, mitochondrial	O95822-1;O95822;O95822-2	2	6	6	6	2	1	0	0	1	1	1	2	2	0	0	0	5	5	6	2	3	1	5	5	4	1	1	1	2	3	4	0	0	0
120	1619;1801;6559;7218;13077;21445	1668;1852;6733;7406;13395;21968	50856;50857;50858;50859;50860;50861;50862;50863;50864;50865;50866;50867;50868;50869;50870;50871;50872;50873;50874;55790;55791;55792;55793;55794;55795;55796;55797;55798;55799;55800;55801;55802;55803;55804;55805;55806;55807;55808;55809;55810;55811;202078;202079;202080;202081;202082;202083;202084;202085;202086;202087;221317;221318;221319;221320;221321;221322;221323;221324;221325;221326;221327;221328…	32473;32474;32475;32476;32477;32478;35543;126635;126636;137418;137419;137420;236378;236379;236380;236381;236382;236383;236384;236385;236386;236387;236388;236389;236390;236391;236392;236393;236394;236395;236396;236397;236398;236399;236400;236401;236402;236403;236404;236405;236406;400619;400620;400621;400622			IPI00000684;IPI00607787;IPI00217816;IPI00646967	IPI00000684;IPI00607787;IPI00217816	6;6;6;2	6;6;6;2	6;6;6;2	AGX-1;AGX-2;Antigen X;Sperm-associated antigen 2;UDP-N-acetylgalactosamine pyrophosphorylase;UDP-N-acetylglucosamine pyrophosphorylase;UDP-N-acetylhexosamine pyrophosphorylase	SPAG2;UAP1	Isoform AGX2 of UDP-N-acetylhexosamine pyrophosphorylase;Isoform 3 of UDP-N-acetylhexosamine pyrophosphorylase;Isoform AGX1 of UDP-N-acetylhexosamine pyrophosphorylase	Q16222-1;Q16222;Q16222-3;Q16222-2	4	6	6	6	1	1	1	5	6	5	0	0	0	4	4	4	2	0	0	5	4	4	0	1	0	2	0	1	0	0	0	3	5	2
121	2751;22106;44281	2835;22641;45489	86715;682025;682026;682027;682028;682029;682030;682031;682032;682033;682034;682035;682036;682037;682038;682039;682040;682041;682042;682043;682044;682045;682046;682047;682048;682049;682050;682051;682052;682053;682054;682055;682056;682057;682058;682059;682060;1367289;1367290;1367291;1367292;1367293;1367294;1367295;1367296;1367297;1367298;1367299;1367300;1367301;1367302;1367303;1367304;1367305;13673…	54544;416506;416507;416508;823485;823486;823487;823488;823489;823490			IPI00000685;IPI00964272;IPI00967990;IPI00964080	IPI00000685;IPI00964272;IPI00967990;IPI00964080	3;3;2;2	3;3;2;2	3;3;2;2	39 kDa protein kinase;CAK1;CDK-activating kinase;Cell division protein kinase 7;p39 Mo15;STK1;TFIIH basal transcription factor complex kinase subunit	CDK7;MO15	Cyclin-dependent kinase 7;Uncharacterized protein;Uncharacterized protein;Uncharacterized protein	P50613;D6RAD4;D6R9G1;D6REC6	4	3	3	3	2	2	1	0	1	1	2	2	1	0	1	1	3	2	2	2	2	2	2	2	2	1	0	1	0	0	0	1	2	1
122	288;289;1940;2876;4356;5258;6235;9523;16067;17911;18769;19793;21863;22019;23176;24907;26842;27726;28453;28538;32782;35355;35431;35737;37291;37582;39609;42375;43482;44020;44058;45321	296;297;1997;2965;4476;5400;6392;9752;16468;18349;18350;19229;20275;22393;22552;22553;23748;25518;27496;28393;29126;29211;33693;33694;36313;36389;36699;38297;38601;40686;43530;44661;44662;45216;45217;45259;46555	8418;8419;8420;8421;8422;8423;8424;8425;8426;8427;8428;8429;8430;8431;8432;8433;8434;8435;8436;8437;8438;8439;8440;8441;8442;8443;8444;8445;8446;8447;8448;8449;8450;8451;8452;8453;8454;8455;8456;8457;8458;8459;8460;8461;8462;8463;8464;8465;8466;8467;8468;8469;60141;60142;60143;60144;60145;60146;60147;60148;60149;60150;60151;60152;60153;60154;60155;60156;60157;60158;60159;60160;60161;60162;60163;6…	4899;4900;4901;4902;4903;4904;4905;4906;4907;4908;4909;4910;4911;4912;4913;4914;4915;4916;4917;4918;4919;4920;4921;4922;4923;4924;4925;4926;4927;4928;4929;4930;4931;4932;4933;4934;4935;4936;4937;4938;4939;4940;4941;4942;4943;4944;4945;4946;38094;38095;38096;38097;38098;38099;38100;38101;38102;38103;38104;38105;38106;38107;38108;38109;38110;38111;38112;38113;38114;38115;38116;38117;38118;38119;381…	53;54;55;56	353;364;469;481	IPI00000690;IPI00157908;IPI00300018;IPI00976931;IPI01015707;IPI00910786	IPI00000690;IPI00157908;IPI00300018;IPI00976931	32;31;19;18;13;12	32;31;19;18;13;12	32;31;19;18;13;12	Apoptosis-inducing factor 1, mitochondrial;Programmed cell death protein 8;Apoptosis-inducing factor;Striatal apoptosis-inducing factor;Apoptosis-inducing factor short isoform 1	AIF;AIFM1;PDCD8	Isoform 1 of Apoptosis-inducing factor 1, mitochondrial;Isoform 3 of Apoptosis-inducing factor 1, mitochondrial;Isoform 2 of Apoptosis-inducing factor 1, mitochondrial;Uncharacterized protein	O95831-1;O95831;O95831-3;Q5RZ99;Q5RZA0;O95831-2;E9PMA0;Q2QKE4	6	32	32	32	29	28	28	14	13	17	28	28	28	19	19	17	31	30	29	16	18	18	31	31	30	10	16	13	17	22	22	7	7	7
123	32286;42538	33194;43698	1001749;1001750;1001751;1001752;1001753;1001754;1308158;1308159;1308160;1308161;1308162;1308163;1308164;1308165;1308166	605400;605401;785760;785761;785762			IPI00000691;IPI01010364	IPI00000691;IPI01010364	2;2	2;2	2;2	Claudin-1;Senescence-associated epithelial membrane protein;cDNA, FLJ93310, Homo sapiens claudin 1 (CLDN1), mRNA;Claudin 1;Claudin 1, isoform CRA_a;Claudin-2;cDNA FLJ51889, highly similar to Claudin-1	CLD1;CLDN1;SEMP1;UNQ481/PRO944;hCG_17574	Claudin-1;cDNA FLJ51889, highly similar to Claudin-1	O95832;A5JSJ9;Q7Z4X9;B4DLC3	2	2	2	2	0	0	0	0	0	0	0	0	0	0	0	0	0	0	0	0	0	0	0	0	0	0	0	0	2	2	2	1	0	0
124	2805;3225;5047;10405;19783;25517;31565;32895;39232;46848;47395;47540;47541	2889;3320;5183;10652;20265;26146;32459;33810;40299;48114;48678;48823;48824	88363;88364;88365;88366;88367;88368;88369;88370;88371;88372;88373;88374;88375;88376;88377;101657;101658;101659;101660;101661;101662;101663;101664;101665;101666;101667;101668;101669;101670;154349;154350;154351;154352;154353;154354;154355;154356;154357;154358;154359;154360;154361;154362;154363;154364;154365;154366;311110;311111;311112;311113;311114;605452;605453;605454;605455;605456;605457;788944;7…	55304;55305;55306;55307;55308;55309;55310;55311;55312;55313;55314;55315;55316;55317;55318;55319;55320;64535;64536;64537;64538;64539;64540;64541;64542;64543;64544;95240;95241;95242;95243;95244;95245;95246;95247;95248;95249;95250;95251;95252;95253;95254;95255;95256;186228;186229;186230;186231;367660;367661;367662;367663;367664;367665;367666;367667;367668;481898;481899;481900;481901;592364;592365;59…			IPI00000692;IPI00644062	IPI00000692;IPI00644062	13;7	13;7	13;7	Chloride intracellular channel protein 3;Chloride intracellular channel 3, isoform CRA_b;CLIC3 protein;Chloride intracellular channel 3	CLIC3;hCG_1780828;RP11-229P13.3-003	Chloride intracellular channel protein 3;Uncharacterized protein	O95833;Q6FGP1;Q5SQ17	2	13	13	13	0	0	0	0	0	0	0	0	0	1	0	0	0	0	0	0	0	0	0	0	0	0	0	0	2	2	3	9	9	10
125	26323;30423;36292	26968;31292;37276	816763;816764;816765;816766;816767;816768;816769;816770;816771;816772;816773;816774;816775;816776;816777;816778;816779;816780;816781;816782;816783;816784;816785;946050;946051;946052;946053;946054;946055;946056;946057;946058;946059;946060;946061;946062;946063;946064;946065;946066;946067;946068;946069;946070;946071;946072;946073;946074;946075;946076;1112364	499712;499713;499714;573091;573092;573093;573094;573095;573096;573097;573098;573099;573100;665323			IPI00000728;IPI00219505;IPI01015293;IPI00219504;IPI01022718;IPI00165116;IPI01023011;IPI01022030	IPI00000728;IPI00219505;IPI01015293;IPI00219504	3;3;3;3;1;1;1;1	3;3;3;3;1;1;1;1	3;3;3;3;1;1;1;1	Deubiquitinating enzyme 15;Ubiquitin carboxyl-terminal hydrolase 15;Ubiquitin thioesterase 15;Ubiquitin-specific-processing protease 15;Unph-2;Unph4;Ubiquitin carboxyl-terminal hydrolase;USP15 protein	KIAA0529;USP15	Isoform 1 of Ubiquitin carboxyl-terminal hydrolase 15;Ubiquitin carboxyl-terminal hydrolase;Isoform 3 of Ubiquitin carboxyl-terminal hydrolase 15;Isoform 2 of Ubiquitin carboxyl-terminal hydrolase 15	Q9Y4E8-1;Q9Y4E8;Q08AL5;E9PCQ3;Q9Y4E8-3;Q9Y4E8-2;Q2NL66	8	3	3	3	0	0	0	2	2	2	0	0	0	2	2	2	0	0	0	1	1	1	0	0	0	1	1	0	0	0	0	2	2	2
126	31065;35884;38621	31942;36849;39665	964674;964675;964676;964677;964678;964679;964680;964681;964682;964683;964684;964685;964686;964687;964688;964689;964690;964691;964692;964693;1100737;1100738;1100739;1100740;1100741;1100742;1100743;1100744;1100745;1100746;1100747;1100748;1100749;1100750;1100751;1100752;1180843;1180844;1180845;1180846;1180847;1180848;1180849;1180850;1180851;1180852;1180853;1180854	583557;583558;583559;583560;583561;583562;583563;583564;583565;583566;583567;583568;658604;658605;658606;658607;658608;658609;658610;658611;658612;658613;658614;658615;658616;658617;658618;658619;705188;705189;705190;705191;705192;705193;705194;705195;705196;705197;705198			IPI00000735	IPI00000735	3	3	3	Tetraspan NET-6;Tetraspanin-13;Transmembrane 4 superfamily member 13;cDNA PSEC0169 fis, clone PLACE1011360, highly similar to Tetraspanin-13;cDNA, FLJ95977, Homo sapiens transmembrane 4 superfamily member 13 (TM4SF13), mRNA;Tetraspanin 13, isoform CRA_a;TM4SF13 protein	NET6;TM4SF13;TSPAN13;UNQ260/PRO296;hCG_17375;tcag7.1203	Tetraspanin-13	O95857;B3KQT6;Q6FGK0	1	3	3	3	1	1	1	0	0	0	1	0	1	0	0	0	0	0	0	0	0	0	0	0	0	0	0	0	2	3	3	0	0	0
127	5054;8303;14213;16114;20367;24789;25926;41486	5190;8513;14564;16518;20872;25396;26563;42619	154535;154536;154537;154538;154539;154540;154541;154542;154543;154544;154545;154546;154547;154548;154549;154550;154551;154552;154553;154554;154555;154556;154557;154558;154559;154560;154561;154562;154563;154564;154565;154566;251751;251752;251753;251754;251755;251756;251757;251758;251759;251760;251761;251762;251763;251764;251765;251766;251767;251768;251769;251770;251771;251772;251773;251774;251775;…	95321;95322;95323;95324;95325;95326;95327;153476;153477;153478;153479;153480;153481;153482;153483;153484;153485;153486;153487;153488;153489;153490;256621;256622;256623;256624;256625;256626;256627;256628;256629;256630;256631;296871;296872;296873;296874;296875;296876;296877;296878;382069;382070;468357;468358;468359;490876;490877;490878;490879;490880;490881;765223;765224;765225;765226;765227;765228;…			IPI00000760;IPI00647695;IPI00797462;IPI00645821;IPI00646524	IPI00000760;IPI00647695;IPI00797462;IPI00645821;IPI00646524	8;6;6;6;6	7;5;5;5;5	7;5;5;5;5	DDAHII;Dimethylargininase-2;N(G),N(G)-dimethylarginine dimethylaminohydrolase 2;Protein G6a;S-phase protein;Dimethylarginine dimethylaminohydrolase 2	DDAH;DDAH2;G6A;NG30;DADB-110M10.5-010;DAMA-236L13.14-010;DAMC-117B11.9-010;DAQB-350E15.2-010;DASS-312M4.7-010;XXbac-BCX88C14.2-010;XXbac-BPG32J3.8-010;DADB-110M10.5-007;DAMA-236L13.14-007;DAMC-117B11.9-007;DAQB-350E15.2-007;DASS-312M4.7-007;XXbac-BCX88C14.2-007;XXbac-BPG32J3.8-007;DADB-110M10.5-008;DAMA-236L13.14-008;DAMC-117B11.9-008;DASS-312M4.7-008;XXbac-BCX88C14.2-008;XXbac-BPG32J3.8-008;DAQB…	N(G),N(G)-dimethylarginine dimethylaminohydrolase 2;Uncharacterized protein;Uncharacterized protein;Uncharacterized protein;Uncharacterized protein	O95865;A2ABS5;E9PBN5;Q5SRR8;Q5SSV3;A3KGN5	5	8	7	7	4	4	3	2	4	3	3	3	4	3	3	3	0	0	0	0	0	0	0	0	0	0	0	0	0	0	0	6	6	6
128	2723;34519;43123	2806;35458;44296	85955;85956;85957;1060554;1060555;1060556;1328114;1328115;1328116;1328117;1328118	54082;637130;798075;798076			IPI00000775;IPI00740074;IPI00470372	IPI00000775;IPI00740074;IPI00470372	3;3;3	3;3;3	3;3;3	Leucine-rich repeats and immunoglobulin-like domains protein 1;Leucine-rich repeat protein LRIG1	LIG1;LRIG1	Isoform 1 of Leucine-rich repeats and immunoglobulin-like domains protein 1;Leucine-rich repeat protein LRIG1;Isoform 2 of Leucine-rich repeats and immunoglobulin-like domains protein 1	Q96JA1-1;Q96JA1;Q5XWD3;Q96JA1-2	3	3	3	3	0	0	0	0	0	0	0	0	0	0	0	0	0	0	0	0	0	0	0	0	0	0	0	0	1	0	2	0	0	0
129	3195;6874;12660;22282;24918;27371;42465	3289;7056;12963;22817;25529;28031;43621	101001;101002;101003;101004;101005;101006;101007;101008;101009;101010;101011;101012;101013;101014;101015;101016;101017;101018;101019;101020;101021;101022;101023;101024;101025;101026;101027;101028;101029;211000;211001;211002;211003;211004;379662;379663;379664;379665;379666;379667;379668;379669;379670;379671;379672;379673;379674;379675;379676;379677;379678;379679;687557;687558;687559;687560;687561;…	64283;64284;64285;64286;64287;64288;64289;64290;132004;132005;228031;228032;228033;419831;419832;419833;419834;471390;471391;471392;471393;471394;471395;471396;517164;517165;517166;517167;517168;517169;517170;517171;517172;783804;783805;783806;783807;783808;783809;783810;783811;783812			IPI00000783;IPI01017933;IPI00215824;IPI00893032;IPI00552984;IPI00922248	IPI00000783;IPI01017933;IPI00215824;IPI00893032;IPI00552984	7;7;7;6;6;1	7;7;7;6;6;1	7;7;7;6;6;1	Low molecular mass protein 7;Macropain subunit C13;Multicatalytic endopeptidase complex subunit C13;Proteasome component C13;Proteasome subunit beta type-8;Proteasome subunit beta-5i;Really interesting new gene 10 protein;PSMB8 protein;Proteasome (Prosome, macropain) subunit, beta type, 8 (Large multifunctional peptidase 7);Proteasome (Prosome, macropain) subunit beta type 8 (Large multifunctiona…	LMP7;PSMB5i;PSMB8;RING10;Y2;DADB-78A10.2-004;DAAP-57C1.3-004;DAMA-91I23.1-004;DAMC-27I8.3-004;DAQB-69D7.6-004;DASS-67H14.1-004;XXbac-BCX32M13.6-004;XXbac-BPG246D15.6-004	Isoform 1 of Proteasome subunit beta type-8;30 kDa protein;Isoform 2 of Proteasome subunit beta type-8;Uncharacterized protein;Uncharacterized protein	P28062-1;P28062;P28062-2;Q6FHU0;B0UZC1;Q5JNW7	6	7	7	7	0	0	0	4	4	4	0	0	0	2	2	2	5	4	4	5	6	5	5	5	5	4	4	5	0	1	1	5	7	7
130	25113;43412;44642	25736;44589;45855	777438;777439;777440;777441;777442;777443;777444;777445;777446;777447;777448;777449;777450;777451;1337515;1337516;1337517;1337518;1337519;1337520;1337521;1337522;1337523;1377783;1377784;1377785;1377786;1377787;1377788;1377789;1377790;1377791;1377792;1377793;1377794;1377795;1377796;1377797;1377798;1377799;1377800;1377801;1377802;1377803;1377804;1377805;1377806;1377807;1377808;1377809;1377810;13778…	475381;804647;804648;804649;804650;804651;804652;804653;804654;804655;829154;829155;829156;829157;829158;829159;829160;829161;829162;829163;829164;829165;829166;829167			IPI00000787;IPI00170899;IPI01015769;IPI00894395;IPI00893456;IPI00796431;IPI00893267	IPI00000787;IPI00170899;IPI01015769;IPI00894395;IPI00893456;IPI00796431	3;3;3;2;2;2;1	3;3;3;2;2;2;1	3;3;3;2;2;2;1	Low molecular mass protein 2;Macropain chain 7;Multicatalytic endopeptidase complex chain 7;Proteasome chain 7;Proteasome subunit beta type-9;Proteasome subunit beta-1i;Really interesting new gene 12 protein;Proteasome subunit beta type;Proteasome (Prosome, macropain) subunit, beta type, 9 (Large multifunctional peptidase 2)	LMP2;PSMB6i;PSMB9;RING12;DADB-223G19.3-001;DAMA-91I23.6-001;DAQB-69D7.7-001;hCG_17510;XXbac-BCX32M13.7-001;DADB-223G19.3-005;DAMA-91I23.6-005;DAQB-69D7.7-005;XXbac-BCX32M13.7-005;XXbac-BPG246D15.7-005;DAAP-27A1.3-005;DAMC-226H3.3-005;DASS-67H14.4-005;DADB-223G19.3-006;DAMA-91I23.6-006;DAQB-69D7.7-006;XXbac-BCX32M13.7-006;XXbac-BPG246D15.7-006	Isoform LMP2.L of Proteasome subunit beta type-9;Isoform LMP2.S of Proteasome subunit beta type-9;Proteasome subunit beta type;23 kDa protein;Proteasome subunit beta type;Uncharacterized protein	P28065-1;P28065;Q5JNW4;P28065-2;A2ACR1;B0V0T3;A2ACR0	7	3	3	3	0	0	0	1	0	0	1	0	0	1	1	1	1	0	0	1	1	2	1	1	1	2	3	1	0	0	0	3	3	2
131	5473;6010;8081;10894;15881;21563;28117;35888;41720;42548;42673	5619;6163;8289;11157;16275;22089;28789;36853;42858;43708;43837	167638;167639;167640;167641;167642;167643;167644;167645;167646;167647;167648;167649;167650;167651;167652;167653;167654;167655;167656;167657;167658;167659;167660;167661;167662;167663;167664;183487;183488;183489;183490;183491;183492;183493;183494;183495;183496;183497;183498;246343;246344;246345;246346;246347;246348;246349;246350;246351;246352;246353;246354;246355;246356;246357;246358;246359;325546;…	103246;103247;112206;112207;112208;112209;150912;150913;150914;150915;150916;150917;150918;150919;194191;290633;290634;290635;404189;404190;404191;404192;404193;404194;404195;404196;404197;404198;404199;404200;404201;404202;404203;404204;404205;404206;404207;404208;529159;529160;529161;529162;529163;529164;529165;529166;529167;529168;529169;529170;529171;529172;529173;529174;529175;529176;529177;…			IPI00000792;IPI00647366;IPI00641565;IPI00642016;IPI00645425	IPI00000792;IPI00647366;IPI00641565;IPI00642016;IPI00645425	11;10;8;6;6	11;10;8;6;6	11;10;8;6;6	NADPH:quinone reductase;Quinone oxidoreductase;Zeta-crystallin;Putative uncharacterized protein CRYZ;Crystallin, zeta (Quinone reductase), isoform CRA_a;Putative uncharacterized protein DKFZp686C16101	CRYZ;DKFZp686C16101;hCG_21668	Quinone oxidoreductase;quinone oxidoreductase isoform b;Uncharacterized protein;Uncharacterized protein;quinone oxidoreductase isoform c	Q08257;A6NN60;A6NP24;C9JH92;Q5HYE7	5	11	11	11	3	5	5	5	5	6	5	4	4	7	8	8	4	5	6	6	6	7	5	5	5	6	6	7	3	3	2	10	10	10
132	17609	18044	540255;540256;540257	327426;327427;327428			IPI00000795;IPI00305539	IPI00000795;IPI00305539	1;1	1;1	1;1	2c18;Adapter-related protein complex 1-associated regulatory protein;AP-1 complex-associated regulatory protein;Gamma-1-adaptin brefeldin A resistance protein;cDNA, FLJ96319	AP1AR;C4orf16;PRO0971	Isoform 1 of AP-1 complex-associated regulatory protein;Isoform 2 of AP-1 complex-associated regulatory protein	Q63HQ0-1;Q63HQ0;B2RCV7;Q63HQ0-2	2	1	1	1	0	0	0	0	0	0	0	0	0	0	0	0	0	0	0	0	0	0	0	0	0	0	0	0	0	0	0	0	0	0
133	2268;10566;18992;19802;20888;21370;25609;27497;29451;31457;31754;33307;34477;35710;37097;43525;43673;44851;45440;46499	2330;10817;19455;20284;21403;21893;26240;28158;30221;32350;32653;34233;35416;36671;38099;44706;44856;46070;46677;47754	71635;71636;71637;71638;71639;71640;71641;71642;71643;71644;71645;71646;71647;71648;315757;315758;315759;315760;315761;315762;315763;315764;315765;315766;315767;315768;315769;315770;315771;315772;315773;582711;582712;582713;582714;582715;582716;605965;605966;605967;605968;642124;656860;656861;656862;656863;656864;656865;656866;656867;656868;656869;656870;656871;656872;791936;791937;791938;791939;…	45133;45134;45135;188519;188520;188521;188522;188523;188524;188525;188526;188527;188528;188529;188530;188531;188532;188533;188534;188535;188536;188537;188538;354170;354171;354172;367905;391254;399363;399364;399365;399366;399367;399368;483733;483734;519611;519612;519613;554910;554911;554912;554913;554914;554915;590848;590849;590850;590851;590852;595926;620119;620120;620121;636402;636403;636404;636…			IPI01025156;IPI00220154;IPI00000807;IPI00876875;IPI00936879;IPI00873959;IPI01010015;IPI01025189	IPI01025156;IPI00220154;IPI00000807;IPI00876875;IPI00936879;IPI00873959;IPI01010015	20;20;20;20;20;20;15;1	20;20;20;20;20;20;15;1	18;18;18;18;18;18;15;0	Myosin V;Dilute myosin heavy chain, non-muscle;Myosin heavy chain 12;Myosin-12;Myosin-Va;Myoxin;MYO5A variant protein;cDNA FLJ50342, highly similar to Myosin-5A;Myosin Va variant;Myosin Va	MYH12;MYO5A	Uncharacterized protein;Isoform 3 of Myosin-Va;Isoform 1 of Myosin-Va;Myosin V;Uncharacterized protein;Isoform 2 of Myosin-Va;Uncharacterized protein	F8W6H6;O95317;Q9UES5;Q9Y4I1-3;Q9Y4I1;Q9Y4I1-1;Q9UES4;O95318;F8WE88;Q9Y4I1-2;A8CDT9;B4E147;E7ERV5;Q59FF5;Q9UES3;B5LY56;F5H363	8	20	20	18	0	0	0	0	0	0	0	1	1	2	0	0	16	16	16	5	4	6	17	14	14	2	3	0	0	0	0	0	1	0
134	17696;34462;36571;41220;44909	18133;35401;37564;42345;46128	542919;542920;542921;542922;542923;542924;542925;542926;542927;542928;542929;542930;542931;542932;542933;542934;542935;542936;542937;542938;542939;542940;542941;542942;542943;542944;542945;542946;542947;542948;542949;542950;542951;542952;542953;542954;542955;542956;542957;542958;542959;542960;542961;542962;542963;542964;542965;542966;542967;542968;542969;542970;542971;542972;542973;542974;542975;…	328763;328764;328765;328766;328767;328768;328769;328770;328771;328772;328773;328774;328775;328776;328777;328778;328779;328780;328781;328782;328783;328784;328785;328786;328787;328788;328789;328790;328791;328792;328793;328794;328795;328796;328797;328798;328799;328800;328801;328802;328803;328804;328805;328806;635975;635976;635977;635978;635979;635980;635981;635982;635983;635984;635985;635986;635987;…			IPI00000811	IPI00000811	5	5	5	Macropain delta chain;Multicatalytic endopeptidase complex delta chain;Proteasome delta chain;Proteasome subunit beta type-6;Proteasome subunit Y;Proteasome subunit beta type	LMPY;PSMB6;Y;hCG_32695	Proteasome subunit beta type-6	P28072;Q6IAT9	1	5	5	5	2	2	1	5	5	5	3	3	3	3	4	3	3	3	4	5	5	5	3	4	4	4	4	4	2	2	1	5	5	5
135	165;166;387;6366;6367;6846;7395;7602;7922;16908;17853;17854;17855;20978;20979;22304;22305;22306;27055;28814;31032;33922;41788;46321;46322;46797;46798	168;169;170;398;399;6529;6530;6531;7025;7026;7590;7800;8128;17326;18291;18292;18293;21494;21495;22839;22840;22841;27711;29514;29515;31908;34855;42926;47569;47570;47571;47572;48063;48064	4711;4712;4713;4714;4715;4716;4717;4718;4719;4720;4721;4722;4723;4724;4725;4726;4727;4728;4729;4730;4731;4732;4733;4734;4735;4736;4737;4738;4739;4740;4741;4742;4743;4744;4745;4746;4747;4748;4749;4750;4751;4752;4753;4754;4755;4756;4757;4758;4759;4760;4761;4762;4763;4764;4765;4766;4767;4768;4769;4770;4771;4772;4773;4774;4775;4776;4777;4778;4779;4780;4781;4782;4783;4784;4785;4786;4787;4788;4789;4790…	2680;2681;2682;2683;2684;2685;2686;2687;2688;2689;2690;2691;2692;2693;2694;2695;2696;2697;2698;2699;2700;2701;2702;2703;2704;2705;2706;2707;2708;2709;2710;2711;2712;2713;2714;2715;2716;2717;2718;2719;2720;2721;2722;2723;2724;2725;2726;2727;2728;2729;2730;2731;2732;2733;2734;2735;2736;2737;2738;2739;2740;2741;2742;2743;2744;2745;2746;2747;2748;2749;2750;2751;2752;2753;2754;2755;2756;2757;2758;2759…	57;58;59;60	1;27;221;235	IPI00000816;IPI00974544;IPI00792761;IPI00086909;IPI00903243	IPI00000816;IPI00974544	27;20;13;9;2	27;20;13;9;2	24;18;12;9;2	14-3-3 protein epsilon;cDNA FLJ51975, moderately similar to 14-3-3 protein epsilon (14-3-3E);cDNA, FLJ79100, highly similar to 14-3-3 protein epsilon (14-3-3E)	YWHAE	Isoform 1 of 14-3-3 protein epsilon;Isoform SV of 14-3-3 protein epsilon	P62258-1;P62258;P62258-2;B4DJF2;B7ZA86	5	27	27	24	17	19	19	23	22	22	17	16	13	18	18	18	19	18	18	26	25	25	21	18	18	17	19	17	15	14	13	23	22	23
136	4248;13398;26366;31324;31416;43686	4365;13727;27013;32206;32308;44869	132253;132254;132255;132256;132257;132258;132259;132260;132261;132262;132263;132264;132265;132266;132267;132268;132269;402279;402280;402281;402282;402283;402284;402285;402286;402287;402288;402289;402290;402291;402292;402293;402294;402295;402296;402297;402298;818073;818074;818075;818076;818077;818078;818079;818080;818081;818082;818083;818084;818085;818086;818087;818088;818089;818090;818091;818092;…	82436;82437;82438;242183;242184;242185;242186;500473;500474;587835;587836;587837;590284;810534			IPI00000821;IPI00980261	IPI00000821;IPI00980261	6;4	6;4	6;4	39S ribosomal protein L16, mitochondrial	MRPL16;PNAS-111	39S ribosomal protein L16, mitochondrial;Uncharacterized protein	Q9NX20;E9PI14	2	6	6	6	3	2	3	0	0	0	3	2	2	0	0	0	4	3	4	2	0	1	4	4	3	0	0	0	2	2	2	1	0	0
137	3108;9270;17687;19242;24644;28699;30388	3202;9495;18123;19708;25249;29383;31256	98294;98295;98296;98297;98298;98299;98300;98301;98302;98303;98304;98305;98306;98307;98308;98309;98310;98311;98312;98313;280069;280070;280071;280072;280073;280074;280075;280076;280077;280078;280079;280080;542636;542637;542638;542639;542640;542641;542642;542643;542644;542645;542646;542647;542648;542649;542650;542651;542652;542653;542654;542655;542656;542657;542658;542659;542660;542661;542662;542663…	62498;62499;62500;169433;328566;328567;328568;328569;328570;328571;328572;328573;328574;328575;328576;328577;328578;328579;328580;328581;328582;328583;357489;357490;466523;466524;466525;466526;466527;466528;466529;466530;466531;466532;466533;466534;466535;466536;466537;541206;572721;572722			IPI00000845;IPI00942739;IPI01014048;IPI00976002;IPI00793449;IPI00976991;IPI00929645;IPI00749235;IPI00218653;IPI00296091;IPI00985310;IPI00911079;IPI00981435;IPI00910552;IPI00177936;IPI00908852;IPI00218655;IPI00299362;IPI00748576;IPI00871737;IPI01011160;IPI01013439;IPI00373897;IPI00219529;IPI00941442;IPI00219530;IPI00402365;IPI00938014;IPI01026550;IPI00955055;IPI00955038	IPI00000845;IPI00942739;IPI01014048;IPI00976002;IPI00793449;IPI00976991;IPI00929645;IPI00749235;IPI00218653;IPI00296091;IPI00985310;IPI00911079;IPI00981435;IPI00910552;IPI00177936;IPI00908852;IPI00218655;IPI00299362;IPI00748576;IPI00871737;IPI01011160	7;7;7;7;7;7;7;6;6;6;6;6;6;6;6;5;5;4;4;4;4;3;3;3;3;3;1;1;1;1;1	7;7;7;7;7;7;7;6;6;6;6;6;6;6;6;5;5;4;4;4;4;3;3;3;3;3;1;1;1;1;1	7;7;7;7;7;7;7;6;6;6;6;6;6;6;6;5;5;4;4;4;4;3;3;3;3;3;1;1;1;1;1	Alpha-dystrobrevin;Dystrobrevin alpha;Dystrophin-related protein 3;Dystrobrevin alpha isoform 2 variant;cDNA FLJ77455, highly similar to Homo sapiens dystrobrevin, alpha (DTNA), transcript variant 5, mRNA;Dystrobrevin, alpha, isoform CRA_g;cDNA FLJ53338, highly similar to Dystrobrevin alpha;cDNA FLJ56097, highly similar to Homo sapiens dystrobrevin, alpha (DTNA), transcript variant 2, mRNA;cDNA F…	DRP3;DTNA;hCG_2021826;DTNB	Uncharacterized protein;Isoform 1 of Dystrobrevin alpha;84 kDa protein;dystrobrevin alpha isoform 10;dystrobrevin alpha isoform 11;Uncharacterized protein;Isoform 2 of Dystrobrevin alpha;Isoform 3 of Dystrobrevin alpha;Isoform 4 of Dystrobrevin alpha;Isofo	F8WE01;Q9Y4J8-1;Q9Y4J8;Q59GK7;E9PEH8;F5H5C1;Q9Y4J8-2;Q9Y4J8-3;Q9Y4J8-4;Q9Y4J8-5;A8K541;B4DIR0;B7Z3X3;B4DIU8;Q9Y4J8-6;B4DGS6;Q9Y4J8-8;O60941-1;O60941;B7Z6A9;Q86VR4;B7Z733;Q1I0L3;B7Z202;E9PEY4;Q53T51;F5GZG4;Q53SF9	31	7	7	7	5	3	3	1	1	1	4	3	4	0	0	0	1	1	1	0	0	0	1	1	1	1	1	1	4	4	3	0	0	0
138	2757;10399;11890;12398;13300;14234;15140;15263;16775;21345;29304;33473;38057;38309;39298;45373;45990;46222	2841;10644;12178;12696;13622;14585;15518;15642;17190;21868;30062;34400;39090;39347;40366;46609;47233;47466	86831;86832;310792;310793;310794;310795;310796;310797;310798;310799;310800;310801;310802;310803;310804;310805;310806;310807;310808;310809;310810;310811;310812;310813;310814;310815;310816;310817;310818;310819;310820;310821;310822;310823;310824;357436;357437;357438;357439;357440;357441;357442;357443;371956;371957;371958;371959;371960;371961;371962;371963;371964;371965;371966;371967;371968;371969;37…	54600;186106;186107;186108;214475;214476;214477;223254;223255;223256;223257;223258;223259;223260;223261;223262;240514;240515;257063;276556;276557;276558;278953;278954;278955;278956;278957;278958;278959;278960;278961;278962;278963;278964;278965;278966;278967;278968;310343;310344;310345;310346;399002;399003;399004;552701;552702;552703;552704;552705;552706;622517;622518;696181;696182;696183;696184;6…			IPI00455210;IPI00000846;IPI01012026;IPI00152535;IPI00445286;IPI00910580;IPI00646871;IPI00879599;IPI01013311;IPI00879443	IPI00455210;IPI00000846;IPI01012026	18;18;18;4;4;2;1;1;1;1	18;18;18;4;4;2;1;1;1;1	15;15;15;2;2;1;0;0;1;0	ATP-dependent helicase CHD4;Chromodomain-helicase-DNA-binding protein 4;Mi-2 autoantigen 218 kDa protein;Mi2-beta;cDNA FLJ16830 fis, clone UTERU3022536, highly similar to Chromodomain helicase-DNA-binding protein 4 (EC 3.6.1.-);CHD4 protein	CHD4	Isoform 2 of Chromodomain-helicase-DNA-binding protein 4;Isoform 1 of Chromodomain-helicase-DNA-binding protein 4;Uncharacterized protein	Q14839-2;Q14839;Q14839-1;B3KY63;F5GWX5;Q05CG6;F5H2G1	10	18	18	15	11	11	10	1	1	1	7	10	11	0	0	0	7	8	7	1	1	1	9	10	6	3	2	3	5	5	6	1	1	3
139	6715;39105;44934	6891;40169;46154	206390;206391;206392;206393;206394;206395;1195788;1195789;1195790;1195791;1195792;1195793;1387003;1387004;1387005;1387006;1387007;1387008;1387009;1387010	129038;129039;129040;714826;714827;714828;834300;834301;834302			IPI00000848;IPI01008987;IPI00872703;IPI01008979;IPI00942788;IPI00973291;IPI00982058;IPI00012505;IPI00554657;IPI01008955	IPI00000848;IPI01008987;IPI00872703;IPI01008979;IPI00942788;IPI00973291;IPI00982058;IPI00012505	3;3;3;3;3;3;3;3;1;1	3;3;3;3;3;3;3;3;1;1	3;3;3;3;3;3;3;3;1;1	Membrane-type mosaic serine protease;Transmembrane protease serine 13;TMPRSS13 protein	MSP;TMPRSS11;TMPRSS13	63 kDa protein;Isoform 1 of Transmembrane protease serine 13;transmembrane protease serine 13 isoform 1;Uncharacterized protein;Uncharacterized protein;Isoform 5 of Transmembrane protease serine 13;transmembrane protease serine 13 isoform 2;Isoform 3 of Tr	Q9BYE2-1;Q9BYE2;E9PRA0;F8WAJ3;Q9BYE2-2;E9PHM4;Q1RMF8;Q9BYE2-5;E9PIJ5;Q9BYE2-3	10	3	3	3	0	0	0	0	0	0	0	0	0	0	0	0	0	0	0	0	0	0	0	0	0	0	0	0	3	3	3	1	0	0
140	2441;6608;12183;13547;17189;21185;21794;23367;23372;27513;28803;29111;29816;37125;37126;37396;40450;40500;41071	2505;6783;12474;13880;17611;21706;22323;23943;23948;28175;29501;29841;30631;38127;38128;38402;41551;41606;42192	77628;77629;77630;77631;77632;77633;77634;77635;77636;203575;203576;203577;203578;203579;203580;203581;365196;365197;365198;365199;365200;365201;365202;365203;365204;365205;365206;365207;365208;365209;365210;365211;365212;365213;365214;365215;365216;365217;365218;406665;406666;406667;406668;406669;406670;406671;406672;406673;406674;406675;406676;406677;406678;406679;406680;406681;406682;406683;40…	49331;127759;218961;218962;218963;218964;218965;218966;218967;218968;218969;218970;218971;218972;244759;244760;244761;244762;244763;244764;244765;318046;318047;318048;318049;318050;396533;396534;408784;408785;408786;408787;408788;408789;408790;408791;408792;408793;408794;408795;408796;408797;408798;408799;408800;408801;408802;408803;408804;408805;408806;408807;408808;408809;408810;408811;408812;4…			IPI00913848;IPI00000856;IPI01025386;IPI00383500;IPI01025497;IPI01025609;IPI01025993;IPI01024906	IPI00913848;IPI00000856;IPI01025386;IPI00383500	19;19;18;17;5;4;1;1	19;19;18;17;5;4;1;1	19;19;18;17;5;4;1;1	cDNA FLJ77570, highly similar to Homo sapiens pleckstrin homology domain containing, family C (with FERM domain) member 1 (PLEKHC1), mRNA;KINDLIN2 isoform 2;Fermitin family homolog 2;Kindlin-2;Mitogen-inducible gene 2 protein;Pleckstrin homology domain-containing family C member 1	FERMT2;KIND2;MIG2;PLEKHC1	fermitin family homolog 2 isoform 2;Isoform 1 of Fermitin family homolog 2;73 kDa protein;Isoform 2 of Fermitin family homolog 2	A8K6S3;B5TJY2;Q96AC1-1;Q96AC1;Q96AC1-2	8	19	19	19	0	0	0	13	16	16	0	0	1	13	14	14	2	0	1	12	9	13	0	1	2	8	10	9	0	0	0	8	8	3
141	9081;13357;24614;37223;37233;38684;40830	9306;13683;25218;38229;38239;39732;41944	274942;274943;274944;274945;274946;274947;274948;274949;274950;274951;274952;274953;274954;274955;274956;274957;274958;274959;274960;274961;274962;274963;274964;274965;274966;274967;274968;274969;274970;274971;274972;274973;274974;274975;274976;274977;274978;274979;274980;274981;274982;274983;274984;274985;274986;274987;274988;274989;274990;274991;274992;274993;274994;274995;274996;401045;401046;…	166491;166492;166493;166494;166495;166496;166497;166498;166499;166500;166501;166502;166503;166504;166505;166506;166507;166508;166509;166510;166511;241478;241479;466153;681957;681958;681959;681960;681961;681962;681963;682107;682108;682109;682110;682111;682112;682113;682114;706386;706387;752411;752412			IPI00000858;IPI00941607;IPI00921016;IPI00922214;IPI00941723;IPI01009325;IPI00946182;IPI00642023	IPI00000858;IPI00941607;IPI00921016;IPI00922214;IPI00941723;IPI01009325;IPI00946182	7;7;5;5;5;4;4;2	7;7;5;5;5;4;4;2	7;7;5;5;5;4;4;2	cDNA FLJ56180, highly similar to Negative elongation factor E;Negative elongation factor E;RNA-binding protein RD;cDNA FLJ52247, highly similar to Negative elongation factor E;RD RNA binding protein;cDNA FLJ56553, highly similar to Negative elongation factor E;RD RNA binding protein, isoform CRA_a	NELFE;RD;RDBP;DADB-122G4.4-011;DAMC-178C20.5-011;DAQB-331I12.3-011;DASS-107J21.4-011;XXbac-BCX116I9.1-011;XXbac-BPG116M5.4-011;hCG_43696;DADB-122G4.4-007;DAMC-178C20.5-007;DAQB-331I12.3-007;DASS-107J21.4-007;XXbac-BCX116I9.1-007;XXbac-BPG116M5.4-007;DADB-122G4.4-010;DAMC-178C20.5-010;DAQB-331I12.3-010;DASS-107J21.4-010;XXbac-BCX116I9.1-010;XXbac-BPG116M5.4-010	cDNA FLJ56180, highly similar to Negative elongation factor E;Negative elongation factor E;cDNA FLJ52247, highly similar to Negative elongation factor E;cDNA FLJ56553, highly similar to Negative elongation factor E;Uncharacterized protein;Uncharacterized p	B4DYX9;P18615;E9PCL7;B4DUN1;A2ABK2;B7Z6T4;A2ABK1;E9PD43;A2ABK3	8	7	7	7	3	4	2	2	4	3	4	4	3	3	2	2	0	0	1	2	3	3	2	2	2	3	2	3	4	3	3	3	3	2
142	512;14119;15012;22849;26412;28187;29211;29212;34166;34225;35220;39582;40777;46760;47122	528;14467;15381;23395;27059;28859;29961;29962;29963;35103;35162;36175;40659;41891;48023;48393	15670;15671;15672;15673;15674;424527;424528;424529;424530;424531;424532;424533;424534;424535;424536;424537;424538;424539;424540;424541;424542;424543;424544;424545;424546;424547;424548;424549;424550;424551;424552;424553;424554;424555;424556;454235;707559;707560;707561;707562;707563;707564;707565;707566;707567;707568;707569;707570;707571;707572;707573;707574;707575;707576;707577;707578;707579;70758…	10562;255290;255291;255292;255293;255294;255295;255296;255297;255298;255299;255300;255301;255302;255303;255304;255305;255306;255307;255308;255309;255310;255311;255312;255313;255314;255315;255316;255317;255318;255319;274070;433276;433277;433278;433279;433280;433281;433282;433283;433284;433285;433286;433287;433288;433289;433290;433291;433292;433293;433294;433295;433296;433297;433298;501647;501648;5…			IPI00000861;IPI00386803;IPI00883946;IPI00909481;IPI00909678;IPI00909939;IPI00015157;IPI00418240;IPI00956362	IPI00000861;IPI00386803;IPI00883946;IPI00909481;IPI00909678;IPI00909939	15;14;12;9;9;9;3;1;1	15;14;12;9;9;9;3;1;1	15;14;12;9;9;9;3;1;1	LIM and SH3 domain protein 1;Metastatic lymph node gene 50 protein;cDNA FLJ76601, highly similar to Homo sapiens LIM and SH3 protein 1 (LASP1), mRNA;Putative uncharacterized protein LASP1;cDNA FLJ58065, highly similar to LIM and SH3 domain protein 1;cDNA FLJ51834, highly similar to LIM and SH3 domain protein 1;cDNA FLJ52195, highly similar to LIM and SH3 domain protein 1	LASP1;MLN50	Isoform 1 of LIM and SH3 domain protein 1;Isoform 2 of LIM and SH3 domain protein 1;Uncharacterized protein;cDNA FLJ58065, highly similar to LIM and SH3 domain protein 1;cDNA FLJ51834, highly similar to LIM and SH3 domain protein 1;cDNA FLJ52195, highly si	Q14847-1;Q14847;A8K1D2;Q14847-2;C9JVR8;C9J9W2;B4DJI4;B4DGQ0;B4DIC4	9	15	15	15	0	1	1	13	11	11	1	0	0	8	10	9	0	0	0	8	8	10	0	0	0	8	9	9	1	1	2	10	11	12
143	391;463;513;600;2267;3833;4295;6472;7186;7493;11758;13410;14144;15031;16682;18428;19489;20676;22285;23515;24437;24445;24695;25620;26195;26954;27048;28421;31989;32533;36952;37177;38055;38399;40112;44317;44497;46614;47623;47649	404;479;529;617;2329;3945;4415;6645;7374;7691;12041;13740;14492;15400;17097;18877;19963;21190;22820;24094;25037;25045;25301;26252;26837;27608;27704;29094;32892;33443;37952;38181;39088;39438;41200;45526;45707;47871;48907;48933	11216;11217;11218;11219;11220;11221;11222;13802;13803;13804;13805;13806;13807;13808;13809;13810;13811;13812;13813;13814;13815;13816;15675;15676;15677;15678;15679;15680;15681;15682;15683;15684;15685;15686;15687;15688;15689;18492;18493;18494;18495;18496;18497;18498;18499;18500;18501;18502;18503;18504;18505;18506;18507;18508;18509;18510;71582;71583;71584;71585;71586;71587;71588;71589;71590;71591;715…	6417;8692;8693;8694;8695;8696;10563;10564;10565;12064;12065;12066;12067;12068;12069;45100;45101;45102;45103;45104;45105;45106;45107;45108;45109;45110;45111;45112;45113;45114;45115;45116;45117;45118;45119;45120;45121;45122;45123;45124;45125;45126;45127;45128;45129;45130;45131;45132;75899;83242;83243;83244;83245;125210;125211;125212;125213;125214;125215;125216;125217;125218;125219;125220;125221;125…			IPI00893918;IPI00000873;IPI00908612;IPI00646425;IPI00893487;IPI00793323;IPI00893211;IPI00788898;IPI00893333	IPI00893918;IPI00000873	40;40;14;14;11;6;6;4;3	40;40;14;14;11;6;6;4;3	40;40;14;14;11;6;6;4;3	Valyl-tRNA synthetase;Protein G7a;Valine--tRNA ligase	DAAP-21F2.2-001;DAMC-117B11.3-001;VARS;G7A;VARS2	Valyl-tRNA synthetase;Valyl-tRNA synthetase	B0V043;P26640	9	40	40	40	19	20	20	23	22	22	13	14	13	17	18	17	15	13	12	34	35	35	16	17	17	32	32	33	10	10	11	28	26	27
144	582;3469;3470;6012;14597;14598;16660;16661;20272;23168;26231;27758;28220;28221;32435;33299;33300;33785;35401;37405;38508;39844	599;3570;3571;3572;6165;14956;14957;17074;17075;20776;23740;26873;28426;28892;28893;33343;34225;34226;34714;36359;38411;39549;40931	18049;18050;18051;18052;18053;18054;18055;18056;18057;18058;18059;18060;18061;18062;18063;18064;18065;18066;18067;18068;18069;18070;18071;18072;18073;18074;18075;18076;18077;18078;18079;18080;18081;18082;18083;18084;18085;18086;18087;18088;18089;18090;18091;18092;18093;18094;18095;18096;109269;109270;109271;109272;109273;109274;109275;109276;109277;109278;109279;109280;109281;109282;109283;109284…	11849;11850;11851;11852;11853;11854;11855;11856;11857;11858;11859;11860;11861;11862;11863;11864;11865;11866;11867;11868;11869;11870;11871;11872;11873;11874;11875;11876;11877;11878;11879;11880;11881;11882;11883;11884;11885;11886;11887;11888;11889;11890;11891;11892;69112;69113;69114;69115;69116;69117;69118;69119;69120;69121;69122;69123;69124;69125;69126;69127;69128;69129;69130;69131;69132;69133;691…	61	21	IPI00000874;IPI00640741;IPI00641244	IPI00000874;IPI00640741;IPI00641244	22;18;11	22;18;11	17;14;6	Natural killer cell-enhancing factor A;Peroxiredoxin-1;Proliferation-associated gene protein;Thioredoxin peroxidase 2;Thioredoxin-dependent peroxide reductase 2;cDNA, FLJ92164, highly similar to Homo sapiens peroxiredoxin 1 (PRDX1), mRNA	PAGA;PAGB;PRDX1;TDPX2	Peroxiredoxin-1;19 kDa protein;11 kDa protein	Q06830;B2R4P2	3	22	22	17	10	10	9	20	19	19	9	10	10	17	15	16	1	2	2	6	6	8	2	2	3	5	6	5	9	9	9	19	18	17
145	320;794;795;979;4763;4772;5005;7531;7999;10743;10938;11627;12550;17925;18447;20440;22017;22767;23509;24071;24694;24711;26745;26746;28388;28626;29214;31064;32808;35231;36726;36727;40000;40400;40744;41387;41858;42335;42467;43560;43608;44487;46564;47454	331;820;821;1013;4892;4901;5139;7729;8205;11002;11201;11907;12852;18364;18896;20947;22550;23310;24088;24665;25300;25317;27397;27398;29061;29303;29966;31941;33720;36186;37723;37724;41087;41500;41855;42515;42997;43489;43623;44743;44791;45697;47820;48737	9410;9411;9412;9413;9414;9415;9416;9417;9418;9419;9420;9421;9422;9423;9424;9425;9426;9427;9428;9429;9430;9431;9432;9433;9434;9435;9436;9437;9438;9439;9440;9441;9442;9443;9444;9445;9446;9447;9448;9449;9450;9451;9452;9453;9454;9455;9456;9457;9458;9459;9460;9461;9462;9463;9464;9465;9466;9467;9468;9469;9470;9471;9472;9473;9474;9475;9476;9477;9478;9479;9480;9481;9482;9483;9484;9485;9486;24781;24782;24…	5453;5454;5455;5456;5457;5458;5459;5460;5461;5462;5463;5464;5465;5466;5467;5468;5469;5470;5471;5472;5473;5474;5475;5476;5477;5478;5479;5480;15856;15857;15858;15859;15860;15861;15862;15863;15864;15865;15866;15867;15868;15869;15870;15871;15872;15873;15874;15875;15876;15877;15878;15879;15880;15881;15882;15883;15884;15885;15886;15887;15888;15889;15890;15891;15892;15893;15894;15895;15896;15897;15898;1…			IPI00000877;IPI01011324;IPI00922838;IPI01010461;IPI00977915;IPI00982087;IPI01012802	IPI00000877;IPI01011324;IPI00922838;IPI01010461;IPI00977915;IPI00982087	44;43;41;37;29;28;8	44;43;41;37;29;28;8	20;19;18;16;6;20;5	150 kDa oxygen-regulated protein;170 kDa glucose-regulated protein;Hypoxia up-regulated protein 1;cDNA, FLJ94899, Homo sapiens hypoxia up-regulated 1 (HYOU1), mRNA;Oxigen-regulated protein 150;HYOU1 protein;cDNA FLJ45395 fis, clone BRHIP3027191, highly similar to 150 kDa oxygen-regulated protein (Orp150);cDNA FLJ54564, highly similar to 150 kDa oxygen-regulated protein (Orp150);cDNA FLJ56074, hig…	GRP170;HYOU1;ORP150;DKFZp686N08236	Hypoxia up-regulated protein 1;cDNA FLJ45395 fis, clone BRHIP3027191, highly similar to 150 kDa oxygen-regulated protein;cDNA FLJ56074, highly similar to 150 kDa oxygen-regulated protein;Uncharacterized protein;Uncharacterized protein;Uncharacterized prote	Q9Y4L1;A8C1Z0;Q6IN67;B3KXH0;B7Z766;B7Z2N4;E9PL22;F5H4Z5;F5H4X7;Q68D25;E9PJ21;F5GWH9;Q05D91;B7Z602;E9PSI5;F5GXI3;Q9BST8	7	44	44	20	13	15	15	35	34	37	11	8	9	35	35	36	28	29	25	38	35	36	24	26	27	36	34	35	23	25	23	32	32	30
146	35667;41189	36628;42313	1094227;1094228;1094229;1094230;1094231;1094232;1094233;1094234;1094235;1094236;1264175;1264176;1264177;1264178;1264179;1264180;1264181;1264182;1264183;1264184;1264185;1264186;1264187;1264188;1264189;1264190;1264191;1264192;1264193;1264194;1264195;1264196;1264197;1264198;1264199;1264200;1264201;1264202;1264203;1264204	654578;758473;758474;758475;758476;758477;758478;758479;758480;758481;758482;758483;758484;758485;758486;758487;758488;758489;758490;758491;758492;758493;758494;758495;758496			IPI00008833;IPI00000912	IPI00008833;IPI00000912	2;2	2;2	2;2	Jumping translocation breakpoint protein;Prostate androgen-regulated protein;Protein JTB	JTB	Isoform 1 of Protein JTB;Isoform 2 of Protein JTB	O76095-1;O76095;O76095-2	2	2	2	2	1	1	1	0	0	0	1	1	1	0	0	0	1	1	1	0	0	0	1	1	1	0	0	0	1	1	1	0	0	0
147	11491;24435	11768;25035	343386;343387;343388;343389;343390;343391;756689;756690;756691;756692;756693;756694;756695;756696;756697;756698;756699;756700;756701;756702;756703;756704;756705;756706;756707;756708;756709;756710;756711;756712;756713;756714;756715;756716;756717	204437;204438;204439;204440;463178;463179;463180;463181;463182;463183;463184;463185;463186;463187;463188;463189;463190;463191;463192;463193;463194;463195;463196			IPI00000948;IPI00927538;IPI00927756	IPI00000948;IPI00927538;IPI00927756	2;2;1	2;2;1	2;2;1	Transducin beta-like protein 2;Williams-Beuren syndrome chromosomal region 13 protein;WS beta-transducin repeats protein;cDNA, FLJ95314, highly similar to Homo sapiens transducin (beta)-like 2 (TBL2), transcript variant 1, mRNA;cDNA FLJ55528, highly similar to Transducin beta-like 2 protein;cDNA FLJ90138 fis, clone HEMBB1000905, weakly similar to TRANSCRIPTIONAL REPRESSOR RCO-1;cDNA FLJ56267, hig…	TBL2;UNQ563/PRO1125;WBSCR13	Transducin beta-like protein 2;Uncharacterized protein;Uncharacterized protein	Q9Y4P3;B2RB52;B4DY50;Q8N2L6;B4DY59;E9PF19;F2Z3G3;Q96E41	3	2	2	2	1	1	1	0	0	0	1	1	1	0	0	0	1	1	1	0	0	0	1	1	1	0	0	0	1	1	1	0	0	0
148	13329	13654	400276;400277;400278;400279;400280;400281;400282;400283;400284;400285;400286;400287;400288;400289;400290;400291;400292;400293;400294;400295;400296;400297;400298;400299;400300;400301;400302;400303;400304;400305;400306	240995;240996;240997;240998;240999;241000;241001;241002;241003;241004;241005;241006;241007;241008;241009;241010;241011;241012;241013;241014;241015;241016;241017;241018;241019;241020;241021;241022;241023;241024;241025;241026;241027;241028;241029;241030;241031;241032;241033;241034;241035;241036;241037			IPI00000980;IPI00893222	IPI00000980;IPI00893222	1;1	1;1	1;1	Mitochondrial import receptor subunit TOM7 homolog;Translocase of outer membrane 7 kDa subunit homolog;Putative uncharacterized protein TOM7;TOMM7 protein;Translocase of outer mitochondrial membrane 7 homolog (Yeast);Translocase of outer mitochondrial membrane 7 homolog (Yeast), isoform CRA_b;Putative uncharacterized protein TOMM7;Translocase of outer mitochondrial membrane 7 homolog (Yeast), iso…	AD-014;TOM7;TOMM07;TOMM7;hCG_1659575	Mitochondrial import receptor subunit TOM7 homolog;Uncharacterized protein	Q9P0U1;Q75MR5;B5MD00	2	1	1	1	1	1	1	0	0	0	1	1	1	0	0	0	1	1	1	0	0	0	1	1	1	0	0	0	1	1	1	0	0	0
149	29102;34593;38837;40671;42010;42063	29830;35532;39896;41781;43154;43208	904248;1062913;1062914;1062915;1062916;1062917;1062918;1062919;1062920;1062921;1062922;1062923;1062924;1062925;1062926;1062927;1062928;1062929;1062930;1062931;1062932;1062933;1062934;1062935;1062936;1062937;1062938;1062939;1062940;1062941;1062942;1062943;1062944;1062945;1062946;1062947;1062948;1187379;1187380;1187381;1187382;1187383;1187384;1187385;1187386;1187387;1187388;1187389;1249314;1249315;…	548710;638387;638388;638389;638390;638391;638392;638393;638394;638395;638396;709198;709199;750008;750009;750010;750011;750012;750013;750014;750015;775772;776601;776602			IPI00001007;IPI01022011	IPI00001007;IPI01022011	6;3	4;1	4;1	RNA-binding protein Musashi homolog 1;cDNA FLJ13200 fis, clone NT2RP3004490, highly similar to RNA-binding protein Musashi homolog 1	MSI1	RNA-binding protein Musashi homolog 1;Protein	O43347;B3KN16	2	6	4	4	2	1	2	3	4	2	4	3	2	2	2	2	1	1	1	1	0	1	1	1	0	0	1	0	0	1	0	0	0	0
150	3384;8186;25088	3482;8395;25710	106861;106862;106863;106864;106865;106866;106867;106868;106869;249006;249007;249008;249009;249010;249011;249012;249013;249014;249015;249016;249017;249018;249019;249020;249021;249022;249023;249024;249025;249026;249027;249028;249029;249030;249031;249032;776662;776663;776664;776665;776666;776667;776668;776669;776670;776671;776672;776673;776674;776675;776676;776677;776678;776679;776680;776681;776682;…	67599;152191;152192;152193;152194;152195;152196;152197;152198;152199;152200;152201;152202;152203;152204;152205;152206;152207;152208;152209;152210;152211;152212;152213;152214;152215;152216;474794;474795;474796;474797;474798;474799;474800;474801;474802;474803;474804;474805;474806;474807;474808;474809;474810;474811;474812;474813;474814;474815;474816;474817;474818;474819;474820;474821;474822			IPI00001022;IPI00328714;IPI00382557	IPI00001022	3;1;1	3;1;1	3;1;1	Myofibrillogenesis regulator 1;Paroxysmal nonkinesiogenic dyskinesia protein;Probable hydrolase PNKD;Trans-activated by hepatitis C virus core protein 2	FKSG19;KIAA1184;MR1;PNKD;TAHCCP2;UNQ2491/PRO5778	Isoform 2 of Probable hydrolase PNKD	Q8N490-2;Q8N490	3	3	3	3	1	2	2	0	1	0	2	2	2	0	0	1	1	0	1	0	0	0	2	2	2	0	0	0	2	2	2	0	0	1
151	3462;4899;5667;10243;10819;10820;12334;13412;14662;15072;16180;16585;16986;18233;18854;19289;21017;21763;25735;25736;26984;27495;27998;28395;28410;28527;28788;30287;30403;30885;33274;33519;34621;38485;38486;40733;40889;41252;41268;41838;42874;42987;43486;44606;44677;45047	3562;5030;5815;10486;11081;11082;12628;13742;15024;15445;15446;16585;16999;17406;18677;19316;19756;19757;21533;22292;26368;26369;27639;28156;28669;29068;29083;29200;29485;31149;31272;31759;34199;34446;35561;39526;39527;41844;42004;42378;42394;42977;44044;44157;44666;45819;45891;46271	109031;109032;109033;109034;109035;109036;109037;109038;109039;109040;109041;109042;109043;109044;109045;109046;109047;109048;109049;109050;109051;109052;109053;109054;109055;150390;150391;150392;150393;150394;150395;150396;150397;150398;150399;150400;150401;150402;150403;150404;150405;150406;150407;150408;150409;150410;150411;150412;150413;150414;150415;150416;150417;150418;150419;172835;172836;…	68981;68982;68983;68984;68985;68986;68987;68988;68989;68990;68991;68992;68993;68994;68995;68996;68997;68998;68999;69000;69001;69002;69003;69004;69005;69006;69007;69008;69009;69010;93142;93143;93144;93145;93146;106241;106242;106243;106244;106245;106246;106247;106248;106249;106250;106251;106252;106253;106254;106255;106256;106257;106258;106259;106260;106261;106262;106263;106264;106265;106266;106267;…	62;63	300;336	IPI01015191;IPI00001091;IPI01017936	IPI01015191;IPI00001091	46;46;1	46;46;1	45;45;1	Similar to AFG3 ATPase family gene 3-like 2 (Yeast);AFG3-like protein 2;Paraplegin-like protein;AFG3 ATPase family gene 3-like 2 (Yeast), isoform CRA_a	AFG3L2;hCG_38275	Similar to AFG3 ATPase family gene 3-like 2 (Fragment);AFG3-like protein 2	Q8TA92;Q9Y4W6;D3DUJ0	3	46	46	45	40	38	34	4	3	2	39	38	39	3	3	3	37	37	38	4	4	7	38	38	37	4	6	7	36	36	34	5	3	2
152	21333	21856	655520;655521;655522;655523;655524;655525;655526;655527;655528;655529;655530;655531;655532;655533;655534;655535;655536;655537;655538;655539	398701;398702;398703;398704;398705;398706			IPI00001141	IPI00001141	1	1	1	Mitochondrial import inner membrane translocase subunit Tim22;Testis-expressed sequence 4	TEX4;TIM22;TIMM22	Mitochondrial import inner membrane translocase subunit Tim22	Q9Y584	1	1	1	1	0	0	0	0	0	0	0	0	0	0	0	0	0	0	0	0	0	0	1	0	1	0	0	0	1	1	1	0	0	0
153	23401;46603	23978;47860	725878;725879;725880;725881;725882;725883;725884;725885;725886;725887;725888;725889;725890;725891;725892;725893;725894;725895;725896;725897;725898;725899;725900;725901;725902;725903;725904;725905;725906;725907;725908;725909;725910;725911;725912;725913;725914;725915;1436602;1436603;1436604;1436605;1436606;1436607;1436608;1436609;1436610;1436611;1436612;1436613;1436614;1436615;1436616;1436617;14366…	444000;444001;444002;444003;866331;866332			IPI00001146	IPI00001146	2	2	2	U6 snRNA-associated Sm-like protein LSm6;cDNA, FLJ92408, Homo sapiens LSM6 homolog, U6 small nuclear RNA associated (S.cerevisiae) (LSM6), mRNA;LSM6 homolog, U6 small nuclear RNA associated (S. cerevisiae), isoform CRA_a;Putative uncharacterized protein LSM6	LSM6;hCG_38979	U6 snRNA-associated Sm-like protein LSm6	P62312;Q4W5J5	1	2	2	2	0	0	0	2	2	2	1	2	2	2	2	2	0	0	0	2	1	2	0	0	0	2	2	2	0	0	0	2	2	2
154	117;265;404;1622;2173;2336;4148;4375;4392;5531;5808;7811;8075;8678;8679;9927;12288;12907;13094;13118;13315;13746;13860;13900;14641;15067;16756;16832;16881;17951;18777;19788;21150;21151;22016;22449;22913;22951;23080;23081;23693;25165;25181;25248;25441;25684;26115;26755;27419;28656;30026;30083;30989;31236;31469;31470;32840;33282;33445;35664;36377;37070;37071;37338;37689;39445;42796;42838;43045;4305…	120;272;417;1671;2234;2400;4265;4495;4512;5677;5957;8016;8283;8896;8897;10168;12582;13224;13412;13436;13638;14085;14200;14242;15000;15438;17171;17248;17298;18391;19237;20270;21671;21672;22549;22986;23461;23504;23649;23650;24276;25788;25805;25872;26070;26316;26754;27407;28080;29335;30867;30928;31864;32115;32362;32363;33753;34207;34372;36625;37362;38072;38073;38344;38711;38712;40521;43964;44006;442…	3336;3337;3338;3339;3340;3341;3342;3343;3344;3345;3346;3347;3348;3349;3350;3351;3352;3353;3354;3355;3356;3357;3358;3359;3360;3361;3362;3363;3364;3365;3366;3367;3368;3369;3370;3371;3372;3373;3374;3375;3376;3377;3378;3379;3380;3381;3382;3383;3384;7645;7646;7647;7648;7649;7650;7651;7652;7653;7654;7655;7656;7657;7658;7659;7660;7661;7662;7663;7664;7665;7666;7667;7668;7669;7670;7671;7672;7673;7674;7675…	1913;1914;1915;1916;1917;1918;1919;1920;1921;1922;1923;1924;1925;1926;1927;1928;1929;1930;1931;1932;1933;1934;1935;1936;1937;1938;1939;1940;4458;4459;4460;4461;4462;4463;4464;4465;4466;4467;4468;4469;4470;4471;4472;4473;4474;4475;4476;4477;6528;6529;6530;6531;6532;6533;6534;6535;6536;6537;6538;6539;6540;6541;6542;6543;6544;6545;6546;6547;6548;6549;6550;6551;6552;6553;6554;6555;6556;6557;6558;6559…	64	297	IPI00001159	IPI00001159	78	78	78	GCN1-like protein 1;Translational activator GCN1;cDNA FLJ54481, highly similar to GCN1-like protein 1	GCN1L1;KIAA0219	Translational activator GCN1	Q92616;B4DM32;E1NZA1	1	78	78	78	60	62	63	45	45	43	46	40	43	13	12	12	59	58	62	47	47	48	54	51	52	37	38	40	54	52	53	49	50	50
155	11870;17075;28489;29390;29391;31649;34180;35477;35914;36636;43626;44367;47478	12158;17495;29162;30155;30156;32545;35117;36436;36885;37632;44809;45576;48761	356799;356800;356801;356802;356803;356804;356805;356806;356807;356808;356809;356810;356811;356812;356813;356814;356815;356816;356817;521294;521295;521296;521297;521298;521299;521300;521301;521302;521303;521304;521305;885260;885261;885262;885263;885264;885265;885266;885267;885268;885269;885270;885271;885272;885273;885274;885275;885276;913605;913606;913607;913608;913609;913610;913611;913612;913613;…	214195;214196;214197;316109;316110;537826;537827;537828;537829;537830;553999;554000;554001;554002;593945;593946;593947;593948;593949;593950;631763;651961;651962;651963;651964;651965;659287;671177;671178;809676;809677;824990;824991;824992;882797;882798;882799;882800			IPI00001287;IPI00514791;IPI00514321	IPI00001287;IPI00514791	13;9;5	13;9;5	13;9;5	Uncharacterized protein C20orf72;Chromosome 20 open reading frame 72	C20orf72;RP11-504H3.1-003	Uncharacterized protein C20orf72;Uncharacterized protein	Q9BQP7;Q5QPE7	3	13	13	13	6	6	6	4	4	4	6	6	6	5	5	4	1	5	1	1	1	1	3	3	2	2	2	3	1	3	0	2	2	2
156	11113;39937	11380;41024	331537;331538;331539;331540;331541;331542;331543;331544;331545;331546;331547;331548;331549;331550;331551;331552;331553;331554;331555;331556;331557;331558;331559;331560;331561;331562;331563;331564;331565;331566;331567;331568;331569;331570;331571;331572;331573;331574;331575;331576;331577;331578;331579;331580;331581;331582;331583;331584;1223788	197281;197282;197283;197284;197285;197286;197287;197288;197289;197290;197291;197292;197293;197294;197295;197296;197297;197298;197299;197300;197301;197302;197303;197304;197305;197306;197307;197308;197309;197310;197311;197312;197313;197314;197315;197316;197317;197318;197319;197320;197321;197322;197323;197324;197325;197326;197327;197328;197329;197330;197331;197332;197333;197334;197335;197336;197337;…			IPI00001453	IPI00001453	2	1	1	66 kDa neurofilament protein;Alpha-internexin;Neurofilament 5;cDNA FLJ57501, highly similar to Alpha-internexin;Internexin neuronal intermediate filament protein, alpha variant	INA;NEF5	Alpha-internexin	Q16352;B4DE66;Q59EM6	1	2	1	1	1	1	1	1	1	1	1	1	1	1	1	1	1	1	1	2	1	1	1	1	1	1	1	1	0	0	0	0	1	0
157	23133;43074	23705;44246	717298;717299;717300;717301;717302;1325944;1325945;1325946;1325947;1325948;1325949;1325950;1325951;1325952;1325953;1325954;1325955;1325956;1325957;1325958;1325959;1325960	439346;796654			IPI00001458;IPI00795298	IPI00001458;IPI00795298	2;1	2;1	2;1	Kinetochore-associated protein 1;Rough deal homolog;cDNA FLJ55944, highly similar to Kinetochore-associated protein 1;cDNA FLJ61510, highly similar to Kinetochore-associated protein 1	KIAA0166;KNTC1	Kinetochore-associated protein 1;cDNA FLJ61510, highly similar to Kinetochore-associated protein 1	P50748;B4DDZ9;B4E0D8;E7ES84	2	2	2	2	0	0	0	1	1	2	0	0	0	0	0	0	0	0	0	0	0	0	0	0	0	0	0	0	0	0	0	2	1	1
158	3359;6309;17638;25005;28160;45739;47410	3457;6471;18074;25617;28832;46978;48693	106246;106247;106248;106249;106250;106251;106252;106253;106254;194218;194219;194220;194221;194222;194223;194224;194225;194226;194227;541115;541116;541117;541118;541119;541120;541121;541122;541123;541124;541125;541126;541127;541128;541129;541130;773945;773946;773947;773948;773949;773950;773951;773952;773953;773954;773955;773956;773957;773958;773959;773960;773961;773962;773963;773964;773965;773966;…	67321;67322;67323;121617;121618;327909;327910;327911;327912;473097;473098;473099;473100;533040;533041;533042;850182;850183;850184;850185;850186;850187;850188;850189;850190;850191;850192;850193;850194;850195;850196;850197;850198;850199;850200;850201;850202;850203;850204;850205;850206;850207;850208;850209;850210;850211;850212;850213;850214;850215;850216;850217;850218;850219;850220;850221;850222;850…			IPI00893067;IPI00001466;IPI00854834;IPI01018328	IPI00893067;IPI00001466;IPI00854834	7;7;6;3	7;7;6;3	7;7;6;3	Putative uncharacterized protein EML4;Echinoderm microtubule-associated protein-like 4;Restrictedly overexpressed proliferation-associated protein;Ropp 120;EML4 protein;cDNA FLJ55069, highly similar to Echinoderm microtubule-associated protein-like 4	EML4;C2orf2;EMAPL4	Uncharacterized protein;Echinoderm microtubule-associated protein-like 4;echinoderm microtubule-associated protein-like 4 isoform b	B5MBZ0;Q9HC35;A6H8Y6;B4DIT9;B5MCW9;F2Z2U0	4	7	7	7	1	0	0	4	6	7	1	1	1	3	4	4	1	1	1	5	5	5	1	1	1	3	4	3	0	0	0	3	2	2
159	140;3084;17133;17763;20124	143;3176;17555;18200;20619	3847;3848;3849;3850;3851;97564;97565;97566;97567;97568;97569;97570;97571;97572;97573;97574;97575;523080;523081;523082;544784;544785;544786;544787;544788;544789;544790;544791;544792;544793;544794;544795;544796;544797;544798;616969;616970	2207;2208;2209;62095;62096;317227;329851;375443;375444			IPI00657861;IPI00001477;IPI00965006;IPI00219996;IPI00985399;IPI01011183;IPI01020875;IPI00747286;IPI00966862;IPI00964061;IPI00966799	IPI00657861;IPI00001477;IPI00965006;IPI00219996;IPI00985399;IPI01011183;IPI01020875;IPI00747286;IPI00966862	5;5;5;5;4;4;3;3;3;1;1	4;4;4;4;3;3;3;3;2;1;1	4;4;4;4;3;3;3;3;2;1;1	CD167 antigen-like family member A;Cell adhesion kinase;Discoidin receptor tyrosine kinase;Epithelial discoidin domain-containing receptor 1;HGK2;Mammary carcinoma kinase 10;Protein-tyrosine kinase 3A;Protein-tyrosine kinase RTK-6;TRK E;Tyrosine kinase DDR;Tyrosine-protein kinase CAK;cDNA FLJ56035, highly similar to Epithelial discoidin domain-containing receptor 1 (EC 2.7.10.1);Discoidin domain …	CAK;DDR1;EDDR1;NEP;NTRK4;PTK3A;RTK6;TRKE;DADB-160J14.2-018;DAMA-342O2.2-018;DAQB-11J22.3-018;XXbac-BCX105N19.2-018;XXbac-BPG70P20.1-018;XXbac-BCX105N19.2-007;DADB-160J14.2-007;DAMA-342O2.2-007;DAQB-11J22.3-007;XXbac-BPG70P20.1-007	Isoform 4 of Epithelial discoidin domain-containing receptor 1;Isoform 1 of Epithelial discoidin domain-containing receptor 1;epithelial discoidin domain-containing receptor 1 isoform 6 precursor;Isoform 2 of Epithelial discoidin domain-containing receptor	Q08345-5;Q08345;Q08345-1;B7Z2K0;Q08345-2;F5H786;Q96T61;A2ABL4;A2ABL3;F8VYL2;A2ABM8;Q6ZNR9	11	5	4	4	1	0	1	0	0	0	1	0	0	0	0	0	1	0	1	0	0	0	0	0	1	0	0	0	3	2	2	0	1	0
160	5117;22894	5254;23440	156935;156936;709393;709394;709395	96981;96982;434343;434344;434345			IPI00001538;IPI00946452	IPI00001538;IPI00946452	2;1	2;1	2;1	Fracture callus protein 1;FxC1;Mitochondrial import inner membrane translocase subunit Tim9 B;TIMM10B;cDNA FLJ11268 fis, clone PLACE1009186, highly similar to Mitochondrial import inner membrane translocase subunit Tim9B;cDNA, FLJ92024, Homo sapiens fracture callus 1 homolog (rat) (FXC1), mRNA;Fracture callus 1 homolog (Rat)	FXC1;TIM9B;TIMM9B;hCG_1992888	Mitochondrial import inner membrane translocase subunit Tim9 B;Uncharacterized protein	Q9Y5J6;B2R4A9;F2Z2B0	2	2	2	2	0	0	0	0	0	0	0	0	0	0	0	0	0	0	0	0	0	0	0	0	0	0	0	0	0	0	0	0	0	0
161	316;5185;5397;6263;8019;10600;17128;19045;25332;26042;32609;34350;35405;40638;44782	327;5324;5542;6422;8225;10854;17550;19509;25958;26680;33520;35287;36363;41747;45998	9289;9290;9291;9292;9293;9294;9295;9296;9297;9298;9299;9300;9301;9302;9303;9304;9305;9306;9307;9308;9309;9310;9311;9312;9313;9314;9315;9316;9317;9318;9319;9320;9321;9322;9323;9324;9325;9326;9327;9328;9329;9330;9331;9332;9333;9334;9335;9336;9337;9338;158835;158836;158837;158838;158839;158840;158841;158842;158843;158844;158845;158846;158847;158848;158849;158850;158851;158852;158853;158854;158855;15…	5395;5396;5397;5398;5399;5400;5401;5402;5403;5404;5405;5406;5407;5408;5409;5410;5411;5412;5413;5414;5415;5416;5417;5418;5419;5420;5421;5422;5423;5424;5425;5426;5427;5428;98102;98103;98104;98105;98106;98107;98108;102241;102242;102243;102244;102245;102246;102247;120651;120652;120653;120654;120655;120656;120657;120658;120659;120660;120661;120662;120663;120664;120665;120666;120667;120668;120669;12067…			IPI00001539	IPI00001539	15	15	15	3-ketoacyl-CoA thiolase, mitochondrial;Acetyl-CoA acyltransferase;Beta-ketothiolase;Mitochondrial 3-oxoacyl-CoA thiolase;T1;cDNA, FLJ95265, highly similar to Homo sapiens acetyl-Coenzyme A acyltransferase 2 (mitochondrial 3-oxoacyl-Coenzyme A thiolase) (ACAA2), nuclear gene encoding mitochondrial protein, mRNA;cDNA FLJ30111 fis, clone BNGH42000360, highly similar to 3-ketoacyl-CoA thiolase, mitoc…	ACAA2	3-ketoacyl-CoA thiolase, mitochondrial	P42765;B2RB23;B3KNP8	1	15	15	15	9	12	11	6	9	9	10	8	10	8	8	9	11	13	13	11	10	10	12	12	13	7	8	8	0	1	0	4	2	3
162	362;1381;8336;10876;12649;25438	373;1426;8547;11138;12951;26067	10414;10415;10416;10417;10418;10419;10420;43556;43557;43558;43559;43560;43561;43562;43563;43564;43565;43566;43567;43568;43569;43570;43571;43572;252726;252727;252728;252729;252730;252731;252732;252733;252734;252735;252736;252737;325040;325041;325042;325043;325044;325045;325046;325047;325048;325049;325050;325051;325052;325053;325054;325055;325056;325057;325058;325059;325060;325061;325062;325063;325…	5914;28015;28016;28017;28018;153925;153926;153927;153928;153929;193910;193911;193912;193913;193914;193915;193916;193917;193918;193919;193920;193921;193922;193923;193924;193925;193926;193927;193928;193929;193930;227886;227887;227888;227889;227890;227891;227892;227893;227894;227895;227896;227897;227898;227899;227900;227901;227902;227903;227904;227905;227906;227907;227908;227909;227910;227911;480473…			IPI00001541;IPI01025955;IPI01026459;IPI01026499	IPI00001541;IPI01025955;IPI01026459	6;4;3;1	6;4;3;1	6;4;3;1	Mitochondrial import inner membrane translocase subunit Tim9	TIM9;TIM9A;TIMM9;TIMM9A	Mitochondrial import inner membrane translocase subunit Tim9;8 kDa protein;5 kDa protein	Q9Y5J7	4	6	6	6	2	2	2	1	0	0	4	4	3	1	0	0	2	2	3	1	0	0	3	2	2	1	1	1	5	3	4	0	0	0
163	1986;8497;23898	2043;8711;24487	61773;61774;61775;61776;61777;61778;61779;61780;61781;61782;61783;61784;61785;61786;61787;257329;257330;257331;257332;257333;257334;257335;257336;257337;257338;257339;257340;257341;257342;257343;740708;740709;740710;740711;740712;740713;740714;740715;740716;740717;740718;740719;740720;740721;740722;740723;740724;740725;740726;740727;740728;740729;740730;740731	39094;39095;39096;39097;39098;39099;39100;156207;453969;453970;453971;453972;453973;453974			IPI00001560;IPI00942408;IPI00001563;IPI00030733	IPI00001560;IPI00942408	3;3;1;1	3;3;1;1	3;3;1;1	Cyclin-dependent kinase 4 inhibitor A;Cyclin-dependent kinase inhibitor 2A, isoforms 1/2/3;Multiple tumor suppressor 1;p16-INK4a;Cyclin-dependent kinase inhibitor;Cyclin-dependent kinase inhibitor 2A	CDKN2;CDKN2A;MTS1	cyclin-dependent kinase inhibitor 2A isoform 5;Isoform 1 of Cyclin-dependent kinase inhibitor 2A, isoforms 1/2/3	P42771-2;P42771;A5X2G7;A7LNE7;P42771-1	4	3	3	3	0	0	0	2	3	2	0	0	0	2	3	3	0	0	0	0	0	1	0	0	0	1	1	1	0	0	1	0	0	0
164	192;193;6410;28743;29431;39862	196;197;6579;29434;30200;40949	5540;5541;5542;5543;5544;5545;5546;5547;5548;5549;5550;5551;5552;5553;5554;5555;5556;5557;5558;5559;5560;5561;5562;5563;5564;5565;5566;5567;5568;5569;5570;5571;5572;5573;5574;5575;5576;197668;197669;197670;197671;197672;197673;197674;197675;197676;197677;197678;197679;197680;197681;197682;197683;197684;197685;197686;197687;197688;197689;197690;197691;197692;197693;197694;197695;197696;197697;1976…	3268;3269;3270;3271;3272;3273;3274;3275;3276;3277;3278;3279;3280;3281;3282;124077;124078;124079;124080;124081;124082;542635;554656;554657;554658;554659;554660;731836;731837;731838;731839;731840;731841;731842;731843;731844;731845;731846			IPI00001568;IPI01026536;IPI01025474;IPI01026192;IPI01025217;IPI00385952;IPI01025577;IPI01025845;IPI01026314;IPI01025335	IPI00001568;IPI01026536;IPI01025474;IPI01026192;IPI01025217	6;5;4;4;3;2;2;2;2;1	6;5;4;4;3;2;2;2;2;1	6;5;4;4;3;2;2;2;2;1	Vacuolar proton pump subunit D;V-ATPase 28 kDa accessory protein;V-type proton ATPase subunit D;ATPase, H+ transporting, lysosomal 34kDa, V1 subunit D;Vacuolar ATP synthase subunit D homolog	ATP6M;ATP6V1D;VATD	V-type proton ATPase subunit D;22 kDa protein;18 kDa protein;17 kDa protein;20 kDa protein	Q9Y5K8;Q6PJ05;Q8N5Z9;Q9H3H0	10	6	6	6	2	3	2	3	3	3	3	1	1	2	1	2	0	1	0	4	4	4	1	2	0	4	5	4	3	4	4	4	3	4
165	476;739;3555;21297	492;764;3659;21819	14761;14762;14763;14764;14765;14766;14767;14768;14769;23318;23319;23320;23321;23322;112197;112198;112199;112200;112201;112202;112203;112204;112205;654517;654518;654519;654520;654521;654522;654523;654524;654525;654526;654527;654528	10019;10020;10021;10022;10023;10024;15034;15035;70733;398057			IPI00974191;IPI00001580;IPI00760784;IPI00760582	IPI00974191;IPI00001580;IPI00760784;IPI00760582	4;4;2;2	4;4;2;2	4;4;2;2	Putative uncharacterized protein;FYVE and coiled-coil domain-containing protein 1;Zinc finger FYVE domain-containing protein 7	FYCO1;ZFYVE7	Uncharacterized protein;Isoform 1 of FYVE and coiled-coil domain-containing protein 1;Isoform 2 of FYVE and coiled-coil domain-containing protein 1;Isoform 3 of FYVE and coiled-coil domain-containing protein 1	B7ZKT7;Q9BQS8-1;Q9BQS8;Q9BQS8-2;Q9BQS8-3	4	4	4	4	0	0	0	0	0	0	0	0	0	0	1	0	0	1	1	0	0	0	1	1	1	1	1	1	0	0	0	1	1	1
166	4350;18780;44509;47151	4470;19240;45719;48424	134544;134545;134546;134547;134548;134549;134550;134551;134552;134553;576519;576520;576521;576522;576523;576524;576525;576526;576527;576528;576529;576530;576531;576532;576533;576534;576535;576536;576537;576538;1374315;1374316;1374317;1374318;1374319;1374320;1374321;1374322;1374323;1374324;1374325;1374326;1374327;1374328;1374329;1374330;1374331;1374332;1374333;1374334;1374335;1374336;1374337;13743…	83671;83672;83673;83674;350776;350777;350778;350779;350780;350781;350782;350783;350784;350785;350786;350787;350788;350789;827467;827468;827469;827470;827471;827472;827473;827474;827475;827476;827477;827478;827479;827480;827481;827482;827483;827484;827485;827486;827487;827488;827489;827490;827491;827492;827493;827494;827495;827496;827497;827498;827499;876507;876508;876509;876510;876511;876512;8765…			IPI00001589	IPI00001589	4	4	4	Mitochondrial import inner membrane translocase subunit Tim13	TIM13B;TIMM13;TIMM13A;TIMM13B	Mitochondrial import inner membrane translocase subunit Tim13	Q9Y5L4	1	4	4	4	2	1	3	2	2	1	3	2	2	2	2	2	1	1	1	3	1	2	1	1	1	3	4	3	0	1	1	1	2	2
167	4162;7234;23531;45936	4279;7422;24110;47178	130488;130489;130490;130491;130492;130493;130494;130495;130496;130497;130498;130499;130500;130501;130502;130503;130504;130505;130506;130507;130508;130509;130510;130511;130512;130513;130514;130515;130516;130517;130518;130519;130520;130521;130522;130523;130524;130525;130526;221746;221747;221748;221749;221750;221751;221752;221753;221754;221755;221756;221757;221758;221759;221760;221761;221762;221763;…	81646;81647;81648;81649;81650;81651;81652;81653;81654;81655;81656;81657;137597;137598;137599;137600;137601;137602;137603;137604;137605;137606;137607;137608;137609;137610;137611;137612;137613;137614;137615;137616;137617;137618;137619;137620;137621;137622;137623;137624;137625;137626;137627;137628;137629;137630;137631;137632;137633;137634;137635;137636;137637;137638;137639;137640;137641;137642;13764…			IPI00470529;IPI00940949;IPI00001592;IPI01015913;IPI01020806;IPI00979896;IPI00910425	IPI00470529;IPI00940949;IPI00001592;IPI01015913;IPI01020806;IPI00979896;IPI00910425	4;4;4;4;4;4;3	4;4;4;4;4;4;3	4;4;4;4;4;4;3	cDNA FLJ56293, highly similar to Transmembrane glycoprotein NMB;Transmembrane glycoprotein HGFIN;Transmembrane glycoprotein NMB;cDNA FLJ78601, highly similar to Homo sapiens glycoprotein (transmembrane) nmb (GPNMB), transcript variant 2, mRNA;cDNA, FLJ92578, highly similar to Homo sapiens glycoprotein (transmembrane) nmb (GPNMB), mRNA;cDNA FLJ53367, highly similar to Transmembrane glycoprotein NM…	GPNMB;HGFIN;NMB;UNQ1725/PRO9925	cDNA FLJ56293, highly similar to Transmembrane glycoprotein NMB;Isoform 1 of Transmembrane glycoprotein NMB;Isoform 2 of Transmembrane glycoprotein NMB;cDNA FLJ53367, highly similar to Transmembrane glycoprotein NMB;Uncharacterized protein;cDNA FLJ59335, h	B4E3D4;Q14956-1;Q14956;A8K7R3;B2R5R1;Q14956-2;B4DN79;F6SKP1;B4DLL8;B4DZS5;B4DLJ7;B4DLL5;F5GY20	7	4	4	4	0	0	0	3	2	1	1	1	1	1	0	1	4	3	3	3	3	2	4	3	3	3	2	2	1	1	1	1	1	1
168	6039;16943;26353;30255;36548	6192;17363;27000;31117;37540	184248;184249;184250;184251;184252;184253;184254;184255;184256;184257;184258;184259;184260;184261;184262;184263;184264;184265;184266;184267;184268;184269;184270;184271;184272;184273;184274;184275;184276;184277;184278;184279;184280;184281;184282;184283;184284;184285;184286;184287;184288;184289;184290;184291;516972;516973;516974;516975;516976;516977;516978;516979;516980;516981;516982;516983;516984;…	112572;112573;112574;112575;112576;112577;112578;112579;112580;313681;313682;313683;313684;313685;313686;313687;313688;313689;313690;313691;313692;313693;313694;313695;313696;313697;313698;313699;313700;313701;313702;313703;313704;313705;313706;313707;313708;313709;500268;500269;500270;500271;500272;500273;569667;569668;569669;569670;569671;569672;569673;569674;569675;569676;569677;569678;569679;…			IPI00399307;IPI00001593;IPI00980998;IPI00982987;IPI00983229;IPI00982909;IPI00981533;IPI00983889;IPI00976115;IPI00985278	IPI00399307;IPI00001593;IPI00980998;IPI00982987;IPI00983229;IPI00982909;IPI00981533	5;5;5;3;3;3;3;1;1;1	5;5;5;3;3;3;3;1;1;1	5;5;5;3;3;3;3;1;1;1	Prolylcarboxypeptidase (Angiotensinase C), isoform CRA_b;Putative uncharacterized protein PRCP;cDNA FLJ34467 fis, clone HLUNG2003246, highly similar to Lysosomal Pro-X carboxypeptidase (EC3.4.16.2);Angiotensinase C;Lysosomal carboxypeptidase C;Lysosomal Pro-X carboxypeptidase;Proline carboxypeptidase;Prolylcarboxypeptidase;cDNA FLJ33528 fis, clone BRAMY2007110, highly similar to Lysosomal Pro-X c…	hCG_27286;PRCP;PCP	lysosomal Pro-X carboxypeptidase isoform 2 preproprotein;Lysosomal Pro-X carboxypeptidase;cDNA FLJ57232, highly similar to Lysosomal Pro-X carboxypeptidase;Uncharacterized protein;Uncharacterized protein;Uncharacterized protein;Uncharacterized protein	A8MU24;B3KRK5;P42785;B3KR26;B7Z7Q6;E9PIG4;E9PKN6;E9PQN3;E9PL85;E9PQB5	10	5	5	5	2	2	1	3	4	4	2	3	2	3	4	4	2	2	2	5	5	5	3	2	2	5	4	3	1	1	1	3	4	4
169	16711;43679	17126;44862	508950;508951;508952;508953;508954;508955;508956;508957;508958;508959;1346405;1346406;1346407;1346408;1346409;1346410;1346411;1346412	309053;810477;810478			IPI00001602;IPI01016062	IPI00001602;IPI01016062	2;2	2;2	2;2	ALCAN-gamma;NKG2D ligand 3;Retinoic acid early transcript 1N;cDNA, FLJ96287, Homo sapiens UL16 binding protein 3 (ULBP3), mRNA;UL16 binding protein 3;cDNA FLJ55413, highly similar to NKG2D ligand 3	N2DL3;RAET1N;ULBP3;hCG_22080;RP11-472G23.5-001	NKG2D ligand 3;cDNA FLJ55413, highly similar to NKG2D ligand 3	Q9BZM4;Q5VY82;B4DXQ3	2	2	2	2	1	1	1	1	0	0	1	1	0	0	0	0	0	0	0	0	0	0	0	0	0	0	0	0	0	0	0	0	0	0
170	21289;24326	21811;24924	654231;654232;654233;654234;654235;654236;654237;654238;753678;753679;753680;753681;753682;753683;753684;753685;753686;753687;753688;753689;753690;753691;753692;753693;753694;753695;753696;753697;753698;753699;753700;753701;753702;753703;753704;753705;753706;753707;753708;753709;753710;753711;753712;753713;753714;753715;753716;753717;753718;753719;753720;753721;753722;753723;753724;753725;753726;…	397961;461436;461437;461438;461439;461440;461441;461442;461443;461444;461445;461446;461447;461448;461449;461450;461451;461452;461453;461454;461455;461456;461457;461458;461459;461460;461461;461462;461463;461464;461465;461466;461467;461468;461469;461470;461471;461472;461473;461474;461475;461476;461477;461478;461479;461480;461481;461482;461483;461484;461485;461486;461487;461488;461489;461490;461491;…			IPI00001618	IPI00001618	2	1	1	Ras-related protein Rab-39A	RAB39;RAB39A	Ras-related protein Rab-39A	Q14964	1	2	1	1	1	1	1	1	1	1	1	1	2	1	1	2	1	1	1	1	1	1	1	1	1	1	1	2	1	1	1	1	1	1
171	184;14376;22028;38471	188;14734;22563;39512	5296;5297;5298;5299;5300;432373;678620;678621;678622;678623;678624;1176026;1176027;1176028;1176029;1176030;1176031	3161;3162;259678;413658;702481			IPI00001632;IPI00936576;IPI00872465;IPI00974026	IPI00001632;IPI00936576;IPI00872465	4;3;3;1	4;3;3;1	4;3;3;1	Uncharacterized protein KIAA1522	KIAA1522	Isoform 2 of Uncharacterized protein KIAA1522;Isoform 3 of Uncharacterized protein KIAA1522;Isoform 1 of Uncharacterized protein KIAA1522	Q9P206-2;Q9P206;Q9P206-3;Q9P206-1	4	4	4	4	0	0	0	0	0	0	0	1	0	0	0	0	0	0	0	0	0	0	0	0	0	0	0	0	0	1	1	0	0	0
172	450;2227;4586;8740;9236;10446;13422;13690;16600;17727;19261;21384;24452;28502;28985;31766;32203;32568;32970;35892;35989;37554;38066;38606;38607;39856;41177;41460;41660;41670;43073;44503;45790;46893;46894;47157	466;2288;4710;8958;9461;10695;13752;14028;17014;18164;19727;21907;25053;29175;29704;29705;32665;33111;33479;33887;36857;36961;38573;39099;39650;39651;40943;42301;42592;42795;42806;44245;45713;47030;48159;48160;48430	13276;13277;13278;13279;13280;13281;13282;13283;13284;13285;13286;13287;13288;13289;13290;13291;13292;13293;13294;13295;13296;13297;13298;13299;13300;13301;13302;13303;13304;13305;13306;13307;13308;13309;13310;13311;13312;13313;13314;13315;13316;13317;13318;13319;13320;13321;13322;13323;13324;13325;13326;13327;13328;13329;13330;13331;13332;13333;13334;13335;13336;13337;13338;13339;13340;13341;133…	8327;8328;8329;8330;8331;8332;8333;8334;8335;8336;8337;8338;8339;8340;8341;8342;8343;8344;8345;8346;8347;8348;8349;8350;8351;8352;8353;8354;8355;8356;8357;8358;8359;8360;8361;8362;8363;8364;8365;8366;8367;8368;8369;8370;8371;8372;8373;8374;8375;8376;8377;8378;8379;8380;8381;8382;8383;8384;8385;8386;8387;8388;8389;8390;8391;8392;8393;8394;8395;8396;8397;8398;8399;8400;8401;8402;8403;8404;8405;8406…	65	1	IPI00001639;IPI01010020;IPI00922792	IPI00001639;IPI01010020;IPI00922792	36;26;23	36;26;23	36;26;23	Importin subunit beta-1;Importin-90;Karyopherin subunit beta-1;Nuclear factor p97;Pore targeting complex 97 kDa subunit;cDNA, FLJ95650, highly similar to Homo sapiens karyopherin (importin) beta 1 (KPNB1), mRNA;cDNA FLJ50715, highly similar to Importin beta-1 subunit;cDNA, FLJ79320, highly similar to Importin beta-1 subunit;cDNA FLJ50625, highly similar to Importin beta-1 subunit	KPNB1;NTF97	Importin subunit beta-1;cDNA, FLJ79320, highly similar to Importin beta-1 subunit;Uncharacterized protein	Q14974;B2RBR9;B7Z752;B7ZAV6;B7Z5M1;F5H4R7	3	36	36	36	28	28	27	30	32	30	27	27	23	29	27	27	21	19	20	29	28	29	27	26	26	25	29	27	20	21	16	27	25	26
173	5774;26481;35183;36993	5922;27129;36137;37994	176121;176122;821705;821706;821707;821708;821709;821710;821711;821712;821713;1081555;1081556;1081557;1081558;1081559;1081560;1081561;1081562;1081563;1081564;1081565;1132107;1132108;1132109;1132110;1132111	108250;503108;503109;648413;648414;648415;648416;676741			IPI00001649	IPI00001649	4	4	4	Cell growth-inhibiting gene 22 protein;DnaJ homolog subfamily C member 15;Methylation-controlled J protein	DNAJC15;DNAJD1;GIG22;HSD18	DnaJ homolog subfamily C member 15	Q9Y5T4	1	4	4	4	0	0	0	0	0	0	0	0	0	0	0	1	0	0	0	0	0	0	0	0	0	0	0	0	1	1	1	0	0	0
174	18519;23641;26673;26756;31848;32527	18968;24222;27324;27408;32749;33437	568599;568600;568601;568602;568603;568604;568605;568606;568607;568608;568609;568610;568611;568612;568613;568614;568615;568616;568617;568618;568619;568620;568621;732963;732964;732965;732966;732967;732968;732969;732970;732971;732972;826723;826724;826725;826726;826727;826728;826729;826730;826731;826732;826733;826734;826735;826736;829763;829764;829765;829766;829767;829768;829769;829770;829771;829772;…	345860;345861;345862;345863;345864;345865;345866;345867;345868;448398;448399;448400;448401;448402;506020;506021;506022;506023;507874;507875;507876;507877;507878;507879;507880;507881;597366;607764;607765;607766			IPI00001655;IPI00910720	IPI00001655;IPI00910720	6;4	6;4	6;4	Transcription factor IIB;UPF0468 protein C16orf80;cDNA FLJ58848, highly similar to Homo sapiens transcription factor IIB	C16orf80	UPF0468 protein C16orf80;cDNA FLJ58848, highly similar to Homo sapiens transcription factor IIB	Q9Y6A4;B4DN94	2	6	6	6	0	0	0	4	3	2	0	0	0	3	2	2	0	0	0	3	1	1	0	0	0	1	0	2	0	0	0	0	3	1
175	6969;20308;23512;27950;36569;37529;38738;41933;42516;42616;44261;45272;45327	7152;20812;24091;28618;37562;38547;39791;43076;43674;43780;45468;46504;46561	214018;214019;214020;214021;214022;214023;214024;214025;214026;214027;214028;214029;214030;214031;214032;214033;214034;214035;214036;214037;214038;214039;214040;214041;214042;214043;214044;214045;214046;214047;214048;214049;214050;214051;214052;214053;214054;214055;214056;214057;623807;623808;623809;623810;623811;623812;623813;623814;623815;729617;729618;729619;729620;729621;729622;729623;729624;…	133706;133707;133708;133709;133710;133711;133712;133713;133714;133715;133716;133717;380822;380823;380824;380825;446259;446260;446261;446262;446263;446264;527002;527003;527004;527005;527006;669994;669995;669996;669997;669998;669999;670000;670001;670002;670003;670004;670005;670006;670007;670008;670009;670010;670011;670012;670013;687289;687290;687291;687292;687293;687294;687295;687296;687297;687298;…			IPI00001661;IPI00787306;IPI00747309;IPI00925791;IPI00926548;IPI00925317;IPI00927389;IPI00925570	IPI00001661;IPI00787306;IPI00747309;IPI00925791;IPI00926548;IPI00925317;IPI00927389;IPI00925570	13;13;13;8;8;8;8;7	13;13;13;8;8;8;8;7	13;13;13;8;8;8;8;7	Cell cycle regulatory protein;Chromosome condensation protein 1;Regulator of chromosome condensation;Putative uncharacterized protein RCC1;CHC1 protein;Regulator of chromosome condensation 1;Regulator of chromosome condensation 1, isoform CRA_b	CHC1;RCC1;hCG_27809;RP4-669K10.2-001	Isoform 2 of Regulator of chromosome condensation;regulator of chromosome condensation isoform b;Isoform 1 of Regulator of chromosome condensation;Uncharacterized protein;Uncharacterized protein;Uncharacterized protein;Uncharacterized protein;Protein	P18754-2;P18754;C9JW69;E9PAT9;P18754-1;Q5T081;C9JQZ4;C9J3R0;C9JMJ4;C9JRH2	8	13	13	13	9	8	8	2	2	1	10	11	11	1	1	1	9	7	6	3	2	3	8	8	8	2	1	1	8	8	7	3	3	3
176	10002;22241;33283;38023;39002;40866	10244;22776;34208;39055;40066;41980	299857;299858;299859;299860;299861;299862;299863;299864;299865;299866;299867;299868;299869;299870;299871;299872;299873;299874;299875;299876;299877;299878;299879;299880;685712;685713;685714;685715;685716;685717;685718;685719;685720;685721;685722;685723;685724;685725;685726;685727;685728;685729;685730;685731;685732;685733;685734;685735;685736;685737;685738;685739;685740;685741;685742;685743;685744;…	180195;180196;180197;180198;180199;180200;180201;180202;180203;418128;418129;418130;418131;418132;418133;418134;418135;418136;418137;418138;418139;619669;619670;619671;619672;695826;695827;695828;695829;695830;695831;695832;712528;752811;752812			IPI00001663;IPI00220543;IPI00220544;IPI00220542	IPI00001663;IPI00220543;IPI00220544;IPI00220542	6;6;5;4	6;6;5;4	6;6;5;4	High temperature requirement protein A2;Omi stress-regulated endoprotease;Serine protease 25;Serine protease HTRA2, mitochondrial;Serine proteinase OMI;cDNA FLJ75762, highly similar to Homo sapiens protease, serine, 25 (PRSS25), nuclear gene encodingmitochondrial protein, transcript variant 1, mRNA;Mitochondrial serine protease	HTRA2;OMI;PRSS25	Isoform 1 of Serine protease HTRA2, mitochondrial;Isoform 3 of Serine protease HTRA2, mitochondrial;Isoform 4 of Serine protease HTRA2, mitochondrial;Isoform 2 of Serine protease HTRA2, mitochondrial	O43464-1;O43464;A8K7G2;O43464-3;O43464-4;O43464-2;B2BKJ3	4	6	6	6	1	2	0	4	5	4	3	2	3	4	3	4	1	3	0	5	5	5	2	2	2	4	4	5	0	0	1	3	2	2
177	1022;1035;6535;10435;11794;11953;13038;13170;17475;39653;40911;42573;42933	1057;1070;6708;10683;12079;12241;13355;13490;17906;40730;42027;43733;44103	31514;31515;31516;31517;31518;31519;31520;31521;31522;31523;31524;31525;31526;31527;31528;31529;31530;31531;31532;31533;31534;31535;31827;201440;201441;201442;201443;201444;201445;201446;201447;201448;201449;201450;201451;201452;201453;201454;201455;201456;201457;201458;201459;201460;201461;201462;201463;201464;201465;201466;201467;201468;201469;201470;311813;311814;311815;311816;311817;311818;31…	19806;20024;126225;126226;126227;126228;126229;126230;126231;186551;186552;186553;186554;186555;186556;186557;186558;186559;186560;186561;186562;186563;186564;186565;186566;186567;211713;215354;215355;215356;215357;215358;215359;215360;215361;215362;215363;215364;215365;215366;215367;215368;215369;215370;215371;215372;215373;215374;215375;215376;215377;215378;215379;215380;215381;215382;215383;21…			IPI00001676;IPI00290543;IPI01013928	IPI00001676;IPI00290543;IPI01013928	13;13;12	13;13;12	13;13;12	Nuclear protein localization protein 4 homolog;cDNA FLJ57969, highly similar to Nuclear protein localization protein 4 homolog	KIAA1499;NPL4;NPLOC4	Isoform 2 of Nuclear protein localization protein 4 homolog;Isoform 1 of Nuclear protein localization protein 4 homolog;cDNA FLJ57969, highly similar to Nuclear protein localization protein 4 homolog	Q8TAT6-2;Q8TAT6;Q8TAT6-1;B4DG89	3	13	13	13	11	11	10	5	7	6	10	12	11	6	7	7	10	9	10	10	8	7	10	10	10	7	7	8	9	10	10	5	8	8
178	4673;4674;5809	4799;4800;5958	143173;143174;143175;143176;143177;143178;143179;143180;143181;143182;143183;143184;143185;143186;143187;143188;177263;177264;177265;177266;177267;177268;177269;177270	89162;89163;89164;89165;89166;89167;89168;89169;89170;108879			IPI00001699;IPI00221360;IPI00221362	IPI00001699;IPI00221360;IPI00221362	3;3;3	3;3;3	3;3;3	Apoptosis-associated speck-like protein containing a CARD;Caspase recruitment domain-containing protein 5;PYD and CARD domain-containing protein;Target of methylation-induced silencing 1;cDNA, FLJ95208, highly similar to Homo sapiens PYD and CARD domain containing (PYCARD), transcript variant 1, mRNA	ASC;CARD5;PYCARD;TMS1	Isoform 1 of Apoptosis-associated speck-like protein containing a CARD;Isoform 2 of Apoptosis-associated speck-like protein containing a CARD;Isoform 3 of Apoptosis-associated speck-like protein containing a CARD	Q9ULZ3-1;Q9ULZ3;B2RAZ4;Q9ULZ3-2;Q9ULZ3-3	3	3	3	3	0	0	0	0	0	0	0	0	0	0	0	0	0	0	0	0	0	0	0	0	0	0	0	0	0	0	0	2	1	1
179	3975;28355	4090;29028	124872;880713;880714;880715;880716;880717;880718;880719	78361;535734			IPI00647008;IPI00001707	IPI00647008;IPI00001707	2;2	2;2	2;2	75 kDa bromodomain protein;Bromodomain-containing protein 7;Protein CELTIX-1	BP75;BRD7;CELTIX1	Isoform 2 of Bromodomain-containing protein 7;Isoform 1 of Bromodomain-containing protein 7	Q9NPI1-2;Q9NPI1;Q9NPI1-1	2	2	2	2	0	0	0	0	0	0	0	0	0	0	0	0	0	0	0	0	0	0	0	0	0	0	0	1	0	0	0	0	0	0
180	2778;13033;14174;18138	2862;13350;14524;18582	87493;87494;87495;87496;87497;87498;87499;87500;87501;87502;87503;87504;87505;87506;87507;87508;87509;87510;87511;87512;87513;87514;87515;87516;87517;87518;87519;87520;87521;87522;87523;87524;87525;87526;87527;87528;87529;87530;87531;87532;87533;87534;87535;87536;87537;87538;87539;87540;87541;87542;87543;390884;390885;390886;390887;390888;390889;390890;390891;390892;390893;426236;426237;426238;42…	54877;54878;54879;54880;54881;54882;54883;54884;54885;54886;235605;235606;235607;235608;235609;235610;256160;256161;338759			IPI00001710;IPI00607717;IPI00976637	IPI00001710;IPI00607717	4;4;1	4;4;1	4;4;1	Another new gene 2 protein;Protein fat-free homolog	ANG2;C11orf2;C11orf3;FFR;PP5382	Isoform 1 of Protein fat-free homolog;Isoform 2 of Protein fat-free homolog	Q9UID3-1;Q9UID3;Q9UID3-2	3	4	4	4	1	2	2	2	3	3	3	3	1	2	0	1	1	1	1	2	2	2	1	1	1	3	3	3	2	3	3	2	2	2
181	18131;31057	18575;31934	556890;556891;556892;556893;556894;556895;556896;556897;556898;556899;556900;556901;556902;556903;556904;556905;556906;556907;556908;556909;556910;556911;556912;556913;556914;556915;556916;556917;556918;556919;556920;556921;556922;556923;964390;964391;964392;964393;964394;964395;964396;964397;964398;964399;964400;964401;964402;964403;964404;964405;964406;964407;964408;964409;964410;964411;964412;…	338658;583405;583406;583407;583408;583409;583410;583411;583412;583413;583414;583415;583416;583417;583418;583419;583420;583421;583422;583423;583424;583425;583426;583427;583428;583429;583430;583431;583432;583433;583434;583435;583436;583437;583438;583439;583440;583441;583442;583443			IPI00001712;IPI00654616;IPI00937961;IPI00747120	IPI00001712;IPI00654616;IPI00937961;IPI00747120	2;1;1;1	1;1;1;1	1;1;1;1	Alpha T-catenin;Cadherin-associated protein;Catenin alpha-3;Catenin (Cadherin-associated protein), alpha 3, isoform CRA_a;cDNA FLJ78082, highly similar to Homo sapiens alphaT-catenin (CTNNA3) mRNA;cDNA, FLJ94516, highly similar to Homo sapiens catenin (cadherin-associated protein), alpha 3 (CTNNA3), mRNA;Catenin (Cadherin-associated protein), alpha 3;CTNNA3 protein;Alpha-T-catenin isoform 2	CTNNA3;hCG_1810899;RP11-433J16.1-003	Isoform 1 of Catenin alpha-3;Isoform 2 of Catenin alpha-3;Uncharacterized protein;Alpha-T-catenin isoform 2 (Fragment)	Q9UI47-1;Q9UI47;A8K141;Q9UI47-2;Q5SW23;F2Z2R0;Q8WW10;Q6XYS1	4	2	1	1	2	2	2	2	1	2	2	2	2	2	2	1	2	1	1	0	2	2	1	1	2	1	1	1	2	2	2	1	1	1
182	2786;6658;11792;15875;16143;24702;37452;39907;41548;45438	2870;6834;12077;16269;16548;25308;38461;40994;42681;46675	87745;87746;87747;87748;87749;87750;87751;87752;87753;87754;87755;87756;87757;87758;87759;87760;87761;87762;87763;87764;87765;87766;87767;87768;87769;87770;87771;87772;87773;87774;87775;87776;204895;204896;204897;204898;204899;204900;204901;204902;204903;204904;353979;480863;480864;480865;480866;480867;480868;480869;480870;480871;480872;480873;480874;480875;480876;480877;480878;480879;480880;4808…	55039;55040;55041;55042;55043;55044;55045;128410;211710;290479;290480;290481;290482;297389;297390;467227;467228;467229;467230;467231;467232;467233;467234;467235;467236;467237;467238;467239;467240;686130;732640;732641;732642;732643;732644;732645;732646;732647;732648;732649;732650;732651;732652;732653;732654;732655;732656;732657;732658;732659;732660;732661;732662;732663;766252;766253;845670;845671;…			IPI00619930;IPI00001716;IPI01012093;IPI00795171;IPI01010630;IPI01009368;IPI01009817;IPI01009394;IPI01010216	IPI00619930;IPI00001716;IPI01012093;IPI00795171	10;10;10;10;3;3;1;1;1	10;10;10;10;3;3;1;1;1	10;10;10;10;3;3;1;1;1	tRNA pseudouridine synthase A;tRNA pseudouridylate synthase I;tRNA-uridine isomerase I	PP8985;PUS1	Isoform 1 of tRNA pseudouridine synthase A, mitochondrial;Isoform 2 of tRNA pseudouridine synthase A, mitochondrial;43 kDa protein;Pseudouridine synthase	Q9Y606-1;Q9Y606;E5KMT5;Q9Y606-2;E5KMT6;F5H1S9	9	10	10	10	2	2	2	6	6	7	2	3	4	5	5	3	4	6	5	7	6	5	5	5	5	7	7	6	2	2	2	4	4	4
183	268;13618;19019;36498;39806	275;13955;19482;37489;40892	7729;7730;7731;7732;7733;7734;7735;7736;7737;7738;7739;7740;7741;7742;7743;7744;7745;7746;7747;7748;7749;7750;7751;7752;7753;7754;7755;408946;408947;408948;408949;408950;408951;408952;408953;408954;408955;408956;408957;408958;408959;408960;408961;408962;408963;408964;408965;408966;408967;408968;408969;408970;583357;1118152;1118153;1118154;1118155;1118156;1118157;1118158;1118159;1118160;1118161;11…	4502;4503;4504;4505;245987;245988;354474;668984;668985;668986;730488;730489			IPI00001730;IPI00909262;IPI00908778;IPI00910876	IPI00001730;IPI00909262	5;3;2;1	5;3;2;1	5;3;2;1	FH1/FH2 domain-containing protein 1;Formin homolog overexpressed in spleen 1;Formin homology 2 domain-containing protein 1;cDNA FLJ55372, highly similar to FH1/FH2 domain-containing protein	FHOD1;FHOS;FHOS1	FH1/FH2 domain-containing protein 1;cDNA FLJ55372, highly similar to FH1/FH2 domain-containing protein	Q9Y613;B4DVN5	4	5	5	5	2	2	1	4	3	3	1	1	3	1	0	0	2	1	1	1	1	1	1	1	2	0	1	0	1	1	2	1	0	0
184	1827;3331;4170;4866;7799;9117;9131;11833;11843;12005;13516;13517;16045;21972;23551;23687;27215;31968;31969;34539;37994;43270	1878;1879;3428;4287;4997;8004;9342;9356;12120;12131;12293;12294;13849;13850;16445;22505;24130;24270;27875;32870;32871;35478;39024;44444	56498;56499;56500;56501;56502;56503;56504;56505;56506;56507;56508;56509;56510;56511;56512;56513;56514;56515;56516;56517;56518;56519;56520;56521;56522;56523;56524;56525;56526;56527;56528;56529;56530;56531;56532;56533;56534;56535;56536;56537;56538;56539;56540;56541;56542;56543;56544;56545;56546;56547;56548;56549;56550;105256;105257;105258;105259;105260;105261;105262;105263;105264;105265;105266;1052…	35929;35930;35931;35932;35933;35934;35935;35936;35937;35938;35939;35940;35941;35942;35943;35944;35945;35946;35947;35948;35949;35950;35951;35952;35953;35954;35955;35956;35957;35958;35959;35960;35961;35962;35963;35964;35965;35966;35967;35968;35969;35970;35971;35972;35973;35974;35975;35976;35977;35978;35979;35980;35981;35982;35983;66770;66771;66772;66773;66774;66775;66776;66777;66778;66779;66780;667…	66	374	IPI00001734;IPI00219478;IPI01014011	IPI00001734;IPI00219478	22;20;9	22;20;9	22;20;9	Phosphohydroxythreonine aminotransferase;Phosphoserine aminotransferase;cDNA FLJ55059, highly similar to Phosphoserine aminotransferase (EC 2.6.1.52)	PSA;PSAT1	Phosphoserine aminotransferase;Isoform 2 of Phosphoserine aminotransferase	Q9Y617-1;Q9Y617;B4DHQ3;B4DHX7;Q9Y617-2;A9LS35	3	22	22	22	6	6	3	21	22	21	5	5	7	19	21	21	7	6	8	22	22	21	9	8	9	20	22	22	1	0	0	11	14	13
185	14777;15365;18214;24637;38477	15142;15747;18658;25242;39518	446271;446272;446273;446274;446275;465289;465290;465291;465292;465293;465294;465295;465296;465297;465298;465299;465300;465301;465302;465303;559503;762817;1176135;1176136;1176137;1176138;1176139;1176140;1176141;1176142;1176143;1176144;1176145;1176146;1176147;1176148;1176149;1176150;1176151;1176152;1176153;1176154;1176155;1176156;1176157;1176158;1176159;1176160;1176161;1176162;1176163;1176164;11761…	268691;280755;280756;280757;280758;339992;466460;702517;702518;702519;702520;702521;702522;702523;702524;702525;702526;702527			IPI00001738;IPI01011969	IPI00001738	5;2	5;2	5;2	88 kDa nucleoporin;Nuclear pore complex protein Nup88;Nucleoporin Nup88;cDNA FLJ56516, highly similar to Nuclear pore complex protein Nup88	NUP88	Nuclear pore complex protein Nup88	Q99567;B7Z5I6	2	5	5	5	1	1	1	1	1	1	0	1	0	1	2	3	1	1	1	1	1	1	1	1	2	2	2	2	0	0	0	2	1	2
186	3873;5313;7970;11424;22506;23610;24741;25344;25859;28482;30738;43848;44941	3985;5456;5457;8176;11701;23043;24190;25348;25970;26495;29155;31610;45034;46161	121697;121698;121699;121700;121701;121702;121703;121704;121705;121706;121707;121708;121709;121710;121711;121712;121713;121714;121715;121716;121717;121718;121719;121720;121721;121722;121723;121724;121725;121726;121727;121728;121729;121730;121731;121732;121733;121734;121735;121736;121737;121738;162896;162897;162898;162899;162900;162901;162902;162903;162904;162905;162906;162907;162908;162909;162910;…	76455;76456;76457;76458;76459;76460;76461;76462;76463;76464;76465;76466;76467;76468;76469;76470;76471;76472;76473;76474;76475;76476;76477;76478;76479;76480;76481;76482;76483;76484;76485;76486;76487;76488;76489;76490;76491;76492;76493;76494;76495;76496;76497;76498;76499;100650;100651;100652;100653;100654;100655;100656;100657;100658;100659;100660;100661;100662;100663;100664;100665;100666;100667;100…			IPI00922511;IPI00001754;IPI00069985;IPI00922549	IPI00922511;IPI00001754;IPI00069985;IPI00922549	13;13;9;9	13;13;9;9	13;13;9;9	cDNA FLJ54854, highly similar to Junctional adhesion molecule A;Junctional adhesion molecule 1;Junctional adhesion molecule A;Platelet adhesion molecule 1;Platelet F11 receptor;F11 receptor, isoform CRA_a;cDNA FLJ90671 fis, clone PLACE1005544, highly similar to Junctional adhesion molecule 1;F11 receptor;F11 receptor protein;F11 receptor, isoform CRA_c;F11R protein;JAM1;Junction adhesion molecule…	F11R;JAM1;JCAM;UNQ264/PRO301;hCG_20857;RP11-544M22.2-001	cDNA FLJ54854, highly similar to Junctional adhesion molecule A;Junctional adhesion molecule A;Junction adhesion molecule;cDNA FLJ59609, highly similar to Junctional adhesion molecule A	B7Z5W1;Q9Y624;D3DVF0;Q6FIB4;Q9Y5B2;B7Z941	4	13	13	13	8	9	9	0	0	0	9	10	9	1	0	0	5	3	4	0	1	0	6	3	3	1	0	1	12	12	13	3	4	3
187	756;7989;11205;16361;29867;30952;38530	781;8195;11473;16770;30688;31827;39572	23791;23792;23793;23794;23795;23796;23797;23798;23799;23800;23801;23802;23803;23804;23805;23806;23807;23808;23809;23810;23811;23812;23813;23814;23815;23816;23817;23818;23819;23820;23821;23822;23823;23824;23825;23826;23827;23828;23829;23830;23831;23832;23833;23834;23835;23836;23837;23838;23839;23840;23841;23842;23843;23844;243976;243977;243978;243979;243980;243981;243982;243983;243984;243985;24398…	15263;15264;15265;15266;15267;15268;15269;15270;15271;15272;15273;15274;15275;15276;15277;15278;149589;149590;149591;149592;149593;149594;149595;149596;149597;149598;149599;149600;149601;198756;198757;198758;198759;198760;198761;198762;198763;198764;198765;198766;198767;198768;198769;198770;198771;198772;301813;301814;301815;301816;301817;301818;301819;301820;301821;301822;301823;301824;301825;30…			IPI00001757;IPI00216659;IPI00383083	IPI00001757;IPI00216659	7;7;1	7;7;1	7;7;1	Binder of OVCA1-1;Ribonucleoprotein RBM8A;RNA-binding motif protein 8A;RNA-binding protein 8A;RNA-binding protein Y14	HSPC114;MDS014;RBM8;RBM8A	Isoform 1 of RNA-binding protein 8A;Isoform 2 of RNA-binding protein 8A	Q9Y5S9-1;Q9Y5S9;Q9Y5S9-2	3	7	7	7	6	6	6	6	7	5	5	6	5	7	7	7	0	0	0	5	2	3	1	1	1	6	5	5	5	5	5	4	4	5
188	13525;31549;34054	13858;32443;34990	406023;406024;406025;406026;406027;406028;979603;979604;979605;979606;979607;979608;979609;1048266;1048267;1048268;1048269;1048270;1048271	244404;244405;592197;630621;630622;630623			IPI00001759;IPI00909857;IPI01010867;IPI00796311;IPI00910415;IPI01012871;IPI01015954	IPI00001759;IPI00909857;IPI01010867	3;3;3;1;1;1;1	3;3;3;1;1;1;1	3;3;3;1;1;1;1	C-type lectin domain family 8 member A;Lectin-like oxidized LDL receptor 1;Lectin-type oxidized LDL receptor 1;Oxidized low-density lipoprotein receptor 1;Oxidized low-density lipoprotein receptor 1, soluble form;cDNA FLJ52117, highly similar to Oxidized low-density lipoprotein receptor 1	CLEC8A;LOX1;OLR1	Oxidized low-density lipoprotein receptor 1;cDNA FLJ52117, highly similar to Oxidized low-density lipoprotein receptor 1;Uncharacterized protein	P78380;B4DNS7;F5H3G7;F5H7N8	7	3	3	3	1	0	0	0	0	0	0	0	0	0	0	0	0	0	0	0	0	0	0	0	0	0	0	0	3	3	3	0	0	0
189	5551;22682;23067;27554;38455;41058	5697;23223;23634;28216;39496;42179	169618;169619;169620;169621;169622;169623;169624;701503;701504;701505;701506;701507;701508;701509;701510;701511;701512;701513;701514;701515;701516;715112;715113;854957;854958;854959;1175588;1175589;1175590;1175591;1175592;1175593;1175594;1175595;1175596;1175597;1175598;1175599;1175600;1175601;1175602;1175603;1175604;1175605;1175606;1175607;1175608;1175609;1175610;1175611;1175612;1175613;1175614;1…	104363;104364;429454;437900;520891;702096;702097;702098;702099;702100;702101;702102;702103;702104;702105;702106;702107;702108;702109;702110;702111;702112;702113;702114;702115;702116;702117;702118;756099			IPI00001871;IPI01021288;IPI01021445;IPI01020961	IPI00001871;IPI01021288	6;4;1;1	6;4;1;1	5;3;1;1	PRKC apoptosis WT1 regulator protein;Prostate apoptosis response 4 protein	PAR4;PAWR	PRKC apoptosis WT1 regulator protein;9 kDa protein	Q96IZ0	4	6	6	5	1	1	1	2	2	2	1	2	2	3	3	3	0	1	0	0	0	1	0	0	0	0	0	0	1	2	2	1	3	3
190	33506	34433	1034051;1034052;1034053;1034054;1034055	622958;622959			IPI00001872;IPI00031750;IPI00409667;IPI00409668	IPI00001872;IPI00031750;IPI00409667;IPI00409668	1;1;1;1	1;1;1;1	1;1;1;1	Protocadherin gamma-C3;Protocadherin-2;Protocadherin-43	PCDH2;PCDHGC3	Isoform 1 of Protocadherin gamma-C3;Isoform 2 of Protocadherin gamma-C3;Isoform 3 of Protocadherin gamma-C3;Isoform 4 of Protocadherin gamma-C3	Q9UN70-1;Q9UN70;Q9UN70-2;Q9UN70-3;Q9UN70-4	4	1	1	1	0	0	0	0	0	0	0	0	0	0	0	0	0	1	1	0	0	0	1	1	1	0	0	0	0	0	0	0	0	0
191	2226;4974;9241;9634;11494;11822;12564;14067;16579;17232;26583;32441;36535;38790;41564;43891;44760	2287;5106;9466;9863;11771;12108;12866;14413;16993;17655;27232;33350;37527;39847;42697;45079;45976	70301;70302;70303;70304;70305;70306;70307;70308;70309;70310;70311;70312;70313;70314;70315;70316;70317;70318;70319;70320;70321;70322;70323;70324;70325;70326;70327;70328;70329;70330;70331;70332;70333;70334;70335;70336;70337;70338;70339;70340;70341;70342;70343;152201;152202;152203;152204;152205;279245;279246;279247;279248;279249;279250;279251;279252;279253;279254;279255;279256;279257;279258;279259;2…	44402;44403;44404;44405;44406;44407;44408;94039;169033;169034;169035;169036;175438;175439;175440;175441;175442;175443;175444;175445;175446;175447;175448;175449;204453;204454;204455;204456;204457;204458;212274;212275;212276;212277;212278;212279;212280;212281;212282;212283;212284;212285;212286;212287;212288;212289;212290;226219;226220;226221;226222;226223;226224;226225;226226;226227;226228;226229;2…			IPI00001883;IPI01013758;IPI00744897	IPI00001883;IPI01013758	17;16;6	17;16;6	17;16;6	SH3 and PX domain-containing protein 1;SH3 and PX domain-containing protein 3A;Sorting nexin-9;cDNA, FLJ95128, highly similar to Homo sapiens sorting nexin 9 (SNX9), mRNA;Sorting nexin 9 variant;cDNA FLJ45417 fis, clone BRHIP3033811, highly similar to Sorting nexin-9	SH3PX1;SH3PXD3A;SNX9	Sorting nexin-9;cDNA FLJ45417 fis, clone BRHIP3033811, highly similar to Sorting nexin-9	Q9Y5X1;B2RAU5;Q59ES5;B3KXH8	3	17	17	17	15	15	15	7	3	5	14	14	13	3	4	4	11	12	10	4	2	1	12	11	13	3	1	1	2	3	5	2	0	1
192	2434;9391;19768;23269;25950;29829;47198	2498;9619;20250;23844;26588;30647;48478	77132;77133;77134;77135;77136;77137;77138;77139;77140;77141;77142;77143;77144;77145;77146;77147;283654;283655;283656;283657;283658;605043;605044;605045;605046;605047;605048;605049;605050;605051;605052;605053;605054;605055;605056;605057;605058;605059;605060;605061;605062;605063;605064;605065;605066;605067;605068;605069;605070;722263;722264;722265;722266;722267;722268;722269;722270;722271;722272;72…	48710;48711;48712;48713;48714;171493;367419;367420;367421;367422;367423;367424;442113;442114;442115;442116;442117;442118;442119;442120;442121;442122;442123;442124;442125;442126;442127;442128;442129;491206;491207;491208;491209;491210;491211;491212;491213;561141;561142;561143;561144;561145;561146;561147;561148;561149;561150;561151;561152;561153;877670;877671;877672;877673;877674;877675			IPI00001885;IPI00893294;IPI00893028;IPI00893569;IPI00893702;IPI00893439	IPI00001885;IPI00893294;IPI00893028	7;4;4;3;2;1	7;4;4;3;2;1	7;4;4;3;2;1	Sorting nexin-8;cDNA, FLJ96764, highly similar to Homo sapiens sorting nexin 8 (SNX8), mRNA;Putative uncharacterized protein SNX8	SNX8	Sorting nexin-8;Uncharacterized protein;Uncharacterized protein	Q9Y5X2;B2RDT8;C9J271;C9J014	6	7	7	7	4	5	4	1	0	0	5	4	5	0	1	1	7	7	7	1	0	0	6	7	7	0	1	0	4	4	4	1	0	1
193	33532	34459	1034950;1034951;1034952;1034953;1034954;1034955;1034956;1034957;1034958;1034959;1034960;1034961;1034962;1034963;1034964	623647;623648;623649;623650;623651;623652;623653			IPI00001891;IPI00910371;IPI00215815;IPI01016054;IPI00917463	IPI00001891;IPI00910371;IPI00215815;IPI01016054;IPI00917463	1;1;1;1;1	1;1;1;1;1	1;1;1;1;1	Ancient ubiquitous protein 1;cDNA FLJ58836, highly similar to Ancient ubiquitous protein 1;cDNA FLJ57204, highly similar to Homo sapiens ancient ubiquitous protein 1 (AUP1), transcript variant 2, mRNA;cDNA FLJ76490, highly similar to Homo sapiens ancient ubiquitous protein 1 (AUP1), transcript variant 2, mRNA;Putative uncharacterized protein DKFZp686P12272	AUP1;DKFZp686P12272	Isoform Long of Ancient ubiquitous protein 1;cDNA FLJ57204, highly similar to Homo sapiens ancient ubiquitous protein 1 (AUP1), transcript variant 2, mRNA;Isoform Short of Ancient ubiquitous protein 1;Putative uncharacterized protein DKFZp686P12272;Isoform	Q9Y679-1;Q9Y679;B4DW71;B4E3W1;E7EU18;Q9Y679-2;A8KAQ6;Q68CX8;Q9Y679-3	5	1	1	1	0	0	0	0	0	0	0	0	1	0	0	0	0	0	0	0	0	0	0	0	0	0	0	0	1	1	1	0	0	0
194	2399;4459;4819;7375;11330;11693;11898;13017;13575;15175;19827;22601;34922;36245;36371;37903;40773;47429	2463;4581;4949;7570;11602;11973;12186;13334;13909;15553;20312;23141;35867;37227;37355;38931;41887;48712	76241;137057;137058;137059;137060;137061;137062;148017;148018;148019;148020;148021;148022;225975;225976;225977;225978;225979;225980;225981;225982;225983;225984;225985;225986;337990;337991;337992;337993;337994;337995;350070;350071;350072;350073;350074;350075;350076;350077;350078;350079;357686;357687;357688;357689;357690;390363;390364;390365;390366;390367;390368;390369;390370;390371;407510;459377;4…	48298;85023;85024;85025;91922;140166;140167;201051;201052;201053;201054;201055;209078;209079;209080;209081;209082;209083;209084;209085;209086;209087;214610;235282;235283;245217;276988;276989;276990;276991;276992;276993;368390;368391;368392;368393;368394;368395;428000;428001;428002;428003;428004;428005;428006;428007;428008;428009;428010;428011;428012;428013;644280;644281;644282;644283;664781;66478…			IPI00001922;IPI00985102	IPI00001922;IPI00985102	18;17	18;17	18;17	Matriptase;Membrane-type serine protease 1;Prostamin;Serine protease 14;Serine protease TADG-15;Suppressor of tumorigenicity 14 protein;Tumor-associated differentially-expressed gene 15 protein;cDNA, FLJ94888, highly similar to Homo sapiens suppression of tumorigenicity 14 (colon carcinoma, matriptase, epithin) (ST14), mRNA;cDNA FLJ53766, highly similar to Suppressor of tumorigenicity protein 14 …	PRSS14;SNC19;ST14;TADG15	Suppressor of tumorigenicity 14 protein;Uncharacterized protein	Q9Y5Y6;B2RAF9;B4DYI7;E9PNS7;Q8WVC1	2	18	18	18	0	0	0	2	1	2	0	0	0	0	1	0	1	1	1	0	0	0	1	0	1	0	0	0	15	16	16	0	0	0
195	6676;6719;21409;22022;23940;45888;46159	6852;6895;21932;22556;24529;47129;47402	205288;205289;205290;205291;205292;205293;205294;205295;205296;205297;205298;205299;205300;205301;205302;205303;205304;205305;205306;205307;206426;206427;206428;206429;206430;206431;206432;206433;206434;206435;206436;206437;206438;206439;206440;658146;658147;658148;658149;658150;658151;658152;658153;658154;658155;658156;658157;658158;658159;658160;658161;658162;658163;658164;658165;658166;658167;…	128530;129048;400070;400071;400072;400073;400074;400075;400076;400077;400078;400079;400080;413521;454653;854548;854549;859125;859126;859127;859128			IPI00001952	IPI00001952	7	7	7	Endonuclease domain-containing 1 protein;cDNA FLJ77325	ENDOD1;KIAA0830	Endonuclease domain-containing 1 protein	O94919;A8K6K8	1	7	7	7	3	4	3	1	1	1	3	5	5	1	1	1	6	4	5	2	1	1	4	5	5	1	1	1	4	3	4	0	1	0
196	1473;2261;4961;4962;8034;9769;10752;11958;17197;18590;19089;27225;28054;31788;39239;47065	1521;2323;5093;5094;8241;10008;11011;12246;17619;17620;19042;19553;27885;28725;32687;40306;48335	46313;46314;46315;46316;46317;46318;46319;46320;46321;46322;46323;46324;46325;46326;46327;46328;46329;46330;46331;46332;46333;46334;46335;46336;46337;46338;46339;46340;46341;46342;71407;71408;71409;71410;71411;71412;71413;151927;151928;151929;151930;151931;151932;151933;151934;151935;151936;151937;151938;151939;151940;151941;151942;151943;151944;151945;151946;151947;151948;151949;151950;151951;15…	29806;29807;29808;29809;29810;29811;29812;29813;29814;29815;29816;29817;29818;29819;29820;29821;44998;44999;45000;45001;45002;93868;93869;93870;93871;93872;93873;93874;93875;93876;93877;93878;93879;93880;93881;93882;93883;93884;93885;93886;93887;93888;93889;93890;93891;93892;93893;93894;93895;93896;93897;93898;93899;93900;93901;93902;93903;93904;93905;93906;93907;93908;93909;93910;93911;93912;150…	67	119	IPI00001960;IPI00903323;IPI01010396	IPI00001960;IPI00903323;IPI01010396	16;12;11	16;12;11	16;12;11	Chloride intracellular channel protein 4;Intracellular chloride ion channel protein p64H1;cDNA FLJ61180, highly similar to Chloride intracellular channel protein 4;cDNA, FLJ96000, Homo sapiens chloride intracellular channel 4 (CLIC4), mRNA;Chloride intracellular channel 4;Chloride intracellular channel 4, isoform CRA_b;CLIC4 protein;cDNA FLJ10762 fis, clone NT2RP4000008, moderately similar to CHL…	CLIC4;hCG_24047;RP11-108J9.1-001	Chloride intracellular channel protein 4;cDNA FLJ38640 fis, clone HHDPC2003472, highly similar to CHLORIDE INTRACELLULAR CHANNEL PROTEIN 4;Uncharacterized protein	Q9Y696;B4DWC4;Q6FIC5;Q9NVF8;B3KTR3;F5H1F8	3	16	16	16	3	2	2	11	10	13	1	0	2	13	11	13	1	0	3	13	13	12	0	1	0	15	14	13	0	0	1	8	6	5
197	139;9695;19055	142;9926;19519	3841;3842;3843;3844;3845;3846;291940;291941;291942;291943;291944;291945;291946;584322;584323;584324;584325;584326;584327;584328;584329;584330;584331;584332;584333;584334;584335;584336;584337;584338;584339;584340;584341;584342;584343;584344;584345;584346;584347;584348;584349	2206;176239;176240;176241;176242;354953;354954;354955;354956;354957;354958;354959;354960;354961;354962;354963;354964;354965;354966			IPI00001985	IPI00001985	3	3	3	Vacuolar protein sorting-associated protein 18 homolog	KIAA1475;VPS18	Vacuolar protein sorting-associated protein 18 homolog	Q9P253	1	3	3	3	0	0	0	1	1	1	0	0	0	1	1	2	0	0	0	2	2	2	0	0	0	2	2	2	0	0	0	1	2	2
198	9321;19406;26522;30369;46843	9546;19875;27170;31237;48109	281263;281264;281265;281266;281267;281268;281269;281270;281271;281272;281273;281274;281275;281276;281277;281278;281279;281280;281281;281282;281283;593678;593679;593680;593681;593682;593683;593684;593685;593686;593687;593688;822782;822783;944511;944512;944513;944514;944515;944516;944517;944518;944519;1444354;1444355;1444356;1444357;1444358;1444359;1444360;1444361;1444362;1444363;1444364;1444365;14…	170033;170034;170035;170036;170037;360335;360336;503594;503595;572148;870926;870927;870928;870929;870930;870931;870932;870933			IPI00002070	IPI00002070	5	5	5	Leucine-rich repeat-containing protein 8A;cDNA FLJ75179, highly similar to Homo sapiens leucine rich repeat containing 8 family, member A, mRNA;cDNA FLJ14589 fis, clone NT2RM4001876, weakly similar to RAS SUPPRESSOR PROTEIN 1;cDNA FLJ10337 fis, clone NT2RM2000714, weakly similar to RAS SUPPRESSOR PROTEIN 1	KIAA1437;LRRC8;LRRC8A;UNQ221/PRO247	Leucine-rich repeat-containing protein 8A	Q8IWT6;A8K1C7;Q96SW8;Q9NW37	1	5	5	5	4	3	2	0	0	1	3	4	3	0	0	0	3	1	2	0	0	0	1	2	3	0	0	0	2	2	2	0	0	0
199	342;1960;9447;14709;14871;18978;20457;22071;22398;22962;25023;25942;29990;33805;34474;39815;41601;42554;42672;47275	353;2017;9676;15071;15238;19441;20965;22606;22935;23516;25635;26580;30829;34734;35413;40901;42734;43714;43836;48557	9956;9957;9958;9959;9960;9961;9962;9963;9964;9965;9966;9967;9968;9969;9970;9971;9972;9973;9974;9975;9976;9977;9978;9979;9980;9981;9982;9983;9984;9985;9986;9987;60732;60733;60734;60735;60736;60737;60738;60739;60740;60741;60742;60743;60744;60745;60746;60747;60748;60749;60750;60751;60752;60753;60754;285098;285099;285100;285101;285102;285103;443840;443841;449565;449566;449567;449568;449569;449570;449…	5723;5724;5725;5726;5727;5728;5729;5730;5731;5732;5733;5734;5735;5736;5737;38421;38422;38423;38424;38425;38426;38427;38428;38429;38430;38431;38432;172446;172447;267139;267140;270992;270993;270994;270995;270996;354066;354067;354068;354069;354070;354071;354072;354073;354074;354075;354076;354077;354078;354079;354080;354081;354082;354083;354084;354085;354086;354087;383464;383465;383466;383467;383468;…			IPI00002134;IPI00909766;IPI00983122;IPI00607806;IPI00607835	IPI00002134;IPI00909766	20;19;4;2;2	20;19;4;2;2	20;19;4;2;2	26S protease subunit S5 basic;26S proteasome non-ATPase regulatory subunit 5;26S proteasome subunit S5B;cDNA FLJ76282, highly similar to Homo sapiens proteasome (prosome, macropain) 26S subunit, non-ATPase, 5 (PSMD5), mRNA;cDNA FLJ52877, highly similar to 26S proteasome non-ATPase regulatory subunit 5	KIAA0072;PSMD5	26S proteasome non-ATPase regulatory subunit 5;cDNA FLJ52877, highly similar to 26S proteasome non-ATPase regulatory subunit 5	Q16401;A8K4T6;B4DZM8	5	20	20	20	0	1	0	14	13	12	1	1	1	12	14	14	4	6	4	16	16	16	5	3	6	16	14	13	2	2	2	15	16	16
200	2861;6808;8209;18977;36383;36402;45031	2950;6987;8418;19440;37368;37388;46255	90338;209184;209185;209186;209187;209188;209189;209190;249572;249573;249574;249575;249576;249577;249578;582471;582472;582473;582474;582475;582476;582477;582478;582479;582480;1114583;1114584;1114585;1114586;1114587;1114588;1114589;1114590;1114591;1114592;1114593;1114594;1114595;1114596;1114597;1114598;1114599;1115169;1115170;1115171;1115172;1115173;1115174;1115175;1115176;1115177;1115178;1115179;1…	56354;130990;130991;152463;152464;354064;354065;666797;666798;667178;667179;667180;667181;667182;667183;836235;836236;836237;836238;836239;836240;836241;836242;836243;836244			IPI00002135;IPI00946746;IPI00966059;IPI00908659;IPI00947073	IPI00002135;IPI00946746	7;7;3;2;2	7;7;3;2;2	7;7;3;2;2	ERIC-1;Transforming acidic coiled-coil-containing protein 3;Transforming, acidic coiled-coil containing protein 3;cDNA FLJ60965, highly similar to Transforming acidic coiled-coil-containing protein 3;cDNA FLJ60398, highly similar to Transforming acidic coiled-coil-containing protein 3;Putative uncharacterized protein TACC3	ERIC1;TACC3	Transforming acidic coiled-coil-containing protein 3;cDNA FLJ60965, highly similar to Transforming acidic coiled-coil-containing protein 3	Q9Y6A5;Q2NKK4;B4DYJ1;B4E355;C9JA91	5	7	7	7	0	0	0	3	3	1	1	0	0	4	2	5	0	0	0	1	0	0	0	0	0	0	0	0	0	0	0	1	0	1
201	8117;9271;9706;18827;21368;25983;33370;35323;41162;41163	8325;9496;9939;19289;21891;26621;34297;36281;42286;42287	247248;247249;247250;247251;247252;247253;247254;247255;247256;247257;247258;247259;247260;247261;247262;247263;247264;247265;247266;247267;247268;247269;247270;247271;247272;247273;247274;247275;247276;247277;247278;247279;247280;247281;247282;247283;247284;247285;247286;247287;247288;247289;247290;247291;247292;247293;247294;247295;247296;247297;247298;247299;247300;247301;247302;247303;247304;…	151340;151341;151342;151343;151344;151345;151346;151347;151348;151349;151350;151351;151352;151353;151354;151355;151356;151357;151358;151359;151360;151361;151362;151363;151364;151365;151366;151367;151368;151369;151370;151371;151372;151373;151374;151375;151376;151377;151378;151379;151380;151381;151382;169434;176611;176612;351814;351815;351816;351817;351818;351819;351820;351821;351822;351823;351824;…			IPI00002149;IPI00966157;IPI00967559;IPI00964747	IPI00002149;IPI00966157;IPI00967559;IPI00964747	10;7;7;5	5;4;5;5	5;4;5;5	GTP-binding protein B;GTP-binding protein SAR1b;SAR1a gene homolog 2 variant;cDNA FLJ32259 fis, clone PROST1000298, highly similar to GTP-binding protein SAR1b;Putative uncharacterized protein DKFZp434B2017	SAR1B;SARA2;SARB;DKFZp434B2017	GTP-binding protein SAR1b;Uncharacterized protein;cDNA FLJ32259 fis, clone PROST1000298, highly similar to GTP-binding protein SAR1b;Uncharacterized protein	Q9Y6B6;Q53F37;D6RD69;Q9H029;D6R9R5	4	10	5	5	2	3	5	3	2	1	4	6	4	2	1	1	3	3	3	3	2	2	3	4	2	4	4	2	3	3	5	5	5	4
202	5121;15768;17745;18855;29005	5258;16157;18182;19317;29727	157071;157072;157073;157074;157075;157076;157077;157078;157079;157080;157081;157082;157083;157084;157085;157086;157087;157088;157089;157090;477280;477281;477282;477283;477284;477285;544327;544328;544329;544330;544331;544332;544333;544334;544335;544336;544337;544338;544339;544340;544341;544342;544343;544344;544345;544346;544347;544348;544349;544350;544351;544352;544353;544354;544355;544356;544357;…	97126;97127;97128;288192;288193;288194;288195;329655;352282;547405			IPI00002186;IPI01011126	IPI00002186;IPI01011126	5;3	5;3	4;3	Brefeldin A-inhibited guanine nucleotide-exchange protein 2;cDNA FLJ12561 fis, clone NT2RM4000798, highly similar to Brefeldin A-inhibited guanine nucleotide-exchange protein 2;cDNA FLJ55398, highly similar to Brefeldin A-inhibited guaninenucleotide-exchange protein 2;ADP-ribosylation factor guanine nucleotide-exchange factor 2 variant;ARFGEF2 protein	ARFGEF2;ARFGEP2;BIG2	Brefeldin A-inhibited guanine nucleotide-exchange protein 2;Uncharacterized protein	Q9Y6D5;B3KMT7;B4DYN7;Q59FR3;Q86TH5;F5H3H3	2	5	5	4	1	1	1	2	2	2	1	1	1	1	1	1	1	1	1	3	2	2	1	1	1	1	1	1	0	0	1	3	3	2
203	3571;5121;5922;29004	3675;5258;6074;29726	112567;157071;157072;157073;157074;157075;157076;157077;157078;157079;157080;157081;157082;157083;157084;157085;157086;157087;157088;157089;157090;180870;180871;180872;180873;180874;180875;180876;180877;180878;180879;180880;180881;180882;180883;180884;180885;180886;180887;180888;180889;180890;180891;180892;180893;180894;180895;180896;180897;180898;180899;180900;901652	70973;97126;97127;97128;110754;110755;110756;547404			IPI00002188;IPI00984763;IPI00973992;IPI00975698	IPI00002188;IPI00984763	4;2;1;1	3;1;0;0	3;1;0;0	Brefeldin A-inhibited guanine nucleotide-exchange protein 1;p200 ARF guanine nucleotide exchange factor;p200 ARF-GEP1;cDNA FLJ12495 fis, clone NT2RM2001652, highly similar to Brefeldin A-inhibited guanine nucleotide-exchange protein 1;Brefeldin A-inhibited guanine nucleotide-exchange protein 1 variant	ARFGEF1;ARFGEP1;BIG1	Brefeldin A-inhibited guanine nucleotide-exchange protein 1;Uncharacterized protein	Q9Y6D6;B3KMS9;Q59FY5;E5RIF2	4	4	3	3	0	0	0	2	2	2	0	0	0	0	0	0	0	0	0	2	2	2	0	0	0	1	2	2	0	0	0	2	2	3
204	276;2910;3760;12137;12153;22167;37526;46025	283;2999;3871;12427;12444;22702;38544;47268	8021;8022;8023;8024;8025;8026;8027;8028;8029;8030;8031;8032;8033;8034;8035;8036;8037;91817;91818;91819;91820;91821;91822;91823;91824;91825;91826;91827;91828;91829;91830;91831;91832;91833;91834;91835;91836;91837;91838;91839;91840;91841;91842;91843;91844;91845;91846;91847;91848;91849;91850;91851;91852;91853;91854;91855;91856;91857;91858;91859;91860;91861;91862;91863;91864;91865;91866;91867;91868;11…	4621;4622;4623;57122;57123;57124;57125;57126;57127;57128;57129;57130;57131;57132;57133;57134;57135;57136;57137;57138;57139;57140;57141;57142;57143;57144;57145;57146;57147;57148;57149;57150;57151;57152;57153;57154;57155;57156;74329;74330;74331;74332;74333;74334;74335;74336;74337;74338;74339;74340;74341;74342;74343;218317;218318;218319;218320;218321;218322;218323;218324;218325;218326;218327;218328;…			IPI00002203;IPI00786906;IPI00220152;IPI00068254;IPI00909058	IPI00002203;IPI00786906;IPI00220152;IPI00068254;IPI00909058	8;7;6;6;6	8;7;6;6;6	8;7;6;6;6	BRCA2 and CDKN1A-interacting protein;P21- and CDK-associated protein 1;Protein TOK-1;cDNA FLJ31129 fis, clone IMR322000918, highly similar to Homo sapiens BRCA2 and CDKN1A interacting protein (BCCIP), transcript variant C, mRNA;cDNA FLJ60898, highly similar to Homo sapiens BRCA2 and CDKN1A interacting protein (BCCIP), transcript variant C, mRNA;cDNA FLJ54246, highly similar to Homo sapiens BRCA2 …	BCCIP;TOK1	Isoform 1 of BRCA2 and CDKN1A-interacting protein;Isoform 3 of BRCA2 and CDKN1A-interacting protein;Isoform 2 of BRCA2 and CDKN1A-interacting protein;BRCA2 and CDKN1A-interacting protein isoform C;cDNA FLJ54246, highly similar to Homo sapiens BRCA2 and CDK	Q9P287-1;Q9P287;Q9P287-3;Q9P287-2;B3KP45;B4DUS0;B4E318	5	8	8	8	1	3	3	7	7	7	2	3	4	8	8	7	3	2	3	6	5	4	3	3	2	5	5	6	3	2	1	4	5	4
205	1923;3323;3985;7730;9662;13162;14785;18967;21476;21603;29956;31202;31289;31413;31445;32067;33020;38410;39720	1979;3420;4100;7931;9892;13482;15150;19430;21999;22129;30792;32081;32169;32305;32338;32973;33940;39451;40802	59512;59513;59514;59515;59516;59517;59518;59519;59520;59521;59522;59523;59524;59525;59526;59527;59528;59529;59530;59531;59532;59533;59534;59535;59536;59537;59538;59539;59540;59541;59542;59543;59544;59545;59546;59547;59548;59549;59550;59551;105000;105001;105002;105003;105004;105005;105006;105007;105008;105009;105010;105011;105012;105013;105014;105015;105016;105017;105018;105019;105020;105021;10502…	37755;37756;37757;37758;37759;37760;37761;37762;37763;37764;37765;37766;37767;37768;37769;37770;37771;37772;37773;37774;37775;37776;37777;37778;37779;66615;66616;66617;66618;66619;66620;66621;66622;66623;66624;66625;66626;66627;66628;66629;66630;66631;66632;66633;66634;66635;66636;66637;66638;78473;145766;145767;145768;175793;175794;175795;175796;175797;175798;175799;175800;175801;175802;175803;1…			IPI00002214;IPI00873236	IPI00002214	19;1	19;1	18;1	Importin subunit alpha-2;Karyopherin subunit alpha-2;RAG cohort protein 1;SRP1-alpha;cDNA FLJ78270, highly similar to Homo sapiens karyopherin alpha 2 (RAG cohort 1, importin alpha 1)(KPNA2), mRNA;Karyopherin alpha 2 (RAG cohort 1, importin alpha 1)	KPNA2;RCH1;SRP1	Importin subunit alpha-2	P52292;A8K7D9;Q53YE3;Q6NVW7;Q7Z726	2	19	19	18	12	10	12	15	14	13	11	10	12	14	14	15	2	2	0	7	7	7	5	6	3	2	2	3	10	11	12	14	15	15
206	18430;23010;24008;26241;32180;35713;35766;41596;42550;44913;45499;46545;47722	18879;23569;24598;26883;33088;36674;36728;42729;43710;46133;46737;47801;49008	566108;566109;566110;566111;566112;566113;566114;566115;566116;566117;566118;566119;566120;566121;713224;713225;713226;713227;713228;713229;713230;744006;744007;744008;744009;744010;744011;744012;744013;744014;744015;744016;744017;744018;744019;744020;744021;744022;813721;813722;813723;813724;813725;813726;813727;813728;813729;813730;813731;813732;813733;813734;813735;998924;998925;998926;998927;…	343611;343612;343613;343614;343615;343616;343617;343618;343619;343620;343621;436588;436589;436590;455774;455775;455776;455777;455778;455779;455780;455781;455782;455783;455784;455785;455786;455787;455788;455789;497588;497589;497590;497591;497592;497593;497594;497595;497596;497597;497598;497599;497600;497601;497602;497603;603899;603900;603901;603902;603903;603904;603905;603906;603907;603908;603909;…			IPI00924788;IPI00002230;IPI00790972;IPI00927596	IPI00924788;IPI00002230;IPI00790972	13;13;9;1	13;13;9;1	13;13;9;1	Arylacetamide deacetylase-like 1;Neutral cholesterol ester hydrolase 1	AADACL1;KIAA1363;NCEH1	neutral cholesterol ester hydrolase 1 isoform a;neutral cholesterol ester hydrolase 1 isoform b;Isoform 3 of Neutral cholesterol ester hydrolase 1	Q6PIU2-2;Q6PIU2;F5H7K4;Q6PIU2-1;Q6PIU2-3	4	13	13	13	6	8	6	0	0	0	5	4	5	0	1	0	13	13	13	1	1	1	13	12	12	0	0	0	9	10	9	0	0	0
207	43709	44893	1347303;1347304;1347305;1347306;1347307;1347308;1347309;1347310;1347311;1347312;1347313;1347314;1347315;1347316;1347317;1347318;1347319;1347320	810916;810917			IPI00002240;IPI00978669;IPI00975548;IPI00979313	IPI00002240;IPI00978669;IPI00975548;IPI00979313	1;1;1;1	1;1;1;1	1;1;1;1	Protein FAM118B	FAM118B	Protein FAM118B;Similar to Protein FAM118B;Uncharacterized protein;31 kDa protein	Q9BPY3;E9PMJ2	4	1	1	1	0	0	0	1	1	1	0	0	0	1	1	0	0	0	0	0	0	0	0	0	0	0	0	1	0	0	0	1	1	1
208	14459;17051;18012;20028;21860;23739;25726;33953;34061;35444;38626;39735;39987;42073;42504;43042	14818;17471;18452;20519;22390;24322;26359;34887;34997;36402;39670;40818;41074;43218;43662;44213	434878;434879;434880;434881;520610;520611;520612;520613;520614;552318;552319;552320;552321;552322;552323;552324;552325;552326;552327;552328;552329;552330;552331;552332;613760;613761;613762;613763;613764;613765;613766;613767;613768;613769;613770;613771;673373;673374;673375;673376;673377;673378;673379;673380;673381;673382;673383;673384;673385;673386;735905;735906;735907;735908;735909;735910;735911;…	260869;315742;335068;335069;335070;335071;335072;335073;373354;373355;373356;373357;410433;410434;410435;410436;450304;450305;450306;450307;450308;450309;450310;450311;450312;450313;450314;450315;450316;450317;450318;450319;450320;450321;485932;485933;485934;485935;485936;485937;485938;485939;485940;485941;485942;485943;485944;485945;485946;629506;629507;629508;629509;629510;629511;629512;629513;…			IPI00002245;IPI01020675;IPI00795694;IPI01022642;IPI01022923	IPI00002245;IPI01020675;IPI00795694	16;16;10;2;1	16;16;10;2;1	16;16;10;2;1	Acyl-CoA synthetase short-chain family member 3, mitochondrial	ACSS3	Isoform 1 of Acyl-CoA synthetase short-chain family member 3, mitochondrial;75 kDa protein;Isoform 2 of Acyl-CoA synthetase short-chain family member 3, mitochondrial	Q9H6R3-1;Q9H6R3;Q9H6R3-2	5	16	16	16	0	0	2	4	3	6	1	1	1	1	2	4	10	9	9	11	12	11	11	11	10	10	12	13	2	3	1	0	2	0
209	19238;21960;31781	19704;22493;32680	589120;589121;589122;589123;589124;589125;589126;589127;589128;589129;589130;589131;676524;986706;986707;986708;986709;986710	357457;412469;596263;596264;596265			IPI00002255;IPI00945818;IPI00967340;IPI00964281	IPI00002255;IPI00945818;IPI00967340	3;3;3;1	3;3;3;1	3;3;3;1	Beige-like protein;CDC4-like protein;Lipopolysaccharide-responsive and beige-like anchor protein;LRBA protein	BGL;CDC4L;LBA;LRBA	Isoform 1 of Lipopolysaccharide-responsive and beige-like anchor protein;Uncharacterized protein;Uncharacterized protein	P50851-1;P50851;P50851-2;F5H1X8;E9PEM5;Q6P1X2	4	3	3	3	0	0	0	0	0	1	0	0	1	1	0	1	0	0	0	0	0	0	0	0	0	0	1	0	0	0	0	1	0	0
210	925;3995;6674;13060;16650;20664;22145;23822;24651;30514;39908;40186;46663	957;4110;6850;13378;17064;21178;22680;24408;25257;31384;40995;41281;47920	28873;28874;28875;28876;28877;28878;28879;28880;28881;28882;28883;28884;28885;28886;28887;28888;28889;28890;28891;28892;28893;28894;28895;28896;28897;28898;28899;28900;28901;28902;28903;28904;28905;28906;28907;28908;28909;28910;28911;28912;28913;28914;28915;28916;125454;125455;125456;125457;125458;125459;125460;125461;125462;125463;125464;125465;125466;125467;125468;125469;125470;125471;125472;12…	18526;18527;18528;18529;18530;18531;18532;18533;18534;18535;18536;18537;18538;18539;18540;18541;18542;18543;78605;78606;78607;78608;128521;128522;128523;128524;236091;236092;236093;236094;236095;236096;236097;236098;236099;236100;236101;236102;236103;236104;236105;236106;236107;236108;236109;236110;236111;236112;236113;236114;236115;236116;236117;236118;236119;236120;236121;236122;236123;236124;2…			IPI00002270;IPI01014584	IPI00002270	13;6	13;6	13;6	UPF0364 protein C6orf211;cDNA FLJ52347	C6orf211	UPF0364 protein C6orf211	Q9H993;B4DPT6	2	13	13	13	0	0	0	9	10	10	0	1	1	9	8	8	0	0	0	6	5	6	0	0	1	5	4	5	1	1	0	9	9	9
211	18149	18593	557375;557376;557377;557378;557379;557380;557381;557382;557383;557384	338907;338908;338909			IPI00002288	IPI00002288	1	1	1	Ku70-binding protein 3;Mitochondrial inner membrane protease ATP23 homolog;XRCC6-binding protein 1	KUB3;XRCC6BP1	Mitochondrial inner membrane protease ATP23 homolog	Q9Y6H3	1	1	1	1	1	1	0	0	0	0	0	1	1	0	0	0	0	0	0	0	0	0	0	0	0	0	0	0	0	0	0	0	0	0
212	2150;17289	2211;17715	67868;67869;67870;67871;67872;67873;67874;67875;67876;67877;67878;67879;67880;67881;67882;67883;67884;67885;67886;67887;67888;67889;67890;67891;67892;67893;67894;67895;67896;67897;528422;528423;528424;528425;528426;528427;528428;528429;528430;528431;528432;528433;528434;528435;528436;528437;528438;528439;528440;528441;528442	43080;43081;43082;43083;43084;43085;43086;43087;43088;43089;43090;43091;320207;320208;320209;320210;320211;320212			IPI00002311;IPI00916931;IPI00917308	IPI00002311;IPI00916931;IPI00917308	2;2;1	2;2;1	2;2;1	Secernin-3;Secernin-3.;cDNA FLJ55569, highly similar to Homo sapiens secernin 3 (SCRN3), mRNA;cDNA FLJ60633, highly similar to Homo sapiens secernin 3 (SCRN3), mRNA;Putative uncharacterized protein SCRN3	SCRN3	SCRN3 protein;secernin-3 isoform 2;Uncharacterized protein	Q0VDG4;Q0VDG5;B4DI11;B4DKG7;C9JID8;F8W0M9	3	2	2	2	0	0	0	1	2	2	0	0	0	1	1	2	0	1	0	2	2	2	0	0	0	2	1	2	0	0	0	2	1	1
213	25343;30965	25969;31840	784073;961225;961226;961227;961228	479264;581384			IPI00002313;IPI00848169	IPI00002313;IPI00848169	2;1	2;1	2;1	CARD-containing MAGUK protein 3;Caspase recruitment domain-containing protein 10;Caspase recruitment domain family, member 10;cDNA FLJ57509, highly similar to Caspase recruitment domain-containing protein 10;cDNA FLJ90425 fis, clone NT2RP3000444	CARD10;CARMA3;RP5-889J22__B.2-003	Caspase recruitment domain-containing protein 10;cDNA FLJ90425 fis, clone NT2RP3000444	Q9BWT7;Q17RA1;B7Z3N7;Q8NC81	2	2	2	2	0	0	0	0	1	0	1	1	0	0	0	1	0	0	0	0	0	0	0	0	0	0	0	0	0	0	0	1	0	0
214	3825;8031;8374;10394;15857;19126;19486;23724;23725;35187;35702;43812	3937;8238;8585;10639;16250;19591;19960;24307;24308;36141;36663;44997	120439;120440;120441;120442;120443;120444;120445;120446;120447;120448;120449;120450;120451;120452;120453;120454;120455;120456;120457;120458;120459;120460;120461;120462;120463;120464;120465;120466;120467;245192;245193;245194;245195;245196;245197;245198;245199;245200;245201;245202;245203;253800;310602;310603;310604;310605;310606;310607;310608;310609;310610;310611;310612;310613;310614;310615;310616;…	75777;75778;75779;75780;75781;75782;75783;75784;75785;75786;75787;75788;75789;75790;75791;75792;75793;75794;75795;150317;150318;154380;186020;186021;186022;186023;186024;186025;186026;186027;186028;186029;186030;186031;186032;186033;186034;186035;186036;186037;186038;186039;186040;186041;186042;290018;290019;290020;290021;290022;290023;290024;290025;290026;290027;355869;355870;355871;355872;35587…			IPI00002324;IPI00181717;IPI00845510;IPI00845294;IPI00921893;IPI00973068;IPI00974257;IPI00845444;IPI00981635	IPI00002324;IPI00181717;IPI00845510;IPI00845294;IPI00921893;IPI00973068	12;12;12;9;9;8;2;2;2	12;12;12;9;9;8;2;2;2	12;12;12;9;9;8;2;2;2	DTDP-4-keto-6-deoxy-D-glucose 4-reductase;Methionine adenosyltransferase 2 subunit beta;Methionine adenosyltransferase II beta;cDNA FLJ76904, highly similar to Homo sapiens methionine adenosyltransferase II, beta (MAT2B), transcript variant 2, mRNA;cDNA FLJ55836, highly similar to Homo sapiens methionine adenosyltransferase II, beta (MAT2B), transcript variant 2, mRNA	MAT2B;MSTP045;Nbla02999;TGR;UNQ2435/PRO4995	Isoform 1 of Methionine adenosyltransferase 2 subunit beta;Isoform 2 of Methionine adenosyltransferase 2 subunit beta;Isoform 4 of Methionine adenosyltransferase 2 subunit beta;Isoform 3 of Methionine adenosyltransferase 2 subunit beta;cDNA FLJ55836, highl	Q9NZL9-1;Q9NZL9;A8K7A4;Q9NZL9-2;Q9NZL9-4;Q9NZL9-3;B7Z1X8	9	12	12	12	1	2	1	9	9	10	1	0	0	8	7	8	0	0	0	9	8	10	0	0	0	9	7	7	1	1	1	7	7	8
215	17440;23079;31173;33309;43985;46478	17869;23648;32052;34235;45178;47733	534261;534262;534263;534264;534265;534266;534267;534268;534269;534270;534271;534272;534273;534274;715503;967564;967565;967566;967567;967568;967569;967570;967571;967572;967573;967574;967575;967576;967577;967578;967579;967580;967581;1028256;1028257;1028258;1028259;1028260;1028261;1356686;1356687;1356688;1356689;1356690;1356691;1356692;1356693;1356694;1356695;1356696;1356697;1356698;1356699;1356700;…	324186;324187;324188;324189;324190;324191;324192;324193;438161;585340;585341;585342;585343;620140;620141;816532;864491;864492;864493;864494			IPI00002349;IPI00828018	IPI00002349	6;1	6;1	6;1	82 kDa FMRP-interacting protein;Cell proliferation-inducing gene 1 protein;FMRP-interacting protein 2;Nuclear fragile X mental retardation-interacting protein 2;cDNA FLJ75095, highly similar to Homo sapiens 82-kD FMRP Interacting Protein (182-FIP), mRNA;Nuclear fragile X mental retardation protein interacting protein 2;Nuclear fragile X mental retardation protein interacting protein 2, isoform CR…	KIAA1321;NUFIP2;PIG1;hCG_29087	Nuclear fragile X mental retardation-interacting protein 2	Q7Z417;A1L3A7	2	6	6	6	1	1	0	1	1	0	1	0	1	4	4	2	0	0	0	0	0	0	0	0	0	0	1	0	0	1	1	1	0	0
216	8528;14564;25418;38360;43297	8742;14923;26047;39398;44471	258070;258071;258072;258073;258074;258075;258076;258077;258078;258079;258080;258081;258082;258083;258084;258085;258086;258087;438268;438269;438270;438271;438272;438273;438274;438275;438276;438277;438278;438279;438280;438281;438282;438283;438284;438285;438286;438287;438288;438289;438290;438291;438292;438293;438294;438295;785990;785991;785992;785993;785994;785995;785996;785997;785998;785999;786000;…	156533;156534;156535;156536;156537;156538;156539;156540;156541;156542;156543;156544;156545;156546;263050;263051;263052;263053;263054;263055;263056;480191;480192;700589;700590;700591;801788;801789;801790;801791;801792;801793;801794;801795;801796;801797;801798;801799;801800;801801;801802;801803;801804;801805;801806;801807			IPI00002372;IPI01015425;IPI00908804;IPI00185503	IPI00002372;IPI01015425;IPI00908804;IPI00185503	5;5;4;4	5;5;4;4	5;5;4;4	70 kDa peroxisomal membrane protein;ATP-binding cassette sub-family D member 3;cDNA FLJ54042, highly similar to ATP-binding cassette sub-family D member 3;cDNA FLJ53353, highly similar to ATP-binding cassette sub-family D member 3	ABCD3;PMP70;PXMP1	Isoform 1 of ATP-binding cassette sub-family D member 3;Uncharacterized protein;cDNA FLJ53353, highly similar to ATP-binding cassette sub-family D member 3;Isoform 2 of ATP-binding cassette sub-family D member 3	P28288-1;P28288;B4DZ22;F5GYC1;B4DL07;E7EUE1;P28288-2	4	5	5	5	3	3	3	0	0	0	1	2	2	0	0	0	5	5	5	0	0	0	5	5	5	0	0	1	3	1	1	0	0	0
217	1259;1475;1900;3026;3301;4638;5392;12228;22428;25466;29250;31006;32498;34649;34650;38734;41363	1300;1523;1955;3117;3398;4762;5537;12520;22965;26095;30003;31881;33407;35589;35590;39787;42490	40355;40356;40357;40358;40359;40360;40361;46362;46363;46364;46365;46366;46367;46368;46369;46370;46371;58832;58833;58834;58835;58836;58837;58838;58839;58840;58841;58842;58843;95899;104191;104192;104193;104194;104195;104196;104197;104198;104199;104200;104201;104202;104203;104204;104205;104206;104207;104208;104209;104210;141442;141443;141444;141445;141446;165264;165265;165266;165267;165268;165269;36…	26292;26293;26294;26295;26296;26297;29833;29834;29835;29836;29837;29838;29839;37382;37383;37384;37385;37386;37387;37388;60903;66133;66134;66135;66136;66137;66138;66139;66140;66141;66142;66143;66144;87915;102000;102001;102002;102003;102004;102005;219821;219822;219823;219824;219825;219826;219827;219828;219829;219830;219831;219832;424788;480972;551755;582628;582629;582630;582631;582632;582633;582634…			IPI00002405;IPI01015393;IPI01022262;IPI01022124;IPI01020702	IPI00002405;IPI01015393	17;16;5;4;1	17;16;5;4;1	17;16;5;4;1	2-5-oligoadenylate synthase 3;p100 OAS;cDNA FLJ78682, highly similar to Homo sapiens 2-5-oligoadenylate synthetase 3, 100kDa (OAS3), mRNA	OAS3;P/OKcl.4	2-5-oligoadenylate synthase 3;Uncharacterized protein	Q9Y6K5;A8KA84;F5GWB8	5	17	17	17	2	1	1	1	0	0	1	0	1	2	0	0	1	2	0	0	0	0	2	1	1	1	0	0	11	12	12	10	10	11
218	1227;4730;5307;5308;7372;7696;8450;8467;13457;13626;15896;18194;19528;23443;25276;25293;26061;33368;37783;38587;41995;42297	1267;4859;5449;5450;7567;7897;8663;8681;13788;13963;16290;18638;20004;24021;25901;25918;26700;34295;38807;39631;43139;43450	39056;39057;39058;39059;39060;39061;39062;39063;39064;39065;39066;39067;39068;39069;39070;39071;39072;39073;39074;39075;39076;39077;39078;39079;39080;39081;39082;39083;39084;39085;39086;39087;39088;39089;39090;39091;39092;39093;39094;39095;39096;39097;39098;39099;39100;39101;39102;39103;145098;145099;145100;145101;145102;145103;145104;145105;145106;145107;145108;145109;145110;145111;145112;145113…	25000;25001;25002;25003;25004;25005;25006;25007;25008;25009;25010;25011;25012;25013;25014;25015;25016;25017;25018;25019;25020;25021;25022;25023;25024;25025;25026;25027;25028;25029;25030;25031;25032;25033;25034;25035;25036;25037;25038;25039;25040;25041;25042;25043;25044;25045;25046;25047;25048;25049;25050;25051;25052;25053;25054;25055;25056;25057;25058;25059;25060;25061;25062;25063;90267;90268;902…			IPI00002406;IPI00554618	IPI00002406;IPI00554618	22;21	22;21	22;21	Auberger B antigen;Basal cell adhesion molecule;B-CAM cell surface glycoprotein;F8/G253 antigen;Lutheran antigen;Lutheran blood group glycoprotein;Lutheran glycoprotein;Lutheran blood group	BCAM;LU;MSK19	Basal cell adhesion molecule;basal cell adhesion molecule isoform 2 precursor	P50895;A9LST5;A9YWT4;A9YWT7;D0AB07	2	22	22	22	7	9	8	1	0	1	7	8	8	0	1	1	2	1	1	0	1	2	1	1	1	1	1	1	21	20	21	5	6	5
219	9648;19143;33030;43205	9878;19608;33950;44379	290473;290474;290475;290476;290477;586512;586513;586514;586515;586516;586517;586518;586519;586520;586521;586522;586523;1020595;1020596;1020597;1020598;1020599;1020600;1020601;1020602;1020603;1020604;1020605;1020606;1020607;1020608;1020609;1020610;1020611;1020612;1020613;1020614;1020615;1330798;1330799;1330800;1330801;1330802;1330803;1330804;1330805;1330806;1330807;1330808;1330809;1330810;1330811;…	175536;356058;356059;356060;615589;615590;615591;615592;799979			IPI00002408;IPI00448515;IPI00924947	IPI00002408;IPI00448515;IPI00924947	4;4;4	4;4;4	4;4;4	RNA polymerase II-associated protein 3;cDNA FLJ50185, weakly similar to Homo sapiens translocase of outer mitochondrial membrane 34 (TOMM34), mRNA	RPAP3	Isoform 1 of RNA polymerase II-associated protein 3;Isoform 2 of RNA polymerase II-associated protein 3;RNA polymerase II-associated protein 3 isoform 3	Q9H6T3-1;Q9H6T3;Q9H6T3-2;B4DRW9	3	4	4	4	0	0	0	1	1	0	0	0	0	3	3	2	0	0	0	0	0	1	0	0	0	1	1	1	0	0	0	0	2	0
220	7606;29814	7804;30629	233152;233153;233154;233155;233156;233157;233158;233159;233160;233161;233162;233163;233164;233165;233166;233167;233168;233169;233170;233171;233172;233173;233174;233175;233176;926791;926792;926793;926794;926795;926796;926797;926798;926799;926800;926801;926802;926803;926804;926805;926806;926807;926808;926809	144016;144017;560879;560880;560881			IPI00641117;IPI00002411;IPI01014787;IPI00852720;IPI00927428;IPI00645990;IPI00852631;IPI00644803;IPI00645282	IPI00641117;IPI00002411;IPI01014787;IPI00852720;IPI00927428;IPI00645990;IPI00852631;IPI00644803;IPI00645282	2;2;2;2;2;2;2;1;1	2;2;2;2;2;2;2;1;1	2;2;2;2;2;2;2;1;1	FIP-3;IkB kinase-associated protein 1;Inhibitor of nuclear factor kappa-B kinase subunit gamma;NF-kappa-B essential modifier;NF-kappa-B essential modulator;Putative uncharacterized protein IKBKG;Inhibitor of kappa light polypeptide gene enhancer in B-cells, kinase gamma, isoform CRA_b	FIP3;IKBKG;NEMO;hCG_2003089	Isoform 2 of NF-kappa-B essential modulator;Isoform 1 of NF-kappa-B essential modulator;Uncharacterized protein;Uncharacterized protein;Uncharacterized protein;Uncharacterized protein;Uncharacterized protein;Uncharacterized protein;Uncharacterized protein	Q9Y6K9-2;Q9Y6K9;Q9Y6K9-1;C9J1R1;D3DWY0;E7EU78;A8MV29;C9JN51;C9JZ85;C9JH59;C9J2V2	9	2	2	2	0	0	0	1	0	0	0	0	0	1	1	0	0	0	0	2	2	2	0	0	0	2	2	2	1	1	1	1	2	2
221	4431;4441;10578;23670;24412;26229;26230;27786;28380;40134;40145	4552;4563;10829;24252;25012;26871;26872;28454;29053;41223;41237	136408;136409;136410;136411;136412;136413;136414;136415;136416;136417;136418;136419;136420;136421;136422;136423;136424;136425;136426;136427;136428;136429;136430;136431;136691;136692;136693;136694;136695;136696;136697;136698;136699;136700;136701;136702;136703;136704;136705;136706;136707;136708;136709;136710;136711;136712;136713;136714;136715;136716;136717;316099;316100;316101;316102;316103;316104;…	84719;84720;84721;84722;84723;84724;84725;84726;84855;84856;84857;84858;84859;84860;84861;84862;84863;84864;84865;188706;188707;188708;188709;188710;188711;188712;188713;188714;188715;188716;188717;188718;188719;188720;188721;188722;188723;188724;188725;188726;188727;188728;188729;188730;188731;188732;188733;188734;188735;188736;188737;188738;188739;188740;188741;188742;188743;188744;188745;18874…			IPI00514424;IPI00002412;IPI00514248;IPI00908718;IPI00980279;IPI00981623;IPI01018677;IPI00514996	IPI00514424;IPI00002412;IPI00514248;IPI00908718	11;11;10;6;4;4;1;1	11;11;10;6;4;4;1;1	11;11;10;6;4;4;1;1	Palmitoyl-protein thioesterase 1;Palmitoyl-protein hydrolase 1;cDNA, FLJ92589, Homo sapiens palmitoyl-protein thioesterase 1(ceroid-lipofuscinosis, neuronal 1, infantile) (PPT1), mRNA;Palmitoyl-protein thioesterase 1 (Ceroid-lipofuscinosis, neuronal 1, infantile), isoform CRA_a;PPT1 protein;cDNA FLJ53673, highly similar to Palmitoyl-protein thioesterase 1 (EC 3.1.2.22);cDNA FLJ53679, highly simil…	PPT1;RP11-115D7.2-002;PPT;hCG_1775981;RP11-115D7.2-001;RP11-115D7.2-003	Uncharacterized protein;Palmitoyl-protein thioesterase 1;cDNA FLJ53673, highly similar to Palmitoyl-protein thioesterase 1;palmitoyl-protein thioesterase 1 isoform 2 precursor	E9PES1;E9PMG2;Q5T0S6;P50897;Q6FGQ4;B4DWU3;Q5T0S4;B4DY24	8	11	11	11	5	3	3	2	3	2	7	6	5	3	2	4	10	10	8	6	5	5	9	7	9	6	6	7	6	5	7	6	5	7
222	6944;27568;27723;29223;31586;34495;34976	7127;28230;28390;29975;32481;35434;35922	213379;213380;213381;213382;213383;213384;855418;855419;855420;855421;855422;855423;855424;855425;855426;855427;861299;861300;861301;908700;908701;908702;908703;908704;908705;908706;908707;908708;908709;908710;908711;980724;980725;980726;980727;980728;980729;980730;980731;980732;980733;980734;980735;980736;980737;980738;980739;980740;980741;980742;980743;980744;980745;980746;980747;980748;980749;…	133386;521180;523594;551337;592836;592837;592838;592839;592840;592841;592842;636759;636760;645247			IPI00002432;IPI00398585	IPI00002432;IPI00398585	7;7	7;7	7;7	Protein Hook homolog 2	HOOK2	Isoform 1 of Protein Hook homolog 2;Isoform 2 of Protein Hook homolog 2	Q96ED9-1;Q96ED9;Q96ED9-2	2	7	7	7	1	2	2	0	0	0	3	2	2	0	0	1	2	1	2	0	0	0	1	1	1	0	0	0	2	3	3	1	2	2
223	8474;31665	8688;32561	256786;256787;256788;256789;256790;256791;256792;256793;256794;256795;256796;256797;256798;256799;982885;982886;982887;982888;982889;982890;982891;982892;982893;982894;982895;982896;982897;982898;982899	155970;155971;155972;594120;594121;594122;594123			IPI00002441;IPI00893400;IPI00892674	IPI00002441;IPI00893400;IPI00892674	2;1;1	2;1;1	2;1;1	Syndecan-1;cDNA FLJ60837, highly similar to Syndecan-1;Syndecan 1 variant	SDC;SDC1	Syndecan-1;22 kDa protein;cDNA FLJ60837, highly similar to Syndecan-1	P18827;B4DRQ9;E9PHH3;Q53H42	3	2	2	2	2	2	0	0	0	0	0	1	0	0	0	0	0	0	0	0	0	0	0	0	0	0	0	0	2	2	2	0	0	0
224	1993;2128;2529;4359;4640;4693;5588;5747;5748;5893;5894;7573;7817;7818;8023;8095;9249;12430;13882;14058;14655;15699;15952;21709;21820;21821;22493;24897;25974;29536;29537;30016;30017;31294;32273;33158;34208;35448;36090;36092;36124;36836;36985;37364;38424;40525;41149;42643;45766;47397	2050;2189;2598;4479;4764;4821;5734;5895;5896;6044;6045;7771;8022;8023;8229;8303;9474;12729;14222;14404;15017;16086;16087;16347;22238;22349;22350;23030;25507;25508;26612;30318;30319;30855;30856;30857;32174;33181;34080;35145;36406;37065;37067;37068;37101;37835;37986;38370;39465;41632;41633;42272;43807;47006;48680	61976;61977;61978;61979;61980;61981;61982;61983;61984;61985;61986;61987;61988;61989;61990;61991;61992;61993;61994;61995;61996;61997;61998;61999;62000;62001;62002;62003;62004;62005;62006;62007;62008;62009;62010;62011;62012;62013;62014;62015;62016;62017;62018;62019;62020;62021;62022;62023;62024;62025;62026;62027;62028;62029;62030;67080;67081;67082;67083;67084;67085;67086;67087;67088;67089;67090;670…	39188;39189;39190;39191;39192;39193;39194;39195;39196;39197;39198;39199;39200;39201;39202;39203;39204;39205;39206;39207;39208;39209;39210;39211;39212;39213;39214;39215;39216;39217;39218;39219;39220;39221;39222;39223;39224;39225;39226;39227;39228;39229;39230;39231;39232;39233;39234;39235;42681;42682;42683;42684;42685;42686;42687;42688;42689;42690;42691;42692;42693;42694;42695;42696;42697;42698;426…	68;69;70;71;72	33;127;286;342;563	IPI00002459;IPI00974274;IPI00979012;IPI00982995;IPI00981703;IPI00974094;IPI00982352;REV__IPI00456983;REV__IPI00255653;REV__IPI00848250;IPI00985043	IPI00002459;IPI00974274	50;33;13;12;12;11;8;2;2;2;2	50;33;13;12;12;11;8;2;2;2;2	2;2;0;0;0;0;0;0;0;0;0	Annexin A6, isoform CRA_c;Putative uncharacterized protein ANXA6	ANXA6;hCG_39152	Uncharacterized protein;Uncharacterized protein	A6NN80;E5RJR0;E5RK69	11	50	50	2	44	44	45	37	39	38	38	39	39	7	6	6	34	40	34	16	13	16	31	32	32	32	34	30	45	44	45	9	3	7
225	2587;3576;4998;5847;8383;13380;14060;20542;21640;22533;22534;26730;26828;32217;32240;33880;36091;40016;40017;40092;40093;43404	2663;3680;3681;5131;5132;5996;8594;13708;14406;21053;21054;22166;23071;23072;27382;27481;33125;33148;34811;37066;41104;41105;41180;41181;44581	82380;82381;82382;82383;82384;82385;82386;82387;82388;82389;82390;82391;82392;82393;82394;82395;82396;112672;112673;112674;112675;112676;112677;112678;112679;112680;112681;112682;112683;112684;112685;112686;112687;112688;112689;112690;112691;112692;112693;112694;112695;112696;112697;112698;112699;112700;112701;112702;112703;112704;112705;112706;112707;112708;112709;112710;112711;112712;112713;112…	52016;52017;52018;52019;52020;52021;52022;52023;52024;52025;71013;71014;71015;71016;71017;71018;71019;71020;71021;71022;71023;71024;71025;71026;71027;71028;71029;94458;94459;94460;94461;94462;94463;94464;94465;94466;94467;94468;94469;94470;94471;94472;94473;94474;94475;94476;94477;94478;94479;94480;94481;94482;94483;94484;94485;94486;94487;94488;94489;94490;94491;94492;94493;94494;94495;94496;944…	73;74;75	341;366;380	IPI00002460;IPI00021771;IPI00953297;IPI01011531	IPI00002460;IPI00021771;IPI00953297;IPI01011531	22;22;22;22	22;22;22;22	21;21;21;21	Annexin A7;Annexin VII;Annexin-7;Synexin;cDNA, FLJ92798, highly similar to Homo sapiens annexin A7 (ANXA7), transcript variant 2, mRNA;cDNA, FLJ93494, highly similar to Homo sapiens annexin A7 (ANXA7), transcript variant 1, mRNA;Annexin VII isoform 1 variant;cDNA FLJ54191, highly similar to Annexin A7;cDNA FLJ55060, highly similar to Annexin A7;cDNA FLJ54149, highly similar to Annexin A7	ANX7;ANXA7;OK/SW-cl.95;SNX	Isoform 1 of Annexin A7;Isoform 2 of Annexin A7;cDNA FLJ55060, highly similar to Annexin A7;cDNA FLJ54149, highly similar to Annexin A7	P20073-1;P20073;B2R657;B2R7L2;Q53HM8;P20073-2;B4DWU2;B4DHY4;B4DT77	4	22	22	21	19	19	19	11	11	12	13	13	13	3	4	5	13	12	14	4	6	7	12	10	11	9	10	11	20	21	20	4	4	3
226	553;1091;2132;2482;3143;4142;4362;6343;6646;8377;8895;9553;11341;12395;17436;26875;26933;28401;30518;35345;36754;40633;41027;41056;42623;43729;44875;45769;45912	570;1128;2193;2547;3237;4259;4482;6505;6822;8588;9118;9782;11613;12693;17865;27529;27587;29074;31388;36303;37752;41742;42147;42177;43787;44913;46094;47009;47154	16764;16765;16766;16767;16768;16769;16770;16771;16772;16773;16774;16775;16776;16777;16778;16779;16780;16781;16782;16783;33665;33666;33667;33668;33669;33670;33671;33672;33673;33674;33675;33676;33677;33678;33679;33680;33681;33682;67302;67303;67304;67305;67306;67307;67308;67309;67310;67311;67312;67313;67314;67315;67316;67317;67318;67319;67320;67321;67322;67323;67324;67325;67326;67327;67328;67329;673…	11174;11175;11176;11177;11178;11179;11180;11181;11182;11183;11184;11185;11186;21092;21093;21094;21095;21096;21097;21098;21099;21100;21101;42787;42788;42789;42790;42791;42792;42793;42794;42795;42796;42797;42798;42799;42800;42801;42802;42803;42804;42805;42806;42807;42808;42809;42810;42811;42812;42813;42814;50038;50039;50040;50041;50042;50043;50044;50045;50046;50047;50048;50049;50050;50051;50052;500…			IPI00002478;IPI00216762;IPI00216758;IPI00216760;IPI00514800;IPI00984937;IPI00983462	IPI00002478;IPI00216762;IPI00216758;IPI00216760;IPI00514800	29;29;29;29;28;3;2	29;29;29;29;28;3;2	29;29;29;29;28;3;2	Endothelin-converting enzyme 1;Endothelin converting enzyme 1, isoform CRA_e;Endothelin-converting enzyme-1c;cDNA FLJ59212, highly similar to Endothelin-converting enzyme 1 (EC 3.4.24.71);Endothelin converting enzyme 1	ECE1;hCG_38869;RP3-329E20.1-008	Isoform B of Endothelin-converting enzyme 1;Isoform D of Endothelin-converting enzyme 1;Isoform A of Endothelin-converting enzyme 1;Isoform C of Endothelin-converting enzyme 1;cDNA FLJ59212, highly similar to Endothelin-converting enzyme 1	P42892-1;P42892;P42892-4;P42892-2;P42892-3;Q2Z2K8;B4DKB2;E9PDM6;Q5THM6	7	29	29	29	22	22	25	1	1	1	16	16	18	1	1	1	7	4	5	2	3	2	5	6	4	1	2	4	17	12	13	1	1	0
227	18772;20958;32945;38294;40608	19232;21474;33862;39332;41716	576428;576429;576430;576431;576432;576433;576434;576435;644513;644514;644515;644516;644517;644518;644519;644520;644521;644522;644523;644524;644525;644526;644527;644528;644529;644530;644531;644532;644533;644534;644535;644536;644537;644538;644539;644540;644541;644542;644543;644544;644545;644546;644547;644548;644549;644550;1018221;1018222;1018223;1018224;1018225;1018226;1018227;1018228;1018229;10182…	350740;350741;350742;392589;392590;614386;614387;614388;614389;614390;614391;614392;699187;699188;699189;699190;699191;699192;748547;748548			IPI00002483	IPI00002483	5	5	5	Solute carrier family 30 member 1;Zinc transporter 1;Putative zinc transporter 1	SLC30A1;ZNT1	Zinc transporter 1	Q9Y6M5;Q96KD7	1	5	5	5	1	2	0	1	1	1	1	1	2	1	1	1	0	0	1	0	0	0	1	2	2	1	1	1	0	0	1	1	1	1
228	7090;9208;13682;20417;36058	7277;9433;14020;20924;37032	217943;217944;217945;217946;217947;217948;278202;278203;278204;278205;278206;278207;410617;410618;410619;410620;410621;410622;627395;627396;627397;627398;627399;1105951;1105952;1105953;1105954;1105955;1105956;1105957;1105958;1105959;1105960;1105961;1105962;1105963;1105964;1105965;1105966;1105967;1105968;1105969;1105970;1105971;1105972;1105973;1105974;1105975;1105976;1105977;1105978;1105979;110598…	135556;168441;168442;246862;246863;382798;661553			IPI00642645;IPI00002487	IPI00642645;IPI00002487	5;5	5;5	5;5	Methylenetetrahydrofolate reductase;Methylenetetrahydrofolate reductase long isoform	MTHFR;RP11-56N19.4-007	Methylenetetrahydrofolate reductase;Methylenetetrahydrofolate reductase	Q5SNW6;Q8IU73;P42898	2	5	5	5	1	1	1	1	1	2	1	1	1	1	1	1	1	1	1	0	0	1	1	1	1	0	1	1	1	1	0	1	1	1
229	13070;16753;18453;36940	13388;17168;18902;37940	391981;391982;391983;391984;391985;391986;391987;391988;391989;391990;391991;391992;391993;391994;391995;391996;391997;391998;391999;510480;510481;510482;510483;510484;510485;510486;510487;510488;510489;510490;510491;510492;510493;510494;510495;510496;510497;510498;510499;510500;510501;510502;510503;510504;510505;510506;510507;510508;510509;510510;510511;510512;510513;510514;510515;510516;510517;…	236274;236275;309932;309933;309934;309935;309936;309937;309938;343851;343852;675714;675715;675716;675717			IPI00002496;IPI00030920	IPI00002496;IPI00030920	4;4	4;4	4;4	GDP-mannose pyrophosphorylase B;GTP-mannose-1-phosphate guanylyltransferase beta;Mannose-1-phosphate guanyltransferase beta	GMPPB	Isoform 2 of Mannose-1-phosphate guanyltransferase beta;Isoform 1 of Mannose-1-phosphate guanyltransferase beta	Q9Y5P6-2;Q9Y5P6;Q9Y5P6-1	2	4	4	4	1	0	0	3	4	4	0	0	0	2	2	2	0	0	0	1	2	2	0	0	0	2	3	2	0	0	0	1	2	2
230	40057;41974	41145;43118	1227932;1290718;1290719;1290720;1290721;1290722;1290723;1290724;1290725;1290726;1290727;1290728;1290729;1290730;1290731;1290732;1290733;1290734;1290735;1290736;1290737	735620;774938;774939;774940;774941;774942;774943;774944;774945;774946;774947;774948;774949;774950			IPI00748922;IPI00027713;IPI00218334;IPI00413378;IPI01018985;IPI00375605;IPI00002501;IPI00014322;IPI00877147;IPI00433048;IPI00793405;IPI00847200;IPI00377146;IPI00337364;IPI00848332;IPI00947290;IPI00927217	IPI00748922;IPI00027713;IPI00218334;IPI00413378;IPI01018985;IPI00375605;IPI00002501;IPI00014322;IPI00877147;IPI00433048;IPI00793405;IPI00847200;IPI00377146;IPI00337364;IPI00848332;IPI00947290;IPI00927217	2;2;2;2;2;2;2;2;2;2;2;2;2;2;2;2;2	2;2;2;2;2;2;2;2;2;2;2;2;2;2;2;2;2	2;2;2;2;2;2;2;2;2;2;2;2;2;2;2;2;2	cAMP-responsive element modulator;Inducible cAMP early repressor;cAMP responsive element modulator;Cyclic AMP-responsive element-binding protein 1;Putative uncharacterized protein CREB1;cAMP responsive element binding protein 1;CAMP responsive element binding protein 1, isoform CRA_a;cDNA, FLJ93156, Homo sapiens cAMP responsive element binding protein 1 (CREB1),transcript variant B, mRNA;cDNA FLJ…	CREM;RP11-324I22.1-015;CREB1;hCG_15208;RP11-324I22.1-014;ATF1;hCREM-1;hCG_23484;RP11-324I22.1-003;RP11-324I22.1-005	Isoform 3 of cAMP-responsive element modulator;Isoform CREB-A of Cyclic AMP-responsive element-binding protein 1;Isoform CREB-B of Cyclic AMP-responsive element-binding protein 1;cAMP-responsive element modulator isoform u;Uncharacterized protein;Isoform 1	Q03060-6;Q03060;Q5T9I5;P16220-1;P16220;Q4ZG78;Q5U0J5;P16220-2;B7Z5C6;Q53X93;E9PBM5;E9PHM1;Q59FC7;Q5T9H8;C9IYZ7;C9JK96;Q03060-21;P18846;B2R8K4;Q14501;Q5W1B0;A8MPQ2;C9J276;E7EWD7;Q6V963;B4DRF9;Q03060-8;Q5W1B2;A8K014;Q03060-9;A8K3J7;A8K6A1;E9PAR2;F8W746;Q53RU9	17	2	2	2	1	1	1	0	0	1	1	1	1	1	0	0	0	0	0	0	0	0	0	0	0	0	0	0	1	1	1	0	0	0
231	10579;14778;26204;33757;35058;39525	10830;15143;26846;34686;36005;40601	316157;316158;316159;316160;316161;316162;316163;316164;316165;316166;316167;316168;316169;316170;316171;316172;316173;316174;316175;316176;316177;316178;316179;316180;316181;316182;316183;316184;316185;316186;316187;316188;316189;316190;316191;316192;316193;446276;446277;446278;446279;446280;446281;446282;446283;446284;446285;446286;812213;812214;812215;812216;812217;812218;812219;812220;812221;…	188758;188759;188760;188761;188762;188763;188764;188765;188766;188767;188768;188769;188770;188771;188772;188773;188774;188775;188776;268692;496535;496536;496537;496538;496539;496540;626885;626886;626887;626888;626889;626890;626891;626892;626893;626894;626895;626896;646210;646211;646212;646213;646214;646215;646216;646217;646218;646219;646220;646221;646222;646223;646224;646225;646226;646227;646228;…			IPI00002506;IPI00909046;IPI00909749	IPI00002506;IPI00909046;IPI00909749	6;6;4	6;6;4	6;6;4	Asparagine-linked glycosylation protein 5 homolog;Dolichyl-phosphate beta-glucosyltransferase;cDNA FLJ56758, highly similar to Dolichyl-phosphate beta-glucosyltransferase (EC 2.4.1.117)	ALG5;HSPC149	Isoform 1 of Dolichyl-phosphate beta-glucosyltransferase;Isoform 2 of Dolichyl-phosphate beta-glucosyltransferase;cDNA FLJ56758, highly similar to Dolichyl-phosphate beta-glucosyltransferase	Q9Y673-1;Q9Y673;Q9HC03;Q9Y673-2;B4DR67	3	6	6	6	2	3	3	1	0	0	5	5	5	1	0	0	3	2	3	2	1	0	2	2	4	1	1	0	3	4	3	0	0	0
232	2249;4594;20555;24733;29284;41803;44164	2311;4718;21067;25339;25340;30041;42942;45368	71032;71033;71034;71035;71036;71037;71038;71039;71040;71041;71042;71043;71044;71045;71046;71047;71048;71049;71050;71051;71052;71053;71054;139762;139763;631363;631364;631365;631366;631367;631368;631369;631370;631371;631372;631373;631374;631375;631376;631377;765455;765456;765457;765458;765459;765460;765461;765462;765463;765464;765465;765466;765467;765468;765469;765470;765471;765472;765473;765474;76…	44768;44769;44770;44771;44772;44773;44774;44775;44776;44777;86143;86144;385219;385220;385221;385222;385223;385224;467521;467522;467523;467524;467525;467526;467527;467528;467529;467530;467531;467532;467533;467534;467535;467536;467537;467538;467539;467540;467541;467542;467543;467544;467545;467546;467547;467548;467549;467550;467551;467552;467553;467554;467555;467556;467557;467558;467559;467560;46756…	76	170	IPI00002519;IPI00220668;IPI00220669;IPI00793862;IPI01015924	IPI00002519;IPI00220668;IPI00220669;IPI00793862;IPI01015924	7;7;6;5;5	6;6;5;4;4	6;6;5;4;4	Glycine hydroxymethyltransferase;Serine hydroxymethyltransferase, cytosolic;Serine methylase;Serine hydroxymethyltransferase;Putative uncharacterized protein SHMT1;cDNA FLJ60988, highly similar to Serine hydroxymethyltransferase, cytosolic (EC 2.1.2.1);Cytosolic serine hydroxymethyltransferase	SHMT1;hCG_1985219;SHMT	Isoform 1 of Serine hydroxymethyltransferase, cytosolic;Isoform 2 of Serine hydroxymethyltransferase, cytosolic;Isoform 3 of Serine hydroxymethyltransferase, cytosolic;Serine hydroxymethyltransferase;Serine hydroxymethyltransferase	P34896-1;P34896;Q53ET7;P34896-2;D3DXC9;P34896-3;A8MX84;B4DZB5;Q9UMC8;A8MYA6;B4DPM9;E7EW08;Q9UMC9	5	7	6	6	1	1	1	2	3	2	1	1	1	1	1	2	1	1	1	4	4	4	1	1	1	2	2	2	1	1	1	6	5	6
233	242;1175;1561;1766;2507;9336;11130;14568;16234;16353;16388;20036;21635;22972;22973;23233;24733;29870;32803;34210;34665;35087;35683;36506;39625;43214;45137;47437;47438;47748	249;1213;1609;1816;2573;2574;9561;11398;14927;16641;16642;16762;16798;20527;22161;23527;23528;23529;23807;25339;25340;30691;33715;35147;35605;36034;36644;37497;40702;44388;46361;48720;48721;49034	6968;6969;6970;6971;6972;6973;6974;6975;6976;6977;6978;6979;6980;6981;6982;6983;6984;6985;6986;6987;6988;6989;6990;6991;6992;6993;6994;6995;6996;6997;6998;6999;7000;7001;7002;7003;7004;7005;7006;7007;7008;7009;7010;7011;7012;7013;7014;7015;36611;36612;36613;36614;36615;36616;36617;36618;36619;36620;36621;36622;36623;36624;36625;36626;36627;36628;36629;36630;36631;36632;36633;36634;36635;36636;366…	4096;4097;4098;4099;4100;4101;4102;4103;4104;4105;4106;4107;4108;4109;4110;4111;4112;4113;4114;4115;4116;4117;4118;22814;22815;22816;22817;22818;22819;22820;22821;22822;22823;22824;22825;22826;22827;22828;22829;22830;22831;22832;22833;22834;22835;22836;22837;22838;22839;22840;22841;22842;22843;22844;22845;22846;22847;22848;22849;22850;22851;22852;22853;22854;22855;22856;22857;22858;22859;22860;22…	76;77	56;193	IPI00002520;IPI00789370;IPI00795816;IPI00794572;IPI00748411;IPI00909681;IPI00908824;IPI00794549;IPI01026021;IPI01025505;IPI01026131;IPI01025008;IPI01025494;IPI01025630;IPI01025090;IPI01026271;IPI01024876;IPI01025911;IPI01025897;IPI01024788;IPI01026371	IPI00002520;IPI00789370;IPI00795816;IPI00794572;IPI00748411;IPI00909681;IPI00908824;IPI00794549;IPI01026021	30;30;29;25;22;22;20;18;15;14;13;12;9;8;8;8;8;8;2;1;1	30;30;29;25;22;22;20;18;15;14;13;12;9;8;8;8;8;8;2;1;1	29;29;28;24;21;21;19;18;15;13;12;11;9;8;8;8;8;8;1;1;1	Glycine hydroxymethyltransferase;Serine hydroxymethyltransferase, mitochondrial;Serine methylase;Serine hydroxymethyltransferase;cDNA FLJ58585, highly similar to Serine hydroxymethyltransferase, mitochondrial (EC 2.1.2.1);Serine hydroxymethyltransferase 2 (Mitochondrial), isoform CRA_h	SHMT2;DKFZp686P09201;hCG_41231	Serine hydroxymethyltransferase, mitochondrial;serine hydroxymethyltransferase, mitochondrial isoform 3;serine hydroxymethyltransferase, mitochondrial isoform 2 precursor;Serine hydroxymethyltransferase;Serine hydroxymethyltransferase;Serine hydroxymethylt	P34897;B4DJQ3;Q53ET4;Q5HYG8;B7Z9F1;Q8N1A5;B4DP88;B4E1G2;B4DWA7;Q5BJF5;B4DW25;B4DJ63;B4DLV4	21	30	30	29	28	28	27	26	25	24	28	28	27	23	22	19	28	27	27	25	25	25	28	28	28	24	22	21	28	27	28	21	22	22
234	34368	35305	1056339;1056340;1056341;1056342;1056343;1056344;1056345;1056346;1056347;1056348;1056349;1056350;1056351;1056352;1056353;1056354;1056355;1056356;1056357;1056358;1056359;1056360;1056361;1056362;1056363;1056364;1056365;1056366	634568;634569;634570;634571;634572;634573;634574			IPI00794158;IPI00456008;IPI00002521	IPI00794158;IPI00456008;IPI00002521	1;1;1	1;1;1	1;1;1	ATP synthase-coupling factor 6, mitochondrial	ATP5J;ATP5A;ATPM;hCG_2007844	ATP synthase-coupling factor 6, mitochondrial;ATP synthase-coupling factor 6, mitochondrial isoform b precursor;ATP synthase-coupling factor 6, mitochondrial	A8MUH2;P18859;Q6IB54;Q6NZ59	3	1	1	1	1	1	1	0	0	0	1	1	1	0	0	0	1	1	0	0	0	0	1	1	0	0	0	0	1	1	1	0	0	0
235	16207;19023;23655;26114;27304;27876	16612;19486;24237;26753;27964;28544	492509;492510;492511;492512;492513;492514;492515;492516;492517;492518;492519;492520;492521;492522;492523;492524;492525;492526;492527;492528;492529;492530;492531;492532;492533;492534;492535;492536;492537;492538;492539;583410;583411;583412;583413;583414;583415;583416;583417;583418;583419;583420;583421;583422;583423;583424;583425;583426;583427;583428;583429;583430;583431;583432;583433;583434;583435;…	298726;298727;298728;298729;298730;354487;354488;354489;354490;354491;448737;494723;494724;494725;494726;494727;494728;494729;494730;494731;494732;494733;494734;494735;494736;494737;494738;494739;494740;494741;494742;516089;516090;516091;516092;516093;526069;526070;526071;526072;526073;526074			IPI00002535;IPI01013732	IPI00002535;IPI01013732	6;3	6;3	6;3	13 kDa FK506-binding protein;FK506-binding protein 2;Immunophilin FKBP13;Peptidyl-prolyl cis-trans isomerase FKBP2;Rotamase;FK506 binding protein 2, 13kDa;FK506 binding protein 2, 13kDa, isoform CRA_a;FKBP2 protein	FKBP13;FKBP2;hCG_21364	Peptidyl-prolyl cis-trans isomerase FKBP2;Uncharacterized protein	P26885;Q53XJ5;F5H0N4	2	6	6	6	0	1	2	4	5	5	0	3	3	4	3	4	0	0	1	5	5	5	1	1	0	4	3	4	0	0	0	4	5	3
236	8238;11544;19246;22116;25238;36640;38531;40246;42614;43256;44361;47066	8447;11822;19712;22651;25862;37636;39573;41343;43777;44430;45570;48336	250245;250246;250247;250248;250249;250250;250251;250252;250253;250254;345082;345083;345084;345085;345086;345087;345088;345089;345090;345091;345092;589350;589351;589352;589353;589354;589355;589356;589357;589358;589359;589360;589361;589362;589363;682288;682289;682290;682291;682292;682293;682294;682295;682296;682297;682298;682299;682300;682301;682302;682303;682304;682305;682306;682307;682308;682309;…	152768;152769;205480;205481;205482;205483;205484;205485;205486;205487;205488;357542;357543;357544;416607;416608;416609;416610;416611;416612;416613;477565;477566;477567;477568;477569;477570;477571;477572;671253;671254;671255;671256;671257;671258;671259;671260;671261;671262;671263;671264;671265;671266;703246;703247;703248;703249;740524;740525;787256;787257;787258;787259;787260;787261;787262;787263;…			IPI00002552;IPI00219794	IPI00002552;IPI00219794	12;11	12;11	9;8	Adaptor protein complex AP-1 mu-2 subunit;Adaptor-related protein complex 1 mu-2 subunit;AP-1 complex subunit mu-2;AP-mu chain family member mu1B;Clathrin assembly protein complex 1 medium chain 2;Golgi adaptor HA1/AP1 adaptin mu-2 subunit;Mu1B-adaptin;Mu-adaptin 2;cDNA FLJ13801 fis, clone THYRO1000173, highly similar to AP-1 complex subunit mu-2;Adaptor-related protein complex 1, mu 2 subunit va…	AP1M2	Isoform 1 of AP-1 complex subunit mu-2;Isoform 2 of AP-1 complex subunit mu-2	Q9Y6Q5-1;Q9Y6Q5;B3KN68;Q53GI5;Q9Y6Q5-2	2	12	12	9	0	0	0	2	2	2	0	0	0	1	3	3	1	0	0	2	2	3	0	0	0	3	2	2	3	2	3	12	12	12
237	2342;4784;7524;8835;9685;11701;17223;19856;23525;25296;25374;32987;35755;36755;37172;38094;39914;43493;43494	2406;4913;7722;9058;9915;11981;17646;20343;24104;25921;26003;33905;36717;37753;38176;39128;41001;44673;44674	74519;74520;74521;74522;74523;74524;74525;74526;74527;74528;74529;74530;74531;74532;74533;74534;74535;74536;74537;74538;74539;74540;74541;74542;74543;74544;146985;146986;146987;146988;146989;146990;146991;146992;146993;146994;146995;146996;146997;146998;146999;147000;147001;230658;230659;230660;230661;268201;268202;268203;268204;268205;268206;268207;268208;268209;268210;268211;268212;268213;26821…	47173;47174;47175;47176;47177;47178;47179;47180;47181;47182;91433;91434;91435;91436;91437;142517;162594;162595;162596;176049;176050;176051;176052;176053;176054;176055;176056;176057;176058;209589;209590;209591;209592;209593;209594;209595;209596;209597;209598;209599;209600;209601;209602;209603;209604;209605;209606;209607;209608;209609;209610;209611;209612;209613;209614;209615;209616;209617;209618;2…			IPI00002557;IPI00982399	IPI00002557	19;2	16;2	16;2	Coatomer subunit gamma-2;Gamma-2-coat protein;cDNA FLJ14352 fis, clone Y79AA1000346, highly similar to Coatomer subunit gamma-2;COPG2 protein;cDNA FLJ12872 fis, clone NT2RP2003760, highly similar to COATOMER GAMMA SUBUNIT;Putative uncharacterized protein DKFZp761N09121;cDNA FLJ11224 fis, clone PLACE1008273, moderately similar to COATOMER GAMMA SUBUNIT	COPG2;DKFZp761N09121	Coatomer subunit gamma-2	Q9UBF2;B3KND4;F6X838;Q2NLA0;Q9H9B7;Q9NSM7;Q9NUP3	2	19	16	16	8	8	8	8	12	13	8	7	7	6	7	8	11	11	12	13	12	13	12	12	11	15	16	15	7	8	8	6	7	7
238	11902;17572;22123;25856;40604	12190;18005;22658;26492;41712	357729;357730;357731;357732;357733;357734;357735;357736;357737;357738;357739;357740;357741;357742;357743;357744;357745;357746;357747;357748;357749;357750;357751;357752;357753;357754;357755;357756;357757;357758;538890;538891;538892;538893;538894;538895;538896;538897;538898;538899;538900;538901;538902;538903;538904;538905;538906;538907;538908;538909;538910;538911;538912;538913;538914;538915;538916;…	214632;214633;214634;214635;214636;214637;214638;326503;326504;326505;326506;326507;326508;326509;416694;489621;489622;489623;489624;489625;748394;748395;748396;748397			IPI00002564;IPI01010850;IPI00911037;IPI01010437	IPI00002564;IPI01010850;IPI00911037;IPI01010437	5;5;5;4	5;5;5;4	5;5;5;4	DNA repair protein XRCC1;X-ray repair cross-complementing protein 1;cDNA FLJ50209, highly similar to DNA-repair protein XRCC1;cDNA, FLJ96373, highly similar to Homo sapiens X-ray repair complementing defective repair in Chinese hamster cells 1 (XRCC1), mRNA;X-ray repair cross complementing protein 1 variant;cDNA FLJ56491, highly similar to DNA-repair protein XRCC1	XRCC1	DNA repair protein XRCC1;cDNA, FLJ96373, highly similar to Homo sapiens X-ray repair complementing defective repair in Chinese hamster cells 1 (XRCC1), mRNA;cDNA FLJ56491, highly similar to DNA-repair protein XRCC1;Uncharacterized protein	P18887;B4DTD3;B2RCY5;Q59HH7;B4DEB2;F5H8D7	4	5	5	5	4	2	2	0	1	1	2	2	2	2	1	0	2	2	2	1	1	0	2	3	3	2	2	2	4	3	4	0	1	1
239	15356;34617	15738;35557	465091;465092;465093;465094;465095;1063496;1063497;1063498;1063499;1063500;1063501;1063502;1063503;1063504;1063505	280640;280641;638646			IPI00871903;IPI00002624;IPI00966646;IPI00382756;IPI00921981	IPI00871903;IPI00002624;IPI00966646;IPI00382756;IPI00921981	2;2;2;1;1	2;2;2;1;1	2;2;2;1;1	Putative uncharacterized protein PLRG1;Pleiotropic regulator 1;cDNA FLJ57451, highly similar to Pleiotropic regulator 1	PLRG1	Uncharacterized protein;Isoform 1 of Pleiotropic regulator 1;Uncharacterized protein;Isoform 2 of Pleiotropic regulator 1;cDNA FLJ57451, highly similar to Pleiotropic regulator 1	A8MW61;O43660-1;O43660;D6RA26;O43660-2;B7Z982	5	2	2	2	0	1	0	0	0	0	0	0	0	0	0	0	0	0	0	0	0	0	0	0	0	0	0	0	0	0	0	0	0	0
240	11478;20200;26627;29871;32300	11755;20703;27278;30692;33208	343065;343066;343067;343068;343069;343070;343071;343072;343073;343074;343075;343076;343077;343078;620102;620103;620104;620105;620106;620107;620108;620109;825395;825396;825397;825398;825399;825400;825401;825402;825403;825404;825405;825406;825407;928430;928431;928432;928433;1002059	204226;204227;204228;378034;505031;505032;505033;561737;605507			IPI00002666;IPI00953226;IPI00888702;IPI00980009;IPI00012533;IPI00221055;IPI01009181;IPI00748827;IPI00335926;IPI00984752;IPI00981679	IPI00002666;IPI00953226;IPI00888702;IPI00980009;IPI00012533;IPI00221055;IPI01009181;IPI00748827;IPI00335926;IPI00984752	5;4;4;4;4;4;3;3;3;3;2	2;1;1;1;1;1;0;0;0;0;0	2;1;1;1;1;1;0;0;0;0;0	Lymphoid-restricted immunoglobulin octamer-binding protein NF-A2;Octamer-binding protein 2;Octamer-binding transcription factor 2;POU domain, class 2, transcription factor 2;Oct-2 factor;Homeobox protein;Putative uncharacterized protein POU2F2;cDNA FLJ61459, highly similar to POU domain, class 2, transcription factor 3;Octamer-binding protein 11;Octamer-binding transcription factor 11;POU domain,…	OCT2;OTF2;POU2F2;OCT-2;OTF11;PLA1;POU2F3	POU domain, class 2, transcription factor 2;Uncharacterized protein;Isoform 5 of POU domain, class 2, transcription factor 2;Uncharacterized protein;Isoform 1 of POU domain, class 2, transcription factor 2;Isoform 2 of POU domain, class 2, transcription fa	P09086-3;P09086;Q9UMI6;Q9UMJ4;B5ME60;P09086-5;E9PNC9;P09086-1;P09086-2;B4DY07;F5GWW6;Q9UKI9;P09086-4;E9PIN6	11	5	2	2	2	3	3	0	0	0	3	3	3	1	1	1	0	0	0	0	0	0	0	0	0	1	0	0	1	1	0	0	0	0
241	6560;12504;26352;31620;31934;42736;47213	6734;12806;26999;32516;32835;43902;48493	202088;202089;202090;202091;202092;202093;202094;202095;202096;202097;202098;202099;202100;202101;202102;202103;202104;202105;202106;202107;202108;202109;202110;202111;202112;202113;202114;202115;202116;202117;375420;375421;375422;375423;375424;375425;375426;375427;375428;375429;375430;375431;375432;375433;817725;817726;817727;817728;817729;981601;981602;981603;981604;981605;990502;990503;990504;…	126637;126638;126639;126640;126641;126642;126643;126644;126645;126646;225121;225122;225123;225124;225125;225126;500267;593307;593308;598355;598356;598357;598358;598359;598360;598361;598362;598363;598364;598365;598366;789699;789700;789701;789702;789703;789704;789705;789706;789707;789708;789709;789710;789711;878057;878058;878059;878060;878061			IPI00002745	IPI00002745	7	7	7	Cathepsin P;Cathepsin X;Cathepsin Z	CTSZ	Cathepsin Z	Q9UBR2;Q5U000	1	7	7	7	0	0	1	4	4	4	1	1	1	3	5	4	0	0	0	6	5	5	0	0	0	5	7	6	0	0	0	3	3	3
242	110;403;1084;2020;11060;11061;13742;16140;18208;20109;20599;23533;24648;25834;26429;28060;28061;32284;33903;35805;37889;41175;44861;45116;45755;46554	113;416;1121;2077;11325;11326;14081;16545;18652;20603;21111;24112;25253;25254;26470;27076;28731;28732;33192;34835;36768;38916;42299;46080;46340;46995;47810	3149;3150;3151;3152;3153;3154;3155;3156;3157;3158;3159;3160;3161;3162;3163;3164;3165;3166;3167;3168;3169;3170;3171;3172;3173;3174;3175;3176;11462;11463;11464;11465;11466;33493;62895;62896;62897;62898;62899;62900;62901;62902;62903;62904;62905;62906;62907;62908;62909;62910;62911;62912;62913;62914;62915;62916;329772;329773;329774;329775;329776;329777;329778;329779;329780;329781;329782;329783;329784;…	1838;1839;1840;1841;1842;1843;1844;1845;1846;1847;1848;1849;1850;1851;1852;1853;1854;1855;1856;1857;1858;1859;1860;1861;1862;1863;6527;21041;39889;39890;39891;196374;196375;196376;196377;196378;196379;196380;196381;196382;196383;196384;196385;196386;196387;196388;196389;196390;196391;196392;247525;247526;247527;247528;247529;247530;247531;247532;247533;247534;247535;247536;247537;247538;247539;24…	78	355	IPI00002790;IPI00555723;IPI01026453;IPI00382747	IPI00002790	26;11;7;1	26;11;7;1	26;11;7;1	Protein sel-1 homolog 1;Suppressor of lin-12-like protein 1;SEL1L protein	SEL1L;TSA305;UNQ128/PRO1063	Isoform 1 of Protein sel-1 homolog 1	Q9UBV2-1;Q9UBV2;Q3ZCU6	4	26	26	26	14	14	12	0	1	1	15	17	13	0	0	0	16	16	18	0	0	0	18	17	17	0	0	0	19	17	18	1	0	1
243	18323	18770	563463;563464;563465;563466;563467;563468;563469;563470;563471;563472;563473;563474;563475;563476;563477;563478;563479;563480;563481;563482;563483;563484;563485;563486;563487	342250;342251;342252;342253;342254;342255			IPI00002792;IPI00965834;IPI00965732	IPI00002792;IPI00965834;IPI00965732	1;1;1	1;1;1	1;1;1	Beta-1,4-galactosyltransferase 7;Proteoglycan UDP-galactose:beta-xylose beta1,4-galactosyltransferase I;UDP-Gal:beta-GlcNAc beta-1,4-galactosyltransferase 7;UDP-galactose:beta-N-acetylglucosamine beta-1,4-galactosyltransferase 7;UDP-galactose:beta-xylose beta-1,4-galactosyltransferase;XGalT-1;XGPT;Xylosylprotein 4-beta-galactosyltransferase;Xylosylprotein beta-1,4-galactosyltransferase	B4GALT7;UNQ748/PRO1478;XGALT1	Beta-1,4-galactosyltransferase 7;Uncharacterized protein;9 kDa protein	Q9UBV7;D6RJI5	3	1	1	1	1	1	0	0	0	0	1	1	1	0	0	0	1	1	1	0	0	0	1	1	1	0	0	0	1	1	1	0	0	0
244	2171;21172;29823;36762	2232;21693;30639;37760	68596;68597;68598;68599;68600;68601;68602;68603;68604;68605;68606;68607;651179;651180;651181;651182;651183;651184;651185;651186;651187;651188;651189;651190;927081;927082;927083;927084;927085;927086;927087;927088;927089;927090;927091;1125515	43677;396374;396375;396376;561074;672958			IPI00002804;IPI01013829;IPI00514557;IPI00514041;IPI01014646;IPI00005990	IPI00002804;IPI01013829;IPI00514557;IPI00514041;IPI01014646	4;4;3;3;2;1	4;4;3;3;2;1	4;4;3;3;2;1	Protein kinase C-like 2;Protein-kinase C-related kinase 2;Serine/threonine-protein kinase N2;cDNA FLJ52349, highly similar to Serine/threonine-protein kinase N2 (EC 2.7.11.13);cDNA FLJ61394, highly similar to Serine/threonine-protein kinase N2 (EC 2.7.11.13);PKN2 protein;cDNA FLJ50881, highly similar to Serine/threonine-protein kinase N2 (EC 2.7.11.13);Protein kinase N2;Protein kinase N2, isoform…	PKN2;PRK2;PRKCL2;hCG_23733;RP5-905H16.1-002	Serine/threonine-protein kinase N2;Uncharacterized protein;Uncharacterized protein;Uncharacterized protein;Uncharacterized protein	Q16513;B4DQ21;B4DTP5;Q08AF4;E7ESL7;B4DVG1;E9PES5;B1AL79;F5H1H1;Q6P5W9	6	4	4	4	0	0	0	2	3	2	1	1	0	1	2	0	0	0	0	0	0	0	0	0	0	0	0	0	0	0	0	0	0	0
245	16304;36884;41510	16712;37884;42643	495481;495482;495483;495484;495485;495486;495487;495488;495489;495490;495491;1129073;1129074;1129075;1129076;1129077;1129078;1129079;1129080;1129081;1129082;1129083;1129084;1129085;1129086;1275389;1275390;1275391;1275392;1275393;1275394;1275395;1275396;1275397;1275398;1275399;1275400;1275401;1275402;1275403;1275404	300342;674981;674982;674983;765728;765729			IPI01021304;IPI00002824;IPI01021914	IPI01021304;IPI00002824;IPI01021914	3;3;3	3;3;3	3;3;3	Cysteine and glycine-rich protein 2;Cysteine-rich protein 2;LIM domain only protein 5;Smooth muscle cell LIM protein	CSRP2;LMO5;SMLIM	Uncharacterized protein;Cysteine and glycine-rich protein 2;Uncharacterized protein	F8VW96;Q16527;F8VQR7	3	3	3	3	0	0	0	1	2	1	1	1	0	2	2	1	0	0	0	0	0	0	0	0	0	0	0	0	1	0	0	1	1	1
246	18850	19312	579091;579092;579093;579094;579095;579096;579097;579098;579099;579100;579101;579102;579103;579104;579105;579106;579107;579108;579109;579110	352226;352227;352228;352229;352230;352231;352232;352233			IPI00002848	IPI00002848	1	1	1	Proximal sequence element-binding transcription factor subunit gamma;Small nuclear RNA-activating complex polypeptide 1;snRNA-activating protein complex 43 kDa subunit;snRNA-activating protein complex subunit 1;cDNA, FLJ95843, highly similar to Homo sapiens small nuclear RNA activating complex, polypeptide 1, 43kDa (SNAPC1), mRNA	SNAP43;SNAPC1	snRNA-activating protein complex subunit 1	Q16533;B2RC42	1	1	1	1	1	1	1	0	0	0	1	1	1	0	0	0	1	1	0	0	0	0	0	0	0	0	0	0	1	1	1	0	1	1
247	8782;12019;13119;24158;38054	9002;12308;13437;24753;39087	266610;266611;266612;266613;266614;266615;266616;266617;266618;266619;266620;266621;266622;266623;266624;266625;360668;360669;360670;360671;360672;360673;360674;360675;360676;360677;360678;360679;360680;360681;360682;360683;360684;360685;360686;360687;360688;360689;360690;360691;360692;360693;360694;360695;360696;360697;360698;360699;360700;393475;393476;393477;393478;393479;393480;393481;393482;…	161580;161581;161582;161583;216257;216258;216259;216260;236949;236950;236951;236952;236953;236954;236955;236956;236957;236958;236959;236960;236961;236962;458889;458890;696157;696158;696159			IPI00002853;IPI01025482;IPI00556528;IPI00014980;IPI00219690	IPI00002853;IPI01025482;IPI00556528	5;5;4;1;1	4;4;3;1;1	4;4;3;1;1	PP2A B subunit isoform B56-epsilon;PP2A B subunit isoform B-epsilon;PP2A B subunit isoform PR61-epsilon;PP2A B subunit isoform R5-epsilon;Serine/threonine-protein phosphatase 2A 56 kDa regulatory subunit epsilon isoform;cDNA FLJ60843, highly similar to Serine/threonine-protein phosphatase 2A 56 kDa regulatory subunit epsilon isoform;cDNA FLJ53109, highly similar to Serine/threonine-protein phosph…	PPP2R5E	Serine/threonine-protein phosphatase 2A 56 kDa regulatory subunit epsilon isoform;PPP2R5E protein;46 kDa protein	Q16537;B5BTZ7;B7Z5X1;B7Z7C0;B7ZAW5;Q562F2;Q58EX4;Q59EK0;B7ZKK9;Q86XZ2	5	5	4	4	3	2	3	4	3	2	2	1	2	3	3	4	1	1	1	3	3	2	1	1	4	2	2	3	2	2	2	4	3	4
248	16549;21042;25311;25364;26038;29653;36849;37897	16960;21559;25936;25993;26676;30455;37848;38925	502753;502754;502755;502756;502757;502758;502759;502760;502761;502762;502763;502764;502765;502766;502767;502768;502769;502770;502771;502772;502773;646818;646819;646820;646821;646822;646823;646824;646825;646826;646827;646828;646829;646830;646831;646832;646833;646834;646835;646836;646837;646838;646839;646840;646841;646842;646843;646844;646845;646846;646847;646848;646849;646850;646851;646852;783247;…	304879;393791;393792;393793;393794;393795;393796;393797;393798;393799;393800;393801;393802;393803;393804;393805;393806;393807;393808;478874;478875;478876;478877;478878;478879;478880;478881;478882;478883;478884;479521;479522;479523;479524;479525;492508;492509;558702;558703;558704;558705;558706;558707;558708;558709;558710;558711;558712;558713;558714;558715;558716;558717;558718;558719;558720;558721;…			IPI00002857;IPI00221141;IPI00945296;IPI00221143;IPI00221142;IPI00984307;IPI00336081;IPI00221259;IPI00855853;IPI00221255;IPI00791924;IPI00955810;IPI00791032;IPI00304648;IPI01011040;IPI00023547;IPI00220306;IPI00024672;IPI00376687;IPI00003148;IPI01018630;IPI00003145;IPI00220305;IPI00296283;IPI00005741;IPI00019473;IPI00940843;IPI00645543;IPI00973093;IPI01014824;IPI00873275;IPI00604745;IPI00148567;IPI…	IPI00002857;IPI00221141;IPI00945296;IPI00221143;IPI00221142;IPI00984307	8;7;7;6;6;4;1;1;1;1;1;1;1;1;1;1;1;1;1;1;1;1;1;1;1;1;1;1;1;1;1;1;1;1;1;1;1;1	8;7;7;6;6;4;1;1;1;1;1;1;1;1;1;1;1;1;1;1;1;1;1;1;1;1;1;1;1;1;1;1;1;1;1;1;1;1	7;6;6;5;5;3;0;0;0;0;0;0;0;0;0;0;0;0;0;0;0;0;0;0;0;0;0;0;0;0;0;0;0;0;0;0;0;1	Cytokine suppressive anti-inflammatory drug-binding protein;MAP kinase MXI2;MAX-interacting protein 2;Mitogen-activated protein kinase 14;Mitogen-activated protein kinase p38 alpha;SAPK2A;cDNA FLJ58214, highly similar to Mitogen-activated protein kinase 14 (EC2.7.11.24);Mitogen-activated protein kinase 14 isoform 4;Mitogen-activated protein kinase 14 isoform 5;Protein-serine/threonine kinase	CSBP;CSBP1;CSBP2;CSPB1;MAPK14;MXI2	Isoform CSBP2 of Mitogen-activated protein kinase 14;Isoform CSBP1 of Mitogen-activated protein kinase 14;cDNA FLJ58214, highly similar to Mitogen-activated protein kinase 14;Isoform Exip of Mitogen-activated protein kinase 14;Isoform Mxi2 of Mitogen-activ	Q16539-1;Q16539;Q16539-2;B4E0K5;Q16539-4;Q16539-3;B5TY32;B5TY33;E7EX54;Q15454	38	8	8	7	0	0	0	5	6	6	0	0	0	5	5	6	0	0	0	8	6	5	0	0	0	4	5	4	0	1	0	7	7	6
249	14851;16157	15216;16562	448930;448931;448932;448933;448934;448935;448936;448937;448938;448939;448940;448941;448942;448943;448944;448945;448946;448947;448948;448949;448950;448951;448952;448953;448954;448955;490774;490775;490776;490777;490778;490779;490780;490781;490782	270640;297584			IPI00217869;IPI00002884	IPI00217869;IPI00002884	2;2	2;2	2;2	PKHD domain-containing transmembrane protein C17orf101	C17orf101	Isoform 2 of PKHD domain-containing transmembrane protein C17orf101;Isoform 1 of PKHD domain-containing transmembrane protein C17orf101	Q6PK18-2;Q6PK18;Q6PK18-1	2	2	2	2	1	1	0	0	0	0	1	1	1	0	0	0	1	2	1	0	0	0	2	2	2	0	0	0	2	1	0	0	0	0
250	6471;8029;14729;18721;19655;20380;21350;22925;27349;36028;44534;44572;44577;45345;45500	6644;8235;15091;19177;20135;20885;21873;23474;28009;37001;45744;45784;45789;46579;46738	199643;199644;199645;245145;245146;245147;245148;245149;245150;245151;245152;245153;245154;245155;245156;245157;245158;245159;245160;444549;444550;444551;444552;444553;444554;444555;444556;444557;444558;444559;444560;444561;444562;444563;444564;444565;444566;444567;444568;444569;444570;444571;444572;444573;444574;444575;444576;444577;444578;444579;444580;444581;444582;574726;601526;601527;601528;…	125207;125208;125209;150284;150285;150286;150287;267598;267599;267600;349539;364984;364985;382314;382315;382316;399084;399085;399086;399087;399088;399089;399090;399091;399092;399093;399094;399095;399096;399097;399098;399099;434805;434806;434807;434808;434809;434810;434811;434812;434813;434814;434815;516884;516885;516886;661118;661119;661120;661121;661122;827899;827900;827901;827902;827903;827904;…			IPI00655631;IPI00002894;IPI00556021	IPI00655631;IPI00002894;IPI00556021	15;15;12	14;14;11	14;14;11	DNA polymerase;DNA polymerase delta catalytic subunit;DNA polymerase subunit delta p125	POLD;POLD1	DNA polymerase;DNA polymerase delta catalytic subunit;DNA polymerase (Fragment)	E7EVW0;Q308M6;P28340;Q59FA0	3	15	14	14	6	5	5	8	6	9	0	0	2	6	4	3	2	2	1	2	4	3	3	1	3	2	2	2	3	2	2	4	4	4
251	5327;6180;14406;17262;18181;26487;33011;39513;41165	5472;6336;14764;17686;18625;27135;33931;40589;42289	163460;163461;163462;163463;163464;163465;163466;163467;163468;163469;189336;189337;433115;527386;527387;527388;527389;527390;527391;527392;527393;527394;527395;527396;527397;527398;527399;527400;527401;527402;527403;527404;527405;558485;558486;558487;558488;558489;558490;558491;558492;558493;558494;558495;558496;821794;821795;821796;821797;821798;821799;821800;821801;821802;821803;821804;821805;…	100998;116850;116851;259997;319436;319437;339399;339400;339401;503154;503155;503156;615379;722050;722051;722052;722053;722054;722055;722056;722057;722058;722059;722060;722061;722062;722063;722064;758128			IPI00002922;IPI00922336;IPI00640917;IPI00218132;IPI00020873;IPI01012500;IPI00925198;IPI00927546;IPI00927137	IPI00002922;IPI00922336	9;8;4;4;3;3;2;2;2	9;8;4;4;3;3;2;2;2	9;8;4;4;3;3;2;2;2	F-box-like/WD repeat-containing protein TBL1XR1;Nuclear receptor corepressor/HDAC3 complex subunit TBLR1;TBL1-related protein 1;Transducin beta-like 1X-related protein 1;cDNA FLJ55712, highly similar to F-box-like/WD repeat protein TBL1XR1;Putative uncharacterized protein TBL1XR1	IRA1;TBL1XR1;TBLR1	F-box-like/WD repeat-containing protein TBL1XR1;cDNA FLJ55712, highly similar to F-box-like/WD repeat protein TBL1XR1	Q9BZK7;B7Z475;C9JLJ1	9	9	9	9	1	1	1	3	1	2	1	1	2	2	0	2	3	4	3	4	3	4	1	2	3	3	4	3	0	2	2	4	5	5
252	11954;19080;23599;24155;28952;34274	12242;19544;24179;24750;29670;35211	359116;359117;359118;359119;359120;359121;359122;359123;359124;359125;359126;359127;359128;359129;359130;359131;359132;359133;359134;584879;584880;584881;584882;584883;584884;584885;584886;584887;584888;584889;584890;584891;584892;584893;584894;584895;584896;584897;584898;584899;584900;584901;584902;584903;584904;584905;584906;584907;584908;584909;584910;584911;584912;584913;584914;584915;584916;…	215403;215404;215405;215406;215407;215408;215409;355208;355209;355210;355211;355212;355213;447990;458812;458813;546328;546329;546330;546331;546332;546333;633044;633045			IPI00002926;IPI01014913;IPI01014380	IPI00002926;IPI01014913;IPI01014380	6;5;4	6;5;4	6;5;4	ESCRT-I complex subunit VPS37B;Vacuolar protein sorting-associated protein 37B	VPS37B	Vacuolar protein sorting-associated protein 37B;Uncharacterized protein;Uncharacterized protein	Q9H9H4;F5H4M0;F5H1F6	3	6	6	6	1	1	3	2	1	1	1	1	1	0	0	0	0	0	1	3	3	3	1	1	1	3	4	3	2	1	0	3	2	3
253	12185	12476	365221;365222	218975;218976			IPI00002957;IPI00954884	IPI00002957;IPI00954884	1;1	1;1	1;1	TBC1 domain family member 17;TBC1 domain family, member 17;cDNA FLJ55654, highly similar to TBC1 domain family member 17;Putative uncharacterized protein;GTPase-activating protein-like protein FLJ12168	TBC1D17	TBC1 domain family member 17;TBC1 domain family member 17 isoform 2	Q9HA65;B9A6L8;B4DT12;F5H1W7;Q6YL46;Q96RQ7	2	1	1	1	0	0	0	0	0	0	0	0	0	0	0	0	0	0	0	0	1	1	0	0	0	0	0	0	0	0	0	0	0	0
254	1004;1185;1339;4509;6196;7923;7952;8386;9435;9464;9734;9976;12645;13160;19047;19627;22302;22703;22704;22720;22789;23045;23091;27148;27199;27753;27784;28182;29435;29859;29860;30232;30309;30654;30740;31265;32995;33715;34245;36049;36050;37566;38409;38608;41077;43082;44613;45101;45950	1038;1039;1223;1384;4631;6353;8129;8158;8597;9663;9693;9968;10217;12947;13480;19511;20104;22837;23244;23245;23261;23333;23610;23661;27807;27858;28421;28452;28854;30204;30678;30679;30680;31094;31176;31526;31612;32144;32145;33913;34644;35182;37022;37023;37024;38585;39450;39652;42198;44254;45826;46325;47193	31123;31124;31125;31126;31127;31128;31129;31130;31131;31132;31133;31134;31135;31136;31137;31138;31139;31140;31141;31142;31143;31144;31145;31146;31147;31148;31149;31150;31151;31152;31153;31154;31155;31156;31157;31158;31159;31160;31161;31162;31163;31164;31165;31166;31167;31168;31169;31170;31171;31172;31173;31174;31175;31176;31177;31178;31179;31180;31181;31182;31183;31184;31185;31186;31187;31188;369…	19664;19665;19666;19667;19668;19669;19670;19671;19672;19673;19674;19675;19676;19677;19678;19679;19680;19681;19682;19683;19684;19685;19686;19687;19688;19689;19690;19691;19692;19693;19694;23045;23046;23047;23048;23049;23050;23051;23052;23053;23054;23055;23056;23057;23058;23059;23060;23061;23062;23063;23064;23065;23066;23067;23068;23069;23070;23071;27333;27334;27335;27336;27337;27338;27339;27340;273…	79;80;81	510;522;731	IPI00002966;IPI01010895;IPI00031022;REV__IPI00478297;REV__IPI00550953;REV__IPI00642492	IPI00002966	49;22;5;1;1;1	49;22;5;1;1;1	45;20;5;0;0;0	Heat shock 70 kDa protein 4;Heat shock 70-related protein APG-2;HSP70RY;cDNA, FLJ79511, highly similar to Heat shock 70 kDa protein 4;cDNA, FLJ79520, highly similar to Heat shock 70 kDa protein 4;cDNA, FLJ79524, highly similar to Heat shock 70 kDa protein 4;cDNA, FLJ79536, highly similar to Heat shock 70 kDa protein 4;cDNA FLJ50510, highly similar to Heat shock 70 kDa protein 4;cDNA FLJ52593, hig…	APG2;HSPA4	Heat shock 70 kDa protein 4	P34932;B0AZS1;B0AZT0;B0AZU6;B4DH02;B4DIZ3;B4DN48;B4DSE8;B4DT47;B4DUS3;B4E0H6;B4E354;Q59GF8	6	49	49	45	5	6	6	42	40	41	5	6	8	33	34	34	18	16	17	40	41	43	14	16	16	38	37	37	2	6	3	34	34	31
255	40840;44594	41954;45807	1253776;1253777;1253778;1253779;1253780;1253781;1253782;1253783;1253784;1253785;1253786;1376695;1376696;1376697;1376698;1376699;1376700	752515;752516;752517;752518;752519;752520;752521;752522;752523;828718			IPI00002970;IPI01015886	IPI00002970;IPI01015886	2;2	2;2	2;2	43 kDa dystrophin-associated glycoprotein;A3b;Beta-sarcoglycan;cDNA FLJ75413, highly similar to Homo sapiens sarcoglycan, beta (43kDa dystrophin-associated glycoprotein) (SGCB), mRNA;Sarcoglycan, beta (43kDa dystrophin-associated glycoprotein);Sarcoglycan, beta (43kDa dystrophin-associated glycoprotein), isoform CRA_a;SGCB protein;cDNA FLJ57888, highly similar to Beta-sarcoglycan	SGCB;hCG_20638	Beta-sarcoglycan;cDNA FLJ57888, highly similar to Beta-sarcoglycan	Q16585;Q5U0N0;Q6IBJ4;B7Z635	2	2	2	2	0	0	0	0	0	0	0	0	0	0	0	0	2	2	2	0	0	0	2	2	2	0	0	0	0	0	0	0	0	0
256	2362;7155;7156;9717;13314;14619;16101;16520;17710;20837;21949;24312;27692;32686;36082;45579	2426;7342;7343;9951;13637;14978;16505;16931;18147;21352;22482;24910;28359;33597;37057;46817	75139;219542;219543;219544;219545;219546;219547;219548;219549;219550;219551;219552;219553;219554;219555;219556;219557;219558;219559;219560;219561;219562;219563;219564;219565;219566;219567;219568;219569;219570;219571;219572;219573;219574;219575;219576;219577;219578;219579;219580;219581;219582;219583;219584;219585;219586;219587;219588;219589;219590;219591;219592;219593;219594;219595;219596;219597;2…	47576;136381;136382;136383;136384;136385;136386;136387;136388;136389;136390;136391;136392;136393;136394;136395;136396;136397;136398;136399;136400;136401;136402;136403;136404;136405;136406;136407;136408;136409;136410;136411;136412;136413;136414;136415;136416;136417;136418;136419;136420;136421;136422;136423;136424;136425;136426;136427;136428;136429;136430;136431;136432;136433;136434;136435;136436;1…			IPI00003004;IPI00980909;IPI00983707;IPI00981673;IPI00977230;IPI00977837;IPI00984810;IPI00980990;IPI00985174;IPI00979418;IPI01015493;IPI00027826;IPI00983199;IPI00984522;IPI00985457	IPI00003004;IPI00980909;IPI00983707	16;12;10;6;5;5;5;5;5;5;5;4;3;3;2	16;12;10;6;5;5;5;5;5;5;5;4;3;3;2	16;12;10;6;5;5;5;5;5;5;5;4;3;3;2	Glutamate/H(+) symporter 1;Mitochondrial glutamate carrier 1;Solute carrier family 25 member 22	GC1;SLC25A22	Mitochondrial glutamate carrier 1;Uncharacterized protein;Uncharacterized protein	Q9H936;E9PJH7;E9PS95	15	16	16	16	12	10	10	0	0	0	7	9	9	1	3	2	13	13	13	0	0	0	13	13	13	0	0	0	7	8	10	1	1	1
257	1820;23084;41653	1871;23654;42788	56262;56263;56264;56265;56266;56267;56268;56269;56270;56271;56272;56273;56274;56275;56276;56277;56278;56279;56280;56281;56282;56283;56284;56285;56286;56287;56288;56289;56290;56291;56292;56293;56294;56295;56296;56297;56298;56299;56300;56301;56302;56303;56304;56305;56306;56307;56308;56309;56310;56311;56312;56313;56314;56315;56316;56317;56318;56319;56320;56321;56322;56323;56324;56325;56326;56327;715…	35792;35793;35794;35795;35796;35797;35798;35799;35800;35801;35802;35803;35804;35805;35806;35807;35808;35809;35810;35811;35812;35813;35814;35815;35816;35817;35818;35819;35820;35821;35822;35823;35824;35825;35826;35827;35828;35829;35830;35831;35832;35833;35834;35835;35836;35837;35838;35839;438626;438627;438628;438629;438630;438631;438632;438633;438634;438635;438636;438637;438638;438639;438640;438641…			IPI00477494;IPI00003084;IPI00981391;IPI00980788	IPI00477494;IPI00003084;IPI00981391;IPI00980788	3;3;3;2	3;3;3;2	3;3;3;2	Dr1-associated corepressor;Dr1-associated protein 1;Negative co-factor 2-alpha;Putative uncharacterized protein DRAP1	DRAP1	Uncharacterized protein;Isoform 1 of Dr1-associated corepressor;Uncharacterized protein;Uncharacterized protein	Q14919-2;Q14919;C9JCC6;Q14919-1;E9PNC7;E9PQX9	4	3	3	3	3	3	3	2	3	3	3	3	2	1	2	3	1	1	2	2	3	2	1	1	2	1	2	2	3	3	3	3	3	3
258	33443;46516	34370;47772	1032318;1032319;1032320;1032321;1032322;1032323;1032324;1434503	622159;622160;865106			IPI00003128;IPI00182373	IPI00003128;IPI00182373	2;2	2;2	2;2	Procollagen-proline,2-oxoglutarate-4-dioxygenase subunit alpha-2;Prolyl 4-hydroxylase subunit alpha-2;Putative uncharacterized protein DKFZp686M0919;P4HA2 protein	P4HA2;UNQ290/PRO330;DKFZp686M0919	Isoform IIb of Prolyl 4-hydroxylase subunit alpha-2;Isoform IIa of Prolyl 4-hydroxylase subunit alpha-2	O15460-1;O15460;Q5HYD8;O15460-2;Q05DA4	2	2	2	2	0	0	0	0	0	0	0	0	0	0	0	0	0	0	0	0	0	0	0	0	0	0	0	0	0	0	0	0	0	0
259	1405;3354;9353;9652;19125;19966;34982;37034;38494;41280;44525;44598	1450;3452;9578;9882;19590;20455;35928;38036;39535;42406;45735;45811	44242;44243;44244;44245;44246;44247;44248;44249;44250;44251;44252;44253;44254;44255;44256;44257;44258;44259;44260;44261;44262;44263;44264;44265;44266;44267;44268;44269;44270;44271;44272;44273;44274;44275;44276;44277;44278;44279;44280;44281;44282;44283;44284;44285;44286;44287;44288;44289;44290;106092;106093;106094;106095;106096;106097;106098;106099;106100;106101;106102;106103;106104;106105;106106;…	28353;28354;28355;28356;67246;67247;67248;67249;67250;67251;67252;67253;67254;67255;67256;67257;67258;67259;67260;67261;67262;67263;67264;67265;67266;67267;67268;67269;67270;67271;67272;67273;67274;67275;67276;67277;67278;67279;67280;67281;67282;67283;67284;170670;170671;170672;170673;170674;170675;170676;170677;170678;170679;170680;170681;170682;170683;175560;175561;175562;175563;175564;175565;3…			IPI00003168;IPI00942171;IPI01011337;IPI00796213;IPI00789576;IPI00795423;IPI00788900;IPI00445190;IPI00798249	IPI00003168;IPI00942171;IPI01011337;IPI00796213;IPI00789576;IPI00795423	12;10;10;9;6;6;5;4;3	12;10;10;9;6;6;5;4;3	10;8;8;7;5;5;4;4;3	41 kDa phosphoribosypyrophosphate synthetase-associated protein;Phosphoribosyl pyrophosphate synthase-associated protein 2;cDNA, FLJ93570, highly similar to Homo sapiens phosphoribosyl pyrophosphate synthetase-associated protein 2 (PRPSAP2), mRNA;cDNA FLJ52829, highly similar to Phosphoribosyl pyrophosphatesynthetase-associated protein 2;cDNA FLJ52841, highly similar to Phosphoribosyl pyrophospha…	PRPSAP2	Phosphoribosyl pyrophosphate synthase-associated protein 2;cDNA FLJ52829, highly similar to Phosphoribosyl pyrophosphatesynthetase-associated protein 2;cDNA FLJ52841, highly similar to Phosphoribosyl pyrophosphatesynthetase-associated protein 2;Uncharacter	O60256;B2R7R5;B4E1M8;E7EMY2;B4E329;B7ZKZ1;E7EPA1;C9K0K7;C9JJS3	9	12	12	10	1	1	0	9	10	10	3	2	5	10	10	10	0	0	0	6	6	5	0	1	0	5	5	7	0	0	0	8	7	9
260	3493;3494;5312;12740;15937;18600;18601;20695;23962;25635;31235	3595;3596;5455;13045;13046;16332;19053;19054;21210;24551;26267;32114	110175;110176;110177;110178;110179;110180;110181;110182;110183;110184;110185;110186;110187;110188;110189;110190;110191;110192;110193;110194;110195;110196;110197;110198;110199;110200;110201;110202;110203;110204;110205;110206;110207;110208;110209;110210;110211;110212;110213;110214;110215;110216;110217;110218;110219;110220;110221;110222;110223;110224;110225;162867;162868;162869;162870;162871;162872;…	69619;69620;69621;69622;69623;69624;69625;69626;69627;69628;69629;69630;69631;69632;69633;69634;69635;69636;69637;69638;69639;69640;69641;69642;69643;69644;100648;100649;229406;229407;229408;229409;229410;229411;229412;229413;229414;229415;229416;229417;229418;229419;229420;229421;229422;229423;229424;229425;229426;229427;291642;291643;291644;291645;291646;291647;291648;291649;291650;291651;29165…			IPI00003217;IPI00514549;IPI00908513	IPI00003217	11;4;4	11;4;4	11;4;4	Macropain chain Z;Multicatalytic endopeptidase complex chain Z;Proteasome subunit beta type-7;Proteasome subunit Z;Proteasome subunit beta type	PSMB7;Z	Proteasome subunit beta type-7	Q99436;B2RAQ9;E9KL30;Q6IBT1;Q86U62	3	11	11	11	2	2	2	7	8	10	4	4	3	5	6	6	4	4	3	5	6	6	4	3	4	7	7	5	3	2	2	6	5	5
261	4233;4234;6040;6122;17270;18656;20932;22782;22783;38764;41898	4350;4351;6193;6194;6277;17694;17695;17696;19111;21447;23326;23327;39819;43041	131985;131986;131987;131988;131989;131990;131991;131992;131993;131994;131995;131996;131997;131998;131999;132000;132001;132002;132003;132004;132005;132006;184292;184293;184294;184295;184296;184297;184298;184299;184300;184301;184302;184303;184304;184305;184306;184307;184308;184309;184310;184311;184312;184313;184314;184315;184316;184317;184318;184319;184320;184321;184322;184323;184324;184325;184326;…	82350;82351;82352;112581;112582;112583;112584;112585;112586;112587;112588;112589;112590;112591;112592;112593;112594;112595;112596;112597;112598;112599;112600;112601;112602;112603;112604;112605;112606;112607;112608;112609;112610;112611;112612;112613;112614;112615;112616;112617;112618;112619;112620;112621;112622;112623;112624;112625;112626;112627;112628;112629;112630;112631;112632;112633;112634;112…	43;46;47	45;48;191	IPI00003269	IPI00003269	11	2	2	Beta-actin-like protein 2;Kappa-actin	ACTBL2	Beta-actin-like protein 2	Q562R1	1	11	2	2	3	3	4	8	8	7	4	4	4	5	4	5	4	5	4	7	8	8	6	5	5	3	5	6	6	7	6	6	6	6
262	721;1380;19172;24203;24739	745;1425;19637;24798;25346	22885;22886;22887;22888;43547;43548;43549;43550;43551;43552;43553;43554;43555;587075;587076;587077;587078;587079;587080;587081;587082;587083;587084;587085;587086;587087;587088;587089;587090;587091;587092;587093;587094;587095;587096;587097;587098;587099;587100;587101;587102;587103;587104;587105;587106;587107;587108;750228;750229;750230;750231;750232;750233;750234;750235;750236;750237;750238;750239…	14827;14828;14829;14830;28011;28012;28013;28014;356304;356305;356306;356307;356308;356309;356310;356311;356312;356313;356314;356315;356316;356317;356318;356319;356320;356321;356322;356323;356324;459785;459786;459787;459788;467616;467617			IPI00003309;IPI00927876;IPI00924545;IPI00927044;IPI00927637;IPI00791019	IPI00003309;IPI00927876;IPI00924545;IPI00927044	5;5;4;3;2;1	5;5;4;3;2;1	5;5;4;3;2;1	DNA-directed RNA polymerase II subunit H;DNA-directed RNA polymerases I, II, and III 17.1 kDa polypeptide;DNA-directed RNA polymerases I, II, and III subunit RPABC3;RPB17;RPB8 homolog;Putative uncharacterized protein POLR2H	POLR2H	DNA-directed RNA polymerases I, II, and III subunit RPABC3;Uncharacterized protein;Uncharacterized protein;Uncharacterized protein	P52434;C9JLU1;C9JBJ6;C9JCU7	6	5	5	5	0	0	0	0	0	1	0	0	1	1	1	0	0	0	0	1	1	1	1	1	2	1	1	1	0	0	0	3	4	4
263	4727;16358;23500	4856;16767;24078	145000;145001;145002;145003;145004;145005;145006;145007;145008;145009;145010;145011;145012;145013;145014;145015;145016;145017;145018;145019;145020;145021;145022;497486;729121;729122;729123;729124;729125;729126;729127;729128;729129;729130;729131;729132;729133;729134;729135;729136;729137;729138;729139;729140;729141	90220;90221;301779;445958			IPI00003318;IPI00976142	IPI00003318	3;1	3;1	3;1	Protein FON;Zinc finger HIT domain-containing protein 2;ZNHIT2 protein;Zinc finger, HIT domain containing 2 variant	C11orf5;ZNHIT2	Zinc finger HIT domain-containing protein 2	Q9UHR6;A0PJH8;Q53FD1;Q53FF6	2	3	3	3	1	1	2	0	0	0	1	1	1	0	0	1	1	2	0	0	1	0	1	0	1	0	0	0	1	1	0	0	1	1
264	28973	29692	900497;900498;900499;900500;900501;900502;900503;900504;900505;900506;900507;900508;900509;900510;900511;900512;900513;900514;900515;900516;900517;900518;900519;900520;900521;900522	546545;546546;546547;546548;546549;546550;546551;546552;546553;546554;546555			IPI00003320;IPI01009168	IPI00003320;IPI01009168	1;1	1;1	1;1	UPF0197 transmembrane protein C11orf10	C11orf10;HSPC005	UPF0197 transmembrane protein C11orf10;Uncharacterized protein	P61165;F5GWH5	2	1	1	1	1	1	1	0	0	0	1	1	1	0	0	0	1	1	1	0	0	0	1	1	1	0	0	0	1	1	1	0	0	0
265	9368;17902;21906;23313;32997	9593;18340;22438;23889;33915	282887;282888;282889;282890;282891;282892;282893;282894;282895;282896;282897;282898;282899;282900;548394;548395;548396;548397;548398;548399;548400;548401;548402;548403;548404;548405;548406;548407;548408;548409;548410;548411;548412;548413;548414;548415;548416;548417;548418;548419;548420;548421;548422;548423;548424;674579;674580;674581;674582;674583;674584;674585;674586;674587;674588;674589;674590;…	170972;331712;331713;331714;331715;331716;411033;411034;411035;411036;411037;442870;442871;442872;442873;442874;442875;442876;615165;615166;615167			IPI00003326;IPI00908403	IPI00003326	5;2	5;2	5;2	ADP-ribosylation factor-like protein 2;ADP-ribosylation factor-like 2;ADP-ribosylation factor-like 2 variant;HCG23373, isoform CRA_a	ARL2;hCG_23373	ADP-ribosylation factor-like protein 2	P36404;Q53YD8	2	5	5	5	0	1	0	3	4	4	1	0	0	3	3	3	1	0	0	5	4	4	1	1	1	5	5	4	0	0	0	2	2	3
266	11510;21745;23461;24744;32149;32150;32991;33431;34787	11788;22274;24039;25351;33057;33058;33909;34358;35729	344017;344018;344019;344020;344021;344022;344023;344024;344025;344026;344027;344028;344029;344030;344031;344032;344033;344034;344035;344036;344037;344038;344039;344040;669610;669611;669612;669613;669614;669615;669616;669617;669618;669619;669620;669621;669622;669623;669624;669625;669626;669627;669628;669629;669630;669631;669632;669633;669634;669635;669636;669637;669638;669639;669640;669641;669642;…	204906;204907;204908;204909;204910;204911;204912;204913;204914;204915;204916;204917;204918;204919;204920;407916;407917;407918;407919;407920;407921;407922;407923;407924;407925;407926;407927;407928;407929;407930;407931;407932;407933;407934;407935;407936;407937;407938;407939;407940;407941;407942;407943;444971;444972;444973;444974;444975;444976;444977;444978;444979;444980;444981;444982;444983;444984;…			IPI00003327	IPI00003327	9	9	9	ADP-ribosylation factor-like protein 3	ARFL3;ARL3	ADP-ribosylation factor-like protein 3	P36405	1	9	9	9	1	1	1	6	7	6	1	1	2	4	6	6	0	0	0	4	5	4	0	0	0	5	7	5	4	4	3	8	9	8
267	4675;21381;45359	4801;21904;46594	143189;143190;143191;143192;143193;143194;143195;143196;143197;143198;143199;143200;143201;143202;143203;143204;143205;143206;143207;143208;143209;143210;143211;143212;143213;143214;143215;143216;143217;143218;143219;143220;657101;657102;657103;657104;657105;657106;657107;657108;657109;1400968;1400969;1400970;1400971	89171;89172;89173;89174;89175;89176;89177;89178;89179;89180;89181;89182;89183;89184;89185;89186;89187;89188;89189;89190;89191;89192;89193;89194;89195;89196;89197;89198;89199;89200;89201;89202;89203;89204;89205;89206;399503;399504;399505;399506;399507;844053			IPI00003328;IPI00220244;IPI00018593	IPI00003328;IPI00220244;IPI00018593	3;3;3	2;2;2	2;2;2	ADP-ribosylation factor domain-containing protein 1;GTP-binding protein ARD-1;RING finger protein 46;Tripartite motif-containing protein 23;cDNA FLJ75862, highly similar to Homo sapiens tripartite motif-containing 23 (TRIM23), transcript variant alpha, mRNA	ARD1;ARFD1;RNF46;TRIM23	Isoform Alpha of E3 ubiquitin-protein ligase TRIM23;Isoform Beta of E3 ubiquitin-protein ligase TRIM23;Isoform Gamma of E3 ubiquitin-protein ligase TRIM23	P36406-1;P36406;A8K9U9;P36406-2;P36406-3	3	3	2	2	1	1	1	0	0	0	1	1	1	0	1	1	1	1	1	0	0	0	1	1	1	0	0	0	1	1	2	1	1	1
268	516;719;1501;9317;21637;21854;22531;26531;26844;34318;36097;36098;39547;42948;44657	532;743;1549;9542;22163;22384;23069;27179;27180;27498;35255;37073;37074;40624;44118;45870	15716;15717;15718;15719;15720;15721;15722;15723;15724;15725;15726;15727;15728;15729;15730;15731;15732;15733;15734;15735;15736;15737;15738;15739;15740;15741;15742;15743;15744;15745;15746;15747;15748;15749;15750;15751;22795;22796;22797;22798;22799;22800;22801;22802;22803;22804;22805;22806;22807;22808;22809;22810;22811;22812;22813;22814;22815;22816;22817;22818;22819;22820;22821;22822;22823;22824;228…	10571;10572;10573;10574;10575;10576;10577;10578;10579;10580;10581;10582;10583;10584;10585;10586;10587;10588;10589;10590;10591;10592;10593;10594;10595;10596;10597;10598;14754;14755;14756;14757;14758;14759;14760;14761;14762;14763;14764;14765;14766;14767;14768;14769;14770;14771;14772;14773;14774;14775;14776;14777;14778;14779;14780;14781;14782;14783;14784;14785;14786;30175;30176;30177;30178;30179;301…	82	61	IPI00003348;IPI00925530;IPI00790302;IPI00790896;IPI00797969;IPI00924758;IPI00029143;IPI01011922;IPI00386304;IPI01011186;IPI01012519	IPI00003348;IPI00925530;IPI00790302;IPI00790896;IPI00797969	15;11;11;10;9;7;2;2;2;2;2	9;5;7;6;5;5;0;0;0;0;0	6;4;4;3;2;4;0;0;0;0;0	G protein subunit beta-2;Guanine nucleotide-binding protein G(I)/G(S)/G(T) subunit beta-2;Transducin beta chain 2;cDNA FLJ77321, highly similar to Homo sapiens guanine nucleotide binding protein (G protein), beta polypeptide 2 (GNB2), mRNA;GNB2 protein;Guanine nucleotide binding protein (G protein), beta polypeptide 2, isoform CRA_a;Putative uncharacterized protein GNB2	GNB2;hCG_20449	Guanine nucleotide-binding protein G(I)/G(S)/G(T) subunit beta-2;Uncharacterized protein;Uncharacterized protein;Uncharacterized protein;Uncharacterized protein	P62879;Q6FHM2;E7EP32;C9JXA5;C9JIS1;C9JZN1	11	15	9	6	15	15	15	2	4	2	15	14	13	4	1	2	15	14	15	5	3	2	15	15	15	5	5	3	13	13	14	4	4	3
269	2277;2456;4654;6350;8298;8951;10482;11190;11503;14781;16122;18874;19269;19540;19541;21936;21938;25177;25575;25622;25646;26635;26636;27120;27927;28294;28334;28384;28523;29560;29561;30096;30501;30721;31288;31637;35891;37932;39423;40434;41530;42392;43178;43179;43978;44967;45486	2339;2520;2521;4779;4780;6512;8508;9175;10732;11458;11780;11781;15146;16526;19336;19735;20016;20017;22469;22471;25800;26205;26254;26278;27286;27287;27778;28595;28967;29007;29057;29196;30344;30345;30346;30942;31371;31593;32168;32533;36856;38961;40497;40498;41534;42663;43547;44351;44352;45170;46188;46724	71838;71839;71840;71841;71842;78022;78023;78024;78025;78026;78027;78028;78029;78030;78031;78032;78033;78034;78035;78036;78037;78038;78039;78040;78041;78042;78043;78044;78045;78046;78047;78048;78049;78050;78051;78052;78053;78054;78055;78056;78057;78058;78059;78060;78061;78062;78063;78064;78065;78066;78067;78068;78069;78070;78071;78072;78073;78074;78075;78076;78077;78078;78079;78080;78081;78082;780…	45211;45212;49471;49472;49473;49474;49475;49476;49477;49478;49479;49480;49481;49482;49483;49484;49485;49486;49487;49488;49489;49490;49491;49492;49493;49494;49495;49496;49497;49498;49499;49500;49501;49502;49503;49504;49505;49506;49507;49508;49509;49510;49511;49512;49513;49514;49515;49516;49517;49518;49519;49520;49521;49522;49523;49524;49525;49526;49527;49528;49529;49530;49531;49532;49533;49534;495…	83;84;85;86	148;153;196;332	IPI00003362;IPI01014129;IPI00419728;IPI00552784;IPI00030122	IPI00003362	47;17;1;1;1	47;17;1;1;1	45;15;1;1;1	78 kDa glucose-regulated protein;Endoplasmic reticulum lumenal Ca(2+)-binding protein grp78;Heat shock 70 kDa protein 5;Immunoglobulin heavy chain-binding protein	GRP78;HSPA5	78 kDa glucose-regulated protein	P11021	5	47	47	45	36	35	38	42	41	42	41	40	39	36	35	36	38	39	39	37	37	34	41	37	38	35	33	33	40	40	42	37	35	35
270	1196;14462;31520;35200;42405;45583	1234;14821;32413;36154;43560;46821	37172;37173;37174;37175;37176;37177;37178;37179;37180;37181;37182;37183;37184;37185;37186;37187;37188;37189;37190;37191;37192;37193;37194;37195;37196;37197;37198;37199;37200;37201;37202;37203;37204;37205;37206;37207;37208;37209;37210;37211;37212;37213;37214;37215;37216;37217;37218;37219;37220;37221;37222;37223;37224;37225;37226;434899;434900;434901;434902;434903;434904;434905;434906;434907;434908…	23164;23165;23166;23167;23168;23169;23170;23171;23172;23173;23174;23175;23176;23177;23178;23179;23180;23181;23182;23183;23184;23185;23186;23187;23188;23189;23190;23191;23192;23193;260880;260881;260882;260883;260884;260885;260886;260887;260888;260889;260890;260891;591743;591744;591745;591746;591747;591748;591749;591750;591751;591752;591753;591754;591755;591756;591757;591758;591759;591760;591761;59…			IPI00003377;IPI00916448;IPI00917346;IPI00744364;IPI00215907	IPI00003377;IPI00916448;IPI00917346;IPI00744364	6;6;6;6;2	5;5;5;5;2	5;5;5;5;2	Splicing factor 9G8;Splicing factor, arginine/serine-rich 7;Putative uncharacterized protein SFRS7;cDNA FLJ60677, highly similar to Splicing factor, arginine/serine-rich 7;cDNA FLJ59182, highly similar to Splicing factor, arginine/serine-rich 7;cDNA FLJ34106 fis, clone FCBBF3008073, highly similar to SPLICING FACTOR, ARGININE/SERINE-RICH 7	SFRS7	Isoform 1 of Serine/arginine-rich splicing factor 7;Uncharacterized protein;serine/arginine-rich splicing factor 7 isoform 2;Uncharacterized protein	Q16629-1;Q16629;C9JAB2;Q16629-3;B4DLU6;Q16629-2;A6NNE8;B4DEK2;Q8NB80	5	6	5	5	4	4	5	4	4	4	5	5	5	6	6	6	3	3	3	1	3	1	4	4	4	4	3	4	4	4	4	3	3	3
271	64;65;34404	66;67;35342	1812;1813;1814;1815;1816;1817;1818;1819;1820;1821;1822;1823;1824;1825;1826;1827;1828;1829;1830;1831;1832;1833;1834;1835;1836;1837;1838;1839;1840;1841;1842;1843;1844;1845;1846;1847;1848;1849;1850;1851;1852;1853;1854;1855;1856;1857;1858;1057184;1057185;1057186;1057187;1057188;1057189;1057190;1057191;1057192;1057193;1057194;1057195;1057196;1057197;1057198;1057199;1057200;1057201;1057202;1057203;1057…	1063;1064;1065;1066;1067;1068;1069;1070;1071;1072;1073;1074;1075;1076;1077;1078;1079;1080;1081;1082;1083;635119;635120;635121;635122;635123;635124;635125;635126;635127;635128;635129			IPI00003386	IPI00003386	3	3	3	Protein ZYP;Regulator of cullins 1;RING finger protein 75;RING-box protein 1	RBX1;RNF75;ROC1	E3 ubiquitin-protein ligase RBX1	P62877	1	3	3	3	1	1	1	1	3	2	1	0	0	2	2	1	1	2	1	2	2	2	2	3	1	2	2	2	1	1	1	2	2	2
272	29855;30492;37595;39478;41624	30674;31362;38617;40554;42757	927931;927932;927933;927934;927935;927936;927937;927938;927939;927940;927941;927942;927943;927944;927945;927946;947987;947988;947989;947990;947991;947992;947993;947994;947995;947996;947997;947998;947999;948000;948001;948002;948003;948004;948005;948006;948007;948008;948009;948010;948011;1151265;1151266;1151267;1151268;1151269;1151270;1151271;1151272;1151273;1151274;1151275;1151276;1151277;1151278;…	561501;561502;561503;561504;561505;574133;574134;574135;688531;688532;688533;688534;688535;688536;688537;688538;721468;721469;721470;767312;767313;767314			IPI00003389;IPI00908629;IPI00640352;IPI00985397	IPI00003389;IPI00908629;IPI00640352	5;3;3;2	5;3;3;2	5;3;3;2	Mitochondrial ornithine transporter 1;Solute carrier family 25 member 15;cDNA, FLJ94171, highly similar to Homo sapiens solute carrier family 25 (mitochondrial carrier; ornithine transporter) member 15 (SLC25A15), nuclear gene encoding mitochondrial protein, mRNA;cDNA FLJ51231, highly similar to Mitochondrial ornithine transporter 1;Solute carrier family 25 (Mitochondrial carrier; ornithine trans…	ORNT1;SLC25A15;SP1855;RP11-346L13.4-001	Mitochondrial ornithine transporter 1;cDNA FLJ51231, highly similar to Mitochondrial ornithine transporter 1;Uncharacterized protein	Q9Y619;B2R921;B4DL63;Q5VZD9	4	5	5	5	4	4	4	0	0	0	2	4	3	0	0	0	5	3	3	0	0	0	5	4	2	1	0	0	1	1	1	1	1	0
273	15872;35716	16266;36677	480793;480794;480795;480796;480797;480798;480799;480800;480801;480802;1096070;1096071;1096072;1096073;1096074;1096075;1096076;1096077;1096078;1096079;1096080;1096081;1096082;1096083;1096084;1096085	290441;656006;656007;656008;656009;656010;656011;656012			IPI00966114;IPI00003394;IPI00009597;IPI00219360;IPI00009598;IPI00981303	IPI00966114;IPI00003394;IPI00009597;IPI00219360;IPI00009598;IPI00981303	2;2;2;2;2;1	2;2;2;2;2;1	2;2;2;2;2;1	Component of gems 1;Gemin-1;Survival motor neuron protein;cDNA FLJ60754, moderately similar to Survival motor neuron protein;Survival of motor neuron	SMN;SMN1;SMN2;SMNC;SMNT	Uncharacterized protein;Isoform SMN of Survival motor neuron protein;Isoform SMN-delta7 of Survival motor neuron protein;Isoform SMN-delta5 of Survival motor neuron protein;Isoform SMN-delta57 of Survival motor neuron protein;9 kDa protein	E7EQZ4;Q16637-1;Q16637;F5H6Q6;Q16637-3;Q16637-2;Q16637-4;B4DP61;Q9UNT8	6	2	2	2	0	0	0	2	2	2	0	0	0	2	2	1	1	0	0	1	1	1	0	0	0	1	1	0	0	0	0	1	1	1
274	1513;6815;7853;8201;10095;10259;17720;19281;24599;28251;28252;28311;36177;37808;39118;47660	1561;6994;8059;8410;10338;10502;18157;19748;25202;28923;28924;28984;37157;38833;40182;48944	47314;47315;47316;47317;47318;47319;47320;47321;47322;47323;47324;47325;47326;47327;47328;47329;47330;47331;47332;47333;47334;47335;47336;47337;47338;47339;47340;209310;209311;209312;240078;240079;240080;240081;240082;240083;240084;249249;249250;249251;249252;249253;249254;249255;249256;249257;249258;249259;249260;249261;249262;249263;249264;249265;249266;249267;249268;249269;249270;249271;249272…	30362;30363;30364;131058;131059;147459;152310;152311;152312;152313;152314;152315;152316;152317;152318;152319;181428;181429;181430;181431;181432;181433;181434;181435;181436;181437;181438;183921;183922;183923;183924;183925;329273;329274;329275;329276;329277;329278;329279;329280;329281;329282;329283;329284;329285;329286;329287;329288;329289;329290;329291;329292;329293;329294;329295;329296;329297;329…			IPI00794221;IPI00003406;IPI00965597;IPI00295624;IPI00967040;IPI00965316;IPI01012874;IPI00963877	IPI00794221;IPI00003406;IPI00965597;IPI00295624	16;16;14;13;6;3;3;2	16;16;14;13;6;3;3;2	16;16;14;13;6;3;3;2	Putative uncharacterized protein DBN1;Developmentally-regulated brain protein;Drebrin;cDNA FLJ36806 fis, clone ASTRO1000165, highly similar to Drebrin;Drebrin 1, isoform CRA_d;cDNA FLJ53620, highly similar to Drebrin	DBN1;D0S117E;hCG_2039393	Uncharacterized protein;Isoform 1 of Drebrin;Uncharacterized protein;Isoform 2 of Drebrin	A8MV58;Q16643-1;Q16643;B3KSQ7;B7Z2Z0;D6R9W4;Q16643-2	8	16	16	16	1	1	1	8	8	9	0	1	1	10	8	10	2	1	2	8	8	7	3	4	4	7	8	8	6	4	7	4	6	6
275	23199;35729	23772;36691	719489;719490;719491;719492;719493;719494;719495;719496;719497;719498;719499;719500;719501;719502;719503;719504;719505;719506;719507;719508;719509;719510;719511;719512;719513;719514;719515;719516;719517;719518;719519;719520;719521;719522;719523;719524;719525;1096246;1096247;1096248;1096249;1096250;1096251;1096252;1096253;1096254;1096255;1096256;1096257;1096258;1096259;1096260;1096261;1096262;1096…	440526;440527;440528;440529;440530;440531;440532;440533;440534;440535;440536;440537;440538;440539;440540;440541;440542;656070			IPI00003419;IPI00982700;IPI00917641;IPI00977975;IPI00981414	IPI00003419;IPI00982700;IPI00917641;IPI00977975;IPI00981414	2;2;1;1;1	2;2;1;1;1	2;2;1;1;1	Small acidic protein	C11orf58;SMAP	Small acidic protein;Uncharacterized protein;Uncharacterized protein;Uncharacterized protein;Uncharacterized protein	O00193;E9PM92;E3W975;E9PRZ9;E9PQA1	5	2	2	2	1	1	1	2	2	2	0	1	1	2	2	2	0	0	0	1	1	0	0	0	0	2	1	2	0	0	0	2	2	2
276	12622;22075	12924;22610	378672;378673;378674;378675;378676;378677;378678;378679;378680;378681;378682;378683;378684;378685;378686;378687;378688;378689;378690;378691;378692;378693;378694;378695;378696;378697;378698;378699;378700;378701;378702;378703;378704;378705;378706;680140	227572;227573;227574;227575;227576;227577;227578;227579;227580;227581;227582;227583;227584;227585;227586;227587;227588;414412			IPI00003420;IPI00916186;IPI00915767;IPI00903288;IPI00552652	IPI00003420;IPI00916186;IPI00915767;IPI00903288;IPI00552652	2;2;2;2;2	2;2;2;2;2	2;2;2;2;2	APC-binding protein EB2;End-binding protein 2;Microtubule-associated protein RP/EB family member 2;cDNA FLJ54006, highly similar to Microtubule-associated protein RP/EB family member 2;cDNA FLJ58487, highly similar to Microtubule-associated protein RP/EB family member 2;cDNA FLJ33626 fis, clone BRAMY2022160, highly similar to Microtubule-associated protein RP/EB family member 2	MAPRE2;RP1	Isoform 1 of Microtubule-associated protein RP/EB family member 2;microtubule-associated protein RP/EB family member 2 isoform 3;microtubule-associated protein RP/EB family member 2 isoform 2;Uncharacterized protein;Isoform 2 of Microtubule-associated prot	Q15555-1;Q15555;B4DJV4;B7Z2L3;E9PHR3;B3KR39;F5H1V8;Q15555-2	5	2	2	2	1	1	1	0	0	0	1	0	1	1	1	0	0	0	1	1	1	1	1	1	0	1	1	1	0	0	0	0	0	0
277	1149;10305;28277;42571	1186;10548;28950;43731	35675;35676;35677;35678;35679;35680;35681;35682;35683;35684;35685;35686;35687;35688;35689;35690;35691;35692;35693;35694;35695;35696;35697;35698;35699;307926;307927;307928;307929;307930;307931;307932;307933;307934;307935;307936;307937;307938;307939;307940;307941;878593;1309136;1309137;1309138;1309139;1309140;1309141;1309142;1309143;1309144;1309145;1309146;1309147;1309148;1309149;1309150;1309151;13…	22211;22212;22213;22214;22215;184549;534675;786256;786257;786258;786259;786260;786261			IPI00165068;IPI00003428;IPI00219917;IPI01011429	IPI00165068;IPI00003428;IPI00219917;IPI01011429	4;4;4;2	4;4;4;2	4;4;4;2	NRF1 protein;Nuclear respiratory factor 1;Nuclear respiratory factor 1, isoform CRA_b;Alpha palindromic-binding protein;cDNA FLJ77418, highly similar to Homo sapiens nuclear respiratory factor-1 (NRF-1) mRNA;Putative uncharacterized protein NRF1;cDNA FLJ57098, highly similar to Nuclear respiratory factor 1	hCG_1811093;NRF1;tcag7.430	Uncharacterized protein;Isoform Long of Nuclear respiratory factor 1;Isoform Short of Nuclear respiratory factor 1;cDNA FLJ57098, highly similar to Nuclear respiratory factor 1	Q96AN2;Q16656-1;Q16656;A8K4C6;Q16656-2;C9JP85;B4DDV6	4	4	4	4	3	3	3	2	1	1	3	3	4	1	0	1	2	1	0	1	0	0	1	1	1	0	1	0	2	1	1	0	0	0
278	1756;8588;11142;19567;21668;25683;27112;32439;33733;33734;34194	1806;8803;11410;20043;22195;26315;27770;33348;34662;34663;35131	54693;54694;54695;54696;54697;54698;54699;54700;54701;54702;54703;54704;54705;54706;54707;54708;54709;54710;54711;54712;54713;54714;54715;54716;54717;54718;54719;54720;54721;54722;54723;54724;54725;54726;54727;54728;259806;259807;259808;259809;259810;259811;259812;259813;259814;259815;259816;259817;259818;259819;259820;259821;259822;259823;259824;259825;259826;259827;259828;259829;259830;259831;2…	34892;34893;34894;34895;34896;34897;34898;34899;34900;34901;34902;34903;157767;157768;157769;157770;157771;157772;157773;157774;157775;157776;157777;157778;157779;157780;157781;157782;157783;157784;157785;157786;157787;157788;157789;157790;157791;157792;157793;157794;157795;157796;157797;157798;157799;157800;157801;157802;157803;157804;157805;157806;157807;157808;197835;197836;197837;197838;36323…			IPI00003438	IPI00003438	11	11	11	DnaJ homolog subfamily C member 8;Splicing protein spf31	DNAJC8;HSPC315;HSPC331;SPF31	DnaJ homolog subfamily C member 8	O75937	1	11	11	11	8	9	8	7	8	8	8	7	8	8	8	9	3	4	4	4	3	3	7	7	5	3	3	4	5	5	6	4	4	3
279	10708;13832;22232;25351;25742;25743;27694;29051;29091;42626	10965;14172;22767;25978;26375;26376;28361;29776;29818;43790	320445;320446;320447;320448;320449;320450;414626;414627;414628;414629;414630;414631;414632;414633;414634;414635;414636;414637;414638;685585;685586;685587;685588;685589;784184;784185;784186;784187;784188;784189;784190;784191;784192;784193;784194;784195;784196;784197;784198;796477;796478;796479;796480;796481;796482;796483;796484;796485;796486;796487;796488;796489;796490;796491;796492;796493;796494;…	191497;248778;248779;248780;248781;248782;418082;418083;418084;479307;479308;479309;479310;479311;479312;486456;486457;486458;486459;486460;486461;486462;486463;486464;486465;486466;486467;523326;547718;547719;547720;547721;548392;787538;787539;787540;787541;787542;787543;787544			IPI00003443;IPI00909417;IPI00217474;IPI00217475;IPI00384836;IPI00940508;IPI00642094	IPI00003443;IPI00909417;IPI00217474;IPI00217475;IPI00384836	10;10;10;10;7;1;1	10;10;10;10;7;1;1	10;10;10;10;7;1;1	Gamma-interferon-inducible protein 16;Interferon-inducible myeloid differentiation transcriptional activator;cDNA FLJ61295, highly similar to Gamma-interferon-inducible protein Ifi-16;Putative uncharacterized protein IFI16;Interferon, gamma-inducible protein 16, isoform CRA_a;Interferon, gamma-inducible protein 16, isoform CRA_b	IFI16;IFNGIP1;hCG_1995098	Isoform 1 of Gamma-interferon-inducible protein 16;cDNA FLJ61295, highly similar to Gamma-interferon-inducible protein Ifi-16;Interferon, gamma-inducible protein 16, isoform CRA_b;Isoform 3 of Gamma-interferon-inducible protein 16;Isoform 4 of Gamma-interf	Q16666-1;Q16666;B4DJT8;E7EPR3;Q16666-2;C9JXU0;D3DUZ3;Q16666-3;Q16666-5	7	10	10	10	2	2	4	0	0	0	5	4	3	2	1	1	7	8	8	4	6	2	9	8	7	5	1	4	1	2	1	0	0	0
280	6296	6457	193832;193833;193834	121234;121235;121236			IPI00003451	IPI00003451	1	1	1	CYPIB1;Cytochrome P450 1B1;cDNA FLJ51600, highly similar to Cytochrome P450 1B1 (EC 1.14.14.1);cDNA FLJ51599, highly similar to Cytochrome P450 1B1 (EC 1.14.14.1);CYP1B1 protein;Cytochrome P450;Cytochrome p450;Dioxin-inducible cytochrome P450;cDNA, FLJ93081, Homo sapiens cytochrome P450, family 1, subfamily B, polypeptide 1(CYP1B1), mRNA;Cytochrome P450, family 1, subfamily B, polypeptide 1, isof…	CYP1B1;hCG_14819	Cytochrome P450 1B1	Q16678;B4DLK5;B4E1I9;B8YIA4;B8YIA5;B8YIA8;B8YIA9;C1KDE6;C1KDE7;C1KDE8;D0EZN7;D0EZN8;Q2HZ43;Q4U3K8;Q53TK1;Q5TZV6	1	1	1	1	0	0	0	0	0	0	0	0	0	0	0	0	0	0	0	0	0	0	0	0	0	0	0	0	1	1	1	0	0	0
281	7;2894;5882;7228;11407;12732;15545;19513;19514;22699;25106;32168;41713;46928	7;2983;6032;7416;11684;13037;15931;19987;19988;23240;25729;33076;42851;48195	214;215;216;217;218;219;220;221;222;223;224;225;226;227;228;229;230;231;232;233;234;235;236;237;91236;91237;91238;91239;91240;91241;91242;91243;91244;91245;179487;179488;179489;179490;179491;179492;179493;179494;179495;179496;179497;179498;179499;179500;179501;179502;179503;179504;179505;179506;179507;179508;179509;179510;179511;179512;179513;179514;179515;179516;179517;179518;179519;179520;17952…	97;98;99;100;56736;56737;56738;110000;110001;110002;110003;137515;137516;137517;137518;137519;137520;137521;137522;137523;137524;137525;137526;137527;137528;137529;137530;137531;137532;137533;137534;137535;137536;203187;203188;203189;203190;203191;229308;283832;283833;283834;283835;283836;283837;283838;283839;283840;283841;283842;283843;283844;283845;283846;283847;283848;283849;283850;283851;2838…			IPI00003479;IPI01015278;IPI00874012	IPI00003479;IPI01015278;IPI00874012	14;13;13	14;13;13	10;9;9	ERT1;Extracellular signal-regulated kinase 2;MAP kinase isoform p42;Mitogen-activated protein kinase 1;Mitogen-activated protein kinase 2;Mitogen-activated protein kinase 1, isoform CRA_a;cDNA FLJ58314, highly similar to Mitogen-activated protein kinase 1 (EC 2.7.11.24);Extracellular signal-regulated kinase-2 splice variant	ERK2;MAPK1;PRKM1;PRKM2;hCG_32557	Mitogen-activated protein kinase 1;cDNA FLJ58314, highly similar to Mitogen-activated protein kinase 1;Uncharacterized protein	P28482;Q1HBJ4;Q499G7;B4DHN0;A8CZ64	3	14	14	10	1	1	2	8	9	9	1	3	2	8	7	8	3	4	3	11	11	10	4	5	3	12	10	9	0	0	0	9	10	9
282	2566;3455;6445;10233;10234;11381;11674;12522;15113;18795;41767;41780;42949;42950	2639;3555;6616;10476;10477;11656;11954;12824;15489;19255;42905;42918;44119;44120	81824;81825;81826;81827;81828;81829;81830;81831;81832;81833;81834;81835;81836;81837;81838;81839;81840;81841;81842;81843;81844;108680;108681;108682;108683;108684;108685;108686;108687;108688;108689;108690;108691;108692;108693;108694;108695;108696;108697;108698;108699;108700;108701;108702;108703;108704;108705;108706;108707;108708;108709;108710;108711;108712;108713;108714;108715;108716;108717;108718;…	51755;51756;51757;51758;51759;68683;68684;68685;68686;68687;68688;68689;68690;68691;68692;68693;68694;68695;68696;68697;68698;68699;68700;68701;68702;68703;68704;68705;68706;68707;68708;68709;68710;68711;68712;68713;68714;68715;68716;68717;68718;68719;68720;68721;68722;68723;68724;68725;68726;68727;68728;68729;68730;68731;68732;124776;124777;124778;124779;124780;183727;183728;183729;183730;183731…			IPI00003482;IPI00980553;IPI00976338;IPI00978507;IPI00979062;IPI00980484;IPI00978478	IPI00003482;IPI00980553;IPI00976338;IPI00978507;IPI00979062	14;14;9;9;7;4;1	14;14;9;9;7;4;1	14;14;9;9;7;4;1	2,4-dienoyl-CoA reductase [NADPH];2,4-dienoyl-CoA reductase, mitochondrial;2,4-dienoyl-CoA reductase;cDNA FLJ50204, highly similar to 2,4-dienoyl-CoA reductase, mitochondrial (EC 1.3.1.34)	DECR;DECR1	2,4-dienoyl-CoA reductase, mitochondrial;cDNA FLJ50204, highly similar to 2,4-dienoyl-CoA reductase, mitochondrial;Uncharacterized protein;Uncharacterized protein;Uncharacterized protein	Q16698;Q7LDK6;B7Z6B8;E5RFV2;E5RJG7;E5RJD2	7	14	14	14	9	8	10	9	9	8	8	9	7	8	9	10	10	10	11	11	11	11	11	11	12	10	11	11	9	10	12	8	8	7
283	1485;8969;17145;18878;24984;32058;32870;34603;36670;45286;45287;46717	1533;9193;17567;19340;25595;32964;33785;35542;37666;46518;46519;47980	46504;46505;46506;46507;46508;46509;46510;46511;46512;46513;46514;46515;46516;46517;46518;46519;46520;46521;46522;46523;271741;271742;271743;271744;271745;271746;271747;271748;523502;523503;523504;523505;523506;523507;523508;523509;523510;523511;523512;523513;523514;523515;523516;523517;523518;579771;579772;579773;579774;579775;579776;579777;579778;579779;579780;579781;579782;579783;579784;579785…	29890;29891;29892;164620;164621;317457;317458;317459;317460;317461;352624;352625;352626;352627;352628;352629;352630;472543;472544;472545;472546;472547;472548;472549;472550;472551;472552;472553;472554;472555;472556;472557;472558;472559;472560;472561;472562;472563;602193;602194;602195;602196;602197;602198;602199;602200;602201;602202;602203;602204;612745;638514;638515;638516;638517;638518;638519;638…			IPI00003505;IPI00953289;IPI00965548;IPI00847729	IPI00003505;IPI00953289	12;8;4;4	12;8;4;4	12;8;4;4	Human papillomavirus type 16 E1 protein-binding protein;Thyroid hormone receptor interactor 13;Thyroid receptor-interacting protein 13	TRIP13	Isoform 1 of Pachytene checkpoint protein 2 homolog;thyroid receptor-interacting protein 13 isoform 2	Q15645-1;Q15645	4	12	12	12	4	1	3	6	5	6	1	1	2	5	6	5	1	1	1	1	1	1	0	1	0	2	3	1	1	0	1	9	9	9
284	1638;3015;10073;15003;20943;22984;25194;26319;29604;31871;33125;33874;34579;35946;36211;45083	1687;3106;10316;15371;21458;23541;25818;26964;30399;32772;34045;34804;35518;36918;37192;46307	51667;51668;51669;51670;51671;51672;51673;51674;51675;51676;51677;95513;95514;95515;95516;95517;95518;95519;95520;95521;95522;301719;301720;301721;301722;301723;301724;301725;301726;453930;453931;453932;453933;453934;644055;712429;712430;712431;712432;712433;712434;779751;779752;779753;779754;779755;779756;779757;779758;816661;816662;816663;816664;816665;921006;921007;921008;921009;921010;921011;…	33012;33013;33014;33015;33016;33017;33018;60743;181212;273901;392325;436074;436075;476707;476708;476709;499615;557765;597684;616591;628552;628553;628554;628555;638208;638209;659698;659699;664364;837077			IPI00003515;IPI01009865;IPI01026511;IPI01026178;IPI01026303	IPI00003515;IPI01009865;IPI01026511	16;14;14;3;1	16;14;14;3;1	16;14;14;3;1	Clonal evolution-related gene on chromosome 14 protein;Golgi-associated microtubule-binding protein 210;Thyroid receptor-interacting protein 11;Trip230;Thyroid hormone receptor interactor 11;Putative uncharacterized protein DKFZp686C06243	CEV14;TRIP11;DKFZp686C06243	Thyroid receptor-interacting protein 11;Uncharacterized protein;Putative uncharacterized protein DKFZp686C06243	Q15643;B2RUT2;F5H1Z0;Q6MZL5	5	16	16	16	0	0	1	2	2	2	1	2	0	3	1	1	10	9	8	1	2	1	9	11	8	2	1	2	1	2	0	3	4	3
285	1148;6796;8614;11603;12518;14239;14474;15132;18314;20120;20945;21010;24763;25593;26464;26477;26525;32079;36365;37345;38430;39085;42329;43662;44226;46378;47776	1185;6974;8831;11881;12820;14592;14833;15510;18761;20614;21460;21526;25370;26223;27111;27125;27173;32987;37349;38351;39471;40149;43483;44845;45432;47631;49062	35637;35638;35639;35640;35641;35642;35643;35644;35645;35646;35647;35648;35649;35650;35651;35652;35653;35654;35655;35656;35657;35658;35659;35660;35661;35662;35663;35664;35665;35666;35667;35668;35669;35670;35671;35672;35673;35674;208812;208813;208814;208815;261002;261003;261004;261005;261006;261007;261008;261009;261010;261011;261012;261013;261014;261015;261016;261017;261018;346816;346817;346818;346…	22196;22197;22198;22199;22200;22201;22202;22203;22204;22205;22206;22207;22208;22209;22210;130741;158563;158564;158565;158566;158567;206803;206804;206805;206806;206807;206808;206809;206810;206811;206812;206813;206814;206815;206816;206817;206818;206819;206820;206821;206822;206823;206824;206825;206826;206827;206828;206829;206830;206831;206832;206833;206834;206835;206836;206837;206838;225271;225272;2…			IPI00003519;IPI00917777;IPI01012385;IPI00903143	IPI00003519;IPI00917777;IPI01012385;IPI00903143	27;27;26;17	26;26;25;17	26;26;25;17	116 kDa U5 small nuclear ribonucleoprotein component;Elongation factor Tu GTP-binding domain-containing protein 2;SNU114 homolog;U5 snRNP-specific protein, 116 kDa;cDNA FLJ78483, highly similar to Homo sapiens elongation factor Tu GTP binding domain containing 2 (EFTUD2), mRNA;U5-116KD protein;cDNA FLJ59627, highly similar to 116 kDa U5 small nuclear ribonucleoprotein component;cDNA, FLJ78997, hi…	EFTUD2;KIAA0031;SNRP116;U5-116KD	116 kDa U5 small nuclear ribonucleoprotein component;116 kDa U5 small nuclear ribonucleoprotein component isoform b;cDNA FLJ44500 fis, clone UTERU3000828, highly similar to 116 kDa U5 small nuclear ribonucleoprotein component;cDNA FLJ44205 fis, clone THYMU	Q15029;A8KAP3;Q6IBM8;B4DK30;B4DZB1;Q8IXJ3;B3KX19;B4DMC0;B3KWY2	4	27	26	26	13	12	11	15	15	15	7	4	5	16	18	16	10	12	13	13	13	12	20	18	17	10	12	13	4	5	4	12	11	14
286	2866;2974;7540;7541;15370;22545;25943;25964;27376;33381;34675;35563;38516	2955;3064;7738;7739;15752;23084;26581;26602;28036;34308;35615;36524;39558	90448;90449;90450;90451;90452;90453;90454;90455;90456;90457;90458;94260;94261;94262;94263;94264;94265;94266;94267;94268;94269;94270;94271;94272;94273;94274;94275;94276;94277;94278;94279;94280;94281;94282;94283;94284;94285;94286;94287;94288;94289;94290;94291;94292;94293;94294;94295;94296;94297;94298;94299;94300;94301;94302;94303;231107;231108;231109;231110;231111;231112;231113;231114;231115;231116…	56410;56411;56412;59058;59059;59060;59061;59062;59063;59064;59065;59066;59067;59068;59069;59070;59071;59072;59073;59074;59075;59076;59077;59078;59079;59080;59081;59082;59083;142770;142771;142772;142773;142774;142775;142776;142777;142778;142779;142780;142781;142782;142783;142784;142785;142786;142787;142788;142789;142790;142791;142792;142793;142794;142795;142796;280869;426943;426944;426945;426946;4…			IPI00003527;IPI00902652	IPI00003527;IPI00902652	13;7	13;7	13;7	Ezrin-radixin-moesin-binding phosphoprotein 50;Na(+)/H(+) exchange regulatory cofactor NHE-RF1;Regulatory cofactor of Na(+)/H(+) exchanger;Sodium-hydrogen exchanger regulatory factor 1;Solute carrier family 9 isoform A3 regulatory factor 1;cDNA, FLJ92860, highly similar to Homo sapiens solute carrier family 9 (sodium/hydrogen exchanger), member 3 regulator 1 (SLC9A3R1), mRNA;cDNA FLJ46618 fis, cl…	NHERF;NHERF1;SLC9A3R1;hCG_29833	Na(+)/H(+) exchange regulatory cofactor NHE-RF1;cDNA FLJ37148 fis, clone BRACE2025333, highly similar to Homo sapiens Na+/H+ exchange regulatory co-factor (NHERF) mRNA	O14745;B2R6A3;B3KY21;B3KSV9;E7EV06	2	13	13	13	0	0	0	4	2	3	2	2	3	5	7	5	0	0	1	4	3	3	1	1	0	5	3	4	3	3	3	12	12	11
287	3406;5493;16525;19103	3504;5639;16936;19568	107307;107308;107309;107310;107311;107312;107313;107314;107315;107316;107317;107318;107319;107320;107321;107322;107323;107324;107325;107326;107327;107328;107329;107330;107331;107332;107333;107334;107335;107336;168155;168156;168157;168158;168159;168160;168161;168162;168163;168164;168165;168166;168167;168168;168169;168170;168171;168172;168173;168174;168175;168176;168177;168178;168179;168180;168181;…	67833;67834;67835;67836;67837;67838;103479;103480;103481;103482;103483;103484;103485;103486;103487;103488;103489;103490;103491;103492;103493;103494;103495;103496;103497;103498;103499;103500;103501;103502;103503;103504;103505;103506;103507;103508;103509;103510;103511;103512;103513;103514;103515;103516;103517;103518;103519;304392;355618;355619;355620;355621;355622;355623;355624			IPI00003565;IPI00027699;IPI00552190;IPI00183104;IPI00647839;IPI00552808	IPI00003565;IPI00027699;IPI00552190;IPI00183104;IPI00647839	4;4;4;3;3;1	4;4;4;3;3;1	4;4;4;3;3;1	26S proteasome non-ATPase regulatory subunit 10;26S proteasome regulatory subunit p28;Gankyrin;p28(GANK);Proteasome (Prosome, macropain) 26S subunit, non-ATPase, 10;cDNA FLJ51868, highly similar to 26S proteasome non-ATPase regulatory subunit10;Hepatocellular carcinoma-associated protein p28-II	PSMD10;RP5-889N15.3-006;RP5-889N15.3-004;RP5-889N15.3-002;RP5-889N15.3-005	26S proteasome non-ATPase regulatory subunit 10;Uncharacterized protein;Uncharacterized protein;26S proteasome non-ATPase regulatory subunit 10 isoform 2;Uncharacterized protein	O75832;Q5U0B2;B1AJY7;B1AJY5;Q8IZK9;B1AJY6	6	4	4	4	0	0	0	2	3	2	2	1	1	2	2	2	1	0	0	3	3	3	0	0	0	2	2	2	0	0	0	2	2	2
288	15;2373;11094;30386;32890;33682	15;2437;11361;31254;33805;34611	441;442;443;444;445;446;447;448;449;450;451;452;453;454;455;456;457;458;459;460;461;462;463;464;465;466;467;468;469;470;471;472;473;474;475;476;477;478;479;480;481;482;483;484;485;486;487;488;489;490;491;492;493;494;495;496;75511;75512;75513;75514;75515;75516;75517;75518;75519;75520;75521;75522;75523;75524;75525;75526;75527;75528;75529;75530;75531;75532;75533;75534;75535;75536;75537;75538;75539;7…	168;169;170;171;172;173;174;175;176;177;178;179;180;181;182;183;184;185;186;187;188;189;190;191;192;193;194;195;196;197;198;199;200;201;202;203;204;205;206;207;208;209;210;211;212;213;214;215;47896;47897;47898;47899;47900;47901;47902;47903;47904;47905;47906;47907;47908;47909;47910;47911;47912;47913;47914;47915;47916;47917;47918;47919;47920;47921;47922;47923;47924;47925;47926;47927;47928;47929;479…			IPI00003588;IPI00646720;IPI00964364;IPI00913838;IPI00963998;IPI00964664;IPI00965944	IPI00003588;IPI00646720;IPI00964364;IPI00913838;IPI00963998;IPI00964664	6;6;6;6;5;3;1	6;6;6;6;5;3;1	6;6;6;6;5;3;1	Aminoacyl tRNA synthetase complex-interacting multifunctional protein 3;Elongation factor p18;Eukaryotic translation elongation factor 1 epsilon-1;Multisynthase complex auxiliary component p18;Putative uncharacterized protein MUTED;Putative uncharacterized protein EEF1E1	AIMP3;EEF1E1;P18;MUTED	Eukaryotic translation elongation factor 1 epsilon-1;Uncharacterized protein;Uncharacterized protein;eukaryotic translation elongation factor 1 epsilon-1 isoform 2;Protein;Uncharacterized protein	O43324;C9J1V9;D6RBD7;C9JLK5;D6RCQ0	7	6	6	6	6	4	4	5	3	3	4	6	5	4	5	4	3	3	1	4	4	3	1	2	1	5	5	4	5	5	5	5	5	5
289	3920;5355;30557;35818	4034;5500;31427;36782	123344;123345;123346;123347;123348;123349;164438;164439;164440;164441;164442;164443;164444;164445;949822;949823;949824;949825;949826;949827;949828;949829;949830;1098506;1098507;1098508;1098509;1098510;1098511;1098512;1098513;1098514;1098515;1098516;1098517;1098518;1098519;1098520;1098521	77403;77404;77405;101663;101664;575046;657254			IPI00003606;IPI00374140;IPI00967686;IPI00922204	IPI00003606;IPI00374140;IPI00967686;IPI00922204	4;4;2;2	4;4;2;2	2;2;2;0	Androgen receptor-associated protein 54;E3 ubiquitin-protein ligase RNF14;HFB30;RING finger protein 14;Triad2 protein;cDNA FLJ13636 fis, clone PLACE1011160, highly similar to RING finger protein 14;Putative uncharacterized protein RNF14;cDNA FLJ58064, highly similar to RING finger protein 14	ARA54;HRIHFB2038;RNF14	E3 ubiquitin-protein ligase RNF14;E3 ubiquitin-protein ligase RNF14 isoform 2;Uncharacterized protein;cDNA FLJ58064, highly similar to RING finger protein 14	Q9UBS8;B3KN55;A8MTW5;D6RA38;B7Z3J5;E7EP22	4	4	4	2	0	0	0	1	1	1	0	0	1	0	0	0	0	0	0	2	3	3	0	0	0	3	3	2	0	0	1	1	1	1
290	1523;4849;9034;9874;20925;30703;33306;36008;36487;38344;42098	1571;4980;9258;10115;21440;31575;34232;36980;37478;39382;43244	47581;47582;47583;47584;47585;47586;47587;47588;47589;149036;149037;149038;149039;149040;149041;149042;149043;149044;149045;149046;149047;149048;149049;149050;149051;149052;273568;273569;273570;273571;273572;273573;273574;273575;273576;273577;273578;273579;273580;273581;273582;273583;273584;273585;273586;273587;273588;297034;297035;297036;297037;297038;297039;297040;297041;297042;297043;297044;29…	30498;92439;92440;165718;165719;165720;165721;165722;165723;165724;165725;165726;165727;178821;178822;178823;178824;178825;391984;391985;391986;391987;391988;391989;391990;391991;391992;391993;391994;391995;391996;391997;391998;391999;392000;392001;392002;392003;392004;392005;392006;392007;392008;392009;392010;392011;392012;392013;392014;392015;392016;392017;577405;620104;620105;620106;620107;620…			IPI00003627;IPI00216622;IPI00792088;IPI00944907;IPI00007776	IPI00003627;IPI00216622;IPI00792088	11;8;7;3;1	11;8;7;3;1	11;8;7;3;1	53 kDa BRG1-associated factor A;Actin-like protein 6A;Actin-related protein Baf53a;ArpNbeta;BRG1-associated factor 53A;INO80 complex subunit K;Actin-like 6A isoform 1 variant;BAF53A protein;Actin-like 6A, isoform CRA_b	ACTL6A;BAF53;BAF53A;INO80K;hCG_16476	Isoform 1 of Actin-like protein 6A;Isoform 2 of Actin-like protein 6A;Protein	O96019-1;O96019;Q53FS0;Q6FI97;O96019-2;D3DNS0	5	11	11	11	7	7	6	7	4	4	7	8	7	1	2	1	3	5	4	4	4	6	7	6	7	4	3	4	6	7	7	9	8	10
291	15313;22749;33982;42339	15695;23291;34916;43493	463926;463927;463928;703610;703611;703612;703613;703614;703615;703616;703617;1046591;1046592;1046593;1301981;1301982;1301983;1301984;1301985;1301986;1301987;1301988;1301989;1301990;1301991;1301992;1301993;1301994;1301995;1301996;1301997	279988;430931;430932;430933;629802;781574;781575;781576;781577			IPI00003648;IPI00218887;IPI00218888	IPI00003648;IPI00218887;IPI00218888	4;4;4	4;4;4	4;4;4	Herpes virus entry mediator C;Herpesvirus Ig-like receptor;Nectin-1;Poliovirus receptor-related protein 1;Poliovirus receptor-related 1 beta isoform;Poliovirus receptor-related 1 alpha isoform;Poliovirus receptor-related 1	HVEC;PRR1;PVRL1	Isoform Delta of Poliovirus receptor-related protein 1;Isoform Alpha of Poliovirus receptor-related protein 1;Isoform Gamma of Poliovirus receptor-related protein 1	Q15223-1;Q15223;Q15223-2;Q6SYC0;Q15223-3;Q6SYC1;Q6SYC2;Q8WXR2;Q8WXR3	3	4	4	4	0	0	0	0	0	0	0	1	0	0	0	0	0	0	0	0	0	0	1	0	0	0	0	0	1	1	1	0	0	0
292	811;3466;14535;19746;20812;29264;30951;32152;38757;38860;39003;41703;43170	839;3567;14894;20228;21327;30017;31826;33060;39811;39919;40067;42841;44343	25337;25338;25339;25340;25341;25342;25343;25344;25345;25346;25347;25348;109169;109170;109171;109172;109173;109174;109175;109176;109177;109178;109179;109180;109181;109182;109183;109184;109185;109186;109187;109188;109189;109190;109191;109192;109193;109194;109195;109196;109197;109198;109199;109200;109201;109202;109203;109204;109205;109206;109207;109208;437250;437251;437252;437253;437254;437255;43725…	16218;16219;69062;69063;69064;69065;69066;69067;69068;69069;69070;69071;69072;69073;69074;69075;69076;69077;69078;69079;262491;262492;262493;262494;262495;262496;262497;262498;262499;262500;262501;262502;262503;262504;367032;367033;367034;367035;367036;367037;367038;367039;367040;367041;367042;367043;367044;367045;367046;367047;389842;389843;389844;551935;581184;581185;581186;603430;707442;707443…			IPI00003704;IPI00974578;IPI00027838;IPI00908491;IPI00556034;IPI00965408;IPI00940890;IPI00977800;IPI00979194	IPI00003704;IPI00974578;IPI00027838;IPI00908491;IPI00556034;IPI00965408;IPI00940890	13;11;9;8;7;7;7;6;6	13;11;9;8;7;7;7;6;6	8;8;7;8;7;7;7;6;6	Lark homolog;RNA-binding motif protein 4;RNA-binding motif protein 4a;RNA-binding protein 4;cDNA FLJ78260, highly similar to Homo sapiens RNA binding motif protein 4, mRNA;RNA-binding motif protein 30;RNA-binding motif protein 4B;RNA-binding protein 30;RNA-binding protein 4B;cDNA FLJ59148, highly similar to RNA-binding protein 4	RBM4;RBM4A;RBM30;RBM4B	Isoform 1 of RNA-binding protein 4;Uncharacterized protein;RNA-binding protein 4B;RNA-binding protein 4 isoform 3;Isoform 2 of RNA-binding protein 4;Uncharacterized protein;Isoform 3 of RNA-binding protein 4	Q9BWF3-1;Q9BWF3;A8K9U0;E9PB51;Q9BQ04;B4E1U0;E7EQS3;Q9BWF3-2;D6R9K7;Q9BWF3-3	9	13	13	8	8	6	6	7	7	7	7	6	8	7	9	8	4	3	3	0	1	1	2	2	3	3	5	6	7	8	6	4	4	6
293	7745;22978;22979;25560;32605;37061;40375	7947;23534;23535;26190;33516;38063;41475	237053;237054;237055;237056;237057;237058;237059;237060;237061;237062;237063;237064;237065;237066;237067;237068;237069;237070;237071;237072;237073;237074;237075;237076;237077;237078;237079;237080;237081;237082;237083;237084;237085;237086;237087;237088;237089;237090;237091;237092;237093;237094;237095;237096;237097;237098;712229;712230;712231;712232;712233;712234;712235;712236;712237;712238;712239;…	145983;145984;145985;145986;145987;145988;145989;145990;145991;145992;145993;145994;145995;145996;145997;145998;145999;146000;146001;146002;146003;146004;146005;146006;146007;146008;146009;146010;146011;146012;146013;435985;435986;435987;435988;435989;435990;435991;482969;482970;482971;482972;482973;608795;608796;608797;677684;743604;743605;743606;743607;743608;743609;743610;743611			IPI00003766	IPI00003766	7	7	7	Ethylmalonic encephalopathy protein 1;Hepatoma subtracted clone one protein;Protein ETHE1, mitochondrial;cDNA, FLJ96390, highly similar to Homo sapiens protein expressed in thyroid (YF13H12), mRNA;Ethylmalonic encephalopathy 1, isoform CRA_a	ETHE1;HSCO;hCG_1995670	Protein ETHE1, mitochondrial	O95571;B2RCZ7	1	7	7	7	0	1	1	5	3	2	1	1	1	4	3	4	3	3	3	4	4	4	1	2	1	6	6	5	0	1	0	4	1	3
294	12086;15611;17699;19214;19634;21795;25509	12375;15997;18136;19680;20111;22324;26138	362421;362422;362423;362424;362425;362426;362427;362428;362429;362430;362431;362432;362433;472461;472462;472463;542998;542999;588360;588361;588362;588363;588364;588365;588366;588367;588368;588369;588370;588371;588372;588373;588374;588375;588376;588377;588378;588379;588380;588381;588382;588383;588384;588385;588386;588387;588388;588389;588390;588391;588392;588393;588394;588395;588396;588397;588398;…	217308;217309;285053;328815;328816;357035;357036;357037;357038;357039;357040;357041;357042;357043;357044;357045;357046;357047;357048;357049;357050;357051;357052;357053;357054;357055;357056;357057;357058;357059;357060;357061;357062;357063;357064;357065;357066;357067;357068;357069;357070;357071;357072;357073;364366;364367;364368;408823;408824;481785;481786			IPI00003768;IPI00554461;IPI00878536;IPI00854683;IPI00879274;IPI00879039;IPI00186536;IPI00386260;IPI00979004;IPI01009698;IPI01012754;IPI01015947;IPI00445559	IPI00003768;IPI00554461;IPI00878536;IPI00854683	7;7;7;5;2;2;1;1;1;1;1;1;1	7;7;7;5;2;2;1;1;1;1;1;1;1	7;7;7;5;2;2;1;1;1;1;1;1;1	Pescadillo homolog;cDNA, FLJ96584, Homo sapiens pescadillo homolog 1, containing BRCT domain(zebrafish) (PES1), mRNA;Pescadillo homolog 1;Pescadillo homolog 1, containing BRCT domain (Zebrafish), isoform CRA_a;Putative uncharacterized protein PES1;cDNA FLJ39001 fis, clone NT2RI2022584, highly similar to Pescadillo homolog 1;cDNA FLJ45250 fis, clone BRHIP2008756, highly similar to Pescadillo homol…	PES1;hCG_2010949	Isoform 1 of Pescadillo homolog;Isoform 2 of Pescadillo homolog;Uncharacterized protein;cDNA FLJ45250 fis, clone BRHIP2008756, highly similar to Pescadillo homolog 1	O00541-1;O00541;B2RDF2;B3KTZ6;O00541-2;B5MCF9;B3KXD6	13	7	7	7	2	2	2	2	2	2	2	2	3	1	3	2	3	2	2	4	3	4	3	3	2	3	4	3	1	1	2	2	1	1
295	23206	23779	719737;719738;719739;719740;719741;719742;719743;719744;719745;719746;719747;719748;719749;719750;719751;719752;719753;719754;719755;719756;719757;719758;719759;719760;719761;719762	440682;440683;440684;440685;440686;440687;440688			IPI00003780;IPI00966581	IPI00003780;IPI00966581	1;1	1;1	1;1	Single-strand selective monofunctional uracil DNA glycosylase	SMUG1	Isoform 1 of Single-strand selective monofunctional uracil DNA glycosylase;Uncharacterized protein	Q53HV7-1;Q53HV7;D6RI04	2	1	1	1	0	0	0	1	1	1	0	0	0	0	1	1	0	0	0	1	0	1	0	0	0	1	1	1	0	0	0	0	1	1
296	7131;8919;18388;23376;27570;27571;27717;32617;32759;34961;35047;35137;42751;44504;47282	7318;9142;18837;23953;28232;28233;28384;33528;33670;35906;35994;36087;43917;45714;48564	218851;218852;218853;218854;218855;218856;218857;218858;218859;218860;218861;218862;218863;218864;218865;218866;218867;218868;218869;218870;218871;218872;218873;218874;218875;218876;218877;218878;218879;218880;218881;218882;218883;218884;218885;218886;218887;218888;218889;270381;270382;270383;270384;270385;270386;270387;270388;270389;270390;270391;270392;270393;270394;270395;270396;270397;270398;…	135925;135926;135927;135928;135929;135930;135931;135932;163787;163788;163789;163790;163791;163792;163793;163794;343152;343153;343154;343155;343156;343157;343158;343159;343160;343161;343162;343163;343164;343165;343166;343167;343168;343169;343170;343171;343172;343173;343174;443712;521182;521183;521184;521185;521186;521187;521188;521189;521190;521191;521192;521193;521194;521195;521196;521197;523546;…			IPI00003783;IPI00795187;IPI00419792	IPI00003783;IPI00795187	15;9;6	15;9;6	10;5;3	Dual specificity mitogen-activated protein kinase kinase 2;ERK activator kinase 2;MAPK/ERK kinase 2;Putative uncharacterized protein DKFZp686L02273;cDNA FLJ35806 fis, clone TESTI2005987, highly similar to Dual specificity mitogen-activated protein kinase kinase 2 (EC 2.7.12.2);Mitogen-activated protein kinase kinase 2, isoform CRA_d	MAP2K2;MEK2;MKK2;PRKMK2;DKFZp686L02273;hCG_23544	Dual specificity mitogen-activated protein kinase kinase 2;cDNA FLJ35806 fis, clone TESTI2005987, highly similar to Dual specificity mitogen-activated protein kinase kinase 2	P36507;Q7Z370;B3KS97	3	15	15	10	0	1	2	12	12	11	3	3	3	11	10	11	0	0	1	12	12	12	0	1	1	10	9	9	0	0	2	11	13	13
297	12306;12902	12600;13219	369154;369155;369156;369157;369158;386617;386618;386619;386620;386621	221623;221624;221625;221626;231970;231971;231972;231973			IPI00003802	IPI00003802	2	2	2	Alpha-mannosidase 2;Golgi alpha-mannosidase II;Mannosidase alpha class 2A member 1;Mannosyl-oligosaccharide 1,3-1,6-alpha-mannosidase;MAN2A1 protein	MAN2A1;MANA2	Alpha-mannosidase 2	Q16706;A5PKX5;Q49A69	1	2	2	2	0	0	0	0	0	0	0	0	0	0	0	0	2	2	2	0	0	0	1	1	1	0	0	0	0	0	0	0	0	0
298	4435;6541;8593;12029;12498;12579;13173;22631;23815;24216;25427;34357;41615	4556;6714;8808;12318;12800;12881;13493;23172;24401;24811;26056;35294;42748	136485;136486;136487;136488;136489;136490;136491;136492;136493;136494;136495;136496;136497;136498;136499;136500;136501;136502;136503;136504;136505;136506;136507;136508;136509;201541;201542;201543;201544;201545;201546;201547;201548;201549;201550;201551;201552;201553;201554;201555;201556;201557;201558;201559;201560;201561;201562;201563;201564;201565;259989;259990;259991;259992;259993;259994;259995;…	84756;84757;84758;84759;84760;84761;84762;84763;84764;84765;84766;84767;84768;84769;126270;126271;126272;126273;157863;157864;157865;157866;157867;157868;157869;157870;157871;157872;157873;216504;216505;216506;216507;216508;216509;216510;216511;216512;216513;216514;216515;216516;216517;216518;216519;216520;216521;216522;216523;216524;216525;225080;225081;226792;226793;226794;226795;226796;226797;…			IPI00003807;IPI01014507;IPI00975825;IPI00925377;IPI00977516;IPI00983335;IPI01010611;IPI00976906;IPI01015683;IPI00909518;IPI00974018;IPI00984373	IPI00003807;IPI01014507;IPI00975825;IPI00925377;IPI00977516;IPI00983335	13;12;12;11;10;9;6;5;5;5;5;4	13;12;12;11;10;9;6;5;5;5;5;4	13;12;12;11;10;9;6;5;5;5;5;4	Lysosomal acid phosphatase;cDNA FLJ51033, highly similar to Lysosomal acid phosphatase (EC 3.1.3.2);cDNA FLJ53923, highly similar to Lysosomal acid phosphatase (EC 3.1.3.2);cDNA FLJ52440, highly similar to Lysosomal acid phosphatase (EC 3.1.3.2);cDNA FLJ51131, highly similar to Lysosomal acid phosphatase (EC 3.1.3.2);cDNA FLJ52526, highly similar to Lysosomal acid phosphatase (EC 3.1.3.2)	ACP2	Lysosomal acid phosphatase;cDNA FLJ53923, highly similar to Lysosomal acid phosphatase;Uncharacterized protein;Uncharacterized protein;cDNA FLJ51131, highly similar to Lysosomal acid phosphatase;Uncharacterized protein	P11117;B7Z552;B7Z6L8;F5H1S6;E9PQY3;B7Z4Z2;E9PHY0;B7Z7D2;B7Z8T9;E9PP23	12	13	13	13	8	9	8	2	3	1	9	9	10	1	1	0	9	9	9	2	2	4	9	10	9	2	1	2	9	10	11	5	4	2
299	1288;4241;7833;8446;8447;13322;13323;15043;15968;17071;31056;34347;35851;36206;42995;46500;46891	1331;4358;8038;8658;8659;8660;13646;13647;15412;16363;17491;31933;35284;36816;37187;44165;47755;48157	41061;41062;41063;41064;41065;41066;41067;41068;41069;41070;41071;41072;41073;132091;132092;132093;132094;132095;132096;132097;132098;132099;132100;132101;132102;132103;132104;132105;132106;132107;132108;132109;132110;132111;132112;132113;132114;132115;132116;132117;132118;132119;132120;132121;132122;132123;132124;132125;132126;132127;132128;132129;239543;239544;239545;239546;256092;256093;256094…	26642;26643;26644;26645;26646;82378;82379;82380;82381;82382;82383;82384;82385;82386;82387;82388;147224;147225;155576;155577;155578;155579;155580;155581;155582;155583;155584;155585;155586;155587;155588;155589;155590;155591;155592;155593;155594;155595;155596;155597;155598;155599;155600;155601;155602;155603;155604;155605;155606;155607;155608;155609;155610;155611;240803;240804;240805;240806;240807;24…	87	277	IPI01012400;IPI01012391;IPI01011015;IPI00003813;IPI01011813;IPI00166392;IPI01016069;IPI01015212;IPI01009218;IPI01010524	IPI01012400;IPI01012391;IPI01011015;IPI00003813;IPI01011813;IPI00166392	17;17;17;17;17;12;6;5;4;2	17;17;17;17;17;12;6;5;4;2	17;17;17;17;17;12;6;5;4;2	CADM1 protein;Cell adhesion molecule 1;Immunoglobulin superfamily member 4;Nectin-like protein 2;Spermatogenic immunoglobulin superfamily;Synaptic cell adhesion molecule;Tumor suppressor in lung cancer 1;Putative uncharacterized protein DKFZp686F1789	CADM1;IGSF4;IGSF4A;NECL2;SYNCAM;TSLC1;DKFZp686F1789	52 kDa protein;Uncharacterized protein;CADM1 protein;Isoform 1 of Cell adhesion molecule 1;Protein;Isoform 2 of Cell adhesion molecule 1	F5H0J4;F5H0P2;A0A4Z1;Q9BY67-1;Q9BY67;Q6MZK6;Q9BY67-2;A4FVB5	10	17	17	17	12	13	13	2	2	3	13	12	11	0	1	1	10	10	8	0	0	0	7	9	9	0	0	0	5	10	9	1	1	1
300	858;989;18747;37199;37200;39243;41985;47026;47121	888;1023;19205;19206;38205;38206;40310;40311;43129;48295;48392	26855;26856;26857;26858;26859;26860;26861;26862;26863;26864;26865;26866;26867;26868;26869;26870;26871;26872;26873;26874;26875;26876;26877;26878;26879;26880;26881;26882;26883;26884;26885;26886;26887;26888;26889;26890;26891;26892;26893;26894;26895;26896;26897;26898;26899;26900;26901;26902;26903;26904;26905;26906;26907;26908;26909;26910;26911;26912;30652;30653;30654;30655;30656;30657;30658;30659;306…	17404;17405;17406;17407;17408;17409;17410;17411;17412;17413;17414;17415;17416;17417;17418;17419;17420;17421;17422;17423;17424;17425;17426;17427;17428;17429;17430;17431;17432;17433;17434;17435;17436;17437;17438;17439;17440;17441;17442;17443;17444;17445;17446;17447;17448;17449;17450;17451;17452;17453;17454;17455;17456;17457;19447;19448;19449;19450;19451;19452;19453;19454;19455;19456;19457;19458;194…	88	145	IPI00003815;IPI00797560;IPI00797924	IPI00003815;IPI00797560;IPI00797924	9;6;6	9;6;6	9;6;6	Rho GDP-dissociation inhibitor 1;Rho-GDI alpha;cDNA FLJ50748, highly similar to Rho GDP-dissociation inhibitor 1;Putative uncharacterized protein ARHGDIA;cDNA FLJ53102, moderately similar to Rho GDP-dissociation inhibitor 1	ARHGDIA;GDIA1	Rho GDP-dissociation inhibitor 1;cDNA FLJ50748, highly similar to Rho GDP-dissociation inhibitor 1;rho GDP-dissociation inhibitor 1 isoform b	P52565;A8MXW0;B4DUV9	3	9	9	9	1	2	0	9	9	9	1	2	2	9	7	8	3	3	2	8	8	9	1	3	3	9	9	9	1	1	2	9	9	8
301	2755;3516;9350;40069	2839;3620;9575;41157	86800;86801;86802;86803;86804;86805;86806;86807;86808;86809;86810;86811;86812;86813;86814;86815;86816;86817;86818;86819;86820;86821;86822;86823;111078;111079;111080;111081;111082;111083;111084;282198;282199;282200;282201;282202;282203;282204;282205;282206;282207;282208;282209;282210;282211;1228336;1228337;1228338;1228339;1228340;1228341;1228342;1228343;1228344;1228345;1228346;1228347	54592;54593;54594;54595;54596;70243;170626;170627;170628;735976;735977;735978;735979;735980;735981;735982;735983			IPI00003817;IPI01015187;IPI01011820;IPI01013112;IPI01012413	IPI00003817;IPI01015187;IPI01011820;IPI01013112;IPI01012413	4;3;3;3;3	4;3;3;3;3	4;3;3;3;3	Ly-GDI;Rho GDP-dissociation inhibitor 2;Rho-GDI beta;cDNA, FLJ92068, highly similar to Homo sapiens Rho GDP dissociation inhibitor (GDI) beta (ARHGDIB),mRNA	ARHGDIB;GDIA2;GDID4;RAP1GN1	Rho GDP-dissociation inhibitor 2;Protein;Uncharacterized protein;Uncharacterized protein;Uncharacterized protein	P52566;B2R4F3;F5H3P3;F5H6Q0;F5H2R5	5	4	4	4	1	1	0	3	3	3	1	1	1	3	3	3	0	0	0	0	0	0	0	0	0	0	0	0	0	0	0	2	3	3
302	12989;12990;17738;19029;24066;24295;28184;29015;35297;38593;41590;41831;46989	13306;13307;18175;19492;24660;24893;28856;29738;36255;39637;42723;42970;48258	389559;389560;389561;389562;389563;389564;389565;389566;389567;389568;389569;389570;389571;389572;389573;389574;389575;389576;389577;389578;389579;389580;389581;389582;389583;389584;389585;389586;389587;389588;389589;389590;389591;389592;389593;389594;389595;389596;544168;544169;544170;583563;583564;583565;583566;583567;583568;583569;583570;583571;583572;583573;583574;583575;583576;583577;745679;…	234729;234730;234731;234732;234733;234734;234735;234736;234737;234738;234739;234740;234741;234742;234743;234744;234745;234746;234747;234748;234749;234750;234751;234752;234753;329569;329570;329571;354545;354546;354547;354548;354549;354550;354551;354552;354553;456673;456674;456675;456676;456677;456678;456679;456680;456681;456682;456683;456684;456685;456686;456687;456688;456689;456690;456691;456692;…			IPI00003818;IPI00651624;IPI00916732;IPI00915775	IPI00003818;IPI00651624	13;8;6;2	13;8;6;2	13;8;6;2	Kynureninase;L-kynurenine hydrolase;cDNA FLJ77887, highly similar to Human L-kynurenine hydrolase mRNA;cDNA FLJ78002, highly similar to Homo sapiens kynureninase (L-kynurenine hydrolase) (KYNU), mRNA;Kynureninase (L-kynurenine hydrolase) variant;Putative uncharacterized protein KYNU;Kynureninase (L-kynurenine hydrolase);Kynureninase (L-kynurenine hydrolase), isoform CRA_a	KYNU;hCG_19705	Kynureninase;kynureninase isoform b	Q16719;A8K4D5;A8K7T0;Q53F63;Q53SY0;Q53SX6;Q9BVW3	4	13	13	13	0	0	0	1	1	1	0	0	0	1	1	1	0	0	0	4	4	3	0	0	0	4	4	5	0	0	0	10	11	11
303	35672;43828	36633;45013	1094384;1094385;1350987;1350988;1350989;1350990;1350991;1350992;1350993;1350994;1350995;1350996;1350997;1350998;1350999;1351000;1351001;1351002;1351003;1351004;1351005;1351006;1351007;1351008;1351009	654613;813025;813026;813027;813028;813029;813030;813031;813032;813033;813034;813035;813036;813037;813038;813039;813040			IPI00930563;IPI00003819;IPI00873323	IPI00930563;IPI00003819;IPI00873323	2;2;1	1;1;1	1;1;1	Low affinity cationic amino acid transporter 2;Solute carrier family 7 member 2	ATRC2;SLC7A2	Isoform 3 of Low affinity cationic amino acid transporter 2;Isoform 1 of Low affinity cationic amino acid transporter 2;Isoform 2 of Low affinity cationic amino acid transporter 2	P52569-3;P52569;P52569-1;P52569-2	3	2	1	1	1	1	1	0	0	0	1	1	1	0	0	0	1	1	1	0	0	0	1	1	1	0	0	0	0	0	0	0	0	0
304	15809;16177;21945;45274	16200;16582;22478;46506	478603;478604;491294;491295;491296;491297;491298;491299;491300;491301;676089;676090;676091;676092;676093;676094;676095;676096;676097;676098;676099;676100;676101;676102;676103;676104;676105;676106;676107;676108;676109;676110;676111;1398290;1398291;1398292;1398293;1398294;1398295;1398296;1398297	289088;297792;412139;412140;412141;412142;412143;412144;412145;412146;412147;412148;412149;412150;412151;412152;412153;412154;842714			IPI00937891;IPI00003827;IPI00514470;IPI00852651;IPI00643648	IPI00937891;IPI00003827;IPI00514470;IPI00852651;IPI00643648	4;4;3;3;2	4;4;3;3;2	4;4;3;3;2	Phosphatidylserine decarboxylase alpha chain;Phosphatidylserine decarboxylase beta chain;Phosphatidylserine decarboxylase proenzyme;Chromosome 22 open reading frame 30;cDNA FLJ60772, highly similar to Homo sapiens phosphatidylserine decarboxylase (PISD), mRNA;Phosphatidylserine decarboxylase	PISD;C22orf30;RP4-694E4.2-013;RP5-858B16.2-004;RP5-858B16.2-012;RP5-858B16.2-006	Isoform 1 of Phosphatidylserine decarboxylase proenzyme;Isoform 2 of Phosphatidylserine decarboxylase proenzyme;Phosphatidylserine decarboxylase;Uncharacterized protein;Uncharacterized protein	Q9UG56-3;Q9UG56;B7ZBA6;Q9UG56-2;B4DPS3;B1AJZ0;B1AKM8;F5GYC6;B1AKM6	5	4	4	4	0	1	1	1	1	1	1	2	1	1	2	2	0	0	0	1	2	2	0	0	0	2	0	2	0	0	0	1	1	1
305	542;8097;10953;13808;14611;15184;18454;34405;35556;37530;41547;43458;43603;43604	558;8305;11216;14147;14970;15562;18903;35343;36517;38548;42680;44635;44786;44787	16345;16346;16347;16348;16349;16350;16351;16352;16353;16354;16355;16356;16357;16358;16359;16360;16361;16362;16363;16364;16365;16366;16367;16368;16369;16370;16371;16372;16373;16374;16375;16376;16377;16378;16379;16380;16381;16382;16383;16384;16385;16386;16387;16388;16389;16390;16391;16392;16393;16394;16395;16396;16397;16398;246749;246750;246751;246752;246753;246754;246755;246756;246757;246758;24675…	10900;10901;10902;10903;10904;10905;10906;10907;10908;10909;10910;10911;10912;10913;10914;10915;10916;10917;10918;10919;10920;10921;10922;10923;10924;10925;10926;10927;10928;10929;10930;10931;10932;10933;10934;10935;10936;10937;10938;10939;10940;10941;10942;10943;10944;10945;10946;10947;10948;10949;10950;10951;10952;10953;10954;10955;10956;10957;10958;10959;10960;10961;10962;10963;10964;10965;109…	89	22	IPI00003833;IPI00983602;IPI01015136	IPI00003833;IPI00983602	14;10;3	14;10;3	5;3;2	Met-induced mitochondrial protein;Mitochondrial carrier homolog 2;Mitochondrial carrier homolog 2 variant	HSPC032;MIMP;MTCH2	Mitochondrial carrier homolog 2;Uncharacterized protein	Q9Y6C9;Q53G34;E9PNT8	3	14	14	5	11	12	13	0	0	0	14	13	12	0	1	0	12	12	12	1	0	0	12	12	12	1	1	1	14	14	14	0	0	0
[truncated: 4,986 more rows]
[truncated: 462 more columns]
